# Supplementary material for: General and Genomic DNA-Binding Specificity for the Thermus thermophilus HB8 Transcription Factor TTHB023
Source: Biomolecules. 2020 Jan 6;10(1):94. doi: 10.3390/biom10010094 (PMC7022988; doi:10.3390/biom10010094)
Supplement: Supplementary file 1 [file biomolecules-10-00094-s001.zip]

Archive with 6 entries (6 files):
- Data S1.fastq
- Data S2.txt
- Figure S1.docx
- Table S1.docx
- Table S2.xlsx
- Table S3.xlsx
