# Supplementary material for: General and Genomic DNA-Binding Specificity for the Thermus thermophilus HB8 Transcription Factor TTHB023
Source: Biomolecules. 2020 Jan 6;10(1):94. doi: 10.3390/biom10010094 (PMC7022988; doi:10.3390/biom10010094)
Supplement: Supplementary file 1 [file biomolecules-10-00094-s001.zip › Data S1.fastq]

@TP09X:00068:00747
CCAGTTCCTTTTAAGGCTAGCTTGGGATGGGGAATGGG
+
.).6>0606>>0>06065666;9?@,66.88(.-.881
@TP09X:00068:00767
TGTTCCAAGCTTCTGGAGGGATTTGGTTTCAAATTTTG
+
)..).)66>66066606CC,6::,6066,666,.88(.
@TP09X:00076:00758
TGTCCAAGCTTTCTGGAGGGATTGGTTAATTACCTTTTTACCCGGGTTACGGGTTTCA
+
0666066>666,6>;6...).8).).).18)..====>-..=;=8).)....).8)..
@TP09X:00051:00823
GTCCAAGCTTCTGGAGGGATGTAATCCACTACCGACTATTTCGGTTTAAATTCACCTCTGCACGAATTTCCTAG
+
6CD?DAH::06660...).....)..288A.=85@?5:.8;;8;;8)..)-)-886=.8888DCD>CB=B@CCD
@TP09X:00053:00817
GTCCAAGCTTCTGGAGGATGTACTGCGTTTACCTTACTTACGCGGACACTTTCGACCTCTGCACGAATCCTTAACG
+
==>?G6;<F)...)..).....6::::::,6F9?06660566;818....8)..--)--33366660::4:06066
@TP09X:00068:00841
GTCCAAGCTTCTGGAGGAGTACCGATGTTGAAGC
+
DDA?E6<<<)...)..)...66066665<56066
@TP09X:00053:00856
GTCCAAGCTTCTGGAGGGATGGTAAAGACTAAGTACGTAC
+
D::4=8>FFBMBB>CCF<:::066:,666881........
@TP09X:00056:00852
GTCCAAGCTTCTGGAGGGTGGTAACCAACCGTACGTTCAGAACCGAGGATTCACCTCTGCACGAATTCCTAG
+
8>>>F@EFFBEDD@DCF8=:;AB5:5:5:4::::::066660606660656;5505:??<=>FE@E:=<>??
@TP09X:00056:00854
GCCCAAGCTTCTGGAGGGATGGTAATGAACCTACCTACCGCTAGGTCTGATTCACCTCTGCACGAATTCCTAG
+
:::1:>E=:8:::4:AA8BDKBFEBEDC>A0:::066605555C6B===EE@FBB=BC<;<CBDDAE@E@EED
@TP09X:00060:00854
GTCCAAGCTTCTGGAGGATGTACTACTACTACCGACATCTCTGCACGAATTCCTAG
+
CEE>G@EEB9?::00.).............CC86<666..........).).)..6
@TP09X:00060:00863
GTCCAAGCTTTCTGGAGGGATGGTTAACTGTAGTACTACGTA
+
8.0+.)6666,6664:66,6>F060:0.....88........
@TP09X:00061:00850
GTCCAAGCTTTCTGGAGGGATGGTAATACTGCTAT
+
8..+17>::6,6?=;A@@8</1)11).........
@TP09X:00061:00857
GTCCAAGCTTCTGGAGGGATGGTAATCTGTACTACTGATCGATCGCTATCA
+
8>A>C@DDBB@::06BB6?<:06606<6DAA<=<C;;5<<.888-------
@TP09X:00061:00870
GTCCAAGCTTCTGGAAGGATGGTAACGTACGCTTGAC
+
6BB;C?CFF@C;;).)/).88288)........).66
@TP09X:00062:00853
GTCCAAGCTTCTGGAGGGTGGTAAACTACGTA
+
A==4:;C:=8<CC4==C<>C<6..).......
@TP09X:00062:00854
GTCCAAGCTTCTGGAGAGATGGTAACCGACCAGCCA
+
8>>>C?F>>=<EE?=>:F?::0560606..)...).
@TP09X:00063:00864
GTCCAAGCTTCTGGAGGGATGGTAAGACTCCGTAAC
+
<CC<C>B:6066:0<EE;CCH4::0:..88)...).
@TP09X:00063:00874
GTCCAAGCTTCTGGAGGATGGTAATTACCATA
+
KKD@E@FFL?BCC=BC=BDB41.).)..)...
@TP09X:00064:00881
GTCCAAGCTTCTGGAGGGATGGTAAAGCCGTACGCGTAACGTTTATACATTCACCTCTGCACGAATTCCTAG
+
8==>CBIDD@DDD@CCC?CDC>::6,660.........)..5C63833@8)---)--5-----848?D<AA:
@TP09X:00065:00851
GTCCAAGCTTCTGGAGGGATGGTAACTGACATGTG
+
8>>9A6<10)...)::@6@>A;::0..........
@TP09X:00065:00862
GTCCAAGCTTCTGGAGGGATGGTAAGTGTGTTTTACCGACCGCCCATCAAATTCACCTCTGCACGAATTCCTAG
+
D::5=@EHFAF>>???I?FEFADD?=:::::::):C?ECC?CCD>DCCCD7:2<>>9@@;999C:<9<@E@<<8
@TP09X:00066:00877
GTCCAAGCTTCTGGAGGGATGGTAAGTCCTTACGACG
+
...).AEEHAD=:4::@1:6FB:60...).)......
@TP09X:00066:00880
GTCCAAGCTTCTGGAGGGATGATAAGTTAGTCG
+
EDC>GBLGEBEBC<00F6A/1..828=).....
@TP09X:00067:00856
GTCCAAGCTTCTGGAGGGATGGTAAACCGTACAAC
+
8>>=CAF=>==BCA:::1:6:06::,698....).
@TP09X:00067:00860
GTCCAAGCTTCTGGAGGGATGTAACGACCTCG
+
IDC=AAH::06660:BB6E::.8)....)...
@TP09X:00067:00868
GTCCAAGCTTCTGGAGGGATGATAATGT
+
=>>?F;D::066:4:6>6:.....)...
@TP09X:00068:00856
GTCCAAGCTTCTGGAGGGATGGTAAATTACCGAACG
+
8..-/AADD@DBB>CEE?FCD><>8).)..)..)..
@TP09X:00068:00887
GTCCAAGCTTCTGGAGGGATGGTAAGTATCACGA
+
8>>>C>CDD@DED@FEE:==>28>9........8
@TP09X:00068:00889
GTCCAAGCTTCTGGGGAGGATGGTAATCGTAGTACAGTTC
+
>DE@EA=:6<66666)66:@DLAC>91..........505
@TP09X:00069:00870
GTCCAAGCTTTCTGGAGGATGGTAATCTGACT
+
66:4:6>::6,6664::5.8;).1*0.888..
@TP09X:00070:00851
GTCCAAGCTTCTGGGAGGATGATAATA
+
666068<CB?CBFC10/*......)..
@TP09X:00070:00885
GTCCAAGCTTCTGGAGGGATGGTAA
+
66<6BBEGD?CAD::::,:6606BC
@TP09X:00070:00887
GTCCAAGCTTCTGGGAGGGATGGTAACCTCGTCGTCA
+
6@@;C@DFF>C:::,:BC8DED@DB4.).........
@TP09X:00071:00857
GTCCAAGCTTCTGGAGGGATGGATATCTTCG
+
6666>AD==8<CC?ELGB>..)......)..
@TP09X:00071:00890
GTCCAAGCTTCTGGAGGGATGGTAATACG
+
C=>=?BLEFAFDC<:::11>>)10+....
@TP09X:00072:00861
GTCCAAGCTTCTGGAGGGATGGTAATCCTTCCGTCCAACCGACCGGTTAATTCACCTCTGCACGAATTCCTAG
+
I>>;?@EDD@D==9>DE?FEFAED@DD>C?B@DFH?C>C=>>FBE@D@DAI<>=D@DDCCDEDDD<=<>AEEE
@TP09X:00072:00889
GTCCAAGCTTCTGGAGGATGGTAAT
+
6<<;A@DDC@B882..)...).8)6
@TP09X:00073:00860
GTCCAAGCTTCTGGAGGGATGATAAGGATAT
+
...).7>DC@DCB>CDK?F0.010*/)....
@TP09X:00073:00866
GTCCAAGCTTCTGGAGGGATGTAACTGGCGCAACTGAT
+
8..+0?C=>=<CF>:::1:6:6?9?88)....)....6
@TP09X:00073:00882
GTCCAAGCTTCTGGAGGGATGGTAACCAACGT
+
6660686HC<C=<8=BB8B::0:.)0).)...
@TP09X:00074:00875
GTCCAAGCTTCTGGAGGGATGGTAACCGATGGACTGTTGTTTACTTCACTCTGA
+
...).).@DADDB@=::1:AA;:/+1+....)..666066?68..)....88..
@TP09X:00074:00877
GTCCAAGCTTCTGGAGGGATGGTAACCGTCCATTCGGTTAATCGTAGTTA
+
>665=<ECG?DEE?CCC>EFEICB>B<B::3::3666?4:2:::/=00+.
@TP09X:00074:00886
GTCCAAGCTTCTGGAGGGATGGTAAATGTCCTGTCACTCGTACTTATTCTACCTCTGCACGAATTCTAG
+
BCC=CBE>>86@?3:66,6886000)....)...88......666650556606>>>66...).)....
@TP09X:00075:00850
GTCCAAGCTTCTGGAGGGATGGTAACGACGA
+
6<=;C<DCD?BFF?EDC8>.0)..)...888
@TP09X:00075:00859
GTCCAAGCTTCTGGAGGGATGATAAATGGCTACCGGACAGTCATTAAGAATTCACCTCTGCACGAATTCC
+
@6:3<@<>>@CCE@DDF>A:::6::16@@;BBD@DAECDCDDEE6;9<B<B?EDE:;;C>??833-3:==
@TP09X:00075:00863
GTCCAAGCTTCTGGAGGGATGGTAAACGCAGTCGTTA
+
<==@I?CGF@DBC8==D?DDDBDBB1::66??66606
@TP09X:00075:00864
GTCCAAGCTTCTGGAGGGATGGATAAGCT
+
<=D@EBEEEAB::01/.)...)...)..6
@TP09X:00075:00866
GTCCAAGCTTCTGGAGGGATGGTAAGACTGTCATG
+
66:066>@D==>M<>?D>DEA9>>+..........
@TP09X:00076:00855
GTCCAAGCTTCTGGAGGGATGGTGAAGCT
+
666060666066=>?88)...)...28..
@TP09X:00076:00860
GTCCAAGCTTCTGGAGGGATGGTAAACGTCGGACGGAAGGTACTAGAATTCACCTCTCGCACGAATTCCTAGC
+
E==8?@EKEBCA@@EEE?DCA;://).....)...1>060666555505056606666666666069?06666
@TP09X:00076:00861
GTCCAAGCTTCTGGAGGGATGGTAAATGATCCTTCCGGACAATCCGGTAAATTCACCTCTGCACGAATTCCTAG
+
D==;?@GEFAFEE>BBE<AAFA>88)...8;7CAA+0)/./)..).)..82;;CDDADEDECCCCB>CAF@EEC
@TP09X:00076:00879
GTCCAAGCTTCTGGAGGGTGGTAATACTG
+
CED@FCLDD?@??::::1..2..).....
@TP09X:00076:00881
GTCCAAGCTTCTGGAGGGATGGTAAAACTTCAA
+
>?DAFBKCC?DDEA=>><:DD</...(..)..)
@TP09X:00076:00892
GTCCAAGCTTCTGGAGGGATGGTAATGTTCGTTCTAACTTTTACTGACGATTCACCTCTGCACGAATTCCTAG
+
EEC@CIEEFB<<::C@@8BCC@ELALDD?B::05::4::::):CCCED;?>@GBC=CBBBGDC;;9==A@EED
@TP09X:00077:00853
GTCCAAGCTTCTGGAGGGATGGTAAACTTGCCGGATAGTCATTCGGTTTATTCACCTCTGCACGAATTCCTAG
+
B::4==CCEBKDD?DEE?EEGBB@A1::4:A5:4:CBB:::?4::5::,6.)...)....>A:::;@:?:==:
@TP09X:00077:00862
GTCCAAGCTTCTGGAGGGATGGTAACCTACGTGTC
+
CCC=C>DFF@DEE@EDD><=:0.8)1).....666
@TP09X:00078:00860
GTCCAAGCTTCTGGAGGGATGGTAAACGAGCGGTCGGTTGACCACCCCATATTCACCTCTGCACGAACTTCCTAG
+
66606>>6686>;6CCA8ABC066D,666666:66::<)../*....(.55505;;6BCEED88..)..).)...
@TP09X:00078:00864
GGTCCAAGCTTCTGGAGGGATGGTAATCACTAAGTT
+
.).8282D>H=>::3:::1:>AA1.)/.....1;8)
@TP09X:00078:00868
GTCCAAGCTTCTGGAGGGATGATAAATGACTGGCGTTAACGCATATGAATTCACCTCTCGCA
+
6664:=CFFAE::4:::,:::::::166=;..)...).2....--38:>=7/0/*0-5--33
@TP09X:00079:00875
GTCCAAGCTTCTGGAGGGATGTAAGACTACG
+
.881=A>IGBF>><1FF6A00.8).......
@TP09X:00080:00850
GTCCAAGCTTCTGGAGGGATGTAACTAGG
+
:::4606FFBEEE?E>>;....8)....)
@TP09X:00080:00865
GTCCAAGCTTCTGGAGGGATGGTAATCCTTAACGAGCGTTCATTCTACCATTCACCTCTGCACGATTCCTAG
+
D>=:??GLLBEDD@===1:DD?EC<AC8:5::????@??:@::-33:?<::2:::2::--0-/-.-)-255<
@TP09X:00080:00877
GTCCAAGCTTCTGGAGGGATGGTAACTCGACTAT
+
666066>CE?CCF@IEE?>A<90/).........
@TP09X:00080:00895
GTCCAAGCTTCTGGAGGGATGGTAAAGACCTTA
+
@:=8>ADFL@<==6CA@<A>F90./)...).).
@TP09X:00081:00859
GTCCAAGCTTCTGGAGATGGTAACAACTGGTCGTTCATTCGGCTGTCATTCACCTCTGCACGAATTCCTAG
+
D>><?BFKLBFDD@CCBKLIDD@CC?CCC<DC::4:::8=BAE:::::5055C4:<=;C?EBB<B9?9<99
@TP09X:00081:00865
GTCCAAGCTTCTGGAGGGATGGTAACAGTAGGTTACG
+
DDD?E@CFF@FDD@DFF?ECC;:.+0/...8).)...
@TP09X:00081:00889
GTCCAAGCTTCTGGAGGGATGGTAACCGTCACTGTT
+
B::5>ADHHAC::0:6B6DIE@F>+.)......6.)
@TP09X:00082:00865
GTCCAAGCTTCTGGAGGGATGATAAACGACGAAGC
+
====CBEGD?DED@CB@8@::6666,.100..)..
@TP09X:00082:00870
GTCCAAGCTTCTGGGAGGGATGGTAATCCAT
+
?::5:4:DB:A:::,:66,6>?9.0+..)..
@TP09X:00082:00889
GTCCAAGCTTCTGGGAGGATGGTAAATGGATCCGAACCG
+
8..+1AIKLBEA==+/1+.8818<<611)...*.50505
@TP09X:00082:00892
GTCCAAGCTTTCTGGAGGATGGTAAGCTGAAC
+
.>=9>6>::6,66606:466606:36....2.
@TP09X:00083:00865
GTCCAAGCTTCTGGAGGGATGATAAAACATTCTACCGAGTGGTCAGTATTCA
+
>66469?BEBDB?:001)0.......(...)...>9166666;;5555.)..
@TP09X:00083:00867
GTCCAAGCTTCTGGAGGGGTGGTAAGTAACCTT
+
::=5==CIEADDD>:==<8=>9>>+//.).).)
@TP09X:00083:00888
GTCCAAGCTTCTGGAGGGATGGTAAACCGATGACTCGAGCTTATTCACCTCATTGCACG
+
.==18BBDG?BEEAFEE?CBC@D>8).)....66>>666660660666066650.....
@TP09X:00084:00853
GTCCAAGCTTCTGGAGGGATGGTAAATAACCGTTCAGTTAGTTTTCCTCATTCACCTCTGCACGAATTCCTAG
+
F6:4:06??9B??::::1:?FADCC8==9>@EEA><:56:5:::/50--;8)---28=@B@:9::4<@D@EEE
@TP09X:00084:00876
GTCCAAGCTTCTGGAGGGATGGTAATGCTCTGTA
+
@665:AB:606::4:BE=>DF7/.+.........
@TP09X:00084:00898
GTCCAAGCTTCTGGAGGGATGGTAACAGACGTCG
+
EDB=DBFEFAEEE@FFH?EDB<01)...8.....
@TP09X:00085:00857
GTCCAAGCTTCTGGAGGGATGGTAAAGACGACTA
+
6668>ADIL?CDC;>>E?C8<60/.)........
@TP09X:00085:00862
GTCCAAGCTTCTGGAGGGATGGTAACCTTCCGTTTGGTAGCCGGTAGCCATTCACCTCTGCACGAATTCCTAG
+
ECB=C@CCD@DEH?CCG?EDDACB<=<>AG@DED1:4:::B5:5=EEBAEE;>=G?CBBCDCCBD?C@E@EDB
@TP09X:00085:00875
GTCCAAGCTTCTGGGGAGTGGTAATG
+
A::4:46FC@DA;;;)/1..)..)..
@TP09X:00085:00877
GTCCAAGCTTCTGGAGGGATGGTAACCGACGTTACGTC
+
C<<;?CLKGAFCB;>=D<CEK@DHA>*.....).....
@TP09X:00085:00881
GCCAAGCTTCTGGAGGGATGGTAAAACAATGAC
+
DD?DAFFL>CBD@DFG?ECE@....(..)....
@TP09X:00085:00882
GTCCAAGCTTCTGGAGGGATGGTAAG
+
666060666@?A=<...)...).818
@TP09X:00085:00884
GTCCAAGCTTCTGGAGGGATGGTAACTCGTCG
+
IGD@EBIFLAFDC@DCF?=882..)..8....
@TP09X:00085:00886
GTCCAAGCTTCTGGAGGGATGATAATCAGCTTACCGACTACTTAGTAAACATTCACCTCTGCACGAATTCCTAG
+
:::;C>CLHAEEE=>BI?I>>==:3:B@@??0556:5:5?B>6??:::/:3:-3::6:ABBA??;;58?D>EBD
@TP09X:00085:00892
GTCCAAGCTTCTGGAGGGATGTAAGCG
+
>EHILBI>=;<?E<...+011.8)...
@TP09X:00086:00859
GTCCAAGCTTCTGGAGGGATGGTAACGACCGACCGGTAGGTGCACAAGGATTCACCTCTGCACGAATTCCTAG
+
E>=:??DLLADDD@EDE>DCC>BB;::::066D0606:B;::====;=HFF<=>C@CDDDDDC=<9<@D@<==
@TP09X:00086:00873
GTCCAAGCTTCTGGAGGGATGATAATCACTGCGTAC
+
:::3<BEEMAK::4:66,66666C06..........
@TP09X:00086:00876
GTCCAAGCTTCTGGAGGGATGGTAAAGCT
+
>664>ADIEBEE@?:::1:/.)..0)..8
@TP09X:00086:00894
GTCCAAGCTTCTGGAGGGATCGTAAGTAACTATACAGTCGGTAAGTTTATTCA
+
@BB;C=ACC=BCD;01F6A/...860..)........555033>:::)33---
@TP09X:00087:00878
GTCCAAGCTTCTGGAGGGATGGTAACTGAACGTCCAG
+
6<==DAILF@DDD@FFE?EFFBEE<==BFA::::06C
@TP09X:00088:00851
GTCCAAGCTTCTGGGGAGGATGGTAAA
+
D::4==CHEAE:../(0.)..828>>+
@TP09X:00088:00867
GTCCAAGCTTCTGGAGGGATGGTAATGACTT
+
A::5606>>0:::3:::1:>81.0+/1...)
@TP09X:00088:00873
GTCCAAGCTTCTGGAGGGATGGTAACTTACTTAATGTTCGGTCGGGCGTATTCACCTCTGCACGAATTCCTG
+
DBB8>:>HEAEEDAFEE>DFFABC5::46666><@DD8::4:::6,:555D@DEE@DDBCBEE<<;<?C=<>
@TP09X:00088:00878
GTCCAAGCTTCTGGAGGGATGGTAAAAAATGCTTACCGTCCATTCATTTATTCACCTCTGCACGAATTCCTAG
+
:::4=BELLBEEC4:::1:CE>:6666:*6@@B?CCADCD>CF@DCDE>DD?DBB=BCCB@BE=>9>AIAEDE
@TP09X:00088:00882
GTCCCAAGCTTCTGGAGGGATGATAACCGAACCGC
+
:6:6,6A6660::6066>6>>666A0.)..).)..
@TP09X:00088:00884
GTCCAAGCTTCTGGAGGGATGGTAATCTAGCAACCAGTC
+
>01+.28882>10)...).8B<BB066.....).)....
@TP09X:00088:00886
GTCCAAGCTTCTGGAGGGATGGTAATCCAATGTAGT
+
DKE?D>D::86>?;//0*1.0)..).8).).....5
@TP09X:00089:00895
GTCCAAGCTTCTGGAGGGATGGTAACA
+
8..+/6B::06?D4=?K>D=>8:@@::
@TP09X:00089:00898
GTCCAAGCTTCTGGAGGATGTAAGACCTATACA
+
6>>6BADDB:A::4::06666606..)......
@TP09X:00090:00862
GTCCAAGCTTCTGGAGGGATGGTAACCGAAC
+
...).).881BCF8=<D,6660660.)..).
@TP09X:00090:00869
GGTCCAAGCTTCTGGAGGGATGATAATAAGAGGTCGAATT
+
.)..).)..818;C4:::,:6...8)..)..8)...<8<B
@TP09X:00090:00871
GTCCAAGCTTCTGGAGGGATGATAAAAAT
+
66:<DADED@DB?===:1:F:::::66)6
@TP09X:00090:00881
GTCCAAGCTTCTGGAGGATGTAACACACACCTA
+
KGFBLCKDD@DCE@::4:6:.8).......).6
@TP09X:00090:00898
GTCCAAGCTTCTGGGAGGATGGTAAT
+
666066>HE=B@<<+1.)...)..1.
@TP09X:00091:00871
GTCCAAGCTTCTGGGAGGGATGGTAA
+
8..)1+/HDAF:::,:66,6.0).0+
@TP09X:00092:00851
GTCCAAGCTTCTGGAGGGATGGTAATCTACGA
+
DDC>CCLFE@DDEAEFE>C::0..+.......
@TP09X:00092:00855
GTCCAAGCTTCTGGAGGGATGGTAACTACGTCCTAGT
+
D==8=<FAA0=<A6CBE>DDFBED06......)....
@TP09X:00092:00860
GTCCAAGCTTCTGGAGGGATGTAACAGCATCAGCCCAA
+
>>>>DAEFE@DDD;:::1:6?>A6::6:6C66666,66
@TP09X:00092:00877
GTCCAAGCTTCTGGAGGGATGATAAGACTA
+
>664:;>CEADFF>EB?6A6....).....
@TP09X:00092:00880
GTCCAAGCTTCTGGAGGGATGGTAATGACATGAGTACTGGTTTCAAATCTTACTGCACCTGAAT
+
>6:0606DB:DBB=BCC>DLGIEC3:66655@:55555:033)333)3::6333--8;)---)-
@TP09X:00092:00883
GTCCAAGCTTCTGGAGGTGGTGATACGACGTGTA
+
../).28>@AB::4::0.828.......55555.
@TP09X:00092:00886
GTCCAAGCTTCTGGAGGGATGGTAACTGTACGTATACGATCATCACTACTCGTCCTC
+
8..).).8818>E?CB@<:6:;:606.........66666;555......----)--
@TP09X:00093:00871
GTCCAAGCTTCTGGAGGGGTGGTAAAGCGA
+
EECBICFFEAEBC<6::6).8288=)....
@TP09X:00093:00875
GTCCAAGCTTCTGGAGGGATGAGATGGGATTTTTTGGAATCTTACCCCTATTCACCTCTGCACGAATTCCTAG
+
A::5>@DFEBDDD=BCF?EECCDDCDD8:55555*:;@3:::05:AA4?::2:>AA:::::0011+0).).88
@TP09X:00093:00881
GTCCAAGCTTCTGGAGGGATGGTAATACCTACGTA
+
C>=8>@DIGBFDD@DDE?CFA>>>)...)......
@TP09X:00095:00858
GTCCAAGCTTCTGGAGGGATGGTAACATACGGTTATTAAGCAC
+
B::5:06CBAE==8=:?6A6:0660666666060660.)....
@TP09X:00095:00887
GTCCAAGCTTCTGGAGGGATGGTAACTTACCGGGCTTTCGGTAATGCATATTCACCTCTGCACGAATTCCTAG
+
FDD@EBEFFAECC<CFEBECC?CDAEEAEE>CC>CFI?>=<>DADDFFC=<9<:A@<>>>EDEDC?D@EADDD
@TP09X:00095:00897
GGTCCAAGCTTCTGGAGGGATGGTAAACCTACGCTG
+
.).8182>>EAADG<=>D=@BD;:::,.).......
@TP09X:00096:00860
GTCCAAGCTTCTGGAGGGATGGTAACTACGACGCATTA
+
BCC?KBKIFAEEE@DDL?ECA;::5..........606
@TP09X:00096:00881
GTCCAAGCTTCTGGAGGGATGGTAATCGAGATGACTGGTCGTCT
+
>66360666066:4:66,.882..).........855055333D
@TP09X:00096:00884
GTCCAAGCTTCTGGAGGGATGGTAAGCTAGTCGGTCT
+
:6606966606::3:@@8BED;@A066......)...
@TP09X:00097:00871
TCCAAGCTTCTGGAGGGATGGTAACTACACGACCATTC
+
06>C>ECC?CEE@DEH?DDD@DCA;........)..2.
@TP09X:00097:00878
GTCCAAGCTTCTGGAGGGATGATAACCGCATTGGTCGTTCGACCTCATTCTTATCA
+
C::5=;AEDADDD@DDE?DDDEE>6>)....).288;C<5:::4.8--)--)----
@TP09X:00097:00894
GTCCAAGCTTTGGAGGGATGGTAACCGGACGACAATTAGCTAATCTTAATTCACCTCTGCACGAATTCCTAG
+
==>?DCHHFC,:566?6>?A:AA4:4:;@B:::@4:4:?:<=>??D3:3::??EACCCE>>>==;=BE@DDE
@TP09X:00098:00865
GTCCAAGCTTCTGGAGGGATGGTAACAGTCA
+
EDD@DBEC@6A::0:::,.A>90.)......
@TP09X:00098:00895
GTCCAAGCTTCTGGAGGGATGGTAAACATACCGCGT
+
C>=:>AFFFAEDD@DDI?D==4:::10>...)....
@TP09X:00099:00862
GTCCAAGCTTCTGGAGGGATGGTAAG
+
>6:4:4:A?9B::400.*/..).818
@TP09X:00099:00865
GTCCAAGCTTCTGGAGGGATGGTAAGCCTCCTGCACTTAGTACTATATTACTTCA
+
>>><?CFIE@DED?DDD>DFE@>>7/.).8)..==8?@D?8>/0..88)...)..
@TP09X:00099:00898
GTCCAAGCTTCTGGAGGGATGGTAA
+
ICC>EBIFEADEE@EDE?DDD@DDE
@TP09X:00077:00901
GTCCAAGCTTCTGGAGGGATGGTAAAT
+
==BAH>A::066:0:EE?DGF;:::16
@TP09X:00078:00903
GTCCAAGCTTCTGGAGGGATGTAATCTACCG
+
66606066606<=ALA>6<0/..).....)6
@TP09X:00079:00904
GTCCAAGCTTTCTGGAGGGATGGTAATCTGGATATTC
+
DDKAHAH::6,6BB>IEF=AKF7/0+....)..5.).
@TP09X:00079:00908
GTCCAAGCTTTCTGGAGGGATGGTAACCTAAACGTCGT
+
>CD<F<D::6,666<FFE?EFE::::@5...)......
@TP09X:00079:00912
GCCAAGCTTTCTGGAGGGGATGGTAATCCGGCTACGTTTCG
+
6>6>:@6:6,6663::66)66>66:566060....8882./
@TP09X:00083:00907
GTCCAAGCTTTCTGGAGGGATGGTAAACATGCCGTTCA
+
>BB;C;A::6,6BB<CDA;>>>)...)....8)..)..
@TP09X:00084:00913
GTCCAAGCTTTCTGGAGGGATGGTAATAGCTAACGTCTATTTCGGTAAGTATTTCACCTCTGCACGAATTCCTAG
+
==><D<D::6,6;;>:::1:::0:09<011..288;;.=>K=CC>DCAE==?E>D?B@D<;..====+/+-)--/
@TP09X:00085:00904
GTCCAAGCTTTCTGGAGGGATGGTAAGCGTACTGTTTCGGTGAGGCCTTTAGAATTTCACCTCTGCACGAATTTCCTAG
+
EDD=C;C::6,6::3=>E?CCBA@?466666<5CCC,<5053::-6066,6>>ADF<=>DAG===>6<6635C,50<:6
@TP09X:00085:00909
GTCCAAGCTTCTGGAGGGATGGTAAACTTAACTC
+
BBB;C;B::06BB:BCE>C::5:::,.8).)...
@TP09X:00085:00924
GTCCAAGCTTTCTGGAGGGATTGGATAAG
+
BBB9CAD===,6?@011A61.).)...).
@TP09X:00086:00912
GTCCAAGCTTCTGGAGGGATGGTAACCAATGTCGT
+
..>BH=D>><=CGAEEEBDCC;<<+/+0)......
@TP09X:00086:00919
GTCCAAGCTTCTGGAGGGATGATAATTTAACTTAACGGGCGGAACTGTTTCGATTTCACCTCTGCAACGAATTTCCTAG
+
8>>9>9A00)...+::B6B6:66@0..+.288).).882..).)..666,6666C,655055....)...)..).2=@=
@TP09X:00087:00912
GTCCAAGCTTTCTGGAGGGGTGGTAAAGTACCAAGCTAAC
+
EDC;A;C::6,6;?3::::/6828;81....28)....).
@TP09X:00087:00917
GTCCAAGCTTTCTGGAGGGATGATAACTT
+
6=CAH;A::6,6>;?:=:1:::6:.21.)
@TP09X:00088:00909
GTCCAAGCTTTCTGGAGGGATGGTAACATTGTTAC
+
8==9A9>::6,6CC>EAA;=A=)..1...).818.
@TP09X:00088:00924
GTCCAAGCTTTCTGGAGGGATGATTAACCG
+
8..+/).666,666=CA=2>1/..).).).
@TP09X:00089:00909
GTCCAAGCTTTCTGGAGGGATGGTAAACATGAC
+
6>>6>6>::6,6?=;DBB8:::0:..)......
@TP09X:00090:00906
GTCCAAGCTTTCTGGAGGGATGGTAAATGACTGTAACGTCAC
+
@CC3:3:::6,6666:::16..).;>6.....8@@05.1...
@TP09X:00090:00926
GTCCAAGCTTTCTGGAGGGATGGTAATTTACG
+
...+0).666,66:40A=)./A+0.).828..
@TP09X:00091:00917
GTCCAAGCTTCTGGAGGGATGGTAAATCGAACGTACGT
+
...).28.0)..89:::1:6D<B?A16:..).......
@TP09X:00091:00919
GTCCAAGCTTTCTGGAGGGATGGTAAATACTTAGTCGTAAC
+
...*.28666,6>;0:>G?>>H7/..*....28......).
@TP09X:00092:00929
GTCCAAGCTTTCTGGAGGGATGGTAATACTTAC
+
FDD;D<F::6,6?=:;AK6/0.)..)....)..
@TP09X:00093:00913
GTCCAAGCTTTCTGGAGGGATGGTAATGACTCGTAACGTT
+
>>>;C;A::6,6@B<CA@8:6606B<C6.......)...)
@TP09X:00093:00914
GTCCAAGCTTTCTGGAGGGATGGTAAGCGTCGATTCT
+
8..+/).666,6:F:::=8=AF<B?0:.......)..
@TP09X:00093:00927
GTCCAAGCTTTCTGGAGGGATGGTAAATAACCGTTTTTGGTATCTAGGTACAATTTCACCTCTGCACGAATTCCTTAG
+
ABB;C;A::6,6?@;EEF?>???CCG?HE@F0:::::)60655:55::@@>>3::):>>8BEEDD=<..)0+.).).8
@TP09X:00094:00923
GTCCAAGCTTCTGGAGGGATGGTAAGGT
+
>DE7>6<00).886>AA6>;;+/.).).
@TP09X:00094:00927
GTCCAAGCTTCTGGAGGGATGGTAAGGACCACGACCGGTCAGTGAACATTCACTCTCGCACGAATTTCCTAG
+
8..+19<0/).887HEE?D664::56:??0655550505:?::::0533----------553:2:3)3>C=>
@TP09X:00095:00902
GTCCAAGCTTTCTGGAGGGATGGTAAT
+
6669?:>6:6,6;;4:::1../)..).
@TP09X:00095:00916
GTCCAAGCTTCTGGAGGGATGAGATGGCCTT
+
:::4:4:CBADDD@EEI?>>./....).)..
@TP09X:00097:00904
GTCCAAGCTTTCTGGAGGGATGGTAACATTACGACTACTTGATCGATTACTATTCACCT
+
6669?:66:6,66B:CDG?DEFACA;...).......6;A666555505555598..).
@TP09X:00097:00910
GTCCAAGCTTCTGGAGGGATGGTAAACGTAACGTAGT
+
>?FAH;C::06?C>CDD>DDCA:66,/8.0)......
@TP09X:00098:00910
GTCCAAGCTTCTGGAGGGATGGTAAAACTGCCAGC
+
>BD=C;ACA066:4:DD>BDF;0/11(....)...
@TP09X:00098:00916
GTCCAAGCTTTCTGGAGGGATGGTAAATCAATTTCGT
+
...181.666,6@B<:==8:FD<:::,6..)..)...
@TP09X:00098:00919
GTCCAAGCTTCTGGAGGGATGGTAACTAGTACTCGATTTATTCAACTTACTAC
+
8..+07<..).889CA>6>/.)..).666666>6666?66606=9..).....
@TP09X:00098:00944
GTCCAAGCTTTCTGGAGGGATGGTAATCTACCGTTA
+
?CC=AAH:66,6>;6CEEAA<A901+.....)6505
@TP09X:00099:00901
GTCCAAGCTTCTGGAGGGATGGTAAGCTTCCGACCGGCTGTTTTTAATTTATTCACTCTGCACGAATTCCTAG
+
...1;18/0).889>AA6...)..).00+.)...).)...6CCC5C3::155055565555....)/).)...
@TP09X:00099:00908
GTCCAAGCTTCTGGAGGGATGGTAAATCCCTACTAACCGGAGCT
+
???5:3:A>:B:<9=:F?=>??CEG?AAA60....).).)....
@TP09X:00099:00912
GTCCAAGCTTTCTGGAGGGATGGTAAATACT
+
6665:4:::6,6;;;:::1.882...)...8
@TP09X:00099:00915
GTCCAAGCTCTGGAGGGATGGTAATTATTAAAGTCCGAATGAACGTCCATTTCACCTCTGCACGAATTTCCTAG
+
6=D;D;C::6BC?DKLBEDD@DA:?:::3:6,:CC0..)...).8.606DD:6:50555555555055,5A5::
@TP09X:00099:00919
GTCCAAGCTTCTGGAGGGATGTAACGTACGAC
+
66?:@;A::0666:DBB8<10..)....6666
@TP09X:00099:00944
GTCCAAGCTTCTGGAGGGATGGTAAAGCGTAC
+
=>D7>7>/.).887AAA;>>>)...)......
@TP09X:00113:00735
TGTCCCAAGCTTTTCTGGAGGGATTGGTTAACTAACTAGTCGGACTTTCGTAAATTGTACCAAGCTTTTAAC
+
666..).)...88(...18<<6::0:0:066@::5:0...88)...8).....).)55559=0553::0:6:
@TP09X:00127:00726
TGTCCAAGCTTTTCTGGAGGATGTAACTTTCCACGATTTCTATT
+
)...).28....(.6606@06666606CC6>0666666,6...)
@TP09X:00101:00795
CGTCCAAGCTCTGGAGGGATGGTAA
+
.111).)......2.55,53@6333
@TP09X:00101:00798
GTCCAAGCTTCTGGAGGGATTGTAA
+
???;D4666066=<AAD<BD;>>EM
@TP09X:00102:00781
GTCCAAGCTTCTGGAGGGATGATAATA
+
EFE@F4::6066=;A@@1:::66B36:
@TP09X:00103:00781
GTCCAAGCTTCTGGAGGGATGGTAAA
+
=>A6<+//.)..87:::1:6606646
@TP09X:00103:00789
GTCCAATCTGGAGGGATGGTAATACT
+
..8).)....1001)...2..+....
@TP09X:00104:00760
GTCCAAGTCGAGGAGTGGTAATGAA
+
A<<9<+......18.66?B@05555
@TP09X:00104:00781
GTCCAAGCTTCTGGAGGGATGGTAAT
+
==86>+...)...)0BA1:6606606
@TP09X:00104:00797
GTCCAAGCTTCTGGAGGGATGGTAACTGCT
+
=>89F+...)..861::,:669660.....
@TP09X:00105:00763
GTCCAAGCTTCTGGAGGGATGGTAATCCGT
+
..828)...)..82HFF811.)..+..)..
@TP09X:00106:00757
GTCCAAGCTTCTGGAGGGATGGTAA
+
A>>?>6<::066D>FEE<<::<:::
@TP09X:00106:00775
GTCCAAGCTTCTGGAGGGAATGGTAAAT
+
CB@;A3666066E?:::,6066<6::,6
@TP09X:00106:00787
GTCCAAGCTTCTGGAGGGATGGTAA
+
LLA7>60..)..89:::1::A6@DD
@TP09X:00108:00763
GTCCAAGCTTCTGGAGGGATGGTAAGGTT
+
FDA7>+...)..86<AE;>==@@?56055
@TP09X:00109:00764
GTCCAAGCTCTGGAGGGATGGTAAA
+
8..+.1.....87>>A)...)..).
@TP09X:00110:00796
GTCCAAGCTTCTGGAGGGATGGTAAATCTCCG
+
CBA;C5:66066C>HFM<<::>:0.)....2.
@TP09X:00115:00754
GTCCAATGTGGAGGGATGGTAAACC
+
1./6>)....)..8)...288>+:6
@TP09X:00117:00767
GTCCAAGTCTGGAGGGATGGTAAGT
+
AA;6<+.....)1::,666BCD@CE
@TP09X:00117:00788
GTCCAAGTTCTGGAGGGATGGTAACTG
+
...9A+..)..86>HLB=6:6::4...
@TP09X:00120:00798
GTCCAAGCTTCTGGAGGGATGGTAAT
+
>>>6>+0..)..87AAC;=>=BEKAF
@TP09X:00121:00758
GTCCAATCTGGAGGGATGGTAAAGTTA
+
...7>+....)..8)..6>66:,6606
@TP09X:00121:00790
GTCCAAGTCTGGAGGGATGGTAAAGA
+
/..28).....)001)0..288F+.<
@TP09X:00126:00779
GTCCAAGCTCTGGAGGATGATGATA
+
EDA7F+0....89..+0........
@TP09X:00131:00755
GTCCAAGCTCTGGAGGGATGGTAAGA
+
/109>+.....86<BB1::.288)..
@TP09X:00132:00760
GTCCAAGCTTCTGGAGGGATGGTAAACCAATGT
+
FGG@F5:66066D@HFI;::66.01+.).)...
@TP09X:00136:00777
GTCCAAGTCTGGAGGGATGGATAATGCC
+
8..)0+.....7>>>)...)..8)..;;
@TP09X:00136:00779
GTCCAAGCTCTGGAGGGATGGTAAATGT
+
>0/).).....87>CE1...1../)...
@TP09X:00137:00799
GTCCAAGCTCTGGAGGGATGGATAAA
+
>>:;D566666B3.00+1..)..818
@TP09X:00144:00797
GTCCAAGTCTGGAGGGATGGTAAGA
+
/..6<).....)./.)...288+..
@TP09X:00145:00753
GTCCAAGCTCTGGAGGGATGGTAAATGA
+
GG<7>+......1<AB1===BEGK?D>=
@TP09X:00145:00761
GTCCAATCTGAGGGATGGTAAGTGACTCT
+
..>).).......)..606@5........
@TP09X:00145:00768
GTCAAGTCTGGGAGGATGGTAACATGC
+
/01.).....0)..)...188288...
@TP09X:00145:00799
GTCTAGCTCTGGAGGGATGGTAAGGATCGC
+
H::........)...)...)55056..---
@TP09X:00100:00809
GTCCAAACTTCTGGAGGGATGGTAACCGCGACGGTAT
+
666066,660666@6:6,6>>688).)......)...
@TP09X:00100:00835
GTCCAAGCTTCTGGAGGGATGGTAATCCTAAGACT
+
@664:9?A?066:4:6?6>>>911*..)..)..88
@TP09X:00100:00837
GTCCAAGCTTCTGGAGGGATGGTGAATCGTAGCGTCAC
+
A::8>@EHH=B=:40<<6<01)...)............
@TP09X:00101:00810
GTCCAAGCTTCTGGAGGAGATGATA
+
:6:;A<6<=@B::4/1).......1
@TP09X:00101:00811
GTCCAAGCTTCTGGGAGGATGGTAACCGACTGA
+
6660606??96666,6606>>:..).)......
@TP09X:00101:00812
GTCCAAGCTTCTGGAGGGATGGTGAATGAC
+
...6;2=DD?CCB>B@@66660...)....
@TP09X:00102:00805
GTCCAAGCTTCTGGAGGGATGGTAATTACCGG
+
E>=;?@EEFACBB;>=E>>>81..).)..).)
@TP09X:00102:00813
GTCCAATCTGTGAGGGATGGTAAAGACCGAGTACCGTAGC
+
/.0+1+......88=;;A=2:..)...)..----)-----
@TP09X:00102:00824
GTCCAAGCTTCTGGAGGGATGGTAAACCTATTCCTCAACGGCGTGAAACTTTCTAACCT
+
66606A@@@>C::0666,66606@D,68.8818)...)..1666666,666,66.).18
@TP09X:00102:00834
GTCCAAGCTTCTGGAGGGATGGTAAAGGCCGTT
+
CKCBIBLGEADDE@CCF:DEF>./1).).)..)
@TP09X:00103:00821
GTCCAAGCTTCTGGAGGGATGATAAAGGTAACGACTGGTCGGTATTGCTATTCACCTCTGCACGAATTCCTAG
+
GDCALAGFE@DDE@DCD>C>>=DDA1<8=B>CFFEED?B??-:::4<CCFIA>>>@D===BBBCC?C@B3:::
@TP09X:00103:00828
GTCCAAGCTTCTGGAGGGATGTAAGCTACTACTGATCGATTCACCAATTACTACCTCTGACCACGAATTCCTCG
+
>>>?E@CDG@EDD<??F?E=:6@0666666666666666606669=6;0..;8828...--)----18)3-333
@TP09X:00105:00815
GTCCAAGCTTCTGGAGGGATGGTAATGACCACGTCGCATTATC
+
A::5=;CFG@DDF?DDD>DIEA@@3::666;555555..)...
@TP09X:00105:00829
GTCCAAGCTCTGGAGGGATGGTAACCTAACGGCCGGTAGTAGCGTCTAATTTCACCTCTGCACGAATTCCTAG
+
==>=DCLDDCGM>CCE?CEHADE3:5::46>6A;@<B@:::::::55:055,555055==:<=<<6=+0+...
@TP09X:00106:00803
GTCCAAGCTTCTGGAGGGATGGTAAGAG
+
...).2?6606??0:66,666;:0*...
@TP09X:00106:00816
GTCCAAGCTTCTGGAGGGATGTAAACTTACCGACGA
+
DDD@E@EHGBECD?EAA6>.....)..)..)....6
@TP09X:00106:00820
GTCCAAGCTTCTGGAGGGATGGTAACCGTCACGTA
+
8>>>CBLKFAEEDAEDD>DEA;A>).)........
@TP09X:00106:00823
GTCCAAGCTTCTGGAGGGATGGTAAATTCCGACTCGTCA
+
>66466>DC<A::4:66,6660666,60668........
@TP09X:00107:00819
GTCCAAGCTTCTGGAGGGATGGTAAATGACCAGTAGCGTAG
+
:6606066606::0:66,6..)..8)....).........-
@TP09X:00107:00837
GTCCAAGCTTCTGGAGGGATGATAACCGACCATCCGTTTGGCAATTCTGATTCACCTTCTGCACGAATTCCTAAG
+
>::4=AELLBFBB>CKKBDDDE:<3:;C::5:::3:::,:0::4:4:5.882---)-)---33CCC@D18290).
@TP09X:00107:00838
GTCCAAGCTTCTGGAGGGATGGTAAATTGTCTT
+
8=>=D>EEEAFED@FFE?A;;6...)/)...0)
@TP09X:00108:00809
GTCCAAGCTTCTGGAGGGATGGTAAT
+
8>>>EBIFD9B::4::A6CEC?CD86
@TP09X:00108:00831
GTCCAAGCTTCTGGAGGGATGGTAAAGGGAATTAACGTCCGCTCGTTCCATTCACCTCTGCACGAATTCCTAG
+
C==5=@DDG?CLEAECC>BFEAFEE>DD=A4:4:;@BBD<@---..).2..).5;>::6D<::=F8:8>A>:=
@TP09X:00108:00841
GTCCAAGCTTCTGGAGGGATGGTAAATGACCATTCGTTTGTTAAA
+
GDD?KBIEE?DDE>CCE?DFE@D@E?EECD9<=@DCDD>DD>B?B
@TP09X:00108:00847
GTCCAAGCTTCTGGAGGGATGATGATACCT
+
6::4=@CHF:=>B8=.8)0.........28
@TP09X:00109:00801
GTCCAAGCTTCTTGGAGGGATGGTAAATTAACGTCCGTAGTAC
+
FGC@CBEFF<::5:4:A?6CIE@@@@1:00)....).....8?
@TP09X:00109:00815
GTCCAAGCTTCTGGAGGGATGGTAACCGCCATCGGTGAGC
+
6666B=BKE?BCDA:::1:>AA::4/)..)...8).....
@TP09X:00109:00837
GTCCAAGCTTCTGGAGGGATGGTAAATACGTACGTAG
+
66:3<BEFFBFBA::::,6CCB60.)...........
@TP09X:00109:00838
GTCCAAGCTTCTGGAGGGATGGTAATTCACCTTAATGACCGTTCGCTCGATTCACCTCT
+
C>>=>CLGE@DDD@EDF<EGEA=.)011..).).)..6;4::>:::6666.)..8)...
@TP09X:00110:00802
GTCCAAGCTTCTGGAGGGATGGTAACTGCCGACG
+
...18188A-=>BAFDE>DDD<..)....)....
@TP09X:00110:00804
GTCCAAGCTTCTGGAGGGATGGTAATGACTAAGTCGCAACA
+
GGD@EBHFEBDBC>CCL?AE>2..)......).....8)..
@TP09X:00110:00824
GTCCAAGCTTCTGGAGGGATGGTAAACTTACCATTCGT
+
...+0=AILBDEE?ECL?FEC?:01)00)..)..1..6
@TP09X:00111:00803
GTCCAAGCTTCTGGAGGGATGGTAAAG
+
66>6>6DEHAF=:4:@>6BEE?AA=).
@TP09X:00112:00803
GTCCAAGCTTCTGGAGGGATGGTAAGCTGCGTCCTTCACAACCGGCAATTCACCTCTGCACGAATTCCTAG
+
DBB=D@FDEADCC>CED>DFEADD@CBBCCDAA4:4:::=<BAE4<<7<4:CC;:<<<<:CCC?D@D@DDC
@TP09X:00112:00811
CGTCCAAGCTTCTGGAGGGATGGTAATCTAACTGAACGCTCGGTGGACAGATTCACCTCTGCACGAATTCCTAG
+
B===?D?CEE@DDAAEEG<CCC@EE?CABB@DDED@=>>CBC=BC?C<<=CC?D;;8;>>>9:://*0+0+1..
@TP09X:00112:00836
GTCCAAGCTTCTGGAGGGATGGTAATACAGGTAACTGAA
+
6>>@KCEKGB==<8:6C:6666::4.....)..).8.60
@TP09X:00113:00802
GTCCAAGCTTCTGGAGGGATGGTAAAGAGCTACCGAACGCTTGG
+
...).).??9?DE0666,6B82.1/)......8;8828..-)..
@TP09X:00113:00807
GTCCAAGCTTCTGGAGGGATGGTAAAGACTTACGTACGTA
+
8>==EAAAA966:0:6>6666066C166..).8.......
@TP09X:00113:00824
GTCCAAGCTTCTGGAGGGATGGTAAGTCTACCTACTCATGTCG
+
66@;C6BDC:66B<666,66C:6606;;...)...........
@TP09X:00113:00825
GTCCAAGCTTCTGGAGGGATGGTAAAC
+
...).2@DEBECH4:66,6>B>:::,:
@TP09X:00113:00828
GTCCAAGCTTCTGGAGGATGTAATACGTCGACGCAC
+
6669?9>BC?AA=700+....82......8...8..
@TP09X:00113:00829
GTCCAAGCTTCTGGAGGGATGGTAAATCCTATGCACTT
+
66606066606::4:::16CD<:::,660666.....)
@TP09X:00113:00834
GTCCAAGCTTCTGGAGGGATGGTAATTCGGCCAACTAGTCGTTAAGTACATTCACCTCTGCACGAATTCCTAG
+
?=>:>BIFE?CCC>CDG?ECB;@A0:3::4:0:0555:555:4:3:?=::525?>;@<<<BCEEE?D@D@CCC
@TP09X:00113:00836
GTCCAAGCTTCTGGAGGGATGGTAATAGACCGTCCAGTCAGTCATTTAATTCACCTCTGCACGAATTCCTAG
+
EDE@EAGDGA<::::::,6>>66:56::::05550:6:::?BF:::1:ACA==>>BBCDDDCDEHG9<4:::
@TP09X:00113:00847
GTCCAAGCTTCTGGAGGGATGGTAACTGTCGCAC
+
?6:3<@CEFBDDD@FA82>01)..).........
@TP09X:00114:00824
GTCCAAGCTTCTGGAGGGATGGTAACCACTCAAC
+
DDD@DAGDD@DEE@EEE>EEDA..).).....).
@TP09X:00114:00834
GTCCAAGCTTCTGGAGGGATGGTAACTGTACGTTCGGAAGCTAGGCTCTATTCACCTCTGCACAATTCCTAG
+
:6:;A9?==:<CC<CB@8@::0::5:@:::DAF+/0).18....)565555955585:@@::::7:;DA0/0
@TP09X:00114:00842
GTCCAAGCTTCTGGAGGGATGGTAAGGACCTAATGAACA
+
...).288;)6:C4:66,666A<>:?ADD@BB:?::4:6
@TP09X:00114:00843
GTCCAAGCTTCTGGAGGGATGGTAAGTAAACGGTCGGTCGGGAATCCATATTCACCTCTGCACGAATTCCTAG
+
DDD@F@EFG@DAD>CCF;DEEA<60::::,6605:::A::5,66::06?>@4:::066:C:==>E@DBEADDC
@TP09X:00114:00844
GTCCAAGCTTCTGGAGGGATGGTAACCTACAGATCGCAATGCCAGGCTTACTAACT
+
6660<@>>A2>./)..8280=068).).......8B6.).88188)..).8..)..
@TP09X:00115:00834
GTCCAAGCTTCTGGAGGGATGGTAAGCCTA
+
CCC>DBLEEADDA=CDG<=..).8)..)..
@TP09X:00115:00840
GTCCAAGCTTCTGGAGGGATGGTAAAT
+
><<:?BIEHBFFH<BBG?EDD@DDA8?
@TP09X:00115:00847
GTCCAAGCTTCTGGAGGGATGGTAATGGACCGTCGTATCTAA
+
B>>;?@GGF@DDH?EEFBEEEBDD=??56606;5....8-..
@TP09X:00116:00806
GTCCAAGCTTCTGGAGGGATGGTAATGTACTTGAC
+
CCC@DCGHE@DDE?CBE>FMLI00)......)...
@TP09X:00116:00846
GTCCAAGCTTCTGGAGGGATGGTAACCGTACTCGTA
+
?665=@CFGBGDD>CCG<E::0669?066666666>
@TP09X:00116:00847
GTCCAAGCTTCTGGAGGGATGGTAAACTCAACCAAAT
+
IEEAHBHFFADDD?=::,:>>6>FF1:...).)..).
@TP09X:00117:00818
GTCCAAGCTTCTGGAGGGATGGTAAGTA
+
<==AIBIFEAEFD<A@@1:.82.1*...
@TP09X:00117:00823
GTCCAAGCTTCTGGAGGGATTGTAAACGACGCCACTACACAGTGAATTCACCTCTGCACGAATTCCTAAG
+
>>=;D;A::06:60666,6606666,......)......66D66:0::><<9<0..8.5..;8282-.).
@TP09X:00117:00847
GTCCAAGCTTCTGGAGGGATGGTAAGCGTAACTCGA
+
EDD@ECEKG@DBB8::@8A>A;:/).....).88.6
@TP09X:00118:00809
GTCCAAGCTTCTGGAGGGATGATAAATGACCGTA
+
A::5606660666066D=>==:6.8)....)..8
@TP09X:00118:00816
GTCCAAGCTTCTGGAGGGATGAATAGTCGTA
+
..==D>EGLBDCD@EF>6>...).....8..
@TP09X:00118:00832
GTCCAAGCTTCTGGAGGGATGGTAACTTCTGACTGAT
+
<<=AEBEFEBCDD@EEG?ECC;@<6.0).........
@TP09X:00118:00839
GTCCAAGCTTCTGGAGGGATGGTAAAGACT
+
8>>>KBILLAD??4:66,6..).>>+....
@TP09X:00119:00814
GTCCAAGCTTCTGGAGGGATGGTAAATCCTTAATCGACTCTTCAT
+
D::4>@EHFAD<:3::6,:?BB6:6,6606060555.....)...
@TP09X:00119:00823
GTCCAAGCTTCTGGAGGGATGAGATA
+
BDDBIBLCC=BBB06.8)........
@TP09X:00119:00830
GTCCAAGCTTCTGGAGGGATGGTAACCGTACAGTCGTTAAGTACTAAATATTCACCTCTGCACGAATTCCTAG
+
C660<8<CD@DEE@BCB=BBD<::5:5::A<<><1..).):5:::::1::636??<EDDDCB=::;=).+01.
@TP09X:00119:00831
GTCCAAGCTTCTGGAGGGATGGTAAGTAGTA
+
>BB=D>DFE<C::4:::1666660)......
@TP09X:00119:00834
GTCCAAGCTTCTGGAGGGATGATAAGTCCG
+
FEC>CCLFE@DDF@>A<6;0...8)...).
@TP09X:00119:00840
GTCCAAGCTTCTGGAGGGATGATAAAAATGGCGAGGTG
+
66606<88828..).8828.6666666)66666..)..
@TP09X:00119:00841
GTCCAAGCTTCTGGAGGGTGGTAACAGCTAGT
+
C@A;C;BDD?BEC;:::16D@..)........
@TP09X:00119:00842
GTCCAAGCTTCTGGAGGGATGGTAAATGCCTACTAC
+
?664:36:606660666,666066C:6..2......
@TP09X:00119:00845
GTCCAAGCTTCTGGAGGGATGGTAAATTCG
+
:6:3<BFFD@E==4::F1:6:5:::1:066
@TP09X:00120:00800
GTCCAAGCTTCTGGAGGGATGGTAAACACTGACGTCAGC
+
CBB>DBGLLB=>=8=@@6A6:0666,6.........8..
@TP09X:00120:00813
GTCCAAGCTTCTGGAGGGATGGTAAAGTACATCTA
+
8..).).??6ABB4=:C8@60).88).........
@TP09X:00120:00827
GTCCAAGCTTCTGGAGGGATGGTAAATGACG
+
66606<>>B??::4::6,66B<.0.).....
@TP09X:00120:00833
GTCCAAGCTTCTGGAGGGATGGTAATTCCACGTCCGACCGCCTGGT
+
>:=8>CFLLAECC>DDF?EEFA=:0606965555056606.2..).
@TP09X:00120:00840
GTCCAAGCTTCTGGAGGGATGATAACCGG
+
8..-1>KMMBECD?ED>6>0/...).).)
@TP09X:00120:00846
GTCCAAGCTTCTGGAGGGATGGTAATGTACCGAC
+
EDDAEBEEEADDD@DDE>E>86..).....)...
@TP09X:00121:00823
GTCCAAGCTTCTGGAGGGATGGTAATACTCGAC
+
:=>>ECFIF?CCEAIEF<..828A).......6
@TP09X:00121:00833
GTCCAAGCTTCTGGAGGGATGGTAATCA
+
C6:8>>CILBEEG>>=:10..)..)...
@TP09X:00122:00807
GTCCAAGCTTCTGGAGGGATGGTAAACCACTATCGACTATTGATACCG
+
8=>+0+0A@66:606>C;BBB<::6,6066666666....).....).
@TP09X:00122:00818
GTCCAAGCTTCTGGAGGGATGGTAACCTAACGTGTTGATCACTGCGTATTCACCTCTGACGATACTCAG
+
ECC>CBECC>CFFAEFF=FDFB88).)..288...28..01.......@?CFAAG==.01......-.-
@TP09X:00122:00822
GTCCAAGCTTCTGGAGGGATGGTAACACTTCCGACTGGC
+
66606:>>A0:663:BF1:6:368)....).)..8.606
@TP09X:00122:00836
GTCCAAGCTTCTGGAGGGATGGTAAGTCTGTCCATATGGTCGTTTAATCATTCACCTCTGCACGAATTCCTAG
+
DDDAGCFDD@DEE@DDD=DGGBDD@DDDDDEE@::::C;A?:::0:;@:::@C=:8:A:::::00+1+1+1/.
@TP09X:00122:00841
GTCCAAGCTTCTGGAGGGATGGTAACTACCGAGTCG
+
6669C:BB@9B::3:::,6?CACD@..//)......
@TP09X:00123:00810
GTCCAAGCTTCTGGAGGGATGAATGAATGACGTACGTACCTCAG
+
...>GBIGE@D<<9=@A8@::0+...)...........-)-833
@TP09X:00123:00849
GTCCAAGCTTCTGGAGGGATGGTAATGCCTTCGTCGGTG
+
...).2>DD>AED?C@@8@::066066.).).....)..
@TP09X:00124:00807
GTCCAAGCTTCTGGAGGGATGGTAATGACCG
+
...).286606663.881...)..)....)6
@TP09X:00124:00827
GTCCAAGCTTCTGGAGGGATGGTAACCTAGCAC
+
C==5:<D::06;?::::166606C460......
@TP09X:00124:00838
GTCCAAGCTTCTGGAGGGATGGTAAATCTAATAGCCAGTCATTCAGTTCATTCACCTCTGCACGAATTCCTAG
+
GGC>GCLFE@EDD@EFF<CDFBFDD?DDDD?DCDDAED===C@DDEE@D==9<CC8B<<<BEEDD?D?E?BBB
@TP09X:00125:00806
GTCCAAGCTTCTGGAGGGATGGTAAACGTACTAACCGGTCTG
+
6660<0<CC:<6B<:::,6660666,666..8828282....
@TP09X:00125:00807
GTCCAAGCTTCTGGAGGGATGGTAATTACCGACCGGCTGTTTACTCGAATTCACCTCTGCACGAATTCCTAG
+
DGC@ECKEC<DMG@>>><0FF9F>*/*.8)..8)605566:,66@AAD@D@CCD@CIIGBBBEE@F@FA<::
@TP09X:00125:00808
GTCCAAGCTTCTGGAGGGATGGTAAAC
+
666069>66066:4...)...)...).
@TP09X:00125:00811
GTCCAAGCTTCTGGAGGGATGGTAAGCCTTCT
+
ABB?FAELLBDB@;:::16882.1)..).)..
@TP09X:00125:00839
GTCCAAGCTTCTGGAGGGATGGTAACC
+
CDE@ECEED@FD;6...)..82..).)
@TP09X:00126:00845
GTCCAAGCTTCTGGAGGATGGTGAATA
+
66606066606.82..)...)...)..
@TP09X:00127:00823
GTCCAAGCTTCTGGAGGGATGGTAAAAGCGCCCGAGCGACCGTTAAATTATTCACCTCTGCACGAATTCCTAG
+
EDD@DAHFH@DDD@EEF>EMM>===:/:A:::,655555505:2::0:3::3:::=?:8;88CDD@C@E@DDB
@TP09X:00127:00836
GTCCAAGCTTCTGGAGGGATGGTAACCAAACAGCCGGTAGATAAGCTGATTCACCTCTGCACGAATTCCTAG
+
8..).==DD<B::4:6>6>>B?DB<C5::,666.).)......).66?660666066C<<<BAA?=9=+01.
@TP09X:00127:00839
GTCCAAGCTTCTGGGAGGGATGATAA
+
666069?CC<E:::,...)......)
@TP09X:00128:00828
GTCCAAAGCTTCTGGAGGGATGGTAAAGCGTCTACTGC
+
...)66,6>@6A@F>:::1:.1*./.)...........
@TP09X:00128:00837
GTCCAAGCTTCTGGAGGGATGGTAATATCCAAATTGCCGTTCGGTTTGCATTCACCTCTGACATCGAATTCCTAG
+
CDD@ECEEDAD=><>DC>=>>?@;66665055,50..).-)-82::28;;843BC?CDC<<<<<=ED?G@F=BBC
@TP09X:00128:00843
GTCCAAGCTTCTGGAGGGATGGTAATCGGTGTACGGACGGTCATTCAAAATTCACCTCTGCACGAATTCCTAG
+
BBBAEIICC?DDE@EEGB@@@BEE@BDDAEDDDCC?<<<8<DEE@DDEE6:2:::2<BBCEEECC=B>D>BBA
@TP09X:00128:00848
GTCCAAGCTTCTGGAGGGATGGTAAATGCTAGAACCGGCAAC
+
8..-.BEIEBD>>;>=F<B::5...).......).).)..).
@TP09X:00129:00802
GTCCAAGCTTCTGGAGGGATGGTAACTTACGTCGACCGTTGCTTCATTCACCTCTGACGATCCTAG
+
===?FADDE?DDF@>=<86>>6>;6..)........).8)..81>>B==>.2=8;.......)...
@TP09X:00129:00813
GTCCAAGCTTCTGGAGGGATGGTAATG
+
../).2.6606:60::F<1..610+..
@TP09X:00130:00829
GTCCAAGCTTCTGGAGGGATGGTAAAGGGCT
+
666060666066:0::6,6>>0608)..)..
@TP09X:00130:00833
GTCCAAGCTTCTGGAGGGATGATAAGCC
+
D::5:;ABA9@::4::6,666:6.)..)
@TP09X:00130:00840
GTCCAAGCTTCTGGAGGGATGGTAAA
+
8..+.).6606::4:66,...2.00)
@TP09X:00131:00801
GTCCAAGCTTCTGGAGGGATGGTAAGACCGTCGC
+
>660606>>6>6:06>@6>=8288)...)..8.5
@TP09X:00131:00814
GTCCAAGCTTCTGGAGGGATGATAACCACTGACC
+
@6:5==BHF@D>>;>AC:B::6.8).)...8..)
@TP09X:00131:00815
GTCCAAGCTTCTGGAGGGATGGTAACGCAACACCG
+
66:3=@DGLBGED@EDD=EEE<A<11...)...).
@TP09X:00133:00806
GTCCAAGCTTCTGGAGGGATGGTAAATGACCGTTCGTCAATTG
+
6669?A:6606660666,6??066C,666606505....).).
@TP09X:00133:00841
GTCCAAGCTTCTGGAGGGATGGTAAAGTCGAACTGGAA
+
GKK@FBLDDAEEG@DDG?ECC><>>6....=)...).)
@TP09X:00133:00844
GTCCAAGCTTCTGGAGGGATGTAAGACCTACGACCGTCGC
+
>668<@EEEAG??<?CF8B::660...28.....)....5
@TP09X:00133:00848
GTCCAAGCTTCTGGAGGGATGATAACAGCGACTTGGTAGTTCGCTATTCACCTCATCGCACGATCAAGC
+
FDFAFCIDD@EDD@EDF?DDA0..)........).).855066666606660666...........)..
@TP09X:00134:00812
GTCCAAGCTTCTGGAGGGATGGTAAAGTCCGTAGCG
+
C>=8>BCDC?CB;8<<D>?FFB666,65;0......
@TP09X:00134:00820
GTCCAAGCTTCTGGAGGGATGGTGAATACGTAACGTACTCAAC
+
...1828>A8:6@:A8<6<01+0..).....8).555:55503
@TP09X:00134:00827
GTCCAAGCTTCTGGAGGGATGGTAACCAGTCTCTCGGG
+
B==8?CFKLADDD@EEE?DDB<:.)1+0........).
@TP09X:00134:00828
GTCCAAGCTTCTGGAGGGATGGTAAACT
+
CDDBIAFDF@DA;6.//*..828882..
@TP09X:00134:00829
GTCCAAGCTTCTGGAGGATGGTAAATGACG
+
?>@;C<DA@066606606660...).....
@TP09X:00134:00841
GTCCAAGCTTCTGGAGGGATGGTAAGACCGTAGTCGAACTGTTCAATTACACTTCACGTCACTCGAA
+
66:0606AA9@::4=@C:E:0+.82...)......56066660660606666@:A...8.....--)
@TP09X:00134:00843
GTCCAAGCTTCTGGAGGGATGGTAAACCGGTGACCG
+
C==8>BEHLAECD@FEK?EBB<:/0).).).888).
@TP09X:00135:00807
GTCCAAGCTTCTGAGGGATGGTAAATGACCAGCCGTTAGGTTTTGTTATTCACCTCTTGCACGAATTCCTAG
+
CCC@ECLFF?D=>?LF?FEEAFEG=DCB?056505=:::0555)5:-3343<D?BBB@E<===EAE@D@BBB
@TP09X:00135:00843
GTCCAAGCTTCTGGAGGGATGGTAACTGACGTCAG
+
6<<?E>CCFADFEAEEE?EDB;::5..........
@TP09X:00136:00809
GTCCAAGCTTCTGGAGGGATGGATGAAC
+
EDD@FBIGGBG==8.8828..)....).
@TP09X:00136:00831
GTCCAAGCTTCTGGAGGGATGGTAACCGTAACTGAC
+
:6:3<:@DLAFDD>DDI?DDD;AA5:3:DD>EDDDE
@TP09X:00136:00835
GTCCAAGCTTCTGGAGGGATGGTAATT
+
===5=@BBB::::0:66,...)..).)
@TP09X:00136:00837
GTCCAAGCTTCTGGAGGGATGATAACTTTCCGGACGTTTAGA
+
>==@E@DDC>BBC::::1:CDEAA;:::1:AHAHICBB=BDB
@TP09X:00136:00840
GTCCAAGCTTCTGGAGGGATGGTAAACCGCACGAAC
+
:::5>@DFHAE<<8=:D8CDB;:::,17>1....).
@TP09X:00136:00845
GTCCAAGCTTCTGGAGGGATGGTAACTGGCCGT
+
D::5:6>DD?ECD@GEFADB@;00+...).)..
@TP09X:00137:00814
GTCCAAGCTTCTGGGAGGATGGTAAATACTACACCGTTAGAATAGATTA
+
6663<@DDB9B:::1::066>6:::1:6??66=B?@@0...)..---)-
@TP09X:00137:00816
GTCCAAGCTTCTGAGGGATGGTAACTCTAC
+
A::5=>CHFAE<:6BB;8882..)......
@TP09X:00137:00819
GTCCAAGCTTCTGGAGGATGATAACTGGCCATTCGGAGGTTGTT
+
:::4=@CFD<C..)0/).8=8AA7B::4:0./)..)..).)..)
@TP09X:00137:00827
GTCCAAGCTTCTGGAGGGATGGTAACCGACTAGACAGTTATATTCGCATATTCACCTCTGCACGAATTCCTAG
+
EDD@DAFEEBD==<?EL?EGGBCB<=;>EEEEEEB=::>::::2:A:==DD@CDE?CAD::::00+1+1+0..
@TP09X:00137:00828
GTCCAAGCTTCTGGAGGGATGGTAACCAGTCAGTCGGTCAGTTTATCAATTTCACCTCTGCACGAATTCCTAG
+
FDDAHCK=<;>CB?CEE?>??@DE;A;:6:...8/0)......).666055,5;;6;55565555250503..
@TP09X:00137:00831
GTCCAAGCTTCTGGAGGGATGGTAACCTACGCTATATA
+
><<:?BEEG@BBC?CBB>CED>@@4.)...........
@TP09X:00137:00836
GTCCAAGCTTCTGGAGGGATGGTAATTCACGACTGTGTTTAGCCTCCATTCACCTCTGCACGAATTCTAG
+
6660<ACCEAE>=<?EK?FEEBCB>C>B?E55555:555,3350..2..)...288;;66:00).)....
@TP09X:00137:00840
GCCAAGCTTCTGGAGGGATGGTAACCTCGACGTA
+
..).).==BDCF9:::16660.>+.).....666
@TP09X:00137:00841
GTCCAAGCTTCTGGAGGGATGGTAAAGACTGACTA
+
...).28=>>D=><>DF?=0060/1).....6666
@TP09X:00137:00845
GTCCAAGCTTCTGGAGGGATGGTAAAATCGTGCCTAC
+
...).)..8=AAA@CCG?BDBB:/..(......).66
@TP09X:00139:00833
GTCCAAGCTTCTGGAGGGATGGTAAATGT
+
66636066606CC4::>666.)...)...
@TP09X:00139:00837
GTCCAAGCTTCTGGAGGGATGGTAATGAC
+
FCC@CAELHBF::3:::1.881./*....
@TP09X:00139:00849
GTCCAAGCTTCTGGAGGGATGGTAATGACGTGT
+
666366>>>6BBB;??L?FDA6A<1........
@TP09X:00140:00821
GTCCAAGCTTCTGGAGGGATGGTAATACAGTAACAA
+
DBC>CAFDD@EDD?EEF>ELF9<<+1......)...
@TP09X:00140:00843
GTCCAAGCTTCTGGAGGGATGGTAAACCGAAC
+
...).188A=AAE<?=C:E6:4/.8).).8).
@TP09X:00141:00835
GTCCAAGCTTCTGGAGGGATGGTAATACTACAGTATATCTGACTTACTTCACCTCTCGC
+
...).2...=80:4:@>6@>A6660666666655555555.-.82...)-..)..----
@TP09X:00141:00845
GTCCAAGCTTCTGGAGGGATGGTAAGCTTACAGACGTCGTTATCATAACTCT
+
..828BFEF>ADD?DDG>EEF=88)...)....88@6666<666...)....
@TP09X:00142:00813
GTCCAAGCTTCTGGAGGGATGGTAATCTGCCTGAA
+
:6:366>>>=B>=9>FH?DFC<6:366...)....
@TP09X:00142:00825
GTCCAAGCTTCTGGAGGGATGGTAAAGTCTAATTACCGAATACG
+
...).286686??::::1:.0*.//)...88)50550.8)....
@TP09X:00142:00827
GTCCAAGCTTCTGGAGGGATGGTAATTTCGGCGCTCAA
+
=>>>EIMKK@EDC>ECK?EHLBDD5::,::0:55==DE
@TP09X:00142:00849
GTCCAAGCTTCTGGAGGGATGGTAAACGTGTCGA
+
66:066>BC8<=>9:@B8::60.8A+1.......
@TP09X:00143:00827
GTCCAAGCTTCTGGAGGGATGGTAACTCAGTACGTACTTT
+
6==@EBEEDBEDD;>>E?EHEBFF<1...........66,
@TP09X:00143:00844
GTCCAAGCTTCTGGTAGGGATGGTAAAGACTACGTA
+
8>>>CCL>>2>..)..8828==9:::,555....--
@TP09X:00144:00821
GTCCAAGCTTCTGGAGGGATGGTAACCTTCTGACC
+
>6:8>BEHLAFDD?CCC>CDII>=<=AE:::::::
@TP09X:00145:00806
GTCCAAGCTTCTGGAGGGATGGTAAACTTATTTTACGAC
+
DDDAFCIDC?CEGADCC:CCC<CDF?EEACCCC:CB@CC
@TP09X:00145:00809
GTCCAAGCTTCTGGAGGATGGATGAA
+
B:=4=@DCA6@::4::0...)....)
@TP09X:00145:00820
GTCCAAGCTTCTGGAGGGATGATAATGACTCGTTAGTA
+
66<:=@BCC?CCC?CEE8<<//.0)........)....
@TP09X:00145:00840
GTCCAAGCTTCTGGAGGGATGGTAACTGACCGACCGTTCACAATAAAGATTCACCTCTGCACGAATTCCTAG
+
IFEAEBFFEAEDC@==61:DDAFDADDDDEADEE===@DCCD@DDD>===@===@FBBBCCCCCAFAC<;::
@TP09X:00145:00846
GTCCAAGCTTCTGGGGGAGTGGTAATGCCTTTA
+
>6:8>ADEMBDDDDDD1?:>>6/0+...288).
@TP09X:00145:00849
GTCCAAGCTTCTGAGGGATGGTAAAGTACTAGACG
+
LCC>CBFEA>A...==;8EDA:::1..........
@TP09X:00146:00807
GTCCAAGCTTCTGGAGGGATGGTAAAACACACGACGCGC
+
>6656<CB@@B::4:::1:?A>:100(/....8......
@TP09X:00146:00837
GTCCAAGCTTCTGGAGGGATGGTAATTCTCTGTACTGCTCCGTCGTTAAGTAACTTCACCTCTGCTAACGAATTC
+
...).28DD?BCC@EFK?FEF>::560.......5...--)---8828-333?33-33=-------.)...).).
@TP09X:00146:00842
GTCCAAGCTTCTGGAGGGATGATAAGGTTACTAAACAGTCA
+
...)606?CBFDD@DDG<=:AA11).).).....).5555C
@TP09X:00148:00813
GTCCAAGCTTCTGGAGGGATGGTAAGTTACTTGTCCGACCGTTCGGCAGATTCACCTCTGCACGAATTCCTA
+
<<=@ECEEE@DB?::::1=DDBGK@>>86??466;05.;)..).8).6??=9<<<??BBE666..).).)..
@TP09X:00148:00832
GTCCAAGCTTCTGGAGGGATGGTAACCACGTTAGTTAAAGCCA
+
BDC>DAGKFBEB?::::1=HEB>818)....)...)..)..).
@TP09X:00148:00838
GTCCAAGCTTCGTGGGAGGATGGTAAAGCATACGTAAGTAC
+
8660606A@6@B:66,6606.02...+1........).---
@TP09X:00148:00843
GTCCAAGCTTCTGGAGGGATGGTAAACGACTGGTTATTCACTATGGTGAATTCACCTCTGCACGAATTCCTAG
+
D>>8>BIDD@DDD@DDF?EHFACBC>BECCA@4:0::466?CCAD=C<=5::ABD?:::D:/0/0+.6;6...
@TP09X:00148:00846
GTCCAAGCTTCTGGAGGGATGGTGAATATGTCCCAGGCCCCCATAAATAAT
+
6669D9?DD:<<D@D8F;A00+...)...<B=A;LA>>>>>)....)..).
@TP09X:00149:00828
GTCCAAGCTTCTGGAGGGATGGTAATGACTCGG
+
DDEAFBEEEACCC@DDEAA//+0A+0....88)
@TP09X:00149:00845
GTCCAAGCTTCTGGAGGGATGGTAAACCTATACG
+
BCC>CIEFFBF?><?DG?F::5:..).)......
@TP09X:00149:00847
GTCCAAGCTTCTGGAGGGATGGATAACCGTATCGTGAC
+
6<<:>CEIE@DDE?CDL>FCC5..8).)..........
@TP09X:00100:00874
GTCCAAGCTTCTGGAGGGATGGTAACATTCACC
+
KDD>C?DDE@DCB>CCE?BHF<..*0..)...)
@TP09X:00100:00877
GTCCAAGCTTCTGGAGGGATGGTAAGTCCTTCGA
+
..>BL>EEDACCC@DDD:>.<7>>+...).)...
@TP09X:00100:00882
GTCCAAGCTTCTGGAGGGATGGTAACCGCTAC
+
<<<AF@CEEA:::0:@D<>>>7..).).....
@TP09X:00100:00889
GTCCAAGCTTCTGGAGGGATGGTAAATAAACGACAACATTA
+
:66AD<B>@066:0:AE:DEEA:::1:66,6665505..).
@TP09X:00100:00893
GTCCAAGCTTCTGGAGGGATGGTAATTCGTTTA
+
IHFAFADFD@DCC@CDE?A>>6..).)....).
@TP09X:00100:00898
GTCCAAGCTTTCTGGAGGGATGATAA
+
...7>)66:6,66;:<<<6<>0..=8
@TP09X:00101:00872
GTCCAAGCTTCTGGAGGGATGGTAAGCCGCA
+
>==@EBFLEBCCB@C<<6<10).8)..)666
@TP09X:00101:00880
GTCCAAGCTTCTGGAGGGATGGTAATGGGCAACTAACGGTCGGTCG
+
DDDAFCKDD@DDD>CCL>BCB;==8:6D6::05;;65505550533
@TP09X:00101:00885
GTCCAAGCTTCTGGAGGGATGGTAACC
+
??FBIAFEFBB@?4:::1.88)..).)
@TP09X:00102:00851
GTCCAAGCTTCTGGAGGGATGGTAAAGCTAACCACGC
+
.666B====>CBE=CBD:<<EA@AB1....).)....
@TP09X:00102:00866
GTCCAAGCTTCTGGAGGATGGTAATGACCGTTTGGTCGGTAGCGACATTCACCTCTGCACGAAATTCCTAG
+
>??BIAGEE?B@B;::0:@C<EE@B?::06:6,5?5<=?DCDEECCBB==?<@DC:9893::5,56:-333
@TP09X:00102:00888
GTCCAAGCTTCTGGAGGGATGGTAATTTCGCTACGTCA
+
==C@E@GLLB=>=866F=BCC<BB066,6.........
@TP09X:00103:00851
GTCCAAGCTTCTGGAGGGATGGTAACTGGACGATCGTTAGACCGCCGATGTTCACCTCTGCACGAATTCCTAG
+
EDDBEBEDEBEBB>CFFBEEE@CDACCD@DEFEBCCEADDDD?DDAEDDBC>BBD@<<<EDDDBB>BAFAHGE
@TP09X:00103:00858
GTCCAAGCTTCTGGAGGGATGGTAAAGGTGCTAA
+
EKEBL>CA@0666:CA@8AAA5:::1.).....)
@TP09X:00103:00875
GTCCAAGCTTCTGGAGGGATGGTAACCGTCCGTTCGGATACTTTAGTCAATTCACCTCTGCACGAATTCCTAG
+
CCEAHBF>>=>KD@EFG?D<<:=B=BAEFHC==:>:4:A::::1:AABC4:4:::<E>>>DEE==<=@D@DDD
@TP09X:00103:00876
GTCCAAGCTTCTGGAGGGATGATAAACTGGGTCCTAACGAACGGTCGGTATTCACCTCTGCACGAATTCCTAG
+
DDFAFAEEG<=>D@CEK?EFCBDDG=::::1:@;@@=:::<::5:::5:DD@CECBKEEDDDDDD?C=B=BCB
@TP09X:00103:00886
GTCCAAGCTTCTGGAGGGATGGTAAGTCAGTCGTT
+
..>>C=<<<2.1.18>>*::C4::06581.....)
@TP09X:00103:00887
GTCCAAGCTTCTGGAGGGATGGTAACAGCCGC
+
EFFAE@FELBCED?DDF>A>>6/0)....)..
@TP09X:00103:00888
GTCCAAGCTTCTGGAGGGATGGTAACAATACGTACGGTCAGTGAGAATT
+
DGLBK?GDB=B=>;>KK?IDB;A>)0.)........)....8....)..
@TP09X:00104:00859
GTCCAAGCTTCTGGAGGGATGTAAGCGTT
+
EDC@ECGDD?DDD@>8818...8)....)
@TP09X:00104:00860
GTCCAAGCTTCTGAGGGATGTAATACGCTGCCGGCA
+
8>>>E>GDE>C>>>EE?EKE>=8=CB1..1/).)..
@TP09X:00104:00872
GTCCAAGCTTCTGGAGGGATGGTAAGTCGGACTGTCG
+
0>>AI@>=?@BCE>CCD>DHG@::3:5660.......
@TP09X:00105:00860
GTCCAAGCTTCTGGAGGGATGGTAATCGCTCTCGT
+
>==@E@EEDBEEC>FEE?A8DBG8)..........
@TP09X:00105:00862
GTCCAAGCTTCTGGAGGGATGGTAAGCTGCCGTA
+
KGLAF@DED?BBD>C>>6>/.)..).....)...
@TP09X:00105:00865
GTCCAAGCTTCTGGAGGGATGGTAACAGCTAATCGAC
+
EAB?F9>..)..8+:>L?DFF;>>+0.....).....
@TP09X:00105:00869
GTCCAAGCTTCTGGAGGGATGGTAACCGTACGACG
+
<=E@EBDEEBFBB?CEL?LFB<:.).)........
@TP09X:00105:00888
GTCCAAGCTTCTGGAGGGATGGATAACGTACT
+
EEFAEAEFGADCC>C<>6A/1)..82......
@TP09X:00105:00890
GTCCAAGCTTCTGGGATGGATGGATAACCTTC
+
LEEAEAHEE@DDDE>DKA6;..)...).28).
@TP09X:00105:00897
GTCCAAGCTTCTGGAGGGATGGTAACGTTCTCGACGTCTTGTAG
+
FEEAEBLDD@>>=?EDL?DHEBFE@>>:A6666......)....
@TP09X:00106:00862
GTCCAAGCTTCTGGAGGGATGGTAAATCTACTACG
+
8>>>DADCB>BB?=CDB8B::5::6,.......8.
@TP09X:00106:00863
GTCCAAGCTTCTGGAGGGATGGTAACCGCACTAACGAACTTCAGCCGATTCACCTCTGCACGAATTCCTAG
+
@::0<86FF9B::4:6C:;@B><:5:4:::::::=HGADE366..)..81.:>@D>>>DDD==<=AD@DB=
@TP09X:00106:00879
ATCCAAGCTTCTGGAGGGATGATAAATAAACGTACGGACGGTCAGGCTAATTCACCTCTGCACGAATTCCTAG
+
>?>ADAEDD@DDD@DEE<BBDDEDC6:99.9999992983189BD4:<<@E@FBB=BAA999@9929288@>9
@TP09X:00106:00889
GTCCAAGCTTCTGGAGGGATGGTAATCGTACGT
+
EC@;A96:6066:4:=D6>>A6//)...88...
@TP09X:00107:00886
GTCCAAGCTTCTGGAGGGATGGTAAATTGACGCT
+
CBEAHBFA>6:::0:>E68AA7111).)......
@TP09X:00107:00888
GTCCAAGCTTCTGGAGGGATGGTAAGCA
+
6669?066@066:0:::,...)..)...
@TP09X:00107:00899
GTCCAAGCTTCTGGAGGGATGGTAACCTTGATAACTGGT
+
>=>AI@DDD:<<=@EEF?CCDBED065:56...)..818
@TP09X:00108:00856
GTCCAAGCTTCTGGAGGGATGGTAAACCG
+
??A3:066606664::6,666B:/.+.).
@TP09X:00108:00886
GTCCAAGCTTCTGGAGGGATGGTAACCT
+
CECBIBEFDBFFD?DDE?EII<>>+/*.
@TP09X:00108:00892
GTCCAAGCTTCTGGAGGGATGGTAAATCGT
+
@==:>CHAA6::60:66,...2...)....
@TP09X:00108:00898
GTCCAAGCTTCTGGAGGGATGGTAAACTCGATTA
+
...2==.=>:==C@CBG=@::4:::,6.....).
@TP09X:00108:00899
GTCCAAGCTTCTGGAGGGATGTAATCGTT
+
=>>>ECKKG?BA?:011+/.0.81..660
@TP09X:00109:00856
GTCCAAGCTTCTGGAGGGATGGTAATCCGTAACC
+
??D@EBIE>2../).882>AE>>8)..)...).)
@TP09X:00109:00882
GTCCAAGCTTCTGGAGGGATGGTAAATAACCGGT
+
BCDBICDDE@D>=<??M?FFA>888)..).).).
@TP09X:00110:00851
GTCCAAGCTTCTGGAGGGATGGTAATCGCAACTAACCAACTAGATACGGT
+
6669DCBCA<@::4:6B66<=@EDA<<<==?DCBAC2<3..-------28
@TP09X:00110:00852
GTCCAAGCTTCTGGAGGGATGATAAACATTCTAACT
+
...?H>F::066:4:@B8@:66...)...)...).6
@TP09X:00110:00862
GTCCAAGCTTCTGGAGGGATGGTAAGTGACTGTTCGTTAGGTCAAACAAATTCACCTCTGCACGAATTCCTAG
+
E>>>E>AKE?C><9>CD>CLLBCC@>=<D??>B3:::6::29:::1:::0:;=>=AFEBB==<:A3:2:9@::
@TP09X:00111:00873
GTCCAAGCTTCTGGAGGGATGGTAACGTATCGGTG
+
>=D?E@GKKBEDD@DEF>DDEBDA5:......).8
@TP09X:00111:00894
GTCCAAGCTTCTGGAGGGATGGTAAACCATACGGCGTATTAACTCAGTGCTCACCTCT
+
...BHAHEEBDCC4::6,6660666,69?66666>66..).)........----)---
@TP09X:00111:00899
GTCCAAGCTTCTGGAGGGATGGTAACCAACTACG
+
>==@F;::B9::606>B,6<<:@8).).).....
@TP09X:00112:00853
GTCCAAGCTTCTGGAGGGATGGTAAGGATGACCGACTGTCCATTAGAGAATTCACCTCTGCACGAATTCCTAGATCACCGAGACAGTTACG
+
IDD@E@ECF;=>C>CFF?DEEAEG>B>DEEDD@D===BBB?CC@D<<<@9>;9::6::333338929=D5>B@>99--)--------2---
@TP09X:00112:00879
GCCAAGCTTCTGGAGGGATGGTAATCCTCAATACTGAGA
+
660606>>9>::4:A>6@BA;AB36.)...)..55555=
@TP09X:00112:00896
GTCCAAGCTTCTGGAGGGATGGTAAGACG
+
666:B96:6066:066C,6..6>8)....
@TP09X:00113:00851
GTCCAAGCTTCTGGAGGGATTGTAACTGAACGGTCGTTAAAGTTAATC
+
====C@BBC@D==8:BB8BD;A::5::::4::3:66:>EE9>=?C?:>
@TP09X:00113:00889
GTCCAAGCTTCTGGAGGGATGGTAATTTACCATTCGTTCAATACTGATTATTCACCTCTGCACGAATTCCTAG
+
:=B=C@DHH@C==9>=F8DDC>@B5::1:AA::056505:4::@@=<<4:0+000*/.--53:33-36:8///
@TP09X:00114:00868
GTCCAAGCTTCTGGAGGGATGGTAATCTTACGTACTTGT
+
8>>?IAEDA0:::0:::,:>>6>B5:6606......)..
@TP09X:00114:00873
GTCCAAGCTTCTGGAGGGATGGTAACCACTGACCGA
+
>??@CBLEE?DDC>CCK?EEEBEF0.)......)..
@TP09X:00114:00876
GTCCAAGCTTCTGGAGGGATGGTAATTTTGACCG
+
DDE@E@EFF?CCB>CGLBEHH<..)...(...).
@TP09X:00114:00879
GTCCAAGCTTCTGGAGGGATGGTAACTGACCGTTCGGTCTCTTTAGCACATTCACCTCTGCACGAATTCCTAG
+
DEDAG?BCD?DDD@CFF?ECC?CD@CCCDLABD;::4::::::05;888..)-..)..:3=::::2:8>8:::
@TP09X:00114:00882
GTCCAAGCTTCTGGAGGGATGTAATTGACCAGTATTCGGCGAAG
+
CCCAFCFDDBDDD?EAG;A...8).)..8).....).8).-.18
@TP09X:00115:00877
GTCCAAGCTTCTGGGAGTGTGATACACTACTT
+
>>>AFBADD@DDEE>DC::6666........)
@TP09X:00115:00897
GTCCAAGCTTCTGGAGGATGGTAACGAACGATTGGTTAGTAGCATACTATTCACCTCTGCACGAATTCCTAG
+
CCKBLBEDD@EDD@>==>IFBAA;../+.8..).+:5:BCBDDIC@@;..)0/=6=DDDD==::3:;@=BEC
@TP09X:00116:00870
GTCCAAGCTTCTGGAGGGAATGTAAACTTACG
+
EDDBEBCCB@DFA?;;<*/)...8818=)..8
@TP09X:00116:00872
GTCCAAGCTTCTGGAGGGATGGTAACCGGTCGCCTGAGC
+
DDDAGADDD@DDD@EFF6@@FBEC3.).)....)....6
@TP09X:00116:00879
GTCCAAGCTTCTGGAGGGATGGTAACAGCCGTCGTT
+
...>D?DLMAE>>??IG?DEE@0/+/...)....8)
@TP09X:00116:00893
GTCCAAGCTTCTGGAAGGGATGGTAACCGAGTTGTAAATGTAAATTCACTTATG
+
<=DBL?GGF9B>=*.)..).8828>).)....)..66,6666C,50.8..)...
@TP09X:00116:00894
GTCCAAGCTTCTGGAGGGATGGTAATCTAACGA
+
.<<BH@>=<@::::A@A8?BB<:.*....)...
@TP09X:00117:00851
GTCCAAGCTTCTGGAGGGATGGTAAATGGACGTCCAGTCAGCCA
+
???IL@D>>:<>@@DDD?DCB>CCB<BD?FDDDD?CDCCC5503
@TP09X:00117:00854
GTCCAAGCTTCTGGAGGGATGGTAATTCCCGACCGT
+
EDD@BBHFFAF==;>CH>EDIB>8).)..)...)..
@TP09X:00117:00856
GTCCAAGCTTCTGGAGGGATGGTAATTACACTACGT
+
FEC>CCIFEAEDD@CCF?DEFA>>6;+/........
@TP09X:00117:00866
GTCCAAGCTTCTGGAGGGATGGTAACACTTCGA
+
?ED?DAECD?C==8=BB8B::50.2....)../
@TP09X:00117:00893
GTCCAAGCTTCTGGAGGGATGGTAAATACTGAC
+
CCEAFBFFE?DDD@DEDBAA=6...)...8...
@TP09X:00117:00895
GTCCAAGCTTCTGGAGGATGGTAATACAGCGTTCGTTGTTATTAATTCT
+
FEFAFBD>>)./1*..)..82;;1........)...2=A033-36:63-
@TP09X:00117:00896
GTCCAAGCTTCTGGAGGGATGGTAAATGTCCTACCG
+
==>@FBDGC?A::4:::1:>?:@??16...2...).
@TP09X:00118:00870
GTCCAAGCTTCTGGAGGGATGGTAATCGTGACA
+
<=<AHA<>?==>F@DDFB>>A?8>)........
@TP09X:00118:00878
GTCCAAGCTTCTGGAGGGATGGTAAATCCTACGT
+
6>>AK?DGE?BCC@EFF?A=82...)..)...65
@TP09X:00118:00883
GCCAAGCTTCTGGAGGGATGGTAACCTACTTGTTATGAAGTTTCGTAC
+
..282..0).6;6:::,66>6>F4:3::666>>0....)..8).....
@TP09X:00118:00889
GTCCAAGCTTCTGGAGGGATGGTGA
+
>>=@I>ACD6:6:4:<<+0..)...
@TP09X:00119:00856
GTCCAAGCTTCTGGAGGGATGGTAAATGACCGACCGG
+
@>>3:066?9CFGAFGG?EBC?AA>600..).0.).)
@TP09X:00119:00865
GTCCAAGCTTCTGAGGGATGGTAAATCGACTGCAG
+
GEC@GCGED@D==>DD?AFEA<<<+1.........
@TP09X:00119:00878
GTCCAAGCTTCTGGAGGGATGGTGAATG
+
GKFBI@EDE:<::;A>>6//1)...)..
@TP09X:00120:00852
GTCCAAGCTTCTGGAGGGATGGTAAGTTACTTACTGGGCAATCAGTCGGATTCACCTCTGCACGAATTCCTAG
+
EDEAEBEEC?C==9>>F?EFEBAA;::0666:@C:0.)..)..8886:36B<:=>@CEDDCCDDB<C4:4:A:
@TP09X:00120:00856
GTCCAAGCTTCTGGAGGGATGGTAATATGACCGAATGTCATTT
+
...7E==669?::4:@@<BED>::4666;;;25:401//...)
@TP09X:00120:00863
GTCCAAGCTTCTGGGGGAGTGGTAAGTACGAACAG
+
EDE?C@EFF?CCCIKF7EAAA+11+......)...
@TP09X:00120:00864
GTCCAAGCTTCTGGAGGGATGATAAGCG
+
DGC@F>D::066636>>688....)...
@TP09X:00120:00867
GTCCAAGCTTCTGGAGGGATGGTAAGTTCGACCGGTGCATTCG
+
EDIBIBIDD@CBA<:::1:::0:C4:5?665@0505....)..
@TP09X:00120:00871
GTCCAAGCTTCTGGAGGGATGGATAACCATTTGCAATGC
+
KFDBEAIFFAD>>;>@F8@66066?060...)...)...
@TP09X:00120:00874
GTCCAAGCTTCTGGAGGGATGGTAACTTACCGTT
+
8>>7>6...)..82::6,666066066<660..)
@TP09X:00120:00875
GTCCAAGCTTCTGGAGAGATGGTAACCGGTCGGTCAC
+
>?LBF>CBEABDB@EDE>>>CA=A:C4:4:BB<<>>F
@TP09X:00120:00876
GTCCAAGCTTCTGGAAGGATGGTAAATGCCGTTGTA
+
...*.).??AE=:4:4:06660666,6660660...
@TP09X:00120:00877
GTCCAAGCTTCTGGAGGGATGATAATTGACAGCCA
+
FEE>C@DFL@CDD?CBC<BBD==/28)......).
@TP09X:00120:00884
GTCCAAGCTTCTGGAGGGATGGATAAATGT
+
CCC@ECDEDBEDC?CA>6>..)....)...
@TP09X:00120:00886
GTCCAAGCTTCTGGAGGGATGGTAAGTCCGC
+
=>D@EAFEEBEB?::::1:>A90.)...)..
@TP09X:00120:00889
GTCCAAGCTTCTGGAGGGATGGTAACCCAACTAA
+
FAA6<9>//)...*:EG?FCB6@8)..).)...)
@TP09X:00120:00891
GTCCAAGCTTCTGGAGGGATGGTAACCGAGCGGTTG
+
:6:3:0666066?>:668:::5=C?C;A://0*/).
@TP09X:00121:00851
GTCCAAGCTTCTGGAGGGATGGTAACCGACTGGCCGTTCCTCATACTATATTCACCTCTGCACGAATTCCTAG
+
EDDAEBDDDBF>=<?FL?E==<>IAE@EE::60.)..).).88..<DDD<<7<B>:BCCB??D:<3:>C8:::
@TP09X:00121:00864
GTCCAAGCTTCTGGAGGGGATGGTAAGATGTGTTATTGT
+
FEDAEBEDE@DAH<6:::)6>>6BE?=8.....)..)..
@TP09X:00121:00873
GTCCAAGCTTCTGGAGGGATGGTAACATGTCGTTA
+
88>>>AACA=B==8>FF>D@E>88)........).
@TP09X:00121:00875
GTCCAAGCTTCTGGAGGGATGGTAATCTACGCG
+
>>>BLAB>=8<BB=CFG?E=64::51.......
@TP09X:00121:00898
GTCCAAGCTTCTGGAGGGATGGTAAGTTGCTGAACGTTCAGTTAACCATATTCACCTCTGCACGAATTCCTAG
+
CCC?C?CFFADDD@DDD?DCC>BD>::4:<<BC@C<:45:3:-8@E@ECCE8;<E@EBBBBDDCC>C>D><<<
@TP09X:00122:00875
GTCCAAGCTTCTGGAGGGATGGTAACCAGCTTCAACCGGAC
+
:::5:4:?D=BB?:::=1:BA501).)....)..).).28?
@TP09X:00122:00881
GTCCAAGCTTCTGGAGGGATGGTAACCAGCGTCG
+
...).288A-./H@CCE?E>:50>).).......
@TP09X:00123:00854
GTCCAAGCTTCTGGAGGGATGGTAT
+
...*1+.?F9A::4:::1:BF4::6
@TP09X:00123:00877
GTCCAAGCTTCTGGAGGGATGGTAAATGACCTACGTACGA
+
A::4::666066:4:66,6669?88)....)........5
@TP09X:00123:00883
GTCCAAGCTTCTGGAGGGATGGTAAATCTGCGACCAA
+
/6:366666066:4:::,:6:3:::,6;666...).)
@TP09X:00124:00852
GTCCAAGCTTCTGGAGGGATGGTAAGTTTGGTTACTGAACGACAGGTTAATTCACCTCTGCACGAATTCCTAG
+
8>A6C;C=:0:::4:@@8@CE<BB;::5,50505=C3:4::::::4:4:0:4::@@:::@:::::05:=?<<<
@TP09X:00124:00876
GTCCAAGCTTCTGGAGGGATGGTAATGACTGTAT
+
=>>BL>1=:066:4=DG?FFE<..).........
@TP09X:00124:00881
GTCCAAGCTTCTGGAGGGATGGTAATTGCGTACTGAGCGGTCGGCAGGCATTCACCTCTGCACGAATTCCTAG
+
GEHBI=>>L@DDD@DCD<DDC@CGAC5::665555666=05..)...)..8)-8A?=>8-.-8--)318-333
@TP09X:00124:00888
GTCCAAGCTTCTGGAGGGATGGTAACAACTCTTCCGACTGGTCGGCAGCATTCACCTCTGCACGAATTCCTAG
+
DDD4=8==B6BDD@CCC?BFDACB>CC=CF<60=8=:=CGBFDEAEDDDDD>BAD@B===CCEDC?CAE?DEE
@TP09X:00125:00856
GTCCAAGCTTCTGGAGGGATGGTAATCCAGTACGTCA
+
=<:;C@<=>ADBB<>=D>DDB;@;)..)........6
@TP09X:00125:00859
GTCCAAGTTCTGGAGGGATGGTAACAGCTGATCGCTTGCTT
+
>>>AKCEE<==FAEDD8@::06FBCDD:0.......)...)
@TP09X:00125:00872
GTCCAAGCTTCTGGAGGGATGGTAAAGCCTAA
+
GDD@DAFFMAFBC>CBB=B>>7./0)..)..)
@TP09X:00125:00873
GTCCAAGCTTCTGGAGGGATGATAAT
+
8>>?F>DDC8<<D>CGGBEI=::?0:
@TP09X:00125:00875
GTCCAAGCTTCTGGAGGGATGGTAATGCCGTACGTCATTGCATATC
+
888).).882AAA==>>1:DH466066606665555..).......
@TP09X:00125:00888
GTCCAAGCTTCTGGAGGGATGGTAACCCTTACCGAGTG
+
>>>@F@ECD@B::4:::8>LEIIE<>=;=@B>+010..
@TP09X:00125:00889
GTCCAAGCTTCTGGAGGGATGGTAACCGACCGCTCAG
+
ABA;CADEDBDBB<>>E1:::5:6066>..)......
@TP09X:00126:00851
GTCCAAGCTTCTGGAGGGATGGTAACCGTACGTCTCT
+
A==8>@DEE@C==9=AF8:::4:60.*..1.....88
@TP09X:00126:00856
GTCCAAGCTTCTGGAGGGATGGTAAT
+
??FBI@EEF?BA@:/11)0.1).8).
@TP09X:00126:00858
GTCCAAGCTTCTGGAGGGATGGTAACTACCCGGTCGTTTAGCCA
+
>>>IMCDED@DDD@DDE?DEEAEE@DDCCC>B;DD:::16>C6;
@TP09X:00126:00859
GTCCAAGCTTCTGGAGGGATTGTAACATTACGTCCGTTC
+
EDDAHAEDEADDC@EEE?DD@DEE<:6606....)..2.
@TP09X:00126:00860
GTCCAAGCTTCTGGAGGGATGTAACTACTGA
+
:::5=ADDEBEEE?FAA6>01..)......8
@TP09X:00127:00850
GTCCAAGCTTCTGGAGGGATGGTAACTAGACTGAC
+
?DD?D@DCC@@;;6666,66606606@6.......
@TP09X:00127:00855
GTCCAAGCTTCTGGAGGGATGGTAACCCTACCTAACTGATTCG
+
>>>>DBGIFBD=<8==E:BCC4::5::1::<2..).....)..
@TP09X:00127:00866
GTCCAAGCTTCTGGGGGAGTGGTAACCAGTCGACGTAC
+
FDDAF@EEFBC:666:-:CCE@DE560...........
@TP09X:00127:00881
GTCCAAGCTTCTGGAGGGATGGTAAT
+
...+1+.>>9?::4:66,.>A91/*.
@TP09X:00127:00891
GTCCAAGCTTCTGGAGGGATGGTAATCACT
+
8=89E+1:6066E:A@@10..1.0+..8..
@TP09X:00127:00896
GTCCAAGCTTCTGGAGGGATGGTAATACGTACGATG
+
=>DBIBDDGAD??::::166D<C=)..000...8..
@TP09X:00128:00854
GTCCAAGCTTCTGGTGAGGATGGTAA
+
CDDBIBEEE2>A=+....)..8250+
@TP09X:00128:00885
GTCCAAGCTTCTGGAGGGATGGTAA
+
GGCAE=C==86;?@FEF>DDD@>>=
@TP09X:00128:00888
GTCCAAGCTTCTGGAGGGATGGTAACCGAATGGCCG
+
AA@5:5:CA?A>;66::,:>A6..).)..).8).).
@TP09X:00128:00896
GTCCAAGCTTCTGGAGGGATGGTAACCGGCCGCTAACTGTCCGTTCGGTATTCACCTCTGCACGAATTCCTAG
+
FDDBICFCC?BEC?DDD>DDD?CB=@:@:@;AA@B;ACDDD?CD=BB=BBB<BBB@CDDFDFF>>=>AE@DD>
@TP09X:00129:00866
GTCCAAGCTTCTGGAGGGATGGTAAATTCTGACTG
+
<>A0:566>06::4:@@10.>7100).)......8
@TP09X:00129:00891
GTCCAAGCTTCTGGAGGGATGGTAATGTCGCTTCGCCGTAG
+
EEEAE@DDF@DDD?EDG?A>>>>A+.......)...288;:
@TP09X:00129:00899
GTCCAAGCTTCTGGAGGGATGGTAAACCTAACTAGTAC
+
EHEBFAFDDAEDD@DDL?EEH@DEF10)..).......
@TP09X:00130:00854
GTCCAAGCTTCTGGAGGGATGGTAAACGGTCGTTCGTTAGAAAATTCTAATTCACCTCTGCACGAATTCCTAG
+
LGC@CCLKL@DBB>CGGBDDDBDA@=<:5:F::3:BA::::::)606:?:?4:::055558DEFF@D?D?ECC
@TP09X:00130:00868
GTCCAAGCTTCTGGAGGGTGGTAAACCGTAATCGTTCAGTTATTACTGCTAATTCATCCTCTGCACGAATTCCTACG
+
D@A5:46660666066@,66@@CC9<86@@066660666606=956.....).)5566:??CDD88..).).2....
@TP09X:00130:00872
GTCCAAGCTTCTGGAGGGATGGTAAGGCATCCGACCGGACGGACATTACATTCACCTCTGCACGAATTCCTAG
+
LEEADAE==8<DE@DDE>EHHB<606966:B<B?A3:0:::05=CC0<=:?3:::3::33339:;8<@E@DBB
@TP09X:00130:00873
GTCCAAGCTTCTGGAGGGATGGTAAGCCGGA
+
>>>ALAFED:6:?::::1:8;)..)..).1.
@TP09X:00130:00875
GTCCAAGCTTCTGGAGGGATGATAAATTTGCCAGGCGCGTA
+
6660606ELADCC:6::1:6666.0)..)..)..).....5
@TP09X:00130:00878
GTCCAAGCTTCTGGAGGGAAGGTAAACTATACGAATGTCCGGTCAGATCATTCACCTCTGCACGAATTCCTAG
+
DDD=D?DEEBKCB>CEEBD@D@DEE?ECCCBCDD?A:::4:4:::::?:<<7::A4:::::::::5:;A;AAA
@TP09X:00131:00892
GTCCAAGCTTCTGGAGGGATGTAACCGTACGTTCGTTATATATTCTTCTCTCACGAATTCCTAG
+
DCEIH>CCDAECC?C;;6;/...).)66666606660......).8)........828282666
@TP09X:00132:00860
GTCCAAGCTTCTGGAGGGATGGTAAGT
+
8>>>E>AHH6>::4:::1:>>9>8)..
@TP09X:00132:00868
GTCCAAGCTTCTGGAGGGATGGTAATCCGTAC
+
6666>ADDDAFDC?=::1:::4:>)0.)....
@TP09X:00132:00885
GTCCAAGCTTCTGGAGGGATGGTAAACCGCT
+
8===C>DDD9A==4:@E1:6:06..).)...
@TP09X:00133:00853
GTCCAAGCTTCTGGGAGGGATGGTAATGGCCGATAACTAAACCGGTTAGTATATTCACCTCTGCACGAATTCCTAG
+
D@@4:5::606:::1:::,6..)..+..).288CD6:55:0:0:3:2333333:-3552:::5=//00+.6;6//.
@TP09X:00133:00854
GTCCAAGCTTCTGGAGGGGATGGTAAAGAC
+
?::0606DB<:::0::>>0?..)..8)...
@TP09X:00133:00866
GTCCAAGCTTCTGGAGGGATGGTAATATTGCCCGATGAGATCGTCAAAAT
+
>==;>6>BE===D?DDD>DEFACB966=6555,58...........88(.
@TP09X:00133:00870
GTCCAAGCTTCTGGAGGGATAGATAACCCG
+
CB@;C;DBB6@::3:66,6>>6666066,6
@TP09X:00133:00880
GTCCAAGCTTCTGGAGGGATGGTAAGCCAACTACGTTACGTTACTAAT
+
@CC=C@EED@DBB>CBC=BFCA:60660505555550555:-33:-)-
@TP09X:00133:00892
GTCCAAGCTTCTGGAGGGATGGTGAAGCC
+
666060666066=9666,6@@66660660
@TP09X:00133:00894
GTCCAAGCTTCTGGAGGGATGGTAAATGACGCTCG
+
CBD?CCEEDAD<60:::1:<A90/.).....==..
@TP09X:00133:00899
GTCCAAGCTTCTGGAGGGATGGTAAACTTTCGGCGACT
+
B::3:0666066@?EEKBEFF@EGF>/..)..).....
@TP09X:00134:00853
GTCCAAGCTTCTGGAGGGATGGTAACCG
+
8>>-0-0EDBE>>;1>>6>01)..).).
@TP09X:00134:00856
GTCCAAGCTTCTGGAGGGATGGTAAACGAACAGTTAGTTGGAGC
+
DDE8?<=FF?CBB>CCC>BFD@CDC<BBA<D6669:..)/)...
@TP09X:00134:00863
GTCCAAGCTTCTGGAGGGATGGTAACCGTCTAAGACTGTTATTCGTATTCACCTCTGCACGAATTCCTAG
+
EEDAHBE<686;?::::1=FD<>8).).....).8....)..)...8828A;06:@ADCDBB4:5:5:@@
@TP09X:00134:00872
GTCCAAGCTTCTGGAGGGATGGTAATACTACGGTAG
+
6666B6<<=8::=;==G?>?>5::366.....)...
@TP09X:00134:00885
GTCCAAGCTTCTGGAGGGATGGTAACGGTCTTCAACC
+
6<<>C>DDH?B::3:::1:DF;BC56.)...)..)..
@TP09X:00134:00894
GTCCAAGCTTCTGGAGGGATGGTAACCAACCGTCCGGCAACC
+
DDC>C?CGE@DDD?EEF>CDFBEC4:4:0606666>066066
@TP09X:00135:00860
GTCCAAGCTTCTGGAGGGATGGTAAGATACAACTGACTGATC
+
EKCBICEEE?CCD@FEE<C==8:A;@==>D82.......---
@TP09X:00135:00884
GTCCAAGCTTCTGGAGGGATGGTAACTAACCGTACAG
+
DDDAF>C==866:>EFE>DDD@DE<//>6>2.1....
@TP09X:00135:00895
GTCCAAGCTTCTGGAGGGATGGTAAGTACGTCGA
+
EDDAFAFFEBDDD@ELM<>=D?A8).........
@TP09X:00136:00858
GTCCAAGCTTCTGGAGGGTGGTAATGCCTCCGAC
+
8>>BFAEKE@DDD@EEF;AAAA>6../)/.)...
@TP09X:00136:00884
GTCCAAGCTTCTGGAGGGATGGTAACTAAACAAACATCCATTTGGTGATATTCACCTCTGCACGAATTCCTAG
+
KEEAEBEED@D::4:@@8BFEADF@DDFF?FII@DA::4:::1:;@@BCDE@>>>@DCFFDDKFD?D?D?DDD
@TP09X:00137:00862
GTCCAAGCTTCTGGAGGGATGGTAACTACTATGTTGG
+
DBA4:5::>9?::4666,6>@6@>+.0......6060
@TP09X:00137:00869
GTCCAAGCTTCTGGAGGATGATGATAAC
+
A::3:06@D@DED=C><.....8...).
@TP09X:00137:00874
GTCCAAGCTTCTGAGGGATGGTAACATTCCGACTATTCGGTAAATGATTCACCTCTGACATC
+
CCCAF?>==8<=>>FF>D>>::FA:::3:066666>36606EE:C=<::?//)----..---
@TP09X:00137:00880
CGTCCAAGCTTCTGGAGGGATGGTAACATCTTACTGAACGGTAATTTACAATTCACCTCTGCACGAATTCCTAG
+
=:::9A3:::05;:<::A9<8D@BC@CEEDDAECCBC;@?:::3:3)333-3=A?D@E<<<BDDBB=B?E?BBB
@TP09X:00137:00884
GTCCAAGCTTCTGGAGGGATGGTGAAGCA
+
CBBAG@ECD@DDD@EA>68..)...)...
@TP09X:00138:00865
GTCCAAGCTTCTGGAGGATGGATGATACTCT
+
???BICEDDAFDD?A>70..)..........
@TP09X:00138:00867
GTCCAAGCTTATGGAGGGATGGTAAAATTTCACCGTGCGGTCGGTTAGGATATTCACCTCTGCACGAAATTCCTAG
+
@6606<66686A@;:::1:AB;::66)66,65505553A::3:2:-33-3888-8<C?CCCCB??:::0:4:8:::
@TP09X:00138:00873
GTCCAAGCTTCTGGAGGATGGTAAGACCGGTTTCGGTTACGGTGCTGCTTCT
+
IDD@E@EFD@@<<)/.)...)..)66606066,55056:5505553:33---
@TP09X:00138:00874
GTCCAAGCTTCTGGAGGGATGGTAACCACTACGCAT
+
CCA3:4::6066:4=DE?LFKB>.).2.........
@TP09X:00138:00894
GTCCAAGCTTCTGGAGGGATGGTAAATCGAATAGTG
+
>ED=C>CED@C=<8=DD>DBDB:::,6...).....
@TP09X:00139:00852
GTCCAAGCTTCTAGGGAGGTGGTAATACCTACAGTAA
+
CCA?DAFE>2>....)..)6;:;:65550555..--)
@TP09X:00139:00854
GTCCAAGCTTCTGGAGGGATGGTAATCACTAGTACGT
+
=::5:466:06<D?DEM>ECE<;;)............
@TP09X:00139:00858
GTCCAAGCTTCTGGAGGGGTGGTAACTGATCGATTAGACAGTTTTAAAATTCACCTCTGCACGAATTCCTAG
+
FDD@ECGEE@EDG@EDFE;EEAEF<<<1......)...566666)6CC:C8<660<6CDDBCDC?C@D@DEF
@TP09X:00139:00872
GTCCAAGCTTCTGGAGGGATGGTAACTGACGTAACT
+
66606066>066;0:66,6@C:@>20/....88)..
@TP09X:00139:00877
GTCCAAGCTTCTGGAGGGATGGTAACTAACGAGTGTCGGCCGGGTTACGATTCACCTCTGCACGAATTCCTAG
+
8>>AFBADD?CCE@EEE?DEEBEEADCB=./.8.....).)..).18..65:;>A;A:666666606<@05..
@TP09X:00139:00894
GTCCAAGCTTCTGGAGGGATGGTAAATGACCCATCCGTTACAA
+
?>>AL@CKG@CCC>ECI?CAA;:10).....)...)..)..55
@TP09X:00140:00868
GTCCAAGCTTCTGGAGGGATGGTAATCTACGGACGTTTA
+
CCCBEAFIE@CA@:::61.88288).....6055555,5
@TP09X:00140:00893
GTCCAAGCTTCTGGAGGGATGGTAATTACGTGTCTACGCGTTAT
+
8>>>EAEELAEDC>CCF8A::0660606B6665........)..
@TP09X:00140:00894
GTCCAAGCTTCTGGAGGGATGGTAATCTCTAATCGAG
+
EEFAF@C6:06CC>EEE>DFFBEE6:../..18....
@TP09X:00140:00899
GTCCAAGCTTCTGGAGAGATGGTAAATCGGCGGAAAGTTGAATGTAGTATTCACCTCTGCACGAATTCCTAG
+
DBBAGBDCDAC::4::666660566,66605;6;?,6:4:::??B>>:EC4:=>8::CCCCCCC=?;?2:::
@TP09X:00141:00861
GCCCAAGCTTCTGGAGGGATGGTAACTGATCATAG
+
DCB<D?:=<:<<D?DDF?B@@;::3../.......
@TP09X:00141:00890
GTCCAAGCTTCTGGAGGGATGGTAAATGAT
+
<=>AIBEGD?C==9=DD=>>>6//0)....
@TP09X:00141:00894
GTCCAAGCTTCTGGAGGGATGGTAACCTAACGCGTC
+
...=E=<CC;<<E;>=D>E<:06@060..).....8
@TP09X:00141:00898
GTCCAAGCTTCTGGAGGGATGGTAATGTACTCCGGAGCGTTAGTCATTCACTCG
+
8>D@EAEGEBEBB===:1=FDAEE;<656B:505055555::3366606.....
@TP09X:00142:00874
GTCCAAGCTTCTGGAGGGATGATAACCGTCGTTCGTG
+
EEF@D@DEB<B=<8=DD8B>=66>+/+.....)....
@TP09X:00142:00878
GTCCAAGCTTCTGGAGGGATGATGATA
+
EDD@FBEEE=@::4:::,.........
@TP09X:00142:00879
GTCCAAGCTTCTGGAGGGATGGTAAATGACCGACGTTAG
+
:::5=8=ED:D>>;>EC8A..)/>>)....188/..).5
@TP09X:00143:00853
GTCCAAGCTTCTGGAGGGATGGTAAACAAACGGTAATTTA
+
EEE8>:>CC6>@E4::61:BE@BBB=BCF=CCACC=CD=A
@TP09X:00143:00869
GTCCAAGCTTCTGGAGGGATGATAACCCTA
+
...2D06<:066?::::,66666C3::1::
@TP09X:00143:00877
GTCCAAGCTTCTGGAGGGATGGTAGGCCTACCAACCAGTTCAGCAGATTGATTCACCTCTGCACGAATTCCTAG
+
>BB=C>DEDBKED?EDL>DED;:::06066:0:3:0...)...666@B5:=>@BBB?==>=:::AA5:5:;:::
@TP09X:00144:00853
GTCCAAGCTTCTGGAGGGATGGTAAATTAACC
+
86:060.<;1<0/+..818/=8=8818).).)
@TP09X:00144:00857
GTCCAAGCTTCTGGAGGGATGGTAATTCTCGACT
+
...>GCDEDADEE>CCF?>..)..).)...6E;;
@TP09X:00144:00866
GTCCAAGCTTCTGGAGGGATGGTAACCGACCGTTCGTTTCACAAGCTCGATTCACCTCTGCACGAATTCCTAG
+
>==<F::6:06::4:::1>LFBFF<><>CC<CA;A:::1:::::?:::??A:<>>AE>>=AAA::3:4:>CB=
@TP09X:00144:00892
GTCCAAGCTTCTGGAGGGATGGTAATGCTACCGTACCGTTAA
+
:66066>CCBFGF;>?DBDDB>::3......)....)..).8
@TP09X:00144:00898
GTCCAAGCTTCTGGAGGGATGAGATGGCGTTCGT
+
...AK-/==>BBB>CBF?E.10....)...)..5
@TP09X:00145:00855
GTCCAAGCTTCTGGAGGGATGGTAACCATCCACTGTCGTTTACTTTCATTCACCTCTGCACGAATTCCTAG
+
EDC=C>CCB@BCB?CBC>CDE>EC3:5::60666666666,566D8=>F@EDDAE=>:::?::4:=C<:=:
@TP09X:00145:00862
GTCCAAGCTTCTGGAGGGATGGTAATAATGAACGACTATTGGTACCGATTCACCTCTGCACG
+
.6:0606FC066:4:::16>@6::46@:@@C?:::?:::3:-3:5055:03.;60///0000
@TP09X:00145:00893
GTCCAAGCTTCTGGAGGGATGGTAATTGCCA
+
...ALBADCAD::81A<6<<;+..).)..18
@TP09X:00146:00851
GTCCAAGCTTCTGGAGGGATGGTAACTGACTGAGTTGAT
+
A>>?>7</0)...+:DD>CCDBDC3666666....)...
@TP09X:00146:00856
GTCCAAGCTTCTGGAGGGATGGTAATCCCAGCATACGACTATACTATTCACCTCTGCACGAATTCCTAG
+
6<64=@BCE=>>E>CDD>ADA;.0+...)........5553335553-35:65533::::?3:2:2333
@TP09X:00146:00877
GTCCAAGCTTCTGGAGGGATGGTAAACCATGCCGCAATGCGGTCCACGTAGA
+
EDE@C?CE>2>/.).8818AD;AAC,:3666>066>6>6::06.).......
@TP09X:00146:00882
GTCCAAGCTTCTGGAGGGATGGTAAATGTGCTAATGTG
+
CCCAHIDED@D<<9=EE?DE82...*.......)....
@TP09X:00146:00884
GTCCAAGCTTCTGGAGGGATGGTAACGTGCTACC
+
KDEAFCDDD@DDEAEEE:CFFBEE?DDDF>?>EG
@TP09X:00146:00891
GTCCAAGCTTCTGGAGGGATGGTAATTTCACCATGTGC
+
CCCBKBKDD?CCD@DFF?DCC@DF?CC=CEEADCCEEE
@TP09X:00146:00895
GTCCAAGCTTCTGGAGGGATGTAACCGACG
+
>??BLAECDADBB>C<<6</...).)....
@TP09X:00147:00865
GTCCAAGCTTCTGGAGGGATGGTAACGTACGTACCGTTCAGTCATCGAT
+
:666>66660666>DDD>D=:51A+1........)..)....88.....
@TP09X:00147:00870
GTCCAAGCTTCTGGAGGATGGTAAGACCTAACGTAACCGTTTAGTTAAATTCACCTCTGCACGAATTCCTAG
+
FEEAEAEDD@DDC@<=;:CF>:606.8)..2....).2/0.)..5033)3<==D?DCCB<;<==;>AFBDCC
@TP09X:00147:00876
GTCCAAGCTTCTGGAGGGATGATAATTGAATGAGACTACCTCAATGCATTCACCTCTGCACGAATTCCTAG
+
CDD@G@CCF>>>>@GCM?DCCCDD>B=BB=:<=???A::2:00+0--/:3::::?D<==E@?@4:5:<D::
@TP09X:00147:00882
GTCCAAGCTTCTGGAGGGATGGTAAGCCGACTATTAGGTAACACGTCAAATTCACCT
+
@DC;E==:6066A8:6C,/..)..)..)...5;:65:0::23333333:)3-33813
@TP09X:00147:00884
GTCCAAGCTTCTGGAGGGATGGTAACCGAACGCCCATACGTTTTTTCCTATTCACCTCTGCACGAATTCCTAG
+
FDDAGAEDD@DDEACCC>BCC>CE>C?CD@EDED>DC::::::::*:<EEEABBBAD>>>DDD<=;=@D@DEG
@TP09X:00148:00856
GTCCAAGCTCTGGAGGGATGGTAATTGAACGTATCGCTCGTAAATGCATTCACCTCTGCACGAATTCCTAG
+
8>>=D>A::6==8>EF?IDD@DAAA=<<+1...;;/.--....)...55055A6:333333::9B=A=<;3
@TP09X:00148:00864
GTCCAAGCTTCTGGGAGGGATGGTAAA
+
8>=6>91:66>:::,/..)...)..0)
@TP09X:00148:00865
GTCCAAGCTTCTGGAGGGATGATAACGCCCGATTGAA
+
6==AICDGD?BCD?DDG?FEDCC?AA:::1./0)..8
@TP09X:00148:00884
GTCCAAGCTTCTGGAGGGATGGTAATACAAC
+
=>>BEBFKF>CCC@EEL<>..+//+....).
@TP09X:00148:00891
GTCCAAGCTTCTGGAGGGATGGTAAGAAACCGAATGGTCAGTCTCCTAAATTCACCTCTGCACGAATTCCTAG
+
CBCAH==>>8::C3::@8@AA;@A;::<8=<CD;BB<:5:B::::;:::/:8???29993338881>9?<;;9
@TP09X:00149:00862
GTCCAAGCTTCTGGAGGGATGTAAGTAGTTAACATA
+
>?>BIBEED@DDD@CAE;>...8).....).)....
@TP09X:00149:00867
GTCCAAGCTTCTGGGAGGTGGTGAATAAACTACGTACGTACTGATTGA
+
CCB=CACCA9A:::1::06606660666,666666;555.8....)--
@TP09X:00100:00914
GTCCAAGCTTCTGGAGGGATGGTAATCCATATCACTG
+
:<<9C6>>B066:0:BB8CEA<>>)..).....6655
@TP09X:00100:00915
GTCCAAGCTTCTGGAGGGATGGTAAAATGCCG
+
6==AHBKLF?C>>;>EE?EA?9....(...).
@TP09X:00100:00922
GTCCAAGCTTCTGGAGGGATGGTAAACGAACGTCG
+
.EK=C=C::066?::::1:::3:66,6..).....
@TP09X:00100:00931
GTCCAAGCTTCTGGAGGGATGGTAAGGGGCCTTAAGTAACGCTTTAAAAAATTCACCTCTGCACGAATTCCTAG
+
EGD@C@CFE>B??::::1:BB@DD?DDD;DAGAG>CCD<DB:66,66666)6<CBC@CBBB==>EE@E=>=>EE
@TP09X:00100:00938
GTCCAAGCTTCTGGAGGGATGGTAATCCGCAACAA
+
6<=AIAEED6:::4:::8=FE>AA4/.)...)..)
@TP09X:00101:00909
GTCCAAGCTTCTGGAGGGATGGTAAGCGTGTAT
+
?660<=>CCBBCB@DDD;>>>06.)........
@TP09X:00101:00914
GTTCCAAGCTTCTGAGGGATGGTAACCGTAACTACGTTAG
+
..).).288>1.1::BB>CCCADD@A+...)......)..
@TP09X:00101:00915
GTCCAAGCTTCTGGAGGGATGGTAACCGAATGTCGTT
+
DDDBFBGFF==>B@C@A<B>=:>F;>611)......)
@TP09X:00101:00921
GTCCAAGCTTCTGGAGGGATGGTAACCATAGTTTGT
+
DDDAGBFEE:<=:4:BB<BEE<::3:06.....)..
@TP09X:00101:00927
GTCCAAGCTTCTGGAGGGATGGTAACATGACCGTTGTTATGTTACTTTATCTACTCTCTCA
+
...=BBG?>==DD@CCC>BFD<>>+1.....)..)..)....)66<F:66......8....
@TP09X:00101:00938
GTCCAAGCTTCTGGAGGGATGGTAAGCGTACGTGTTT
+
BCD@EAFLLAEA?4::6,6>>:6:4...........)
@TP09X:00102:00914
GTCCAAGCTTCTGGAGGGATGATAACCTACCACGTCGT
+
BDD@F@DKF@DDD@DDD>D>==AF4:40..).......
@TP09X:00102:00921
GTCCAAGCTTCTGGAGGGATGGTAAAACCCGCCCAACCGTTCGGTAGCGATTCACCTCTGCACGAATTCCTAG
+
LCC>CCFDD>BCEACCC?BDC>:666)::1:::,66>6>B>BD@DDDDFCC>CCC?DDED<<=B??@?C?CBB
@TP09X:00102:00922
GTCCAAGCTTCTGGAGGGATGGTAATTCTTACCGAACGTCCGGTTCATTATTCACCTCTGCACGAATTCCTAG
+
EDD@DBEDD@DDEA=>><>IFBFE@D@DD@DDAEEADDCB?B?C@FEE@DDHE=;<<CEEDCBCB@D9=<=CB
@TP09X:00102:00931
GTCCAAGCTTCTGGAGGGATGATATACAGAT
+
A=>AFBCEE@EDC?AA<6<0/..........
@TP09X:00102:00940
GTCCAAGCTTCTGGAGGGATCGTAACGACTGAATGATCCGAGTCCGA
+
CCC3=8<CC=BDD@DCA8@:666?0:6C666C000..8).....)..
@TP09X:00103:00904
GTCCAAGCTTCTGGGAGGGTGGTAACTGGCCGGCACTGGCCATACTTCACCTCAC
+
>6:069?CC8<66@6:::,660.8)...).)66;>B?==A9<5888)...28...
@TP09X:00103:00918
GTCCAAGCTTCTGGAGGGATGGTAACCTGACCTATTCGTTAACTTGCAATTATTCACCTCTGCACGAATTCCTACG
+
I?>=>CLFL?CDDAEDD?ED@<..).)....)...)666060556B;@;A2::366;6;??::::5;05059=??:
@TP09X:00103:00929
GTCCAAGCTTCTGGAGGGATGGTATGCCGGCA
+
L==BFCG=<:<<B:BEE?A886.....).)..
@TP09X:00103:00930
GTCCAAGCTTCTGGAGGGATGGTAATAA
+
EDEAGBGCC>CEE?666,:682..).0)
@TP09X:00103:00931
GTCCAAGCTTCTGGAGGGATGGTAACCTTACCG
+
FCC>E?DIL@DEE@DDM?E>=50>+.).)..2.
@TP09X:00103:00932
GTCCAAGCTTCTGGAGGGATGATAATCCTACGACCG
+
LGG@EAFCC>BBE>:::1:>@>::0::<//....).
@TP09X:00103:00937
GTCCAAGCTTCTGGAGGGATGGTAACGT
+
=D>BIAEED866:0:::,.882.0+...
@TP09X:00104:00909
GTCCAAGCTTCTGGAGGGATGGTAAGTTACTGAATGGTCGTACGGCTTATTCACCTCTGCACGAATTCCTAG
+
8D>@CHLLL;==DAILG?EDDBEC9::0666BB05.).8.....)..)..).66@D>BC>==<C@B6;6:::
@TP09X:00104:00922
GTCCAAGCTTCTGGAGGGATGGTAACAGCTTT
+
F>>>CBFHE?EDD@DDD>A886..)......)
@TP09X:00104:00932
GTCCAAGCTTCTGGAGGGATGGTGAA
+
6663:06>>6>:0)101)...2...)
@TP09X:00104:00936
GTCCAAGCTTCTGGAGGGATGATAACCTC
+
E==8>BEFE?CCB>C<<6<0...8).)..
@TP09X:00105:00900
GTCCAAGCTTCTGGAGGGATGGTAACCTAGCGTCA
+
6665606@@06<<?EEL>CCF>>>).)........
@TP09X:00105:00905
GTCCAAGCTTCTGGAGGGATGGTAACTACTAA
+
8>>>CAADB066:0::6,66@:6:5......)
@TP09X:00105:00939
GTCCAAGCTTCTGGAGGGATGTAAGCTCGAC
+
6=<=D@CIE@BBB:<<<6A10..).8.....
@TP09X:00106:00906
GTCCAAGCTTCTGGAGGGATGGTAATGCATCTGAATGAATGTTCGTTTAATTCACCTCTGCACGAATTCCTAG
+
EHEAFAFEE?DCD@DDG?FEC@DEA==>DDDDCD?DEGACCCAAADE>E?C;=<B<B===FDDDC?EAC@DDD
@TP09X:00106:00914
GTCCAAGCTTCTGGAGGGATGGTAAGACTTAATGACTGGTCGTTATCTCATTCACCTCTGCACGAATTCCTAG
+
===8>@BBH066:0:@@1::DA::41</.).).8C::=AFF::46::::BG=?>DACCCEBBCDE@E@EBDDD
@TP09X:00106:00919
GTCCAAGCTTCTGGGGGATGATAACAGACCGAACAGTCATTAAGATATATTCACCTCTGCACGAATTCCTAG
+
CDCAHCDBB0666666)66666:0:AC::4::5:??AE::3:4:@?::::2:??:@<<<DDCBB9<8<@DDD
@TP09X:00106:00925
GTCCAAGCTTCTGGAGGGATGGTAAAGCATGTCGTT
+
EDDAEBFGG@DB?:===8:FF@0..).......550
@TP09X:00106:00944
GTCCAAGCTTCTGGAGGGATGGTAAATCTACTCGCA
+
LDD<D>::606?@?DFMBDBB?B>>)..........
@TP09X:00107:00900
GTCCAAGCTTCTGGAGGGATGGTAACCGTCG
+
FDD?D@EHLAFDD=:::11>A90.).)....
@TP09X:00107:00902
GTCCAAGCTTCTGGAGGGATGGTAATATGAACGGTTGAATCGGTAACCTGATTCACCTCTGCACGAATTCCTAG
+
EEEAEAEDG@DEE@DDD?EDEAEE<>=B??:::4:0::055505505<C?BC?<::=BBCCCEEDE@E@D=<<<
@TP09X:00107:00905
GTCCAAGCTTCTGGAGGGATGGTAAGCTGAACGTGA
+
F>=<>BLHH>CCD@EFF=DDD9::36....).....
@TP09X:00107:00937
GTCCAAGCTTCTGGAGGGATGGTAATGACACTCGAACGC
+
>?>BLAFED;6:@<:::,66606E466665.....2...
@TP09X:00107:00944
GTCCAAGCTTCTGGAGGGATGGTAAGTCTACGACTCGA
+
66>6BBCCC?BCD?FLK>CCEAFD<::6..........
@TP09X:00107:00945
GTCCAAGCTTCTGGAGGGATGGTAACTACGTACGTC
+
FFFADAEHE?B::4:::166DA6:41..........
@TP09X:00107:00946
GTCCAAGCTTCTGGAGGGATGGTAAGCGGCTACT
+
...).2=DEADLEA>=:1:::4:B56..).....
@TP09X:00107:00947
GTCCAAGCTTCTGGAGGGGTGGTAAATACCGACCGAACGTTTCGCACACCAGACT
+
8>>?EBEIH=6::0::::)6A9ABD8:6:0:6666605;;;,5555533-33333
@TP09X:00107:00948
GTCCAAGCTTCTGGAGGGATGGTAAGCTAC
+
6660<ADCC066606::16.828>+.....
@TP09X:00107:00949
GTCCAAGCTTCTGGAGGGATGGTAAACGTCTACCTACGACGTCGTTC
+
666366>66066:<DBF<@::5:::,6666666366666666...).
@TP09X:00108:00906
GTCCAAGCTTCTTGAGGGATGGTAAGTCCGGGTACG
+
EDA?C>A>F21/)...81>DLBBB::..)..)....
@TP09X:00108:00916
GTCCAAGCTTCTGGAGGGATGGTAATACTACGACGTATTTCGTCCATGATTTAT
+
?665::6660666<:::81C<7A>)...........55=6;555055:3--)--
@TP09X:00108:00917
GTCCAAGCTTCTGGAGGGATGGTAAGACCGCTACG
+
86:0606CE;==D@EEG>DED>A>)...)......
@TP09X:00108:00934
GTCCAAGCTTCTGGAGGGATGGTAACCGACCATTCGTAAGAGTGCAACTATTCACCTCTGCACGAATTCCTAG
+
?@@5:0::6066606FF?EHDAFE?D?C::3::;?:::@??<<<<<?DCCC?;===CCE===DDE=B=B=<<<
@TP09X:00108:00936
GTCCAAGCTTCTGGAGGGATGATAACCGAACTGGCCGTTTTT
+
...).==GL==>C=C@A8A::66C<B3./*1..).).....(
@TP09X:00109:00902
GTCCAAGCTTCTGGAGGGATGGTAAACCATCAGTC
+
8..*/).>>066?<:::16CC6..1+.)....66.
@TP09X:00109:00908
GTCCAAGCTTCTGGAGGGATGGTAAATTAACTTGACTAGCTCGGTTCAAATACAGT
+
...1828..)66606DE?EADAA>8).).)..1666665555505055C,5-----
@TP09X:00109:00916
GTCCAAGCTTCTGGAGGGATGGTAAAATATAGTGACCTACCATTCGGTAATTCACCTCTGCACGAATTCCTAG
+
FEEBFAEEF<=<B>CDE?EEEB:666)::::5D>AA@:::;::4::4::?C@DEDAEDDDDDDDDAD>B>===
@TP09X:00109:00917
GTCCAAGCTTCTGGAGGGATGATAATCTGCTGACCTTCCGTTTTGTTTTATATTCACCTCTGCACGAATTCCTAG
+
?=>AH>BCB=B>?=CBB<BDDBB?===:::AA=:8=@C?C?@@06666)6>BDADCA9A<0....5;6:9=0565
@TP09X:00109:00932
GTCCAAGCTTCTGGAGGGATGGTAACCGACCGCTCGACACTGCACTTGA
+
.==0<BFBC@BBB@BBB<B===>GAEAG>>=?>>>>00..8.65..18.
@TP09X:00109:00936
GTCCAAGCTTCTGGAGGGATGGTAAGAACGCTGTTA
+
.8>>EBFGF<6::4:::,6><)/1+..).....8).
@TP09X:00109:00944
GTCCAAGCTTCTGGAGGGATGGTAATGAC
+
8>>>DCLLLAFDD@D>>6>..)..)....
@TP09X:00109:00945
GTCCAAGCTTCTGGAGGGATGGTAAGCAGTAACG
+
LDA>A>D::06>?::::1:BB;A<*......)..
@TP09X:00110:00925
GTCCAAGCTTCTGGAGGGATGATAACGCTTTAATGAATGCTCGGTTTAACTATTCACCTCTGCACGAATTCCTAG
+
FDC>D>CDE==>HAHGG?DB>?>E<A::::,:066:;:::111)/.).)....)...)55:;BEDDD@EAE@<==
@TP09X:00110:00934
GTCCAAGCTTCTGGAGGGATGATAAGTCG
+
EDEAHAHCC@EEE@AEF68.....)....
@TP09X:00110:00937
GTCCAAGCTTCTGGAGGGATGAGATGGTCACAAGTTGCTACGCTTATTCACCTCTGCACGAATTCCTAG
+
DDEADAKDD=@::4:::1:DDD>>>EAEDD::2::43:::>:::2::39992;DDCCDDBB=B@E@DDD
@TP09X:00110:00938
GTCCAAGCTTCTGGAGGGATGGTAACCAACCGGCCAGTAATCTTTCAATCATTCACCTCTGCACGAATTCCTAG
+
E>>=?BFFL=>?D@CCD;>?EBFFAF@D=>=>BF>D<::3::::,5:0555;7<=C@FCBBDEAAA).)09000
@TP09X:00110:00947
GTCCAAGCTTCTGGGAGGATGGTAATGA
+
8..-1CIDD6>:::,::0..818;)...
@TP09X:00111:00914
GTCCAAGCTTCTGGAGGGATGGTAAAGCTAAACCGAACGTTTCGTTCTGTATTCACCTCTGCACGAATTCCTAG
+
A::4=BEBA<A::0666,66606::,6?:::1606>06666,66606655>?ACCD@C>>>DCCEE@D?B<<<:
@TP09X:00111:00938
GTCCAAGCTTCTGGAGGGATGGTAA
+
:6:06066606660::A166>;@ED
@TP09X:00111:00939
GTCCAGCTTCTGGAGGGATGGTAACCGACTTGCCATTCGGTAAGATCCATTCACCTCTGCACGAATTCCTAG
+
:<64:66:8<DE@DDD>D>><>D<C9?6660660=:>CF4::3666606A;BED@G>==CHCCC@C?C7<:<
@TP09X:00111:00940
GTCCAAGCTTCTGGAGGGATGGTAACGCACCTTCTGACTGGTCGTTATAATTCACCTCTGCACGAATTCCTAG
+
DCB>CBECC?B@?::::1:HF@DD@DDDED4:3:::::=FBH@6<8<:AAEADEE@DDDDDDDDE9=;=?CCD
@TP09X:00111:00947
GTCCAAGCTTCTGGAGGGATGAGATGGTCGGT
+
<DDIGBEFE<66?::::,..0....8)...).
@TP09X:00112:00903
GTCCAAGCTTCTGGAGGGATGGTAATCCGACACCA
+
:::;A6666::6:0:::,66CA?A)..).....2.
@TP09X:00112:00923
GTCCAAGCTTCTGGAGGGATGGTAAGCCTACCGTCTGTTTTGGTCTGTTTTATTTCACCTCTGCACGAATTCCTAG
+
EDEBICL>>==FD@DFM?BCC@DE@DD@DDDAFFEC<<<</:@FA@::::/:::1:CH>DDCCDEDDD>B@C@ECD
@TP09X:00112:00928
GTCCAAGCTTCTGGAGGGATGTAAACGGTTACGAATGGGACC
+
66:8<BED?96..)..8)....66,66060666606..)..)
@TP09X:00112:00937
GTCCAAGCTTCTGGAGGGATGGTTCGAAATGTAA
+
FHFAEBEEE@DDD>BBF,6:6060666;,6655;
@TP09X:00113:00916
GTCCAAGCTTCTGGAGGGATGTAAACTA
+
?665:9AA>0666000.)......).66
@TP09X:00113:00922
GTCCAAGCTTCTGGAGGGATGGTAACTGTACGTTCGGTTGTTAATGTATATTCACCTCTGCACGAATTCCTAG
+
HFFAF?CCD=B::4:@@8A::5:=3:FF@BC::3::5:5::4:AEGFH===9=::7<===EDDEC=D@D@CCD
@TP09X:00113:00947
GTCCAAGCTTCTGGAGGGATGGTAACCATACGCGTAACCTATCGA
+
;::0<@CEE>BBE@DDC>CFGIGG06066>>6....).)......
@TP09X:00114:00903
GTCCAAGCTTCTGGAGGGATGGTAAATC
+
C=:8>@AA>66::01A>601.)...)..
@TP09X:00114:00912
GTCCAAGCTTCTGGAGGGATGGTAAATGATCGTTCGGTATCTTAATACGATTCACCTCTGCACGAATTCCTAG
+
>==ACAFFFAEED@EFKBFCC?EFE?CCDDDB@855055553<C>883C33-35;6:::5<<CDD@D@D=;<3
@TP09X:00114:00913
GTCCAAGCTTCTGGAGGGATGGTAACCGTATGTACTGATCGTACCAGGCAATTCACCTCTGCACGAATTCCTAG
+
EDE;A5::@066:0:FE?LCD;>>)/).................)..)5=@E@BBBAEBBBDDDEE@E?D@=<<
@TP09X:00114:00914
GTCCAAGCTTCTGGAGGGATGGTAACTTCTACCGGCCGGTTAGTCTTTTATTCACCTCTGCACGAATTCCTAG
+
DDEADBFFF?CCD@EEE?CCCAEEA<<:====AGAEAK?>;=@:::::/:A?CCD@D>>>EGGEEAD@D@DKG
@TP09X:00114:00929
GTCCAAGCTTCTGGAGAGATGGTAATCTACCGGACATTTTTTCTGCTTCATTCACCTCTGCACGAATTCCTAG
+
8881>AKAE>EED@CB@>>0/)..).....).)...6?CC?0666==AEED@DEE@D=?=DBBCFAC6:2:::
@TP09X:00114:00932
GTCCAAGCTTCTGGAGGGATGGTAACCTGTACGGCCCGTTTCG
+
::0+.2888)...)...)..?06:0:3::6::64:6,6..)..
@TP09X:00114:00936
GTCCAAGCTTCTGGAGGGATGGTAACACATTTAGAACGAACGGCAAGTCAATTTCACCTCTGCACGAATTCCTAG
+
ECDAFBFFF?ECD@DEG?DCCADD@B@C:::,66636::4:B;B@:::5@0::0:AA;DDDDDDDDE=B=B=<<<
@TP09X:00114:00941
GTCCAAGCTTCTGGAGGGATGGTAATCCGAC
+
>>>ILAC::066:3:::,:::0::06.)...
@TP09X:00114:00943
GTCCAAGCTTCTGGAGGGATGGTGAATACTT
+
...9>7F11)..89HAG;<..*...18...)
@TP09X:00115:00902
GTCCAAGCTTCTGGAGGGATGGTAATTCCTACGTGGCAC
+
LEFAFBEDD>>>>@CGG?EDD@DDAAA8)00....)...
@TP09X:00115:00920
GTCCAAGCTTCTGGAGGGATGGTAAGAATTCGGACGT
+
EDD@FB>=6866:4:::,6BC<BB6?A40)/.)....
@TP09X:00115:00925
GTCCAAGCTTCTGGAGGGATGGTAAGACCGTACT
+
D>><?BFEH8<<?4::D=DLE>C8)...).....
@TP09X:00115:00928
GTCCAAGCTTCTGGAGGGATGGTAACCGTCCGACTATTGA
+
@<:8>ADDC><=>9=EE?CBEBEEA8)/..)......28.
@TP09X:00116:00915
GTCCAAGCTTCTGGAGGGATGGTAAATTGACTTACGTT
+
@BB3:5:>>=BCDALEF>AAG6<88).)....)..5=0
@TP09X:00116:00925
GTCCAAGCTTCTGGAGGGATGGTAAGGACCGTGG
+
LDD@D@FFM@D>><>FE?FFEB<.-.)..)...)
@TP09X:00117:00909
GTCCAAGCTTCTGGAGGGTGGTAAGTACCTGTAAGTGTATGTCCATTCATTCACCTCTGCACGAATTCCTAG
+
H?><>@DEE?BDFAGEE?EEACB=BB==;>EEEAEBB===CBCBFE?CBE=B?B3::B:::BBC?C@E=<::
@TP09X:00117:00925
GTCCAAGCTTCTGGAGGGATGGTAAATCTACTAGTATGTCTTCTTCACT
+
CCC;C>D::06?C>C<;6<./).8<18=6<6B;;5......).:6::33
@TP09X:00117:00943
GTCCAAGCTTCTGGAGGGATGGTAACATCTACCGACCACTCAGTCCCTCATTCACCTCTGCACGAATTCCTAG
+
ECC>DBKFF>B::5:::1:AA;BD?CCCDCCBA=.19A00.A...=;EDDD@DDD@DDD;<=DDDAE?D?===
@TP09X:00118:00906
GTCCAAGCTTCTGGAGGGATGGTAACTAACCATTCGGTCTGATAGGTTATTCACCTCTGCACGAATTCCTAG
+
E=:8>>CEEBECC?GFD>DHH@:606666>0660660........).)..)-.82.6<BBCCFE@DAH?DFK
@TP09X:00118:00908
GTCCAAGCTTCTGGAGGGATGATAATAAAACTCGACCACCT
+
EEEAFAEEF@CCC>CEE;C:666606666)66666665.).
@TP09X:00118:00911
GTCCAAGCTTCTGGAGGGACGATAACCTACTAGTCATTTAGTATCTGAGATTCACCTCTGCACGAATTCCTAG
+
>::5:6:660666011/)/....828)::A<.1....8)..>:@??:::::4:::4:::B:::::4:4:4:A@
@TP09X:00118:00926
GTCCAAGCTTCTGGAGGGATGGTAATTGAAACGTT
+
66:060666066606:F?B=F711*.)...)...)
@TP09X:00118:00939
GTCCAAGCTTCTGGAGGGATGGTAATGGA
+
FFEAFBEEG===B=CDD>CCEADD@==06
@TP09X:00119:00926
GTCCAAGCTTCTGGAGATGGTAACCGAGTGTTCGTTCATTTTTGTCAATTCACCTCTGCACGAATTCCTAG
+
LGC@DCLFE=CCFA>>=CDAFEAC@EHHHEE?DEEADCCDCC0@A::5:4:::4::::::<6<AG>C@CBB
@TP09X:00119:00940
GTCCAAGCTTCTGGAGGATGTAAGCGT
+
FEE?F@CA@06::4:B36...8)....
@TP09X:00120:00909
GTCCAAGCTTCTGGAGGGATGGTAATGGATA
+
8>==DA0>>BCCC?FDB8@//+..)..)...
@TP09X:00120:00926
GTCCAAGCTTCTGGAGGGATGGTAAGCCGTACGTTCT
+
...?E?>CA066:0::6,66>6>@56606.....)..
@TP09X:00120:00927
GTCCAAGCTTCTGGAGGGATGGTAAACCAC
+
==:4=@:<<A==?>G>A6>/.)...).)..
@TP09X:00120:00944
GTCCAAGCTTCTGGAGGGATGGTAATTTACTTAGAGCATTATTCATCAATTCACCTCTCACGAATTCCTAG
+
=>>@G@DLK:<=C>DBF;E==8:A:??8?:6066665581882.....).)...).....-.828;;;;>B
@TP09X:00121:00900
GTCCAAGCTTCTGGAGGGATGGTAAACGTAGACGT
+
F>=8>AFDD?CBCAFED=DDFB:..).........
@TP09X:00121:00908
GTCCAAGCTTCTGGAGGGATGGTAACCTTTACCGGT
+
EDC>GAECD?A::4:::1:::4:B:<+//)..28).
@TP09X:00121:00922
GTCCAAGCTTCTGGAGGGATGGTAATATTGTCCTGTTTATCCGTATTGACATTCACCTCTGCACGAATTCCTACG
+
DDDAEBEFD?CCC>CCF?ECC?CDA?6:365505.88)...)....)....60666B66666666B060606::.
@TP09X:00121:00929
GTCCAAGCTTCTGGAGGGATGGTAAGCGCTCTTTCA
+
D=:8>:ADA066?:ADF8@::06;6</0.....)..
@TP09X:00121:00930
GTCCAAGCTTCTGGAGGGATGGTAATCCCAAGCCTACGG
+
EC@;C;:66<BC@@DDD>DEFBE8).00).)..)...8)
@TP09X:00121:00931
GTCCAAGCTTCTGGAGGGATGGTAACGACTATCCATTCGGTAGCGAGTCATTCACCTCTGCACGAATTCCTAG
+
EDD@DILDD?EDD@DDD?EDD@DEADDEEFDDD9==BGFAECDCDCDDCDDAE=<:===BBBBCB>BAEAEFD
@TP09X:00122:00904
GTCCAAGCTTCTGGAGGGGATGGTAACCAAACGGTCGGAACGCCACAGTTTTATTCACCTCTGCACGAATTCCTAG
+
D>?=?CEIL=>>D@CBBB:CDD@ED@D@FMBCC=88>+/).<A+.......(.5056DADDCDDCC=<4::?:<=:
@TP09X:00122:00911
GTCCAAGCTTCTGGAGGGATGGTAATCTTAAGCCTGCCGGCCGTCCGGTATTCACCTCTGCACGAATTCCTAG
+
>>>@G@DED=>>CAFFM?G<==>D8:<B9:4:E4<<=AE@E@>6:5:5:AD?EDD?D>>=CAC==:=AD?DED
@TP09X:00122:00927
GTCCAAGCTTCTGGAGGGATGGTAATT
+
8..+:AB:606660:::,66.2.1*0)
@TP09X:00122:00928
GTCCAAGCTTCTGGAGGGATGTAATCGAAGTAC
+
FDC>GBDEC>BB?:AAB8A1/..)....)...8
@TP09X:00123:00900
GTCCAAGCTTCTGAGGGATGGTAAACTAGACGTATTCGTATACTCAATTCACCTCTGCACGAATTCCTAG
+
A::5=;AA@066:6A?;ADF>/..)......666606666656665054=EGAEECC=<<<<4:@E3<>>
@TP09X:00123:00911
GTCCAAGCTTCTGGAGGGATGATAACCGATAGTAGGTCAGTTCCAGGATTCACCTCTGCACGAATTCCTAG
+
ECC@EBFEEABCCADD?6?>:6660.)....8865055555?E05505=055<2:<D<==DBB<B?A3:::
@TP09X:00123:00912
GTCCAAGCTTCTGGGAGGGATGATAAT
+
><<8=BEBA9?:::,0..).....828
@TP09X:00123:00943
GTCCAAGCTTCTGGAGGGATGGTAAAGTTATTTTTCCGACTGTTCGGTCTATTCACCTCTGCACGAATTCCTAG
+
EDD@F@EFEBFC@;:::1:AABCEB>BB8==DDC0C:::<:::;::4:?>?C?CEE@DCCCCDDDF?D=C?BDC
@TP09X:00124:00901
GTCCAAGCTTCTGGAGGGATGGTAACCGACCGTTCGGCATAGCTCCATAATTCACCTCTGCACGAATTCCTAG
+
8>>>C>CDD<<<=8=CD?DEIACB36066666:06C9::::::::4:BB@D<==B=:::::::::5:5:5:::
@TP09X:00124:00912
GTCCAAGCTTCTGGAGGGATGTAATCCGTA
+
DCC>KCEFF?BBD>C>>;A...8)..)...
@TP09X:00124:00913
GTCCAAGCTTCTGGAGGGATGTAACCGTACACTCCT
+
EFD@EBIDD@BCC@EDF?E><68).)...888..).
@TP09X:00124:00915
GTCCAAGCTTCTGGAGGATGGTAGTATGCTGCTG
+
FDDAFBFEE@BB<6<>+...)...8..655....
@TP09X:00124:00916
GTCCAAGCTTCTGGAGGGATGGTAACATAACTGACCGGTCAGCCTTTCAATTCACCTCTGCACGAATTCCTAG
+
E>=:?ADCC@CCD?DEE?EDFA>>8::6E;CCBCCBLBEFECC>CE>FD@D?CCC?DBB=>>EDD?E@D?CEC
@TP09X:00124:00924
GTCCAAGCTTCTGGAGGGATGGTAAAAGCGTCCGGACTA
+
F::5:06:606::4:AB8DEEAEIMG/::0..).)....
@TP09X:00124:00939
GTCCAAGCTTCTGGAGGGATGGTAATGTCGAATCGC
+
LEDAEBIDD?EDD@DDD:88>>==)......)55.8
@TP09X:00125:00916
GTCCAAGCTTCTGGAGGGATGGTAACCGGAGGTCCGTTTAGCCGTTCCAATTCACCTCTGCACGAATTCCTAG
+
:>=:?BEEK:=>CAEDD>DED@DF360:4:D;A@;:::1:::5:B<C=D>C@DDD=C=><BBDDD;>;>@CCC
@TP09X:00125:00919
GTCCAAGCTTCTGGAGGGATGGTAAACTAAACGGCCGGTTGGTTAA
+
@<65=@C?CBDCB@ECE<E::0666,666>6660698).).).)..
@TP09X:00125:00931
GTCCAAGCTTCTGGAGGGATGGTAACGTTACTTGT
+
FGC>EBDDE;<<>@EDF>CAF<:63:..*...)..
@TP09X:00126:00908
GTCCAAGCTTCTGGAGGGATGGTAAACGAAGCAGTCATCACAGTCCAGTTAACTT
+
>>>5:4:B@06666C@@8:::0:::,...).8>6666666;666505550505.)
@TP09X:00126:00917
GTCCAAGCTTCTGGAGGGATGGTAAAGTTAGTACCGGACTCCC
+
DDD@DBDDE@>>=>CDD>DDD@==:1:?466665050.....)
@TP09X:00127:00902
GTCCAAGCTTCTGGAGGGATGGTAAGCGTACGGG
+
ECC>C>CCD?<<=@CBC?CGF7>8)........)
@TP09X:00127:00918
GTCCAAGCTTCTGGAGGGATGGTAACCTACGTTCGGTGA
+
:::4:366606;B@IKG?CCD<>A+.).....)..)...
@TP09X:00127:00921
GTCCAAGCTTCTGGAGGGATGGTAACTACTAGTGACATCTGCCCTTTCTATTCACCTCTGCACGAATTCCTAG
+
B:=8=@DDA96::3==E>FGGBDB;6666666C>6::6666..).8)....)..@6;;DB=:::@;?;?4://
@TP09X:00127:00933
GTCCAAGCTTCTGGAGGGATGAGATGGCTAGTGAGCGTTCGTTAAGAGATTCACCTCTGCACGAATTCCTAG
+
DFFAHBFDD>BBB>CEF?DCC>=>CD?DGEEBBBBB==;=EE@E@DDDDD?C::4:::::::::2:2:2::C
@TP09X:00128:00916
GTCCAAGCTTCTGGAGGGATGGTAACGACCGGTCGGAAACGTTTATTGGAATTCACCTCTGCACGAATTCCTAG
+
CBB=DADDD@=<:9C@@8@CA;@@:::::360666066,6666,6@06066>:CDDAECCDEDDDD@D@F@GEE
@TP09X:00128:00924
GTCCAAGCTTCTGGGAGGATGGTAATTTCTCTCCCGACCGCACGTTTATTCACCTCTGCACGAATTCCTAG
+
BA@5>:>FD<E:::,::366DA660::,:BE@@B6?./+0.88666,6:@DDDAE>>=DDHEEAD@DADED
@TP09X:00128:00925
GTCCAAGCTTCTGGAGGGATGTAACGATG
+
CCC@ECIFE==<=9...)....=2888..
@TP09X:00128:00932
GTCCAAGCTTCTGGAGGATGGTAAAC
+
FDD@EBEEF@B<<9/0+.882../).
@TP09X:00128:00942
GTCCAAGCTTCTGGAGGGATGGTAACCGTTAAC
+
...).2888>AAB@CED:>..)..).)..).)6
@TP09X:00129:00904
GTCCAAGCTTCTGGAGGGATGGTAAACTGACGCGATTGATACGTACTATACCTCTGCACGAATTCCTGAG
+
B>C?D@FA@066:0:@A8@A@;:::,/......888)........66666505555?@?:<7:>C2::::
@TP09X:00129:00923
GTCCAAGCTTCTGGAGGGATGGTAATGGACCGACT
+
D==86<D::8<>?>DCD>BA;71.)..)..).8..
@TP09X:00129:00941
GTCCAAGCTTCTGGAGGGATGGTAAGT
+
BCDAD@KEF:<==;=DH>EDD@DF@=<
@TP09X:00129:00942
GTCCAAGCTTCTGGAGGGATGGTAACCGAACATTCAGTAAAATGCGTAAATTCAACCTT
+
F>=:>@FBB066::C@@<CCLBCB>C5::;==:@DE>><EE)6566666,605.).)..
@TP09X:00129:00944
GTCCAAGCTTCTGGAGGGATGGTAATGCGCTACTACGTAAGCTGATGGGTTTGAGTTATTCC
+
CDEAEAFFE?CCE@EFF?A>>600)..8...8.55555503333@:::)33)3333-33-39
@TP09X:00130:00901
GTCCAAGCTTCTGGAGGATGGTAATCAT
+
8..-0AECD?><=7..).88)..)...6
@TP09X:00131:00924
GTCCAAGCTTCTGGAGGGATGGTAACACTACACTGATCGGTCGAGACTCACTTCA
+
DCD>DBIKL@DDD>ECK?FEB;;>)....1...666666>666.........)-.
@TP09X:00131:00941
GTCCAAGCTTCTGGTGAGGTGGTAAACCTC
+
GGC>CCFKM1;A<+....).825::,60..
@TP09X:00132:00902
GTCCAAGCTTCTGGAGGGATGGTAACTGATCGTTCGTTAACTAGGATGAATTCACCTCTGCACGAATTCCTAG
+
=::;C=ACD?BCC?DEE?DDDBEF@BBBBDD::8=:=8==BB<<4::::4::?BC?===BBBCDEAE@D@DDD
@TP09X:00132:00933
GTCCAAGCTTCTGGAGGGATGGTAACTACCAGTTCGGTAGACATGATAATGATTCACCTCTGCACGAA
+
====C;AAB066:9DDE?EED@EGAE...)...)..)..55666666606;55055506666:/...)
@TP09X:00133:00906
GCCCAAGCTTCTGGAGGGATGGTAACTTGTCGGTCATTAAGTTTGTTAAAATTCACCTCTGCCACGAATTCCTAG
+
CBB8A;@A?06660::D8=<B<FF6.0+.;<8288::460666,650666)60.8818....).-..).182-33
@TP09X:00133:00908
GTCCAAGCTTCTGGAGGTGGTGAATACCTT
+
:::569?>>666=9DC?8>6...)...).)
@TP09X:00133:00911
GTCCAAGCTTCTGGAGGGATGGTAATTACTAACCAACTAGA
+
..>=<9<AA06660:::,66606:5606666060605...0
@TP09X:00133:00923
GTCCAAGCTTCTGGAGGGATGGTAAAGCCTCGTACGTTGTTGATCATCACTCTCA
+
>==@F;:6:06660::A8@.0)..1)..)......8828B@<66665........
@TP09X:00133:00928
GTCCAAGCTTCTGGAGGGGTGGTAATGGTTAACCGACTATTCGCTTGAATTCATCCTCTGCACGAATTCCTAG
+
E=><?BDEEBB@?:::::/:FADD@BD050:0:06:5:..)...-)--)-18--:;??@5;./.8186=60::
@TP09X:00133:00929
GTCCAAGCTTCTGGAGGGATGGTAAATCCGTACGACG
+
DCD>GCHILB>=>;>>H?EFDBIA>)..)........
@TP09X:00133:00930
GTCCAAGCTTCTGGAGGGATGGTAATGCTTCGAC
+
:6:5>@BBF?B::3:BB<B>>7/.)....)....
@TP09X:00134:00906
GTCCAAGCTTCTGGAGGGATGGTAACTAACCGGCCACTCGGCCTTTGTTATTCACCTCTGCACGAATTCCTAG
+
ECC>DCLLEADBC>EFFBEHDBEE?CEFAF;A56066>660606E6658<A<A:B=?::::53===B;B@<<=
@TP09X:00134:00924
GTCCAAGCTTCTGGAGGGATGGTAATGGTTACG
+
GDE@EBEGK?CCD@EDD8>..)..).8).)...
@TP09X:00134:00930
GTCCAAGCTTCTGGAGGGATGGTAACTATCGTGACTCATGATCTTCTATACCTCTGCACGAATTCCTAG
+
666569?660<<<AIEE>D>=<=BAE:===:::DA.........)......)55:3:33-=6<6<+//-
@TP09X:00134:00938
GTCCAAGCTTCTGGAGGGATGAGATGGCATGTCCTCCAGCATTAAAAAAATTCACCTCTGCACGAATTCCTAG
+
=>=?E=ACD06:>8=DG>ECC::6::36;@B::4::4:5::>-:::333)3:=CD8;;88A:::?3:4:2:::
@TP09X:00135:00922
GTCCAAGCTTCTGGAGGGATGGTAAATGCCACTA
+
B<<8>=CHF?BBC<:::1:6:0...)...)....
@TP09X:00135:00939
GTCCAAGCTTCTGGAGGGATGGTAATACAGTAC
+
E>=8=<DCA=<<:<DDA=<<<91/)........
@TP09X:00135:00949
GTCCAAGCTTCTGGAGGGATGTAACTGACTAC
+
EGCBIBEIF===>>C>F6>...89......8.
@TP09X:00136:00906
GTCCAAGCTTCTGGAGGGATGGTAACAATTACCGACTACTCGTAAAGTCATTCACCTCTGCATCGAATT
+
F::4:46AB@BDCACCC?BDA;::3:A;@;CD<0/111...8.55,5::::9<???=0--------)-)
@TP09X:00136:00928
GTCCAAGCTTCTGGAGGTGGTAATGTTCGCACGTAACAATT
+
8..-0AAAF)...).1)6DACDA<::4000.....)..)55
@TP09X:00136:00932
GTCCAAGCTTCTGGAGGGATGGTAAATTACCGAATAGTCACTAGCTTGGATTCACCTCTGCACGAATTCCTAG
+
6663606:D06660666,66606:B1:06656B0::?::<=>>ADF3:0:@3:0>9>1//0.:::4:4:2:::
@TP09X:00136:00946
GTCCAAGCTTCTGGAGGGATGGTAACCCACTAATGTCCG
+
F>><?BLLL>CBE@EGGBHD@<::366,6...)....28
@TP09X:00137:00920
GTCCAAGCTTCTGGAGGGATGGTAACTTGCCGTTCGTTTGGCACATTAAATTCACCTCTGCACGAATTCCTAG
+
CDCAFCEEE@DEC?C@@<BAA?BB>BDAFEADFBDDEE?D@DEBBA4::0:::::5:A@::=CCE@D?D8>>C
@TP09X:00137:00947
GTCCAAGCTTCTGGAGGGATGGTAAATGCCAGCTGA
+
86:0606>@=>;B>:::10.0).01)...)....55
@TP09X:00138:00918
GTCCAAGCTTCTGGAGGGATGATAATCCGTCTAACC
+
8..):;A:6066::0./+1A0...).1)00.8;9<*
@TP09X:00138:00932
GTCCAAGCTTCTGGAGGGATGGTAAGTCCGTAACGTCCAA
+
CDD@DBHHG@DC@;:::,66:06FA...1.1.)...;681
@TP09X:00138:00938
GTCCAAGCTTCTGGAGGGATGATAAACG
+
D::4:3:HE?CB@>/./*101..88)..
@TP09X:00138:00942
GTCCAAGCTTCTGGAGGGATGGTAA
+
..==F-.<@066:0::6,66.).1)
@TP09X:00138:00943
GTCCAAGCTTCTGGAGGGATGGTAACCGTAACGGCG
+
KDD@F@ECE>B=>9>EE?HCC>@>9;)...)..)..
@TP09X:00139:00903
GTCCAAGCTTCTGGAGGATGGTAAACGTACGGTCGTT
+
ECC>C@DDB::::0660666::<>61.....)..882
@TP09X:00139:00911
GTCCAAGCTTCTGGAGGGATGGTAATACGA
+
>BB=C;BED<=>D@EAA8/.0)01)...88
@TP09X:00139:00913
GTCCAAGCTTCTGGAGGGATGTAAATCCTACGTACCGT
+
=>=8>@DDC@DCB?C>>6A0/.88).0+....8.1).8
@TP09X:00139:00926
GTCCAAGCTTCTGGAGGGATGTAACGCTAT
+
D6:4:06>?966:0::@8;.0..+......
@TP09X:00139:00927
GTCCAAGCTTCTGGAGGGATGGTAATG
+
DDEBLCG>=866:6:::,6..1.1*/.
@TP09X:00139:00934
GTCCAAGCTTCTGGAGGGATGGTAAGACTGCCTCGACTGACTGCCGTTTATACTCACC
+
@<=4=@@DD==<C>::6,66:06606666660555555555333-333)3333333.)
@TP09X:00139:00939
GTCCAAGCTTCTGGAGGGATGTAATCGCTCCGTT
+
<::5:36DE@==>AG>>;A/..82.....8)..)
@TP09X:00140:00904
GTCCAAGCTTCTGGAGGGATGGTAAACATGTTCGTA
+
...9D56<E?BBC?FDL>DDFA:6:,.....)....
@TP09X:00140:00906
GTCCAAGCTTCTGGAGGGATGTAATACTACGA
+
>BB=C=CDD@CEDAIFF6>....)........
@TP09X:00140:00910
GTCCAAGCTTCTGGGGAGGATGGTTAA
+
CCB?F@EFEBDD=A;4;;)..8).).)
@TP09X:00140:00920
GTCCAAGCTTCTGGAGGGATGGTAACCGACCGGTCGGGGTAGGAGTG
+
GDD@FBLED?>>>@DDM?EEEBEC3.+10.28).....(.6@<8=..
@TP09X:00140:00937
GTCCAAGCTTCTGGAGGGATGGTGAATTGACGTCCGTAATGACTGACGTTACATTCGACTTCACCTCATTCGCACGA
+
:<=?DADEG@CBB@IEI?BAB566606066655505<D<::5:3-----)----1---38>BA=2/.--)--/-255
@TP09X:00140:00939
GTCCAAGCTTCTGAGGGATGGTAATGACTCGACGAC
+
6<:@E@C<<2..0.8828.65::46666...8....
@TP09X:00140:00944
GTCCAAGCTTCTGGAGGTGATGAAATAATCATACTG
+
>=:4>:>CB;<<B@EDBECAA>>>60.)...55---
@TP09X:00140:00949
GTCCAAGCTTCTGGAGGGTGGTAAACTTCC
+
::=5:;A::06660666,6>6666,..).)
@TP09X:00141:00913
GTCCAAGCTTCTGGAGGGGATGGTAAACGACGGAAGTT
+
D>>=?CKLL?DFDACBCC;CLMBDDB6.0...).)..)
@TP09X:00141:00922
GTCCAAGCTTCTGGAGGGATGGTAACATGAACTGATCGTCG
+
6665:6666066:0:BA8>>LBEF4:::66966........
@TP09X:00141:00927
GTCCAAGCTTCTGGAGGGATGATAAATCTTATCGACCGTTCGTAATGTTATTCACCTCTGCACGAATTCCTAG
+
=<=@FABCC;<::4:::1:==>CCG?G==9:CC:::5::5=HEE@DDE?CC9<:>;??BBDDDDD@DAEABBB
@TP09X:00141:00930
GTCCAAGCTTCTGGAGGGATGGTGAAATACCA
+
C@A5=4:AC?BBD@EDF=>/.)....)...).
@TP09X:00141:00948
GTCCAAGCTTCTGGAGGGATGTAAGGTC
+
66:0=<==E@D6:0:::,666.8*.)..
@TP09X:00142:00911
GTCAAAGCTTCTGGAGGGATGGTAAGCCCCTTGCCGTCCATTTACGTATATTCACCTCTGCACGAATTCCTAG
+
;/1.8288>)..:::::166?6>?<:6::):066066:0/FF61.....8825::4:::66666?<C9?06..
@TP09X:00142:00917
GTCCAAGCTTCTGGAGGGATCGTAACCGAGCATTCAGTCGAGTAGTGCTATTCACCTCTGCACGAATTCCTAG
+
A::4:5::?<:.0)..8)......)1*.88<::2:::::??B===HBBA::4:::3:::::1<01+0+.)...
@TP09X:00143:00919
GTCCAAGCTTCTGGAGGGATGGTGAATGGAA
+
66606066606660:::,.8828..)..).8
@TP09X:00143:00928
GTCCAAGCTTCTGGAGGATGGTAACCTAACCTAACCAAGCGGTCGGTCATTCACCTCT
+
6<<=C<DBB066.).0)...)..).)/.)606606AC0<=A=<<=+.0..2...1.--
@TP09X:00143:00938
GTCCAAGCTTCTGGAGGGATGGTAAACGTACGTCAG
+
D==8>=AFE>BDD;?>K>CAFA:..)/.........
@TP09X:00143:00942
GTCCAAGCTTCTGGAGGGATGGTAAAGATGAGCTACCTACCGGTTAGTAAATTCACCTCTGCACGAATTCCTAG
+
F::4:36@@6<<:<:==;=DF;:::1:::CFEBBBD7::?8>8>2:3:::)3-3@@:?B:5:::::4::?4:::
@TP09X:00143:00949
GTCCAAGCTTCTGGAGGGGTGGTAAATGAACGGCCGGTCTGTGGTAACCATTCACCTCTCACGAATTCCTAG
+
DGC@ECFHF06..)..88(..).66,66606;6;=B@B@?>./*//).)6606666;<::::::4:4:;???
@TP09X:00144:00938
GTCCAAGCTTCTGGAGGGATGGTAAAGCGACGTAGGT
+
H::4:36>C8=>C@ECI=CCF<:6:,6..88</..).
@TP09X:00144:00941
GTCCAAGCTTCTGGAGGGATGGTAAAATCTTACCGA
+
CCC?GBIFFACDC@DDD?CBB<:666)6.8)..)..
@TP09X:00145:00908
GTCCAAGCTTCTGGAGGGATGGTAA
+
<::0<:@DE>BDD@EFE?EEE>BBG
@TP09X:00145:00919
GTCCAAGCTTCTGGAGGGATGGTAACGCTGACCGAGCGTTTAGTCATTCATTCACCTCTGCACGAATTCCTAG
+
CCC>C?CDL@>=>=C@D:>>EBKDADDCCCEDA==:B:::1:C::=C?DCE?CCD@DCCBDDDDD>DAEABBB
@TP09X:00145:00932
GTCCAAGCTTCTGGAGGGATGGTAAGAC
+
>==?G@EEG@DC@<:::1:..).8)...
@TP09X:00145:00934
GGTCCAAGCTTCTGGAGGGATGGTAAATAACGG
+
60669?9?CD666=0::H8:6H5:00)..)..)
@TP09X:00145:00942
GTCCAAGCTTCTGAGGGATGGTAATTGCCGAACGGTCATTCTATCGCTATTCACCTCTGCACGAATTCCTAG
+
=>=8=AFA@=66:::C1>>KBED?D?DD@DFADD?CC<:3<BBCCDEEED;BBDAD=<<EEEED@D@D@DDD
@TP09X:00146:00908
GTCCAAGCTTCTGGAGGGATGGTAATACCTCTGCGAATTGTA
+
:6:4=:@DF?CCEADDD;>>FB::466606?=<...).)...
@TP09X:00146:00930
GTCCAAGCTTCTGAGGGATGGTAAACTTACCAGAGCTGGAATTTCGATTCTCAC
+
FED>C?DAF2>10.88181/).88)..).8).66666606066,665505.88.
@TP09X:00146:00932
GTCCAAGCTTCTGGGGAGTGGTAAG
+
D<<:>CEEDAC6666)66..).8).
@TP09X:00146:00935
GTCCAAGCTTCTGGAGGGATGGTAAGTCATTGACGAGCT
+
DCC>C@CLLADBB>CEE?EEE@EE?@:66.)........
@TP09X:00147:00901
GTCCAAGCTTCTGGAGGGATGGTAAAGACCATACGTA
+
...).28>B?==>AIFL>CDFBG=8)...)......8
@TP09X:00147:00909
GTCCAAGCTTCTGGAGGGATGGTAAGCTCGACTAA
+
ECC>K@CILB>>?AKDE>DK>7>8)........1)
@TP09X:00147:00922
GTCCAAGCTTCTGGAGGGATGGTAACCTTGGCCGACA
+
0::0<6>CEA==>@DCC>DDE@C>7>)0).).)....
@TP09X:00147:00927
GTCCAAGCTTCTGGAGGGATGGTAATCTACCGGCCATTAAGTAACTCTAATTCACCTCTGCACGAATTCCTAG
+
66:569??B<:::0::D1::A;@B:?>>//).).)..)6066:4:@:::5:5::A>E>>:AA@::4::?:?B@
@TP09X:00147:00928
GTCCAAGCTTCTGGAGGGATGGTAAGACTACTAACTGATTG
+
8..)0).>>6>;@::::,66606F5:6666665055...).
@TP09X:00147:00934
GTCCAAGCTTCTGGAGGGATGGTAAAAC
+
F::5:06CC@=>?>D<>6>/.)....(.
@TP09X:00147:00937
GTCCAAGCTTCTGGAGGTGTAACTGACAACTGTTCGAGATTGATTACCTCTGCACGAATTTC
+
66.).)...)...)..)...666666D>+0...)......).8C?CD=:::3---..)--)-
@TP09X:00148:00903
GTCCAAGCTTCTGGAGTGGTGAGTAACATTAAAC
+
>6:4:46>>666:@::6696666560...288).
@TP09X:00148:00906
GTCCAAGCTTCTGGAGGTGGTAACTCGACTGTTTCAGTTGCTTTTTATGATTCACCTCTGCACGAATTCCCAG
+
KEA?E?>;<)...).0AEE???066::A@@6:6,666;0565555)5@6666;66066666666606066,66
@TP09X:00148:00910
GTCCAAGCTTCTGGAGGGATGGTAAAGCGGCAGTGGTAACG
+
=>>@FBFKK?BAA<:::1:@C<E>A6...).....).8).5
@TP09X:00148:00912
GTCCAAGCTTCTGGAGGTGATATAACCGGTCGAGTTCATTATGGGTTATTCACTTCACCTCATCTC
+
<6:0606A@>CBCA<<611.....).).)......188C>:555,3-660666606660.888...
@TP09X:00148:00914
GTCCAAGCTTCTGGAGGGATGGTAACTTACCGACCTTCGCTATCTTTGATTCACTCG
+
B@@4:4:DB@>>>ADDC>D>==?D>>>*11)...).).8>@66:::,55.2.-----
@TP09X:00148:00932
GTCCAAGCTTCTGGAGGGATGGTAAGAGTTTGACGA
+
.669C9?AA0666<DAD>BCA<::4:6.88).....
@TP09X:00149:00910
GTCCAAGCTTCTGGAGGGATGGTAACTACCTTCCGTC
+
CBB>D?CCE<:::4::6,6CC66:06...).2828./
@TP09X:00149:00914
GTCCAAGCTTCTGGAGGGATGGTAATTTACCGGGTGCCGGCTGATTTAATTCACCTCTGCACTGAATTCCTAG
+
E::4:56660<BGACBB<BC@;AB4::,66066,665050555::=6:6:633-)......66669?9=0555
@TP09X:00149:00930
GTCCAAGCTCTGGAGGGATGTAACTAACGTCGGTCG
+
.10?>9A10...60::,66:660.0.).....)...
@TP09X:00149:00934
GTCCAAGCTTCTGGAGGGATGATAACGTACTGAATGACCGGTCATTAACATTCACCTCTGCACGAATTCCTAG
+
KGC>DBHA@066:3:FF8>?>>:C9>=>>E:===??EGCH@CECD@DAFEE?>==@CCC>>>CCD;A:?3:::
@TP09X:00149:00937
GTCCAAGCTTCTGGAGGGATGGTAATCTTTTTCGT
+
>@@;C=ADE=<=>?FEE?AEF?>8*......(...
@TP09X:00104:00952
GTCCAAGCTTCGGAGGGATGGTAAAGCCTCTCGTCCGGTCGGTAAGAAATTCACCTCTGCACGAATTCCTAG
+
>>=@E;ACC06:9:::,:BF@DAF?FFBDDD=>>E@EAF>?<>E<A@B<B=BCD?DDDED=<:C4=8=8<DE
@TP09X:00106:00957
GTCCAAGCTTCTGGAGGGATGGTAACCGACCATTCAGTAAAAAGTTATCATTCAACCTTCTC
+
:::0:6>CEAE::4:::1:DEBCC?@:@::5::06:666;;;0;D@DC?<=+/0).).)...
@TP09X:00107:00961
GTCCAAGCTTCTGGGGGGATGGTAAATTTACCCAAACCTGTACGGGTAACATTCACCCTCTGCACGAATTCCTAG
+
888).).CB9AB?@@@@0BBD8=:B8??8:::,6C,506@@;55:,556553-3333)33:::?:::8>9>AFDC
@TP09X:00108:00957
GTCCAAGCTTCTGGAGGGATGGTAAGCTACACTTGATTCGTCCATTACTTAGACTCACCTCGA
+
6668>AFLLBGDD@DGD?E=:4:;0668.....)...)....)..).8828<<<...8)...8
@TP09X:00109:00951
GTCCAAGCTTCTGGAGGGATGGTAAGTCACTATAAC
+
...+06ADB6@::4:::1:FF9>>+.........).
@TP09X:00109:00960
GTCCAAGCTTCTGGAGGGATGGTAACCAAACGTT
+
=E>?A?AEE@B::2:BA6A::06;0:3::,...)
@TP09X:00110:00955
GTCCAAGCTTCTGGAGGGATGGTAATGCGAACTAAG
+
6=>AEBDCDBEED>CCD<EBC?BB:?/...)...).
@TP09X:00110:00958
GTCCAAGCTTCTGGAGGGATGGTAAATTTCCGTGCGT
+
DCC?CCFKL@E>=;>DD>BFF>::6,6D,60......
@TP09X:00111:00964
GTCCAAGCTTCTGGGAGGGATGATAACTGGGGCGGTTTGGTATGGAGGTAGAATTTCATCTCTGCACGAATTCCTAG
+
=<<@D866F066::,::6,666..8).....(.6466,606=550556::::055,3>66666565>::2<4<@DDE
@TP09X:00112:00950
GTCCAAGCTTCTGGAGGGATGGTAACATCGTACGTAA
+
:6>6>AEEFBDDD=A@F<GHL@::0...........)
@TP09X:00112:00964
GTCCAAGCTTCTGGAGGGATGGTAATTGCCTGTC
+
==>:>AFDE>BCD@DGF=A>86..+.)..)....
@TP09X:00113:00950
GTCCAAGCTTCTGGAGGGATGGTAAAGGCTAATGGCCGTCCGGTTTGATATTCACCTCTGCACGAATTCCTAG
+
I>=:?CDDD?DCD?ECE>EEFBCDC<E>CCFAFEBE?=<=8=5=H?DDH?><>CE<B==>CFEEE@D?B?CBC
@TP09X:00113:00951
GTCCAAGCTTCTGGAGGGATGGTAACAGT
+
DDD<D>A::06664:A@8<.1)..)....
@TP09X:00113:00953
GTCCAAGCTTCTGGAGGGATGGTAACAGTACG
+
?=>AI@CED@:::::::1:::3:A*0......
@TP09X:00114:00952
GTCCAAGCTTCTGGAGGGATGGTAATGTCGCTACGAACGTCGATTCGTATCATT
+
GEA>>6>..).886CEF?DEE@6:3666666555::6:A<33:8)--------1
@TP09X:00114:00960
GTCCAAGCTTCTGGAGGGATGGTAACCCCTAACGCGTTGTTCA
+
66606:@DE<>=CAFFE=B@@5::4:::)6606666?06.)..
@TP09X:00114:00962
GTCCAAGCTTCTGGAGGGATGGTAACTGACTCGGTCGA
+
ECC?EBGDDADDC?DEG?GEF>::466666...)....
@TP09X:00114:00970
GTCCAAGCTTCTGGAGGGATGGTAAATCCTATCGCA
+
8===A>DEDAEC@?:::1:@A:@AA1..).......
@TP09X:00115:00965
GTCCAAGCTTCTGGAGGGGATGGTAAGAAAATTAAACGACCGCCCGTTCGATTCACCTCTGCACGAATTCCTAG
+
...BFB0>>@DC@;::::/:@F@::4::::)5055,55550333)336:333-388-333>33355<A9=9333
@TP09X:00115:00969
GTCCAAGCTTCTGGAGGGATGGTAAGTCTACGTA
+
=>>BAB0>>@DDE??>D>>8>60/).........
@TP09X:00115:00972
GTCCAAGCTTCTGGAGGGATGGTAATTGACACTGA
+
...>D?HCB<>>C>CIG?E>=8.8).*.......0
@TP09X:00115:00973
GTCCAAGCTTCTGGAGGAATGGTAAACCGACGTAAT
+
EEEBEAFEE@D@@A::3:06DA6::,161.....).
@TP09X:00116:00955
GTCCAAGCTTCTGGAGGGATGGTAATTACAACCTACCGTCCGCTCACTCATTCACCTCTGCACGAATTCCTAG
+
BCB=A=ACA=CCC?DEI?DCCAEKADADDD@D@CCDACCD?CCCCCDDDDD@DDD?DBCCDDDDD@D@D@DDD
@TP09X:00116:00972
GTCCAAGCTTCTGGAGGGGATGGTAATAACAC
+
...+17>BB0::::@BBB5B::311*..)...
@TP09X:00117:00954
GTCCAAGCTTCTGGAGGGATGGTAAGACGTACTCT
+
DDEAFCEDDAFDE@DDD>DE>7;8)..........
@TP09X:00117:00964
GTCCAAGCTTCTGGAGGGATGATAACTCACCATTCGGTAAGTATGCTGGATTTCACCTCTGCACGAATTCCTAG
+
66<=C===>8<=C8::B<===ECD;:::::066066066065666;56066>,66606>@B6666606060666
@TP09X:00118:00960
GTCCAAGCTTCTGGGGAGTGGTAACCAGCCACTTCGGTCGTATTATTGTATTCACCTCTGCACGAATTCCTAG
+
CCCBDAEEDAC6555-:66CAEA?>+100)...)..)....55033-33559:3323:?::3E::-<>C>DFE
@TP09X:00118:00974
GTCCAAGCTTCTGGAGGGATGGTAACATTACCTGCCGTCCGTCGGCTGATTCACCTCTGCACGAATTCCTAG
+
A::4:;A@B>BDA;=>>;=FF@::4::/)..2../)...)....)....828=DAD>==EDDDD@EAE@DDD
@TP09X:00119:00964
GTCCAAGCTTCTGGAGGGATGGTAAAGT
+
A=:4:>A:<86?E:./0*001).882..
@TP09X:00120:00952
GTCCAAGCTTCTGGAGGGATGGTAAACTCGGCGCTCGGTTAAGACATATGATTCACCTCTGCACGAATCCTACG
+
...).)...)...*:@B8:::4:::1::..)......).)606666666688)...).666.....)..).666
@TP09X:00120:00959
GTCCAAGCTTCTGGAGGGATGATAAT
+
8>==DB1>>AC::40/.)......).
@TP09X:00120:00974
GTCCAAGCTTCTGGAGGGATGGTAATACTA
+
6664=9???8<<A;B@@68..)..).....
@TP09X:00121:00951
GTCCAAGCTTCTGGAGGGATGGTAATCTACGA
+
66<@E<CCC6>::0:BB8><;90/).......
@TP09X:00121:00954
GTCCAAGCTTCTGGAGGGATGGTAAACGTCGTAGTA
+
/..=C=BCGA=::>:::16CF@6:6,........8.
@TP09X:00121:00959
GTCCAAGCTTCTGGAGGGATGATAACTTCACCGACTGAT
+
6<B=CBEKEAEED@DDE?E=:66;066066?9.....8.
@TP09X:00121:00979
GTCCAAGCTTCTGGAGGGATGGTAATCACCTTCG
+
CKE?CIFFEAEDD?DDD?A=82..)....).).0
@TP09X:00122:00956
GTCCAAGCTTCTGGAGGGATGGTAACTACACTATACGTAAGCTCTACTTCAACCTTCTCGCCACGAATCCTAAGCATCGAATCCCGACCTA
+
...).18BD;6:?::::1.882.1*.88B?66....888)66666;;;05.).).)...--)-355033-35:=555533-333)3:=-33
@TP09X:00122:00959
GTCCAAGCTTCTGGAGGGATGGTAACCGGACGTTCG
+
??>?GCGDB@DDG>CCG?ECD;>>+/).)....)..
@TP09X:00122:00966
GTCCAAGCTTCTGGAGGGATGGTAACCTTAGTGCA
+
D==4==BEE@D>=9>DE>DCKA>=+.).)......
@TP09X:00122:00967
GTCCAAGCTTCTGGAGGGATGTAAACTACTATAATGGCTGCGTATTCACCTCTGCACGAACTTCTAAG
+
DDF@BAA::06;@;BEE:>?><BD?.1/.....)..)6555555505;;6;?:5555..)--)--.)-
@TP09X:00122:00977
GTCCAAGCTTCTGGAGGGATGGTAAGCTTACCGAAGCATTCATCGAATATTCACCTCTGCACGAATTCCTAG
+
?CD?G?CCF@DDE@CBB8:::5:::?..+1A+..)...82......)..6055505555553::0503-3--
@TP09X:00123:00982
GTCCAAGCTTCTGGAGGGATGGTAATGCCGAGTCGTCGACTCAT
+
...).)...)..5066C,66606605@@6555553333----8-
@TP09X:00123:00983
GTCCAAGCTTCTGGAGGGATGGTAACCGCTCGTA
+
...+.=>DD@D>=;>EF?EED<:0+.).......
@TP09X:00123:00984
GCCAAGCTTCTGGAGGGATGGTAATACCACTAGCTTCG
+
FD@F@EKGAE>=9=CC<CIE>>8)/1.)...../.)..
@TP09X:00124:00958
GTCCAAGCTTCTGGAGGGATGTAATTAC
+
@DD@FBEKEAEDC<...*1.0..).).>
@TP09X:00124:00959
GTCCAAGCTTCTGGAGGGATGGTAACCTGACGGTCGGTCGATGCTGTCGATTCACCTCTGCACGATTTCCTAG
+
:<=;C@DDDA>=>@EEE>EFFICB?B8=:C??06663:6:6<DLIE>=>>D@:==?:::=0/10011+0+::6
@TP09X:00124:00964
GTCCAAGCTTCTGGAGGGATGGTAAACACCTA
+
CCC?D>CCF@DCC>DEB8B::46..)...)..
@TP09X:00124:00975
GTCCAAGCTTCTGGGGAGGTGGTAAGCCAGACTCGTCATCGGCAACCTTATTCACCTCTGCACGAATTCCTAG
+
>CB>C@EEB<B::::):606;0..)..)........:BBBD@;;88@E8<<@D6:;>CBBF>>=F4:4:4::=
@TP09X:00124:00982
GTCCAAGCTTCTGGAGGGATGGTAAGGCGGACGTCG
+
:6<<E@DCE>DED@CBB8::@:::4:0/=9......
@TP09X:00124:00983
GTCCAAGCTTCTGGAGGGATGGTAATCGACGTACGTGCTAATCATACCTTCACTCACTCGAATTCCTACG
+
LEEBDAFEE>BDB=BAC<BBA;::3665;:55...-----)------)3-33333339=881829290--
@TP09X:00125:00954
GTCCAAGCTTCTGGAGGGATGTAACCTACTA
+
DDDAH>B==8<CEAE>>;8....)0)/....
@TP09X:00125:00958
GTCCAAGCTTCTGGAGGGATGGTAACCGTACTAGTGAT
+
DED@EAEEE@DCE@<=>;=DD>=.)/90.........6
@TP09X:00125:00965
GTCCAAGCTTCTGGAGGGATGGTAACTACGA
+
...*.286606650:@C8.0>91/+......
@TP09X:00125:00983
GTCCAAGCTTCTGGGGAGTGTAAATTACGATGTAAGTAATTC
+
...BA>A>>:<;?CC/::6666;6;6;665555.)--828)-
@TP09X:00126:00965
GTCCAAGCTTCTGGGGGAGTGGTAAACGGCACTTAGTTAA
+
ECE@E@EDA6A::55:)::6F@:::1:1*/..<*...).)
@TP09X:00126:00977
GTCCAAGCTTCTGGAGGGATGGTAAGACTAGAACG
+
ECKBGADDD@EEF@DCC=DE=688)..../.;)..
@TP09X:00127:00973
GGCCAAGCTTCTGGAGGGATGGTAAGCAGGC
+
.).282..1).6?4:6D6:66A:.)....).
@TP09X:00127:00979
GTCCAAGCTTCTGGAGGGATGGTAATC
+
A::5::@@D><<5<<<;1;./)..)..
@TP09X:00128:00955
GTCCAAGCTTCTGGAGGGATGTAACGTACAACTT
+
EDD@FBEDDAFDD?CAK6>10..).66>660660
@TP09X:00128:00956
GTCCAAGCTTCTGGAGGGATGGTAACCGTCCACGACTGA
+
:::5:6>>B@DDD@CCG>CIEBLAAA+/..)......68
@TP09X:00128:00969
GTCCAAGCTTCTGGAGGGATGGTAATTGAACAGTCGGTTAGTTCAGAATATTCACCTCTGCACGAATTCCTAG
+
CBC=C>GDF@E:52::6,:FFADD;<8=C<BBEDDG@D@D<<-3@A@><:<?EDF>DDEEGEEBB>B@D@EDD
@TP09X:00128:00990
GTCCAAGCTTCTGGAGGGATGATAATGCGTAACCGG
+
DDGBGBEEF@BBE>=<=80>>101)......).281
@TP09X:00128:00991
GTCCAAGCTTCTGGAGGGATGGTAAGTTGACTCT
+
>>>@DBEDD?EDE@DDE?BBA6>=+/.)..----
@TP09X:00129:00955
GTCCAAGCTTCTGGAGGGATGGAATTAACGG
+
?>?@FIEEE?CCD@EFF;888).).).)..)
@TP09X:00129:00961
GTCCAAGCTTCTGGAGGGGATGGTAACAGTTATACGT
+
E>F?A?EDE@DCC;::::)6CCA88)....).....6
@TP09X:00129:00965
GTCCAAGCTTCTGGAGGGATGGTAAACTGTCGCATAC
+
DDB>KB>>>@EDD>CCL?C@@::::,688........
@TP09X:00129:00970
GTCCAAGCTTCTGGAGGGATGTAAACTTAGAACGCACTTCGT
+
...2828>A-6:=9001).....81>>6666066....)...
@TP09X:00129:00971
GTCCAAGCTTGGAGGGAGTGGTAATT
+
...?E9>AB0:0...)...82./).6
@TP09X:00129:00983
GTCCAAGCTTCTGGAGGGATGGTAACCTTCGGATTA
+
CCC@EBFFEAEDDACBB=B@@:::4/+/)..).828
@TP09X:00129:00985
GTCCAAGCTTCTGGAGGGATGGTAAACCGTACGTAGA
+
..>BG?EFD<==FADEE?B::30//).).........
@TP09X:00129:00986
GTCCAAGCTTCTGGAGGGGATGGTAAGCTACGTACTAT
+
...)60666066?4:666)666A6:4.8....8.....
@TP09X:00129:00987
GTCCAAGCTTCTGGAGGGATGGTAATTGTTACGTAC
+
8>>>D?A@@06::4:@D,6::06.*.2886;0....
@TP09X:00129:00989
GTCCAAGCTTCTGGAGGGATGGTAATCTACCGATCGTCAGATAATCTATTCACCTCTGCACGAATTCCTAG
+
66646966606650:::1:BB:BB=:.///).....---88-0+-5;.8-399299C>9;8;@=C292999
@TP09X:00130:00950
GTCCAAGCTTCTGGAGGGATGGTAACCGACCGGTCGTTAGTAGTGTCAAATTCACCTCTGCATCGAATTCC
+
=>EBLBCCBBEDD?DDEBEEE@ED864:AC;A;::::36666;;5::??0:4::@>:---8-----)-1<1
@TP09X:00130:00973
GTCCAAGCTTCTGGAGGGGATGGTAACCGTACGTC
+
F==8>@DDDAC@@;::::)6CC<6/+.).......
@TP09X:00130:00981
GTCCAAGCTTCTGGAGGGATGGTAAGGTACTAG
+
BCC?CBEKE?DDD@>=>:=EE51.+/)......
@TP09X:00130:00990
GTCCAAGCTTCTGGAGGGATGGTAAAATACTTTACTCCGA
+
>=>BG@DDD>CCD@CDD>EDE@DEGG;:/01/*11..)..
@TP09X:00131:00953
GTCCAAGCTTCTGGAGGGTGGTAAGCCGTA
+
>>=@F<==>0<=B8::F,660.>)..)...
@TP09X:00131:00969
GTCAAGCTTCTGGAGGGATGGTAAGCTGAACGT
+
/...18..).889EEE?DA>6/.).....)...
@TP09X:00131:00971
GTCCAAGCTTCTGGAGGGATGGTAATACAGCGTCCGT
+
F>=:?BEKEAMC@;:::1:@CA>;6.0/......)..
@TP09X:00131:00976
GTCCAAGCTTCTGGAGGGATGGTAACTGACCGGTCCTAAGTGAGTTGGATTCACCTCTGCACGAATTCCTAG
+
FFHAC>EDDAFCC?CDG?HFDA==<?DBHH4:3:63669665;::0505A:CDD@D;;<CEEEE@E?C>CDD
@TP09X:00131:00992
GTCCAAGCTTCTGGAGGGATGGTAAAGTTAACAACCAGTCATATGGGACATTCACCTCTGCATCGAATTCCTAC
+
CCCBEAEEE?CDDACBB<?::5:::,587=6..).)..--.555CC636660665055:=8.....).).).-.
@TP09X:00132:00960
GTCCAAGCTTCTGGAGGGATGGTAAACCTCTT
+
8>>>KBEFF?EDD@=::1:::06.0).)..88
@TP09X:00132:00981
GTCCAAGCTTCTGGAGGGATGTAAATGCTCT
+
BBB;@;A::8<>>?GAA;>.....)......
@TP09X:00132:00982
GTCCAAGCTTCTGGAGGGATGGTAAGCCGGTCC
+
=6:3=6BCG>DCD?CDD;>1>9>=+..).)..)
@TP09X:00132:00993
GTCCAAGCTTCTGGAGGGATGATAACTGAATGGTCGGACAAACATGTCAATTCACCTCTGCACGAATTCCTAG
+
:::<B;@BC@FDDADEE=:6666606:FF4=>>B?C:?:::0::::CCF<?==EE<=::::::=B@D@EIIFF
@TP09X:00132:00994
GTCCAAGCTTCTGGAGGGATGGTAACTTTGACTACTTCATT
+
...).9<>A@D>><?HL?EEDBFL<:6?6666....)...)
@TP09X:00132:00997
GTCCAAGCTTCTGGAGGGATGGTAAACTACCGAC
+
<<=AKBEEF@DDD@EFL?DAA;./.)....)...
@TP09X:00133:00962
GTCCAAGCTTCTGGAGGGGATGGTAATA
+
8..+/).6606;?40/..(...)..28.
@TP09X:00133:00965
GTCCAAGCTTCTGGAGGGATGGTAAGTTCACGGACATTC
+
8>>BEBACC@DDD@CCC:DE>=88)/.)....)555666
@TP09X:00133:00970
GTCCAAGCTCCTGGAGGGATGGTAATATATGCACTTACCGTTCGTTAGCATTCACCTCTGCACTGA
+
??>BLA>??B=BE9=>D=D=><>F@DBB?::::55053-33-333-333650556066666.....
@TP09X:00133:00979
GTCCAAGCTTCTGGAGGGATGGTAATGTCCGAACGGACGGTCAGTTGTGCATTCACCTCTGCACGAATTCCTAG
+
=>D>AAAA<2>..)...).>B@:636555?5<9=C:??<+0.0--)--8::<?DDC>DB<<;DD:84<>D>DDE
@TP09X:00134:00950
GTCCAAGCTTCTGGAGGGATGGTAAGTAAGTTAACGTGCAGTCGTTCGAATTCACCTCTGCACGAATTCCTAG
+
DGC>C?CEF@DDD@DFDBEDD?CEAEDFA==;>AHDDCBCBDD<;6:CC;C?CCC?CDD:<<<DD?D@D@EEE
@TP09X:00134:00962
GTCCAAGCTTCTGGAGGGATGATAAATAACTTTACCGACCGTTAGTTCTATTCACCTCTGCACGAATTCTAG
+
>==BG@CCCA>><@:::1:66666:15?>:::1:?:?CD?CC@CBB<B<;:9??@2<;;99BD::6<9<<FD
@TP09X:00134:00982
GTCCAAGCTTCTGGAGGGATGGTAACCAACTAGTACGGTCAATTGGAATATACATTAG
+
LCC@C@EEF@DDC?DDF?EDE@D=).+0+.......0)..50:3:<B4::5....).-
@TP09X:00134:00995
GTCCAAGCTTCTGGAGGGATGGTAATTGCGCA
+
EEFBFAED@:AEDADDD?=>82..)/).....
@TP09X:00135:00952
GTCCAAGCTTCTGGAGGGATGATAACCGAAC
+
CBB=D@>>?=>>D?CEA;>/....).2..).
@TP09X:00135:00977
GCCAAGCTTCTGGAGGGATGGTAAGC
+
:6060666066:41>>+...)..)..
@TP09X:00135:00994
GTCCAAGCTTCTGGAGGGATGGTAACTATCCGAGCGTTCGATAAGTTTGATTCACCTCTGCACGAATTCCTAG
+
CBB>C@GFL@DDD:BGG?DCEADD46::::06666660666::0655,5559=BC@FDDDDDDDD@D?D?CCD
@TP09X:00136:00960
GTCCAAGCTTCTGGAGGGATGTAATCAATAGAGCAG
+
:<=8>@DDD@DEDACB@8?::6686.=71......-
@TP09X:00136:00965
GTCCAAGCTTCTGGAGGGATGGTAAACTTATCCGAACTGTTCGGTACGATTAATTCACCTCTGCACGAATTCCTAG
+
>>>AF>ACD?DDE@EEE>EBA<:::,6:06660..)....).81....6505050555055=3:>CDD@D?D?BBB
@TP09X:00136:00983
GTCCAAGCTTCTGGAGGGATGGTAACTCTACTTACCGATCGCTCGTATCACTTCACCTCTGACTCACGA
+
DDDBEBCCC@DCD@=<<::BA;::408.....)..)66666556666666666>6606...........
@TP09X:00136:00993
GTCCAAGCTTCTGGAGGGATGAGATAGACCGTCG
+
CBC0<8<DE@DDD@DEF?C:6665555..)...-
@TP09X:00137:00950
GTCCAAGCTTCTGGAGGGATGGTAACCGACCGACCGCTCGATTTCGAATATTCACCTCTGCACGAATTCCTAG
+
:<:;C<:>>AFEDAGEM>CD@;A?4:56::06::06;6:::::0:55055:0:::2<B>BB?:::4:-3-8A:
@TP09X:00137:00962
GTCCAAGCTTCTGGAGGGATGGTAACATGTCGTATATCG
+
6665:;@::8<CC>CCC?DDH@EEAA>.......8....
@TP09X:00137:00967
GTCCAAGCTTCTGGAGGGATGGTAACCTCTG
+
<=<@D@EDEADEE@KCB8?::0..).)....
@TP09X:00137:00976
GTCCAAGCTTCTGGAGGGATGGTAAA
+
010AL>CCC>B??<//0+111)...)
@TP09X:00137:00993
GTCCAAGCTTCTGGAGGGATGGTAATCTTCGGCTTACTTATTTAACT
+
>>>;@;ABA9?@@?CBB>CEEAEE866605505506660666,60..
@TP09X:00137:00994
GTCCAAGCTTCTGGAGGGATGGTAATGTCCGGTCGGTCACCATTCGCGTATTCACCTCTGCCACGAATTCCTAG
+
:::566>??6;::4:::168>).06//..).).==)556C35:::::53:09<00+-----)---8)-)-2-38
@TP09X:00138:00956
GTCCAAGCTTCTGGAGGGATGGTAACTGTCTGGCCGTTCAGCCTCGAGCATTCACCTCTGCACGAATTCCTAG
+
B==4=@DEF?CDE@GFF>EFFBDD06:.01..).288).66:3::BBCCEL@CCCBEECC:::::4:4:;@@@
@TP09X:00138:00975
GTCCAAGCTTCTGGAGGGATGTAAATTCCTGGACTGATGCGTCTCTATTCACCTCTGCACGAATTCTAG
+
FFE@DBGCC?DDA=A>>6./....).)606@6;;5.0......53333@AAA@ABCED==.A7=)-000
@TP09X:00138:00990
CGTCCAAGCTTCTGGAGGGATGGTAACCAAGGTAACTGATCGCCCGGTCAATTCACCTCTGCACGAATTCCTAG
+
CCEC@BAE==9<AC;?BB<BCD9=>@F@D@D@EEAEDBBBCBBC>B@CCD@E=BBE@D<<<CDEBB=B>D@EED
@TP09X:00139:00950
CGTCCAAGCTTCTGGAGGGATGGTAAGCACGACTGACCATCCGGTCGCCTATTCACCTCTGCACGAATTCCTAG
+
CCDC>C>:::4:::25==,58@6--+0</-......523:C@D@DC3:2:53-3339:BDEDDDBB=B@E=<<=
@TP09X:00139:00961
TCCAAGCTTCTGGGGGATGGTAAACACGGGTAAATGGACGGTTGTTAATTCACCTCTGCACGAATTCCTAG
+
CL@D@DEF;A:::::-:FHBLEG=:?:::1:AA<CF>CCD@D@DC@E>B<==EAE=>>EFKDD@D=>=>FD
@TP09X:00139:00963
GTCCAAGCTTCTGGAGGATGTAATTCACTA
+
=::5=<EEE@EHG@/0+1/1..).).....
@TP09X:00139:00976
GTCCAAGCTTCTGGAGGGATGATAAGCCT
+
FDDBFBFDD@DDE==::1:/1...)..).
@TP09X:00139:00986
GTCCAAGCTTCTGGAGGGATGGTAATCGTTCC
+
6669?BEEE:<<=8::E?110?A=)....).)
@TP09X:00139:00987
GTCCAAGCTTCTGGAGGGATGGTAATACCGTAA
+
CCCBL@EDC8<6B<BEF?AA>6/0+...)...)
@TP09X:00139:00989
GTCCAAGCTTCTGGAGGGATGGTAAGTAATTGTACGGTAGTTAAGATAAATTCACCTCTGCACGAATTCCTAG
+
??>BLBKDD?DDE@=>><=AAA::0:560:2::==09=000+-2---88).)-<=7</.89B?9;:<?F@E;<
@TP09X:00139:00990
GTCCAAGCTTCTGGAGGGATGGTAACGCTCT
+
>===C;BCH<=>H?AA>6>01).8)......
@TP09X:00140:00951
GTCCAAGCTTCTGGAAGGATGGTAACCCTACCTACGTTTGTTTAATTCCATTCACTCTGCACGAATTCCTAG
+
>665=46HEAFCB?C8=3=CB;BA5/.)...)....882...)6064:;==2=00.8..-:56:?C@D@CCC
@TP09X:00140:00966
GTCCAAGCTTCTGGAGGGATGGTAACATTCGGCGTATGATCAATCAGCTCGTAC
+
DDDADAEDD@EDE@DDG;=<E@./+...)..18..66;65550555555553--
@TP09X:00140:00974
GTCCAAGCTTCTGGAGGGATGGTAATCCTACGACCGGACC
+
====C@CCD@DED@DDD>DEEADD0660665;55050..)
@TP09X:00140:00979
GTCCAAGCTTCTGGAGGGATGGTAAATCTACTAA
+
::606:@DE@EDE@EDE>AAA7...)......81
@TP09X:00140:00987
GTCCAAGCTTCTGGAGGGATGTAACCTCGTCTATCG
+
LCC?K@DEE@DDD@DDE?D666606066666.....
@TP09X:00140:00995
GTCCAAGCTTCTGGAGGGATGATAACAACT
+
::=4:;@::066::A>>6110..8)..)..
@TP09X:00140:00996
GTCCAAGCTTCTGGAGGGATGGTAAGAAACCGACCGTTCATTTATACATATTCACCTCTGCACGAATTCCTAG
+
EDD?GBGCCAGDD<=>C=CHD@DEACDC>D?CCC=??:?:::1::ADD==<=B@@>CBBCEDDDE@D=B<BBB
@TP09X:00140:00999
GTCCAAGCTTCTGGAGGGATGGTAAAGCTTCACAAC
+
:::4<9?DG@DDD@DEE?B@@;://)...)....).
@TP09X:00141:00950
GTCCAAGCTTCTGGAGGGATGGTAAACCCAGCTACG
+
CB@=C=CFD@DEDACCC>CGFA@88*./).......
@TP09X:00141:00956
GTCCAAGCTTCTGGAGGGATGGTAACCGGTCCTCCGGTCAGCACGTTATATTCACCTCTGCACGAATTCCTAG
+
CA<6>+..82A<A=CCI?EDC?DDAD:@;::3:66>0:<DDDDCHF>CCDE<BBB<BBCBCCE<=<>?E@DED
@TP09X:00141:00963
GTCCAAGCTTCTGGAGGGATGGTAACCGACGT
+
:=:8>@CCC>BCE?CCF8B::0..).).....
@TP09X:00141:00974
GTCCAAGCTTCTGGAGGGATGGTAAGTACCTGCCGT
+
EDGBDAFEEAEDD@DDD>DEFAAA35...)...)..
@TP09X:00141:00975
GTCCAAGCTTCTGGAGGGATGGTAAACAC
+
6<B;@;DCD@CCC<666,66B<.0.)...
@TP09X:00141:00977
GTCCAAGCTTCTGGAGGGATGGTAAAGGACGTAGTGT
+
C::4:4:66066:2::6,6??96::,.)..8.....-
@TP09X:00141:00984
GTCCAAGCTTCTGGAGGGATGGTAACTAACCATTCGGTAATGTCTCCGGATTCACCTCTGCACGAATTCCTAG
+
...).)...)..:2:::166D@::0:660606:3666??2::5:::4:4:@;A?B=B::::::::5:5:5:::
@TP09X:00141:00990
GTCCAAGCTTCTGGAGGGATGGTAACCTAACGTGTTCGTATCGT
+
8..+16ABD@DDE@DDE?EEC>CEAGA<6066666A6.......
@TP09X:00141:00992
GTCCAAGCTTCTGGAGGATGGTAATCTACGC
+
66636066>866:?::46660664:......
@TP09X:00141:00998
GTCCAAGCTTCTGGAGGGATGGTAAGCTTAGTACGAACG
+
8=>>A><>=@@??::::1:;<6<<+...)......606>
@TP09X:00142:00954
GTCCAAGCTTCTGGAGGGATGGTAATCTACTGACTGGCCGTCATCTATTCACCTCTGCACGAATTCCTAG
+
=:=;C;ADB6>@B8>>LBEEF>::366666;<....).).......8818=D@DDDEC>=>DAG@D@=>>
@TP09X:00142:00971
GTCCAAGCTTCTGGAGGGATGGTGAGCAATCTGACCGTTCGCCCGCTCAATTCACCTCTGCACGAATTCCTAG
+
B::4:4:BD@DEA>=<=8:FF<010..1)....6:06:0666E,656550505::0:5:3:5:::2:=C=000
@TP09X:00142:00977
GTCCAAGCTTCTGGAGGGATGGTAAGCGCACTAGTCCA
+
EED@DBDDCAFEE>ECE>EEF@?8)..........-)-
@TP09X:00142:00990
GTCCAAGCTTCTGGAGGGATGGTAACCGCAGTCCTCCGGTCATGTTAGTAATTCACCTCTGCACGAATTCCTAG
+
EDEBF@DDD@DDC?FDD?CDD@D868)......)..).)....55266AB@EADDD@DCCCDDDDE@DAD>BBE
@TP09X:00143:00952
GTCCAAGCTTCTGGAGGGATGGTAACTTTACCTCATT
+
1/1+.1888>=AE@=>?<>KE<BB4/11)..)...88
@TP09X:00143:00961
GTCCAAGCTTTGAGGGAGTGGTAAATCTACACTTC
+
6<.9A60...)....).8;?::::,55...---)-
@TP09X:00143:00964
GTCCAAGCTTCTGGAGGGATGGTAAAAAGCATACCGTCTGTCCGTTTGGGGATTCACCTCTGCACGAATTCCTAG
+
:6:;@9?DD?ECA?BBC>?BBA:6:::)5;;;?B=B???@::3:::1666)66:@DD@DDCCBEE=>=?BFIEDD
@TP09X:00143:00968
GTCCAAGCTTCTAGAGGGATGGCAAACCTAACCGG
+
:<:4=ADEE>B=::@@B<BDC65::,0+..).).)
@TP09X:00143:00977
CGTCCAAGCTTCTGGAGGGATGGTAATCTTTCCAACTGGTCGGATAGTAAATTCACCTCTGCACGAATTCCTAG
+
::::5:4>>H@EEE@<<<7<DCADF?CBB><@:B=BCC@DDD?CBBBDEE>D>;8:?;;;@@;;;;298@:;<<
@TP09X:00143:00980
GTCCAAGCTTCTGGAGGGATGGTAATTCCTTACGAC
+
HDE@C@EFL@DCD@DDD>DGIAEE8/).)/).....
@TP09X:00143:00982
GTCCAAGCTTTGAGGGAGTGGTAAGACGTGTT
+
A@A5:5:BBB,666;665=GA@=)....---)
@TP09X:00143:00983
GTCCAAGCTTCTGGGAGGGATGGTAACTTTGCCGTCTAGTCAGTAAGCACCATTCACCTCTGCACGAATTCCTAG
+
EDD@D@DDCAF65:0::6,6?A9@C>CCG?BC>BB>66.881/.;6<<::45:055A@D=>=DDDEE@D=B=BDD
@TP09X:00143:00984
GTCCAAGCTTCTGGAGGGATGGTAAAAGTGGTAACTAACCAAAACGGTCAATTCACCTCTGCACGAATTCCTAG
+
>>>BLBLED<=>E@DEE?CDA:::::/:::<?CAC::23-:CC:::4:::4:4:AA@DDDB:::::4=BHAFEE
@TP09X:00143:00987
GTCCAAGCTTCTGGAGGGATGGTAATCGTG
+
8..+/2.6<;<6C::::1.8>20.*.....
@TP09X:00143:00991
GTCCAAGCTTCTGGAGGGATGGTAAACTACGTACGT
+
6669?966:9?==;>EG>B@@;:66,......88..
@TP09X:00143:00993
GTCCAAGCTTCTGGAGGGATGGTAAAGCGTC
+
F:=4:5.;818/1+.88)..:0688).....
@TP09X:00143:00996
GTCCAAGCTTCTGGAGGGATGGTAAACACTACGT
+
DCD>DA>>>@BB?<BCD>BBB@11.)........
@TP09X:00144:00961
GTCCAAGCTTCTGGAGGGATGGTAACTGTCCGTCGA
+
><:9A966<:<<E@EDE>DDDA=:46....*.....
@TP09X:00144:00964
GTCCAAGCTTCTGGAGGGATGGTAAATTGAGATACC
+
:::4:066606??::::1:@>2/..).).......2
@TP09X:00144:00967
GTCCAAGCTTCTGGAGGGTGGTAAACCACATACG
+
:::5:;@AA9:::4:@B8AB:<<<+0+.......
@TP09X:00144:00968
GTCCAAGCTTCTGGAGGATGGTAATCCTCGGA
+
ECD>E@GDG?ECEA==<=BF@..+0.)...).
@TP09X:00144:00971
GTCCAAGCTTCTGGAGGGATGGTAACCGACTGTATTG
+
/..).28=A>.0=@GEI>DDD@EC00+........)6
@TP09X:00144:00973
GTCCAAGCTTCTGGAGGGATGGTAACTACGGCCATTCTTGCGTTTCTATACCTCTGCACGAATTCCTAG
+
>?E@C?DIGAFDD@EEE>CFEAC;*.....).1.6066066666,66655=6:ACCDDDBB=B?B@EEC
@TP09X:00145:00951
GTCCAAGCTTCTGGAGGGATGTAAGCCTACC
+
..8>D>GEG>DFD@EAH;A...8)..)...)
@TP09X:00145:00961
GTCCAAGCTTCTGGAGGGATGGTAATTACTGACCGGTCGTTCGTTACTTATTCACCTCTGCACGAATC
+
...+/2.6<8<=C?BCL<11>9/.).).88?::2:0:5550553-35505505660666......)..
@TP09X:00145:00965
GTCCAAGCTTCTGGAGGGATGATAACCTAATAAC
+
C=:3:5:66@DDE@DDE>B::6660.288)..).
@TP09X:00145:00977
GTCCAAGCTTCTGGAGGGATGGTAAACTAGTTCTAACTGTCTTTAGTCTATTCACCTCTGCACGAATTCCTAG
+
8===D>AED?CCC;:::1:::8=EC=E=:66066.1.......).......).;;6BDDDE>===9;=C?DCD
@TP09X:00145:00987
GTCCAAGCTTCTGGAGGGATGGTAACTTACGACGTA
+
EKL?C?CKCAFCC@ECA8B=:3:C3:0*........
@TP09X:00145:00994
GTCCAAGCTTCTGGAGGGATGGTAACTACGTCGTATTACGATGATTATACTACCTCTGCACGAATTCCTAG
+
DDDBEAEEE@EDE@DDE>DEEA==)0...8..6668)........).3338DD?DBCCFFDBB=A:??;<<
@TP09X:00145:00997
GTCCAAGCTTCTGGAGGGATGGTAAAATAACGGCCATTCGGTCGGATCTATTCACCTCTGCACGAATTCCTAG
+
=>>AF9>00)...+:::1:BFA:<<6/:B4::4:05=+/06<./)-/;<AA<?<;-3@@9;<<DD@E@C?DDD
@TP09X:00146:00950
GTCCAAGCTTCTGGAGGGATGGTAATCTCTTACTTGCT
+
>>=@E>DGGBFDE@=>><>LMIDD@B>./.)...)...
@TP09X:00146:00962
GTCCAAGCTTCTGGAGGGATGGTAACCGACGTGTC
+
:::5:36??9CB?:BBC=DKFA>=+1)........
@TP09X:00146:00984
GTCCAAGCTTCTGGAGGGATGGTAATAC
+
6668=ACDD@DC@::::1/..)/8)...
@TP09X:00146:00990
GTCCAACTTCTGGAGGGATGTAAACCACAGTCGTAAC
+
..>?>=8818.1).88180/.88).).........).
@TP09X:00146:00995
GTCCAAGCTTCTGGAGGATGGTAATTTACCAGACGGTACGAAGTG
+
LEEBE<D::068=6..).88288)66,5605555595553.)---
@TP09X:00147:00957
GTCCAAGCTTCTGGAGGGATGTAAACCCTAACCGGTCGACCGTTTATTATTCACCTCTGCACGAATTCCTAG
+
===;C@CCDBFDD@DEF?D>=:BB1::1::5:3:3:DFBB>BBB8::3=E>BBE@DDDDDDCBB>BADADDD
@TP09X:00147:00976
GTCCAAGCTTCTGGAGGGATGGTAATGTCTGTAC
+
:66066>6606;@;EDF?DA>7..).........
@TP09X:00147:00987
GTCCAAGCTTCTGGAGGGATGTAAACAACTCG
+
=>>BF@GCC?DDEAAAF6>10...)..)...8
@TP09X:00148:00950
GTCCAAGCTTCTGGAGGGATGGTAACTAAGTAACGAATTGATTGTTACTAACGTTCTACCTC
+
FFGIM=?>==>@?=CBD<>>=@DD<8..)...)...).)666066066660666688..)..
@TP09X:00148:00953
GTCCAAGCTTCTGGAGGGATGGTAATACCGTGTAC
+
6<<;C>D:=8<BB?DDE?DFEA6:366.)......
@TP09X:00148:00960
GTCCAAGCTTCTGGAGGATGGTAACTGGGCGCTCGCTTAACCTGTTAAATTCACCTCTGCACGAATTCCTAG
+
=BCAH?CCB>BBB?CD@DDD@FDA=<=F?FECCCCDEAD?C>CCC?DD>D@BBB@DDDDEDD==;<@D@BBB
@TP09X:00148:00979
GTCCAAGCTTCTGGAGGATGGTAACCTTCCGGTCGTTTAATATCGTAAATTTCACCTCTGCACGAATTCCTAG
+
==:;D?=>>@DDE?DD@DECA<<8:AF5:=:<C@:::160666<CCCC0::0::>>=8;;BED=>9>@F@CBB
@TP09X:00148:00997
GTCCAAGCTTCTGGAGGGATGGTAAACTTACGT
+
GKE@D@DDF?CCC>CEG?GC?;...)0.)....
@TP09X:00149:00961
GTCCAAGCTTCTGGAGGGATGGTAATACCTACGCG
+
>>>>DAEDE>BCD@DEG?AE>6>=)/..)......
@TP09X:00149:00966
GTCCAACTTCTGGAGGGGATGGTAATTTACCGAACT
+
=<:<D8<>AB??>::::/:>E9AA4::,..)..)..
@TP09X:00149:00967
GTCCAAGCTTCTGGAGGGATGGTAATACG
+
CCC@CAEED@DAB<:::,.88288)....
@TP09X:00149:00968
GTCCAAGCTTCTGGGAGGGATGGTAACTCCTAACGAGCTGTTCCAGTTAGATTCACCTCTCGCACGAATTCCTAG
+
DCCBL@CDH@CCCD?EEK?L>=8:H466606>066666666056;:C@===D>B>B6;655...-.818).)...
@TP09X:00149:00969
GTCCAAGCTTCTGGAGGGGATGGTAACTTGCCGTTCGGTTCGGCGATCACAATTCACCTCTGCACGAATTCCTAG
+
...+06;>>28/0+....(..B@@E9>=;@C<:1).0).)..).8..55::2:2:>C;?CC<<<DDE?D?E:<><
@TP09X:00149:00974
GTCCAAGCTTCTGGAGGGATGGTAACAGCGCTGTATGATATAATACTACTTCACC
+
>===CACED<=>F?DDE=DBC>..)0.......66666555505553533-333-
@TP09X:00149:00979
GTCCAAGCTTCTGGGAGGATGGTAAGCCT
+
BDD=B=C@A6?1/.)0/).882..+..).
@TP09X:00149:00985
GTCCAAGCTTCTGGAGGGATGATAACTTATTAACGTTATCGG
+
=>==C@DDD?BCE@EEE?D?>=<DA<;*/.).)...2....)
@TP09X:00149:00996
GTCCAAGCTTCTGGAGGGATGGTAAAT
+
EEEBD@DDE?CCCAGIM>B>>06CC,6
@TP09X:00149:00997
GTCCAAGCTTCTGGAGGGATGGTAACCTATAG
+
8>==A-.6><@6<9=DC>D<60..).).....
@TP09X:00140:01007
GTCCAAGCTTCTGGAGGGATGGTAAAT
+
=>>AABDDC9B::4:@@,:..)...).
@TP09X:00141:01000
GTCCAAGCTTCTGGAGGGATGGTAAGTTTTCGTAATCGAATAGTCGGTAATTCACCTCTGCACGAATTCCTAG
+
:=C;@;:=<:=>GAEGG?=6::::45555):5550:?::4::::::<@A;A:::::A@B:::C00+1+0+00.
@TP09X:00142:01000
ATCCAAGCTTCTGGAGGGATGATAACGACTGACTGACCGGTCGTTGATTATTCACCTCTGCACGAATTCCTAG
+
ECB>;A?::4:::4:A=)8;8BEE=BBDD:9::::::;?;<<00+/<<6@C7;<B;@@BB;::::8=?C@DDD
@TP09X:00144:01000
GTCCAAGCTTCTGGAGGATGATAATCCTTACTGGTCAACCGGTAAATAATTCACCTCTGCACGAATTCCTAG
+
6660606>B86:C>::3:66>66455:@?C===@CCC@D?C?CCB<BE<B<BAA399/-/0//.)-15)--8
@TP09X:00144:01013
GTCCAAGCTTCTGGAGGGATGGTAAGCCTGGGCCG
+
...7E06:=066D?CDE>DCA9>8)..)...)60.
@TP09X:00146:01000
GTCCAAGCTTCTGGAGGATGGTAATGCTCCCAACCGAATGGTCGGTTTCATTCACCTCTGCACGAATTCCTAG
+
?>CBH@>>>?D@CA:<8:6>9>;06566::0:>C4::4::0:??3::)5:=6ABG?DBBBB@??A8>:@.;99
@TP09X:00146:01001
GTCCAAGCTTCTGGAGGGATGGTAAAATACCCACTGACCGCTCGCTAGAATTCACCTCTGCACGAATTCCTAG
+
...)6066>06:C4:::,66606666)6566,5:55<D<B><<<<::?@2959:@;@BB::::::4:=C=CCD
@TP09X:00146:01002
GTCCAAGCTTCTGGAGGATGATGAATACCTTAGTACGAGC
+
...)60666066;:::3666..8818..).).....555:
@TP09X:00146:01006
GTCCAAGCTTCTGGAGGGATGGATAA
+
EEEBDBECB=B::41AA+00/)....
@TP09X:00146:01012
GTCCAAGCTTCTGGAGGGATGGTAAAAGT
+
DEEALCFKC?D>>8:FF1:..)....(..
@TP09X:00147:01005
GTCCAAGCCTCTGGAGGGATGATGATAACCAA
+
::B4:5:6066;<9<>A+0/......8+1).1
@TP09X:00148:01006
GTCCAAGCTTCTGGAGGGATGATAAACGGACGGACAGTAGTATGTAGCAATTCACCTCTGCACGAATTCCTAG
+
66606066606;?4:::,6666666,663:?E:BCCB????:::::ECD@L<>=B@EEDDEDCBC;A4:4:F<
@TP09X:00170:00686
GTCCAAGCTTTCTTTTGGAGGGATT
+
...).2.<<F;6666)60666,..)
@TP09X:00152:00706
GTCCAAGCTTCTGGAGGGATGGTAG
+
E??;>@B::0::@4=:F8@6606:6
@TP09X:00152:00746
GTCCAAGCTTCGTGGGGGGATGATAACGTAAACGGCCGCTCTGGTCAGGATATTCACCTCTGCACGAATTCCTAG
+
B::4:<A66066666666)666666066666,66066;55...).---)-333<@DD?CC<==?888).).)...
@TP09X:00163:00748
GTCCAAGCTTCTGGAGGGATGGTAAGTTACTGCGTCG
+
D>>:>@CA>066;0666,66C@D==88).........
@TP09X:00169:00729
GTCCAAGCTTCTGGAGGGATGGTAACCGAATGTTCGTCGACTCTCTATACCTCTGCACGAATCCTAG
+
G==:>@BD@0:66066@6>CC@DD06066066606............---)3:333:888)--25@=
@TP09X:00180:00744
GTCCAAGCTTCTGGAGGGATGGTAACTACGTGACTGTACCTTCACATCATCCTCTGCACCGAATCCTCCG
+
CFF=?=?ED6>6:0666,66>06.)........666...).)...666666>6.....606>6>8288).
@TP09X:00199:00712
GTCCAAGCTTCTGGAGGGATGGTAACTAACTATAACGG
+
66<8==CBF@@660666,666:@@066606666.)..)
@TP09X:00199:00723
TTGGTTACCCCCAAAAGGCCTTTTTTACCCGTTTTTA
+
.).)6066666)6DD0>>B6>>>>>0666,.....(.
@TP09X:00199:00742
GTCCAAGCTTCTGGAGGGATGGTAATACCTCG
+
D:=8>@EDC6>660666,66?:88)...)...
@TP09X:00150:00775
GTCCAAGCTTCTGGAGGGATGGTAAATCTGTCACACAGC
+
0..).).882>.6066B,66>6666,6........>>;.
@TP09X:00152:00753
GTCCAAGCTTCTGGAGGGGATGGATA
+
6660606??:@..)....(...)..8
@TP09X:00152:00765
GTCCAAGCTTCTGGAGGGATGGTAAGCTGCCTGACCGTCCAGTACCGTA
+
...?EAEED@DBC9><E;CBC=B?66.0..)...?<888).....)...
@TP09X:00152:00776
GTCCAAGCTTCTGGAGGGATGGTAACTAACGGCCGTTCGTATGCTCGGTATTCACCTCTCGCACGAATTCCTAG
+
<>=AL@DDD=BCC9>=F>>8>611*...)..).188).....56>>>6BBB@DE>6>/...8888==82;).1.
@TP09X:00152:00784
GTCCAAGCTTCTGGAGGGATGGTAAT
+
:666>6BEE@@6:0666,...)..).
@TP09X:00153:00752
GTCCAAGCTTCTGGAGGGATGGTAAGTGAGCTGTCGGCCGCACGTTAGATTCACCTCTGCACGAATTCCTAC
+
ABB=D@EELAF>=;>BE>DEC;AA4:55:8.-....).).55566AB<=>BCBB>>66::::6.).).6...
@TP09X:00155:00789
GTCCAAGCTTCTGGAGGGATGGTAAGCTCTCCGTCAC
+
6660606BB<B660666,66>6>>6;8....).....
@TP09X:00156:00784
GTCCAAGCTTCTGGAGGGATGGTTAATGCTAGTCCACCGGTCCGGTTACTTTACTACCTCGACCT
+
BDC>DBGLLBK>>??GL>EFE4:0.)........)66060660505055@C,55555055...)-
@TP09X:00156:00797
GTCCAAGCTTCTGGAGGGATGGTAATTGAACGTTCGTTTACTTTATATAATTCACCTCTGCACGAATTCCTAG
+
ABB=DAEFFAEDD<??L>CCLBCC>CAEE@><5<:555,55:5,:::<EAF=C?>9<DBBBEBCC>D>CAC=?
@TP09X:00157:00778
GTCCAAGCTTCTGGAGGGATGGTAAATGGCCGGTCGTGTGCCGATGTATATTCACCTCTGCACGAATTCCTAG
+
:6:;CADGHAD>>8=:C8@BD@B??6;;0:0:4655;::?B<BCCAACAAB?==>AEDDDECBBD@DAM?<<<
@TP09X:00157:00780
GTCCAAGCTTCTGGAGGGATCGTAACTGATCCTGTCCAACCAGTTAGTAATTCACCTCTGCACGAATTCCTAG
+
=?KAEBDFDAEFF??>F=@>@=<686DCA::5::::4:4<9=BE@FDCC?=6:::4:??@D?>=E?B<B=B?@
@TP09X:00157:00783
GTCCAAGCTTCTGGAGGGATGGTAAATCTCGCGTCG
+
6<<@EBEIFBGCB>CDL>DDF@:::,6.........
@TP09X:00157:00798
GTCCAAGCTTCTGGAGGGATGGTAAACCGGCGTCCGTTATGGGTTCACCATTCACCTCTGCACGAATT
+
;6:5:4:AC6@::3::B8A::4:<;+0).)....)..266:C1:4:CC45:3:::4::....8..)-)
@TP09X:00158:00773
GTCCAAGCTTCTGGAGGGATGGTAAAACTTACCGACACTCATGTTCCATTCACCTCTGCACGAATTCCTAG
+
66606@CELADDC4:::1:>E?CCKG/:/+11)./0...???BB;B=AD;>..+1/.....88282;7::5
@TP09X:00159:00750
GTCCAAGCTTCTGGAGGGATGAGATGTAAATAACTAC
+
DGCBKBEFD@DDD?ECE?CDB:666656D,..+....
@TP09X:00160:00755
GTCCAAGCTTCTGGAGGGATGGTAAGTGAGTCGACTCGCCGGTTGGTCAATTCACCTCTGCACGAATTCCTAG
+
:::4:0:EGAEDD9=>G>EEDACC>DDDDDDBBCAAA::3=@E@EABCBAE?CCG@D==?CCCED?C=C@BBC
@TP09X:00161:00759
GTCCAAGCTTCTGGAGGGATGGTAAGCCCACTGACTAGC
+
>>>>DILEF@DCB::::16BFBFF0666,.......888
@TP09X:00161:00774
GTCCAAGCTTCTGGAGGGATGATGAA
+
???BLBIGD@D==80/>*0......)
@TP09X:00161:00783
CCAAGCTTCTGGAGGGATGGTAAGCTCTTACC
+
C@DADBB>BDE?==C8B::055066-.8)..)
@TP09X:00162:00751
GTCCAAGCTTCTGGAGGGATGGTAACTCCAGTCGGTAA
+
6<<AECEEE<B::3666,6>>66606660666660...
@TP09X:00162:00764
GTCCAAGCTTCTGGAGGGATGGTAATACTGTACGACTAGTACTATATACCTCTGCACGAATTCCTAG
+
6>@6>=CDE@D==;=CE?111900*....66665655555556555555053:::>>>A3:3:39::
@TP09X:00162:00766
GTCCAAGCTTCTGGAGGGATGGTAAATCGACTCTA
+
==?BFAECD?CEE4=<B68882.0.)..8......
@TP09X:00162:00791
GTCCAAGCTTCTGGAGGGATGGTAAAATGACGTACG
+
...+0>EFHBC::4:66,6>>6:...(..8......
@TP09X:00162:00793
GTCCAAGCTTCTGGAGGGATGGTAAGTAACCGTTCAGTAAGTCTGTCGTATTCACCTCTGCACGAATTCCTAG
+
FDD@DAEGGAFBB<>?K>CDHAED?CCB=B8=<;?C:5:3<:?BE===DEE@<<<?CBDCCCCEF?C>D><:<
@TP09X:00162:00796
GTCCAAGCTTCTGGAGGGATGATAAAGTACTA
+
6669A:<=?BDEC4::@1:66666:,......
@TP09X:00165:00783
GTCCAAGCTTCTGGAGGGATGGTAAGCGTCAAGCGCTCATTCGTTTTCATTCACCTCTCACGAATTCCTAG
+
6<<AD:D<:0:::4:6>,66>6>B4......)....8888)-3333)333-39>1>333333343:A9333
@TP09X:00165:00788
GTCCAAGCTTCTGGAGGGGATGGTAAACGAAG
+
D==:>BIFF@@::466>>)666068>)1..).
@TP09X:00167:00771
GTCCAAGCTTTCCGTTTAAACCCCCCCGGGGGGGGTTTTTTCCCCCCCCTTTTTTTTTTTAAAAAGGGGGCCCCC
+
:6:060666F,606CC,66,6CCCEC)EDDEEDD&66666)6666666&5555555555&5555)5CCC)555)5
@TP09X:00167:00789
GTCCAAGCTTCTGGAGAGATGGTAATTTAACGGCCGGACATTCGGAGATATTCACCTCTGCACGAATTCCTAG
+
EDC@E@DCC=CED8=>D>>>D?CK@DD>D@BB>B@E>CDDDABC=BCD=>>@CDCADBBCDDD==<?@EAFBC
@TP09X:00168:00757
GTCCAAGCTTCTGGAGGGATGATAACTC
+
6=CAICLDC?BA@40..).....8)...
@TP09X:00168:00761
GTCCAAGCTTCTGGAGGGATGGATA
+
:===D@ELLAE>=3..8)...)..8
@TP09X:00168:00763
GTCCAAGCTTCTGGAGGGATGATAAGTTACCGACCGTACGTAAGAAATTATTCACCTCTGCACGAATTCCTAG
+
D::3=:=DDBD<<3::B8@A@@::4=:0:F0:::05>:55:C>::3)36::3<?>8>::::::?>8>6>6>::
@TP09X:00169:00783
GTCCAAGCTTCTGGAGGGATGGTAATGA
+
:::5:;ADD:@@?0666,6666..)...
@TP09X:00169:00785
GTCCAAGCTTCTGGAGGGATGGTAAAAGGATCAACTACCGCTCGGTTCATTCACCTCTGCACGAATTCCTAG
+
8..+1>AED<B::4:66,6668>HIG8D?<::505555<:3333-3-338?DDD?DDDBCBBBE?E?D?;;;
@TP09X:00169:00795
GTCCAAGCTTCTGGAGGGATGGTAATCGTCCGTTTAGTCAGCTGTCCGTATTCACCTCTGCACGAATTCCTAG
+
:666>@EED6@::066>,66E=BCADDDEC<<=<8<CABBE>=<CD?CCBE?=//*00-------*-)-)---
@TP09X:00169:00798
GTCCAAGCTTCTGGAGGGATGGTAAATCCGTTA
+
8./-1BLFFBC66366>66::;:1/)..2..).
@TP09X:00171:00788
GTCCAAGCTTCTGGAGGGATGGTAAACTACGTCAT
+
8..+1=CEEAC::4:66,6>>66..).........
@TP09X:00171:00794
GTCCAAGTTCTGGAGGGATGGTAAGACTTACTACC
+
...282..).88+:>E@D>82..)....)...88)
@TP09X:00173:00760
GTCCAAGCTTCTGGAGGGATGGATATCCG
+
EDCBIILBB>CDE@CA>6>//).....).
@TP09X:00174:00764
GTCCAAGCTTCTGGAGGGATGGTAACCGAATAACGTTAGTACCACATATTCACCTCTGCACGAATTCCTAAG
+
...=DAEELBE>=??>E?LFG@BB5:3..)..)...).....)...5::05::0:?D;;<<./).6=600).
@TP09X:00174:00795
GTCCAAGCTTCTGGAGGGATGGTAAGATCGCCG
+
>==@DCDDDBEDD9<6>68882..).....505
@TP09X:00175:00764
GTCCAAGCTTCTGGAGGGATGATAATGAACTTTCTTGCCGGTCATTCACATTCACCTCTGCACGAATTCCTAG
+
CDC@FBFEDAEDD>CCD>DGFFDE@DCC?:::,5B05:<B?CCCG@CCCDD@DDE>BCBDDDE;;4;@E@ECD
@TP09X:00175:00771
GTCCAAGCTTCTGGAGGGATGGTAATTTAATTCAACACCGGTCGATATTACAACCGTCCTTGAAGCCATCGAATTCC
+
...>FBEILBEDC;>>E>DELBCC@CE8?0605505550606;666::05559=05-8)-)..)..).....).288
@TP09X:00175:00788
GTCCAAAGCTTCTGGAGGGATGGTAACCGACTGCTCATTCAGATGTCACATATTCACCTCATCGCACGAATTCCTAG
+
/10+10)..82>/.*::F1=<D@@A;?06.......8<+..555555553:::<A>>6>::3333333:-3-3----
@TP09X:00176:00776
GTCCAAGCTTCTGGAGGGATGGTAACTTCGCTAATCA
+
===?FCFFG@EDE<??F?EDEA::46.).....2...
@TP09X:00176:00797
GTCCAAGCTTCTGGAGGGATGGTAATCCCGTCGACGA
+
.6606:@CC>B6:0666,66606606.8288......
@TP09X:00179:00773
GTCCAAGCTTCTGGAGGGATGGATAA
+
>CC@F@DLLBF=:410/+0./)..8)
@TP09X:00179:00789
GTCCAAGCTTCTGGGAGGGATGGTAATCATACG
+
...+0AAHFBF:::,66>6>6:06.).......
@TP09X:00180:00774
GTCCAAGCTTCTGGAGGGATGGTAACTCTTTTCCTTGCTGTAACTAGTATTCACCTCTGCACGAATTCCTAG
+
CDC@F@DLLBF>=;>>G>EEHBFLA>>>CCA4A4:5:=:::F8<:@@@::4:?B=BFGGC>>=D;D;B;:::
@TP09X:00181:00783
GTCCAAGCTTCTGGAGGGATGGTAAATGCTACGTGACGTCGTCTCTAT
+
A==8>>CIGBHED?CCB<A>A90..)...........?6655......
@TP09X:00183:00763
GTCCAAGCTTCTGGAGGGATGGTAACTGACCGTTCACTTAAAATAGATGATTCACCTCTGCACGAATCCTAG
+
F::3=8=D@<C660:::1:DKILIAD<:::;::06>660:66)655:>BBB<CCC?CDCC<<;;E>>C</00
@TP09X:00184:00752
GTCCAAGCTTCTGGAGGGATGGTAAAGCCAGCTCGGTAC
+
:::5:6>660:::4:66,666066>,6.6.0....)...
@TP09X:00184:00775
GTCCAAGCTTCTGGAGGGATGGTAAATTAT
+
CDC>E@GEEADEE?CAA6>00)..0).)..
@TP09X:00185:00771
GTCCAAGCTTCTGGAGGGATGGTAAATACCGTGT
+
A::5:46DDAC::4666,66@<6..)...)....
@TP09X:00186:00752
GTCCAAGCTTCTGGAGGGATGGTAAGTCA
+
:==5=@DED<B::4666,66>6..)....
@TP09X:00186:00763
GTCCAAGCTTCTGGAGGGATGGATAACCTATCGACCGGCTATATACTACT
+
6<=AECFEFBG::41/.)...)..818)66666660606........555
@TP09X:00186:00771
GTCCAAGCTTCTGGAGGGATGGTAATCTAGTGTCGA
+
6664:;ADEAE??3:66,6@C<6:066........8
@TP09X:00187:00754
GTCCAAGCTTCTGGAGGGATGGTAACTGACCGCTCGGCTGCCTTTTCCAATTCACCTCTGCACGAATTCCTAG
+
66<:@:@6:066:0:6>6>>?96606:0<<6<0..A?AAAA4:::/:4:>C@CDC9<<D===CEG@D@E@000
@TP09X:00190:00785
GTCCAAGCTTCTGGAGGGTGGTAATATCTACCT
+
???BKIIDD@DDD<>>I?E>=>>).......).
@TP09X:00190:00796
GTCCAAGCTTCTGGAGGGATGGATG
+
CDC>C@CLLBKB?0/..)...)...
@TP09X:00191:00763
GTCCAAGCTTCTGGAGGGATGGTAACCACTGTTCAATTCAACTAATGTCATTCACCTCTGCACGAATTCCTAG
+
>??BIBLFDBEDE<>>E>FDLB::0.).....)..+:36606682.....6966<@===E:::::5:5:4:@@
@TP09X:00191:00799
GTCCAAGCTTCTGGAGGGATGATAACGACACGTA
+
6666>BEEEBDCB=>8828.....)........6
@TP09X:00193:00772
GTCCAAGCTTCTGGAGGGATGGATGAAT
+
?6<4:;DA@6@::3:6?,...)....).
@TP09X:00194:00783
GTCCAAGCTTCTGGAGGGATGGTAAGTCGCTAAT
+
>>>BICLED@DDE@DDE?EFF7>>+.......).
@TP09X:00195:00756
GTCCAAGCTTCTGGGAGGGATGGTAAAGG
+
A::5:06>>6@A;8)0.82...).66,60
@TP09X:00195:00791
GTCCAAGCTTCTGGAAGGATGGTAACCTATAACCGC
+
:::4<@DDFBDEFAH==;<D@:8<).)....).)..
@TP09X:00195:00798
GCCCAAGCTTCTGGAGGGATGGTAAACTGAGCGTCCGGTTAACTCATTTATTCACCTCTGCACGAAATTCCATAG
+
6>D>D=CCA6>::466C,66>0666,666:A::=>5:AE5:4:::::B:==?CBD8::::::1111*06>+//..
@TP09X:00197:00782
GTCCAAGCTTCTGGAGGATGGAAGAAATGGCCATCCGGTAAAAGACCAATTCACCTCTGCACGAATTCCTAG
+
...18188A2.0/+..)..6060666,666;05<:05>::55)5..+0)-)---2-/3::??::5:;@;?B?
@TP09X:00197:00794
GTCCAAGCTTCTGGAGGGATGGTAA
+
DDDAFAKFEA6..)...)...).66
@TP09X:00198:00762
GTCCAAGCTTCTGGAGGGATGGTAAATCTCATACGATCTCTATTCACCTCATCGCACGAATTCCTAGC
+
...):;ACC?C>;0:66,6>>66:6,6...........--333-3>>>>66666666.8).).)....
@TP09X:00198:00767
GTCCAAGCTTCTGGAGGGATGGTAAAGCTGAGTGATGAT
+
66<@DBKDD@C6:0666,6660666,66;..........
@TP09X:00198:00780
GTCCAAGCTTCTGGAGGGATGGTAAGCCGACCTAACTAACCGTTCGCTAATTCACCTCTGCACGAATTCCTAG
+
=<=AL=>>E<A::4::B>DFFBCB:1/+10.)..)..5:=9::2:?:::4:4::B@CCDCEBCBE@D@D?DDD
@TP09X:00198:00799
GTCCAAGCTTCTGGAGGGATGGTAAAACTTACTGCAACTGGAT
+
66<>B>CDD<B::4666,66>06666)666666?660...)..
@TP09X:00199:00777
GTCCAAGCTTCTGGAGGGATGGTAATATTCCGACGGGTCGTC
+
8D>@FBEFD@DCB>CELBFEFB=<0:??4/+11000)/...-
@TP09X:00199:00778
GCCAAGCTTCTGGAGGGAATGGTAA
+
CB;=;=EC9?6:0666,60..1..)
@TP09X:00150:00805
GTCCAAGCTTCTGGAGGGATGGTAAG
+
.8>6>6:::06?@:ABB8:=:4::06
@TP09X:00150:00825
GTCCAAGCTTCTGGAGGGATGGTAATACCTACGCG
+
C::569?DEAFC@4:::1:@B;<<+...)......
@TP09X:00150:00845
GTCCAAGCTTCTGGGAGGATGGTAATGACGTACTGATTACGTCTATCACCTC
+
6665>@CHE:A:::1/.)...).8)..........6B<6555.......)..
@TP09X:00151:00808
GTCCAAGCTTCTGGAGGGATGGTAATTTGA
+
CCD@CBIFFADDD?DDE>DED<BF4::,66
@TP09X:00151:00812
GTCCAAGCTTCTGGAGGGATGATAATTGATACCTACCTGCCGTACATTCACCTCTGCACGAATTCCTAG
+
:::5:9?@E@BB?;:::8:BDE::3:;:6::C;???4:550333;:B:BBB=?::::::::-3-36333
@TP09X:00151:00814
GTCCAAGCTTCTGGAGGGATGGTAAATACCGACGG
+
D==8>BIEEAEEIAGCC>CEEA6..)...)....)
@TP09X:00151:00823
GTCCAAGCTTCTGGAGGGATGGTAAACGAACGTAGTGATAGTTTGTCATATTCACCTCTGCACGAATTCCAG
+
C==8>BEEFBDEE?DDE?FDD@DFG==1.288...........).......).:C4:::5:55.-)-)-)..
@TP09X:00151:00828
GTCCAAGCTTCTGGAGGGATGATAAGTGACTGGTCGTTTAGCTGAGGAGTATTCACCTCTGCACGAATTCCTACG
+
@===?CLGGADBC@CDB8D==66D9......-)---33)33566660655559===>666?6:6::4:3:3:::.
@TP09X:00151:00831
GTCCAAGCTTCTGGAGGGATGTAATCAGT
+
EC@;C@=<<>B@C@01/)0./.8).....
@TP09X:00151:00837
GTCCAAGCTTCTGGAGGGATGGTAACTAACCGGTCGATT
+
...=C?AFD6>::4666,66C<::5..8).).)....B0
@TP09X:00151:00848
GTCCAAGCTTCTGGAGGGATGGTAAGTCCGCTCGTCTT
+
...)66>BDADDEADDD<=:>9/.)...)......<?:
@TP09X:00152:00838
GTCCAAGCTTCTGGAGGGATGGTAA
+
B6:4:6>???EDD@IDM>B>>=<CE
@TP09X:00152:00844
GTCCAAGCTTCTGGAGGGATGGTAACGTTCTGACGGTCG
+
FDC?CAEFK<=>DAGEE>C>=4:>9/..).8...8)...
@TP09X:00152:00846
GTCCAAGCTTCTGGAGGGATGGTAAGCTGTCGTGAGTTATCGTCTTATCCTACTTCA
+
B::4=>BHMBDFD@>::1:::0660666666666666066;6..8)...).666066
@TP09X:00153:00801
GTCCAAGCTTCTGGAGGGATGGTAAAACGTACCGTTGTT
+
GDC?G@GED@DDD@===8:CA;::::).....)..).8)
@TP09X:00153:00803
GTCCAAGCTTCTGGAGGGATGGTAATTCCAGTAATCCTACGCATTGCGACATTCACCTCTGCACGAATTCCTAG
+
6664=BDEFAEDD@DDI?DAA;./*.).)....)..).66655D9<5=55::-3::8>C>3;3:/=+0*0*//-
@TP09X:00153:00820
GTCCAAGCTTCTGGAGGGATGGTAACTGTCGTACTGATG
+
:66066BDDADFE@==>8=EE:::>>/............
@TP09X:00153:00839
GTCCAAGCTTCTGGAGGGATGGTAAATGCCT
+
FCB>C?CCCBFDD>CCF?/016/..)...).
@TP09X:00153:00843
GTCCAAGCTTCTGGAGGGATGGTAACCCGACTGTTCGGATAGTACCCTTGATTCACCTCTGCACGAATTCCTAG
+
66:569??CBFDD@KFM;>=F@DD@BB<@:::::066066666666,6066>6>BC>@CB::::::>E4:3566
@TP09X:00153:00845
GTCCAAGCTTCTGGAGGGATGGTAATCGACCAACTGTCAGTCATAATGATTCACCTCTGCACGAATTCCCTAG
+
E==8>@DDF?CCE?CCGBDDB@DMAC:::1).1.....8C:=>::4:::::?::4:::@:::::4:3::,666
@TP09X:00153:00848
GTCCAAGCTTCTGGAGGGATGGTAACGACATCAACTGAGATCCCGTGCCCTAATTCACCTCTGCACGAATTCCTA
+
C::5:06@E@EDD@IGE?E=:06;00.......)...655555,55==C,=<:<ABAB>:::::::11+0).)..
@TP09X:00154:00805
GTCCAAGCTTCTGGGAGGATGGTAATGTGTCGTATTCCGG
+
><<8>=CCF?C=<:1:B5:6:6::0665......-)-)--
@TP09X:00154:00813
GTCCAAGCTTCTGGAGGGATGGTAACGTC
+
6<65>BEED@FEC>:::,:6606.)....
@TP09X:00154:00816
GTCCAAGCTTCTGGAGGGATGGTAAACCGAAA
+
A::46>>6606663:BB,66>6666,60...)
@TP09X:00154:00833
GTCCAAGCTTCTGGAGGGATGGTAAACTTACCGATTAGTCGGTTTTCCAATTCACCTCTGCACGAATTCCTAG
+
I>>:?BIFEADDD@DDF?EFE?CCG>DB>DEADCB=@:::?4:::)6@C6;6;5:4::??>BBBA;@=B=B??
@TP09X:00154:00835
GTCCAAGCTTCTGGAGGGATGGTAATTGCC
+
FCC>C@EELAFDD@EA>6>0/).8).)..)
@TP09X:00154:00837
GTCCAAGCTTCTGGAGGGATGGTAACTACT
+
CCC>ECKFF@DDFAC<<6<0/).81.....
@TP09X:00155:00811
GTCCAAGCTTCTGGAGGGATGGTAAATGCCGTC
+
FED@EBEDB:A<<8>GI?GHF2...)1..)...
@TP09X:00155:00830
GTCCAAGCTTCTGGAGGGATGGTAACCAAGAC
+
?663606??<A::4:@A1:66066060.)...
@TP09X:00155:00832
GTCCAAGCTTCTGGAGGGATGGTAAAACCATTGATG
+
>BB=C>CCLBDE@;:::,:@C0....(.)..)....
@TP09X:00155:00840
GTCCAAGCTTCTGGAGGGATGGTAACGTAT
+
66606<>BCADDD?ECE6<.0)..).....
@TP09X:00156:00800
GTCCAAGCTTCTGGAGGGATGGTAAAATCCTTCCGGT
+
:6:06>CDDBDBB@CMM?EAA;::::)660.).18).
@TP09X:00156:00803
GTCCAAGCTTCTGGAGGGATGGTAAG
+
B::5=6>AD>B==;>:F<:::06606
@TP09X:00156:00807
GTCAAGCTTCTGGAGGGATGGTAACCGGCTGGTCGCTCGTTCGGGAGCATTCACCTCTGCACGAATTCCTAG
+
D??=CELFAECC?EDF?DFGB@8)/).)...).....6>>6666,66666065505::555:==@DAD?<:3
@TP09X:00156:00847
GTCCAAGCTTCTGGAGGGATGGTAACCTTACGTAGCATTCAT
+
...).2=DD@DCC;??F?ELG?CC@D??0666666...)...
@TP09X:00156:00848
GTCCAAGCTTCTGGAGGGATGGTAAGACCAGCT
+
>6:5:4:CE==>=8==E>C>F901+...)....
@TP09X:00158:00807
GTCCAAGCTTCTGGAGGGATGGTAACGCTAGCTACGTTG
+
?664:3666AF>=;>GK?EEEHDA56...........).
@TP09X:00158:00823
GTCCAAGCTTCTGGAGGGATGGTAAGCGAACTGTACTGATCTCGGTA
+
...+>ADFGACBCACCB=B0/*1>)...82.:555555333--8)--
@TP09X:00158:00825
GTCCAAGCTTCTGGAGGGATGGTAAAACGTACTCGAAC
+
666366>>>066?::::,66FB6:::)6........).
@TP09X:00159:00830
GTCCAAGCTTCTGGAGGGATGGTAACTA
+
...18*..C@ACF::::,.882..).88
@TP09X:00159:00835
GTCCAAGCTCTGGAGGGATGGTAATTTTTTTTGCCATGCCGCTCTATGATTCACCTCTGCACGAATTCCTAG
+
ECB>CAEDGBCEAFED=CDFBCC3:::::::&6818...;;..;DEEEBB=BBB:BBBBCD@?B3:4:4:::
@TP09X:00159:00845
GTCCAAGCTTCTGGAGGGATGGTAATCTTCCCGGACGGTCAGTTAACAAATTCACCTCTGCACGAATTCCTAG
+
A::5606BB<B<:4:@A1:>FAD?9:::5::1:>E::4:5:>B<B::00*/7=00)-;8<<>:::;A0:0:::
@TP09X:00160:00826
GTCCAAGCTTCTTGGAGGGATGGTAATCTAGAACG
+
...28).6A06606066>6>>>5:0).....8)..
@TP09X:00160:00840
GTCCAAGCTTCTGGAGGGATGGTAACCTCTAAATTACTGGTTGGTCAGAATTCACCTCTGCACGAATTCCTAG
+
66:3<@CDE=@@?0:::1:AA;CE?B@DC:661:4:A::5:5:3:A@@?=B:=>:5:::>>>CBB=B?B@<:<
@TP09X:00160:00843
GTCCAAGCTTCTGGAGGGATGGTAACGAACCGAACATTCGGTAGGTTAGATTCACCTCTGCACGAATTCCTAG
+
E>?=?IMFF@DED@>==1=CD?DE@FDEBEACC>===?CC?CDDAD>CCDD@DDDBF>=<CBBGDAEAE<=>=
@TP09X:00161:00814
GTCCAAGCTTCTGGAGGGATGTAATACTTC
+
>6:5:06>>6>::4::6,6666606...).
@TP09X:00161:00820
GTCCAAGCTTCTGGAGGGATGGTAATTTGACGTA
+
>>C@GCLFE>=<=4::E=DEE?=1+/8)......
@TP09X:00161:00824
GTCCAAGCTTCTGGAGGGATGGTAAAGCGTCC
+
A>>:?CILLAHED>CCD>CEA7../+.....)
@TP09X:00161:00844
GTCCAAGCTTCTGGAGGGATGGTAATAGAGGCTGATGGTCGTCATTCAATTCACCTCTGCACGAATTCCTAG
+
>::5=@DGIBEDD@DDD>DFE>:.).....)......).....8>06<9=@CDCAFDCCCCCDCAEAD:<=:
@TP09X:00161:00845
GTCCAAGCTTCTGGAGGGATGGTAGCCACTCGCCG
+
DCC>CAFED?DEE@===8:DB;:./.)......).
@TP09X:00162:00821
GTCCAAGCTTCTGGAGGGGATGGTAAATAAATGTTCGGTAGGTAAGACAGATTCACCTCTGCACGAATTCC
+
ICB=CACA@@@??:C@@B;DEEACDB=BCC8:::4:5055505:6:353:>>2::C8>@:3333:.)-)-)
@TP09X:00162:00824
GTCCAAGCTTCTGGAGGGATGGTAAACCTTTACTACGCAT
+
>6:5:<DA>06<C?CEE?@6:0666,66>D,66.......
@TP09X:00162:00831
GTCCAAGCTTCTGGAGGATGGTAAAGAA
+
F::4:46A>0:..)..)..82...)..8
@TP09X:00162:00840
GTCCAAGCTTCTGGAGGGATGGTAAGCCTCGGACCGAGC
+
EDD@D@DFFAEFEAGEE?DEEAEC46606660..)....
@TP09X:00162:00843
GTCCAAGCTTCTGGAGGGATGGTAACCCCCTTTCGACCGGCCGGTAGGCATTCACCTCTGCACGAATTCCTAG
+
66656ABBBAE::4:::,:?D>::4::::):A8::::060:060688)/.81;//+:>>::53./).282...
@TP09X:00162:00845
GTCCAAGCTTCTGGAGGGATGGTAAGCCACTAGTACTTGAT
+
8..)<@DCD@CDE>CCF?DDB@:60660.....8...)...
@TP09X:00162:00846
GTCCAAGCTTCTGGAGGGGATGGTAAGCGTA
+
8..)0?ABD@B::4::::)...)..).....
@TP09X:00163:00801
GTCCAAGCTTCTGGAGGGATGGTAACTAAATGAGCATACGGTAAGTATGATTCACCCTCTGCACG
+
66:46A666066;8::F>BBD<::0:666,6DC6666:66066:666656606666,6....86.
@TP09X:00163:00815
GTCCAAGCTTCTGGAGGGATGGTAAATACTAC
+
66606<DEEBDDE<:::16660666,6...8.
@TP09X:00163:00819
GTCCAAGCTTCTGGGAGGGATGATAACCGAATGTTCAGTATATTCGGCATTCACCTCTGCACGAATCCTG
+
D==8>@CILBEDDE>FFG>DE<>>E@GADDADDE;========@EG;==DACDC@DCCCDDDDD@DD;9:
@TP09X:00163:00832
GTCCAAGCTTCTGAAGGGATGGTAACTCGACTAAACGGTTAGCCGTTAATCAC
+
D>=:?CKAA=>...).828.1+00*..6666666,66>C666.)..).)....
@TP09X:00163:00835
GTCCAAGCTTCTGGAGGGATGGATGAAGACTTAGAC
+
66<=CBEFF=>>D@D?C::::0666606B6.)....
@TP09X:00164:00827
GTCCAAGCTTCTGGAGGGATGGTAAGGTTCCCGAGCGCCGGCCGTTAAATTCACCTCTGCACGAATTCCTAG
+
C>=8>CLLLADDD@EDD>>?>AED>B>CAEE>==000.).).)-3-33)3>333-3333:3366064:A:::
@TP09X:00164:00832
GGTCCAAGCTTCTGGAGGGATGGTAGCTTAACGAACATTCGGTACCTACTATCACCTCTGCACGAATTCCTAG
+
:0:@;CCFIFAEDD@EEE?EFDA=:66C3:06660688+/0)...).........).8BADDDBB>B?C8<=>
@TP09X:00164:00841
GTCCAAGCTTCTGGAGGGATGGTAAAGCACCAGC
+
?6:0606>>6>==8>EG?FFDA001+....)...
@TP09X:00164:00843
GTCCAAGCTTCTGGAGGGATGGTAAGACTACGATTGAG
+
?6:4::@:606::4:6C6BCD@EEA=........)...
@TP09X:00165:00834
GTCCAAGCTTCTGGAGGGATGGTAACCGACTAGCCGGTCACATACTTGAATTCACCTCTGCACGAATTCCTAG
+
ECC>EBIFF?BBE@HFG?GCC?>=<=AEFKFCCC?C>DEFEDDDDD@DDAD@DDD@DDDCCCCCC<C@D@;;<
@TP09X:00166:00801
GTCCAAGCTTCTGGAGGGTGGATAAACGAACG
+
:::;A6>>B;>=DAH>>6..)..88)...28.
@TP09X:00166:00804
GTCCAAGCTTCTGGAGGGATGGTAAATGCATT
+
>66066>66066:466>68..)...).....)
@TP09X:00166:00810
GTCCAAGCTTCTGGAGGGATGGTAACCCTTCGACGCGA
+
...+07AAC>BB@=A@D====@::4:@,.)........
@TP09X:00166:00823
GTCCAAGCTTCTGGAGGGATGGTAATACTACTCGTC
+
?664=;AEE@ECD@DDE?BCCBCC3.00........
@TP09X:00166:00838
GTCCAAGCTTCTGGAGGGATGGTAATACTGAACTAACATTTGGTAATTTATTCACCTCTGCACGAATCCTAG
+
F::5666666@BC@EDD<>>MBDD@CDCDDK8=>F9>=CC>C@CC?DD;<3>D-.*-8--.----)--2---
@TP09X:00166:00843
GTCCAAGCTTCTGGAGGGATGGTAAAACTCGACCGTATA
+
8..+/2=CD?CB?::::1:CEBEFEE:......1.....
@TP09X:00167:00809
GTCCAAGCTTCTGGAGGGATGTAACCGCT
+
B==:>AEILBEDC@:::166668).)...
@TP09X:00167:00822
GTCCAAGCTTCTGGAGGGATGGTAACCAGAGCGACCTATTCGTCTATCTACT
+
?664==ADD@DFCAGGG<DDD>/.).).....66>066606666........
@TP09X:00167:00823
GTCCAAGCTTCTGGAGGGATGGTAAGCCACGACGTTTGATTCCTACGAATTCACCTCTGCACGAATTCCTAG
+
8::4606>>6@::4:66,6>@:::466065<=66CE,6660606666><BA<=<@DC;BB<<<D@C<C05:6
@TP09X:00167:00843
GTCCAAGCTTCTGGAGGGGTCGAATAACTGACTATTCGGTAGGTTCGTATTCACCTCTGCACGAATTCCTAG
+
FDDAEBEEDBDDD<::::/::::5=E9>?DEEDEFACC>BFEAGACCCCC@DDDAEBCBBCBFEBEAE?DCC
@TP09X:00168:00819
GTCCAAGCTTCTGGAGGGATGGTAAGCATATTACCGATCGGTCATTTAATTCACCTCTGCACGAATTCCTAG
+
::=8>:=>M@DCE<::61:6:06EA>>>=::3:545?@::3:@:::)3-:2:33-338398?/0)-152---
@TP09X:00168:00822
GTCCAAGCTTCTGGAGGGATGGTAACAAACACTTACTGACCGTCTGGTAATTCACCTCTGCACGAATTCCTAG
+
DDD@DBEGF?CCE@FEE?EDD@DEABBB<==6@:@66110).....)..)6:===@=5:::535:33?D?DCD
@TP09X:00168:00824
GTCCAAGCTTCTGGAGGGATGGTAACCGTACCGAGT
+
...-0BLLF?CCEAEEF>EDE@?81<+....)....
@TP09X:00168:00834
GTCCAAGCTTCTGGAGGGATGGTAAAATTACTCGACTACTGATAAATTCACTCTCGCA
+
><<:>CLLFAEEE@EEF>AEA?A>>>(.)..88C66666555:.8282.-0------0
@TP09X:00168:00836
GTCCAAGCTTCTGGAGGGATGGTAATAC
+
66646:@BB:66;6666,..8288)...
@TP09X:00169:00804
GTCCAAGCTTCTGGAGGGATGGTAACCTACGCGTA
+
8..-0AEFGAEED@DDG?FHEA>>+1)........
@TP09X:00169:00808
GTCCAAGCTTCTGGAGGGATGGTAAAGA
+
CCC@ECKDD?DDDAFEE?DDD@DED?ED
@TP09X:00169:00810
GTCCAAGCTTCTGGAGGGATGGTAATGACGTTC
+
DCC>G@EFMAEBC>DBE8A10).8)......).
@TP09X:00169:00813
GTCCAAGCTTCTGGAGGGATGGTAATACATGTCT
+
8..+1+/DC@EGE@EEI>D>.+0>*...8..../
@TP09X:00169:00821
GTCCAAGCTTCTGGAGGGATGGTAACGTGACACTGGTTCATCCCTTCAATTCACCTCTGCACGAATTCCTAG
+
E>>;?BGKEBDED=CCL>CCE<@;9......666606066666,60550505==6ABB8<=<<D@D?C===<
@TP09X:00170:00813
GTCCAAGCTTCTGGAGGGTGGTAACCTATACAT
+
A::5:;CFE?B??::::16?988).).......
@TP09X:00170:00816
GTCCAAGCTTCTGGAGGGATGGTAACGCTAACGGATGTCGGTATGCAGATTCACCTCTGCACGAATTCCTAG
+
?664=8=FFBFCD@DDE?ECA;::46666>0660:::66606555<D;::0555055=<==EFGAH@C?<=<
@TP09X:00170:00831
GTCCAAGCTTCTGGAGGGATGGTAAATGCG
+
...+.).??9?=:3=??6?.0)/..)....
@TP09X:00170:00841
GTCCAAGCTTCTGGAGGGATGGCAACCT
+
>6=4>>CLLBGDD?/00+0FF+..).).
@TP09X:00170:00847
GTCCAAGCTTCTGGAGGGATGGTAAATT
+
.::060666ADC@9::6,6.82...).)
@TP09X:00170:00848
GTCCAAGCTTCTGGAGGGATGATAAGCGTCGA
+
===8>ADEEBEED@DDA8A::..8).......
@TP09X:00171:00827
GTCCAAGCTTCTGGAGGGATGTAAATACGTTC
+
EEDAEBEGF@DDD?EAF6>.....).....).
@TP09X:00171:00828
GTCCAAGCTTCTGGGAGGGATGGTAAACTACGT
+
><=4=>CDC<C:::,:66,6A@;/10+......
@TP09X:00171:00831
GTCCAAGCTTCTGGAGGGATGATAATCTAACGACTGTTGTCGATCATCT
+
A//)=BELEAFDD?DEF?EDCCCF5::::0555555505533333333-
@TP09X:00171:00840
GTCCAAGCTTCTGGAGGGATGGTAATACCAC
+
...+.).>>>C??::::,..828>+...)..
@TP09X:00171:00843
GTCCAAGCTTCTGGAGGGATGGTAACTGATTACCGAATGGTTGGTCTTTATTCACCTCTGCACGAATTCCTAG
+
E>=:?@GML@DDDADDD>EDD?==:==EEIBFKIGD>BC4:5=?CCDD>DD@D>><>EDEDDDDEAEBEB===
@TP09X:00171:00844
GTCCAAGCTTCTGGGGAGTGGTAACTC
+
666060666066666)666D:..)...
@TP09X:00171:00846
GTCCAAGCTTCTGGAGGGATGAGATGGCTATTAGGAGATAACTATATAGGAATTCACCTCTGCACGAATTCCAG
+
CBBAH@DCFAD<<8:@A8@AAB=>==8<G>><>I@DAD<:4<3>??/.0+0).)...)5::>:11<<+1+0601
@TP09X:00171:00847
GTCCAAGCTTCTGGAGGGATGGTAATGT
+
GLK@D@FEEB=::<:::,.882./)...
@TP09X:00172:00842
GTCCAAGCTTCTGGAGGGATGGTAACCGTAGCG
+
8..+/=AD@BE=<9=D@6A>A6:.).)......
@TP09X:00172:00846
GTCCAAGCTTTGGAGGGATGATAAACGACCCTTCGGTCCACTACAGAAATTCACCTCTGCACGAATTCCTAGATACACCTCGGA
+
CDD@D<C::6,666::,:A@CCDL<F@:::1:;BF<<<:<DEC?C<<<4<<>??3::?:::CCD@D@F@E<<9999--)---)-
@TP09X:00173:00823
GTCCAAGCTTCTGGAGGGTGGTAACCTGTACTGTAA
+
C>=:>BELLBEA@9:::16C<CE<60<........)
@TP09X:00173:00831
GTCCAAGCTTCTGGAGGGATGAGATGGCTT
+
666;C6BEF@D==9>@F<A10.....)..*
@TP09X:00173:00847
GTCCAAGCTTCTGGAGGGATGTGATGA
+
===8>@EIEAEEE@.//+010......
@TP09X:00174:00802
GTCCAAGCTTCTGGAGGATGGTAACTCG
+
EKF@FAFDDAB>=).1+...)..)666@
@TP09X:00174:00807
GTCCAAGCTTCTGGAGGGATGGTAACTGAACGTTCCTT
+
C==8>@ELLAEEEADED>D>=5:F0:0..)...).)..
@TP09X:00174:00813
GTCCAAGCTTCTGGAGGGATGGTAAGACGTATACGTG
+
8..+.).??9?6:3:@>8::=4::;666.........
@TP09X:00174:00817
GTCCAAGCTTCTGGAGGGATGGTAAACCTAACGTACAGTCGATAAGAAGATTCACCTCTGCACGAATTCCTAG
+
BBC>E?DGLACBC@EDE?CDC>CDG=D>CC;@:::666666;;C@BC?>=E@<>>8=:@EE>>>EAG9>;=::
@TP09X:00174:00826
GTCCAAGCTTCTGGAGGGATGGCAAT
+
8..)/).>>BC::4::61...)..).
@TP09X:00174:00837
GTCCAAGCTTCTGGAGGGATGGTAACTCGGTCCACGGTGACTATCTC
+
:6<366>>B866;6...)...)..).66696606669>>>5556666
@TP09X:00174:00839
GTCCAAGCTTCTGGAGGGATGGTAATGACTC
+
8..+0).>>6>=:40>>)../)..)......
@TP09X:00175:00803
GTCCAAGCTTCTGGAGGGATGGTGAACACTAAACGAAT
+
====CBEFF@B@?;:::,66606660666666,66606
@TP09X:00175:00806
GTCCAAGCTTCTGGAGGGATGGTAAACCTCGTACGGC
+
?664606CC6BCC<>>M>ECB>:::,60.......).
@TP09X:00175:00810
GTCCAAGCTTCTGGAGGGATGGTAAACACTACG
+
>>B@D?CCF:==><>EM?DBBA01.).......
@TP09X:00175:00812
GTCCAAGCTTCTGGAGGGATGGTAACATATCTATATTGTCCATGTATTACCTCTGCACAGTACTTCAG
+
..8)/).CC@DDF@FB>6>01).8)...........).66066666606606C55..///..--)-.-
@TP09X:00175:00819
GTCCAAGCTTCTGGAGGGATGGTAACACAGCTCAACGA
+
=>=;?CLLGBGDD=CBF?EHLBF>+.........)...
@TP09X:00175:00826
GTCCAAGCTTCTGGAGGGATGGTAAACCGCTATAC
+
>664::@BB9:::3::C:@::41<>+.)...8...
@TP09X:00175:00837
GTCCAAGCTTCTGGAGGGATGGTAAATCGTTACTCGGTCAACGGTCGATAGTTATACCCTC
+
6660606>>6>660666,66606882....28....).550556::=.----)---88285
@TP09X:00175:00846
GTCCAAGCTTCTGGAGGGATGGTAAACGGACAGTCATTAAACGATCGATATTCACCTCTGCACGAATTCCTAG
+
8>>>C=CCD@CCBADDD=DFFBD8>61.)..8..6>>6@@8??::=EDEEE?<<:4:>@:<<BCBAFAG=><:
@TP09X:00176:00801
GTCCAAGCTTCTGGAGGGATGATAAACGCGGTAATATACAACCAGTATTATTCACCTCTGCACGAATTCCTAG
+
FGD?ECIEC>CDD@>>=::A::::6,6?>@3::5:?:::E<C4<:@??:?@9::::?::::::@@9?3:3:0/
@TP09X:00176:00808
GTCCAAGCTTCTGGGAGGATGGTTAAACCCGT
+
DBB>C?GHH>C:::16?066@060.8)..)..
@TP09X:00176:00829
GTCCAAGCTTCTGGAGGGATGGTAATATACTACTAACTTAACGTATATCAC
+
666466>>B?CDD;>>F?DDA7>>+1......55=055<8)--------.8
@TP09X:00176:00841
GTCCAAGCTTCTGGAGGGATGATAATTCAATGATTGGTAATACGTCAGAATTCACCTCTGCACGAATTCCTAG
+
FDD@D=C>><>EEAEEM?E=::6:460::06@::4:4::-33;@65555066666@<:=DBBC>>=>BEBCCC
@TP09X:00177:00813
GTCCAAGCTTCTGGAGGGATGGTAACCGGTCGGCCGTTAATCTAGTCTAATTCACCTCTGCACGAATTCCTAG
+
>>>>DBHCC?CDEAEEF>DCC=BE;<:>ABDF?B=@A8:4:B::=>CCDAG@=??@D=>>CCFEE@E@D?=>>
@TP09X:00177:00814
GTCCAAGCTTCTGAGGGATGGTAATGAGGCATAATAACCGGTCGGTAATTCACCTCTGCACGAATTCCTAG
+
DDDAEBEFG?DBBCEG?EEEB=.)0<10+.88=?AD@D@D>AAC?DE@D?BBB?DDDDDEBBB?B=B?CCC
@TP09X:00177:00819
GTCCAAGCTTCTGGAGGGATGGTAATCTAATGTACT
+
666069?>B?B@@9666,66>6>C966..)......
@TP09X:00177:00842
GTCCAAGCTTCTGGAGGGATGGTAACTGACCGATCGGATATTCCTTCGTATTCACCTCTG
+
DCC>C>DFHADDD@DDE?DCD?DE@DDDBC;CCCCC>F@:=9>9>AEEE==<=CC>CCFG
@TP09X:00177:00843
GTCCAAGCTTCTGGAGGGATGGTAATCTACGTACATGATATCTCTCACTCAATCCTCTGCAACCGAATCCCTCCTAGACCG
+
...+/2=DEAEEF>GCE?=66<:606........8?666666.....8.669;;6;55556060660666,5.).....).
@TP09X:00178:00801
GTCCAAGCTTCTGGAGGGATGGTAACCCAAAACGCCATGTATGTTTACAATTCACCTCTGCACGAATTCCTA
+
IBB>C>DFE?CB?::::1:?B;BA566,6>>)66@;A::::::::0:6606066505=<<>CDCC?C<B=BB
@TP09X:00178:00813
GTCCAAGCTTCTGGAGGGATGGTAATACTACGACTCATT
+
?665:;ADD@DEE@CCK?ALA7>>*.........55581
@TP09X:00178:00822
GTCCAAGCTTCTGGAGGGATGGTAAACGACCTTTCGGTAACTATCCGTTATTCACCTCTGCACGAATTCCTAG
+
:::56066D066606>>6BEEBDDD?B:66066,6C<CD@D<=:505505:4:?A3:3-;///./+-)-)-8:
@TP09X:00178:00829
GTCCAGGCTTCTGGAGGGATGATAAGTACTCGAAT
+
D@@4::06C<CDE@EDE?E=6668)........).
@TP09X:00178:00836
GTCCAAGCTTCTGGAGGGATGGTAATGTCCTTCACGCG
+
C==:>BEIL@DDDADDE?CCHBEB0:6660.)......
@TP09X:00178:00837
GTCCAAGCTTCTGGAGGGATGATAATTACCGTCTGTTCGTTCATTAAATTACACTTCTGCACGAATTCCTAG
+
:::5606CF?BCC@FEE8A:/..828+..18....8)..-)--:-33)36333@A-33----..28181066
@TP09X:00179:00836
GTCCAAGCTTCTGGAGGGATGGATATACTATAATACTTCGGTAA
+
8..*16>A@6>::4::6166606666666665:55550..).-)
@TP09X:00179:00839
GTCCAAGCTTCTGGAGGGATGGTAATGCTACCGAT
+
6660606666@::4:::1:>A6A<6/.....)...
@TP09X:00179:00847
GTCCAAGCTTCTGGAGGGATGATAAACAC
+
B6:4=@CEDBDEC@:::,:6:6...)...
@TP09X:00180:00809
GTCCAAGCTTCTGGAGGGATGAGAATAGGATCTGACCACCAGTCATTATATTCACCTCATCG
+
...).28CC?CCC;>:E6<.....)...).==....)..).8.66:56/;82...)......
@TP09X:00180:00823
GTCCAAGCTTCTGGAGGGATGGTAACACTGTATGATCACGGTCTTTAGGTAATTCACCTCTGCACGAATTCCTAG
+
8..-0>ELLAEDD@DFF>EFEAEA+0..............)..88266065050555055:3?CC<<<<9=+0//
@TP09X:00180:00841
GTCCAAGCTTCTGGAGGGATGGTAATACTCGTCT
+
:::5:@BA@66:60:CC:@A@;1.).........
@TP09X:00181:00842
GTCCAAGCTTCTGGAGGGATGGTAAATCTAACAACCGGTTAGTCAGATCATTCACCTCTGCACGAATCCTAGATC
+
===;D<FAA=66696::1:669CCE?DDB?4::4:45059=@:::::::3:-:@C?DDCCFD9--)--)------
@TP09X:00181:00844
GTCCAAGCTTCTGGAGGGATGATAACCTGT
+
:==:?BLLLAFDD?CA>6>/...8).)...
@TP09X:00181:00847
GTCCAAGCTTCTGGAGGATGGTAAC
+
CBB=C=CDC?B>=7..)...).>).
@TP09X:00181:00848
GTCCAAGCTTCTGGAGGGATGGTAAAATTGACCGTTCAACATCG
+
C>>;>IEEEBGCC?DFG>F::06666)6A6660..)..)...66
@TP09X:00182:00811
GTCCAAGCTTCTGGAGGGATGATAACCTACATACTG
+
F==8><>GLAEDD@DEB8A::6681A).........
@TP09X:00182:00826
GTCCAAGCTTCTGGAGGGATGGTAAGTACTGACTGTCTGGTCGGTCTGTATTCACCTCTGCACGAATTCCTAG
+
>6:4:36@@@EBB=CBA8@::5::0:566?;.1/.....)...).....669;;B@D?B::::::4:>D<:::
@TP09X:00182:00831
GTCCAAGCTTCTGGGGAGGTGATAATAACGTTTACGACTACTCATCGTTCATTCACTCACCT
+
A::566>@@@DDDDE;>A98....)..)..66,65555555555333=9333-33955--)-
@TP09X:00183:00806
GTCCAAGCTTCTGGAGGGATGGTAACTGAACGTACGGTCGCAATCATTGATTCACCTCTGCACGAATTCCTAG
+
DDC?E@DED@DEEACCB8@::466066660666666:<6<DD@DDDD>BBD9=:?:?::::::??4:5:5:::
@TP09X:00183:00812
GTCCAAGCTTCTGGAGGATGGTGAATGACGAGTACGACTGG
+
...).).6606;;9660666<66:066;65555555..--)
@TP09X:00183:00820
GTCCAAGCTTCTGGAGGGATGGTAAGTTAATTACCGTTCGGTCCAAGTTATTCACCTCTGCACGAATTCCTAGATC
+
F::4:4:A?9C=<8=DD=EFLBDD<?.?A=A=A<+..)..)..).18:883?D8:-:A:333:..).).).....5
@TP09X:00183:00825
GTCCAAGCTTCTGGAGGGATGGTAATACTCGA
+
?6606;CEEBEEE@FDD=B:.+00).......
@TP09X:00183:00827
GTCCAAGCTTCTGGAGGGATGGTAACTGAACATTCGGCTGGTATTTCGTATTCACCTCTGCACGAATTCCTAG
+
A::4:;>EFBEDC?CDF?EDDADE@CCBB<:::4:C:@::3666B6B<<<<ADDDBDF:::::..).).)...
@TP09X:00184:00830
GTCCAAGCTTCTGGAGGGATGTAATCC
+
:6:36<CDD@A@?0:66,.....)..)
@TP09X:00184:00840
GGTCCAAGCTTCTGGAGGATGGTAACCGTACTGTTCGTTCTC
+
.)6C0<06DC06..)./*..828A6?9666...0)...28..
@TP09X:00184:00841
GTCCAAGCTTCTGGAGGGATGGTAATACTTACC
+
DDC>DBLED@DDEA===8/A<9<>+....)..)
@TP09X:00185:00804
GTCCAAGCTTCTGGAGGGATGTAAATGATGCGGTGTTTGACGA
+
BCCBIBGDDADA@@:::1666666,6665555:55..)-----
@TP09X:00185:00807
GTCCAAGCTTCTGGAGGGATGGTAATTGTCCAAACTGGC
+
E==:??DLLBFCC>DDG>DEGB<<98)...288;...18
@TP09X:00185:00843
GTCCAAGCTTCTGGAGGGATGGTAATTA
+
B6:4:36BD@CA@<:::1..8).1).).
@TP09X:00186:00829
GTCCAAGCTTCTGGAGGGATGGTAATGTACTACGAA
+
>>=8>CIGEAFDD>CBE?DEIA..).........8)
@TP09X:00186:00833
GTCCAAGCTTCTGGAGGGATATGATAAG
+
66:0606@@>6<<9..82;8......).
@TP09X:00186:00834
GTCCAAGCTTCTGGGGAGTGGTAACTT
+
D>>:>AFDF@D>88=+...81..)6.2
@TP09X:00187:00808
GTCCAAGCTTCTGGAGGGATGGTAATCGTGACGTAATGTATCTATATACCTCTGCACGAATTCCTAG
+
8E>BICEDD:=>E@===::BB;::3:66665555.)....---------)3:DDDCCBB29292999
@TP09X:00187:00820
GTCCAAGCTTCTGGAGATGGTAATCTTACTGAAT
+
L>>;?BIEFAFAA?...>=288)10.).....26
@TP09X:00187:00833
GTCCAAGCTTCTGGAGGGATGGTAAATGACACT
+
EEE@FBFGFBDCB>DFE?FE>2/..).......
@TP09X:00188:00806
GTCCAAGCTTCTGGAGGGATGGTAAATCTGTGTC
+
@AA6>066B9@:=8=BE>>>>+/10)...66555
@TP09X:00189:00816
GTCCAAGCTTCTGGAGGGATGGTAACGACCGACCGGTTATTAATTCAGAATTCACCTCTG
+
<>>@EBIFEBDDF?EDD<=<FB::06...)...).1818>>D@C;@:55050.8828---
@TP09X:00189:00823
GTCCAAAGCTTCTGGAGGGATGGTAAATACGTTATGAATAGATCCG
+
...+11)..818AA=ELG>BFFBEEG8<::660655606666..).
@TP09X:00189:00826
GTCCAAGCTTCTGGAGGGATGGTAAACGACCGGTCAGTAGGGACCTCCCATTCACCTCTGCACGAATTCCTAG
+
EDH@F@EFE@DDD@DEE?EEEBDDD>>=:D5:3::66>>@@8<==CBG;>>@>>>ACCCEFDDCG<?4:4:::
@TP09X:00189:00832
GTCCAAGCTTCTGGAAGGATGATAAAGTGTCTGACTATCCGGTTGGCCAATTTCACCTCTGCACAATTCC
+
8..)09<::06666>5:366666;A8?D::553:6::=A@D<D8=4:;B4::1:5C>5555555:03-3:
@TP09X:00189:00834
GTCCAAGCTTCTGGGAGGTGGTAATCTCGACCTCATA
+
66606<@@@??::68=<<BB<6606......)...8;
@TP09X:00189:00842
GTCCAAGCTTCTGGAGGGATGGTAACCATTTCTAACTGGCCGTTCGTGAATTCACCTCTGCCACGAATTCCTAG
+
?>B=C@FDD@DDD@DFF?DCC9?DAF@:::,::606::064::4:655=9?4<0A+00<//)--..281;60::
@TP09X:00189:00848
GTCCAAGCTTCTGGAGGGATGGTAAGCTTAACTACGTTGTTAATCATAA
+
...+/2>B@:C::4666,6AB;BA46666><66666606.).288...)
@TP09X:00189:00849
GTCCAAAGCTTCTGGAGGGATGGTA
+
666066,66?9A1/)1..)...).6
@TP09X:00190:00810
GTCCAAGCTTCTGGAGGGATGGTAATCT
+
8..).).6606?C0:66,...).8)..8
@TP09X:00190:00818
GTCCAAGCTTTGGGGGATGATAAACGGACGTCCGTTAACGCGGCACTATTCACCTCTGCACGAATTCCTAG
+
D==8>?AFFF,6666)6BB@666,::0:BEGDACC@D;ABCCAEDDBEE?EDD=BBDC;;;B>=C=B=CBB
@TP09X:00190:00846
GGTCCAAGCTTCTGGAGGGATGGTAAGTCCGT
+
.)..).).8828=:4:@@8@:0+11+...)..
@TP09X:00191:00815
GTCCAAGCTTCTGGAGGGATGGTAACCGCTCTATTTAGATTACGAACAC
+
B@@4:5:=EBFED@EEE>DEFA??3:3:6666???6:./.)....28..
@TP09X:00191:00821
GTCCAAGCTTCTGGAGGGATGGTAACCATACACTAACTGTCGATTCACTTGAACCGG
+
>6:366>CE@DDD?DDE?EEFA8;).)........).66;;;550555:6:;).*.)
@TP09X:00191:00823
GTCCAAGCTTCTGGAGGGATGGTAAATGCTACTACGTA
+
8..+0>ALLBEDD@DDD>BCA;:::,668.........
@TP09X:00191:00829
GTCAGCTATGTGAGGGATGGTAAACTCATGCGGTCAACTAATTCACCTCTGCACGAATTCCTAG
+
>=./>88.....88=;===:555,......88)55=95666;6666<A::5:::<=6=)0+//.
@TP09X:00192:00813
GTCCAAGCTTCTGGAGGGATGGTAAGCCGAGGTT
+
EDD@ECFEE=BBD@DDD=DF>7>>+..)...).)
@TP09X:00192:00816
GTCCAAGCTTCTGGAGGGATGGTAAACGTACGTCAC
+
:::5:066606>;0:66,66606:6,.8......6>
@TP09X:00192:00834
CGTCCAAGGCTTCTGGAGGGATGGTAAACGAGCGTTCAGTCACTCTACTTAATTCACCTCTG
+
:<>828).)..)..8).55,5336333)655555503::8883C?::::295>-39929333
@TP09X:00192:00847
GTCCAAGCTTCTGGAGGGATGATAACCGATCG
+
C==8>ADEFAEED@FLA6>01..8).)666..
@TP09X:00193:00817
GTCCAAGCTTCTGGAGGGATGGTAAATT
+
8..+/>AILBFDE@ECD?ACF710/)..
@TP09X:00193:00821
GTCCAAGCTTCTGGAGGAGATGATACTCGT
+
CCC?FAKIFBECD:6:0:6666........
@TP09X:00193:00834
GTCCAAGCTTCTGGAGGGATGGTAAAGTACTTACTGGCACTTGAC
+
H>>;=<F::8<A?;CBB>@BA<:::,.8<<<+....).555055.
@TP09X:00193:00844
GTCCAAGCTTCTGGGGAGGATGGTAAATG
+
:::5:3:DC@DDAA=4/0*..82.01)..
@TP09X:00194:00815
GTCCAAGCTTCTGGAGGGATGGTAAATACCAGTC
+
E>>:??DDGBDDC@FEK>EFFA...)...)....
@TP09X:00194:00842
GTCCAAGCTTCTGGAGGGATGGTAATGACGCTAGTCTAATTGATC
+
8..):4:B@<A::4:66,6660660666666;5.....).)....
@TP09X:00194:00843
GTCCAAGCTTCTGGAGGGATGGTAAGTACGTACTCACT
+
6664:;ACD@DED>CA@8A::06636566.........
@TP09X:00195:00813
GTCCAAACTTCTGGAGGGATGGTAACACTGACCGGAGGACCGGTTTCTTATTCACCTCTGCACGAATTCCTAG
+
BBBAGG@AAAEEF?>>=8=BC?CGBEE==<AA3:4::;A?:A:??8?C;BB>CCC@EDBBBB<<=;8>C@88;
@TP09X:00195:00828
GTCCAAGCTTCTGGAGGAGATGGTAACCTACTAGTCGTTTG
+
...*.18?C9@;<+01).....)5D:@666.........).
@TP09X:00196:00826
GTCCAAGCTTCTGAGGATGGTAATGACT
+
??>AL@DDD9B::::46660./)100..
@TP09X:00196:00830
GTCCAAGCTTCTGGAGGGATGGTAAACGTGGTATACTGGATCATCGTCATTA
+
@>@8><>ILBFDD@EEE>DEEA...)/...).....66066;555555.-)-
@TP09X:00196:00838
GTCCAAGCTTCTGAGGGATGGTAATCAATACGGTCGGTCCAATTCACATCTGTCACTA
+
...>ECEFF>A...>>;=C;6;>+...)...505:5055056:055553-----....
@TP09X:00197:00807
GTCCAAGCTTCTGGAGGGATGATAAATTCTAACA
+
888+0).FD@EBB=DA>6A00..882=)..8)..
@TP09X:00197:00817
GTCCAAGCTTCTGGAGGGATGGTAACCGATCACTCGGTTGTTTCTGCTATTCACCTCTGCACGAATTCCTAG
+
FCC>D@FLK?CCE@EFFBE??=?E@DABB<6666663:4666,6>A@B=:3:::4:::::::::::;A>:::
@TP09X:00197:00824
GTCCAAGCTTCTGGAGGGATGGTAAACCGTACG
+
D::5:36AB=BC@::==8:FF;:..).).....
@TP09X:00197:00833
GTCCAAGCTTCTGGAGGGATGATAAGCGTTGA
+
A::0<0<HF@E=>066D,66666.)....)..
@TP09X:00197:00841
GTCCAAGCTTCTGGAGGGATGGTAAACCGACTCGC
+
DCC>CAGKEBEEE>CCD>DCA;::6,.).......
@TP09X:00197:00849
GTCCAAGCTCCTGGAGGGATGTAAATTCCTAACTAGAAC
+
:<=;A<C:::06@:CBL?E:::::1:0666606:5..).
@TP09X:00198:00833
GTCCAAGCTTCTGGAGGGATGGTAAGACTTCGACT
+
6664:5:>?>DED;>>D=D>>6.1+....).....
@TP09X:00198:00837
GTCCAAGCTTCTGGAGGGATGGTAATGTCAGCTA
+
FCC>C?DLLBEDD@DDE>B<<9/0+.....8...
@TP09X:00198:00847
GTCCAAGCTTCTGGAGGGATGGTAACCATACGTACGT
+
8..).28;=>BED?DFG>A>>7..).)..........
@TP09X:00199:00839
GTCCAAGCTTCTGGAGGGATGGTAAATCGTCCGAGT
+
66>6>ADDE?DDF@KDD?DEF>:661:66..)....
@TP09X:00150:00850
GTCCAAGCTTCTGGAGGGATGGTAAACCTACG
+
...).==DG>FFD<>?L?=::400.)/)....
@TP09X:00150:00863
GTCCAAGCTTCTGGAGGGATGGTAAGCGTAACTG
+
:>>:=BFFDAEDC<DDM?E..+1>+.....)...
@TP09X:00150:00883
GTCCAAGCTTCTGGAGGGATGGTAATGCCATAC
+
EDKAE@EDD@EEEA>>>;0A<9<>+...)....
@TP09X:00150:00885
GTCCAAGCTTCTGGAGGGATGGTAATACGTACGA
+
==>@FAEGE@DCB>CCK?A>>7./+.........
@TP09X:00150:00890
GTCCAAGCTTCTGGAGGGATGGTAAATACTACGTACGTG
+
8..+07F:=86>@4:=E>DCL9<<<+.............
@TP09X:00151:00863
GTCCAAGCTTCTGGAGGGATGTAAGCTAGTCGTT
+
8..-1BEIEAEDD@CMF6>....)..66666..)
@TP09X:00151:00869
GTCCAAGCTTCTGGAGGGATGGTAACATACGC
+
...+:<BBB@D::4:AA8@::0660.......
@TP09X:00151:00870
GTCCAAGCTTCTGGAAGGGATGGTAAGTGGTTATCTGTTAACGTTAGTAATTATTCACCTCTGCACGAATTCCTAG
+
@CC>CAFDDAFC@9A3::1:>>9::3:5505055A3:.).)...)...8).)..1:66066;;?:=:5>C0:2565
@TP09X:00151:00877
GTCCAAGCTTCTGGAGGGGATGGTAACCATACGCTAC
+
810).).HF?C>=8:@BB8<<@B>A)/)......8..
@TP09X:00152:00866
GTCCAAGCTTCTGGAGGGATGGTAAGTCTCTACGC
+
D::4=;A<>2>/.)/>82>CA6<>+..........
@TP09X:00152:00877
GTCCAAGCTTCTGGAGGGATTGTAAGTTAACCGAACATCTATTCAGCGAATTCACCTCTGCACGAATTCCTAG
+
LEGAEAEDDAEEE>CCB<@B5:=C?CA@D8<8<C??>BB<=>AEEEDDE<>2:::5:@?BCCCCG?C?D<<<=
@TP09X:00152:00881
GTCCAAGCTTCTGGAGGGATGTAACTACTACTGAA
+
...?I?CCDAEED@CB@8@::6;5..........)
@TP09X:00152:00884
GTCCAAGCTTCTGGAGGGATGGTAAAGTTCC
+
@6:5:06A>0:::3::>,:660..8)..28)
@TP09X:00152:00889
GTCCAAGCTTCTGGAGGGATGATAGTCCGTACACGTTCGGTTAATCAACCTCTGCACGAATTCCTAG
+
EDD@DAFEE?CFEA../+0>/1...88)........2881>3:-333-3-53333:366066>6666
@TP09X:00152:00890
GTCCAAGCTTCTGGGAGTGGTAACTCGACAGCTTG
+
CDC@F=AAA0<6=C;DA::3::0666.......).
@TP09X:00153:00859
GTCCAAGCTTCTGGAGGGATGAGATACCATACGACTGGTTAGTTAATGATTCACCTCTGCACGAATTCCTAG
+
??>@ECGCC@EEF@CCC?B>>?DEDDEADDCBBDD=<;=?CDD@D@DGCC?BB>:B<<<EEDEG?D9<8;>?
@TP09X:00153:00862
GTCCAAGCTTCTGGGAGGGATGGTAACGT
+
6<6;D;:6:6>:::,666,..82.0+...
@TP09X:00153:00863
GTCCAAGCTTCTGGAGGGATGGTAAGAGACATAACTGACGGTTGGTCAGATTCACCTCTGCACGAATTCCTAG
+
DDDADCEFE@DDE?DDF?EFEADDADBBBCCCDADD;;<>8>2:3:??>>D=<<<7<<D<=?BBE9@2929:9
@TP09X:00153:00882
GTCCAAGCTTCTGGAGGGATGGTAACCGGCCGTCCGATCGGTCCACTTTATTCACCTCTGCACGAATTCCTAG
+
8>>>KCKEEAFDD@DEE?FFFBEF??3:4:4:::066:::<::5:::C8BC@DDDAFDD>==CBB=C@E===:
@TP09X:00153:00885
GTCCAAGCTTCTGGAGGGATGGTAACGCTAGACGCGAACTGAACCGGTCCAGCTCTATTCAACCTCA
+
:==0<@DCC===E?CDE>>>>600+............)..55050505:05555:333?3-)-)---
@TP09X:00153:00892
GTCCAAGCTTCTGGAGGGATGGTAAACGTACGTGTA
+
E=:5>@DED@DDD?CBB<@AB;:::,66........
@TP09X:00154:00871
GTCCAAGCTTCTGGAGGGATGGTAATCCTCCT
+
...).).88=AAC@EDF16666..)..)..).
@TP09X:00154:00872
GTCCAAGCTTCTGGAGGGATGGTAATCCCTACCGGCTAGTCGTTATACAATTCACCTCTGCACGAATTCCTAG
+
8..*1AFFEBEDD?EFF?AH=6..)..8)...)605;666>??9?6:::3:46A@<?:555:>:<9<@D<BBB
@TP09X:00154:00875
GTCCAAGCTTCTGGAGGGATGGTAAACGGACGTTTGTTTG
+
0..).)...>AACAEDD<>?E?BFF1::06....)...).
@TP09X:00154:00885
GTCCAAGCTTCTGGAGGGATGGTAAGATTTTCTAA
+
>>>BLBKFD@DCD@=::8=CA6A>2.....(...)
@TP09X:00154:00889
GTCCAAGCTTCTGGAGGGATGGTAAACCGTTGTA
+
?<=:>CILFAEDD>CCK>DDB<0..).)..)...
@TP09X:00154:00893
GTCCAAGCTTCTGGAGGGATGGTAAGCTAACAACTAACCATTCATTCGTATTCACCTCTGCACGAATTCCTAG
+
?>DAIBCDCAEDD?CCD=DA@;BB:??AD;CC?==>AFBFHAEDEA=>>>E<BBB:?::::5==C?D@E?DCC
@TP09X:00154:00898
GTCCAAGCTTCTGGAGGGATGGTAACCGTA
+
66<8=CEFHBEEE@EA>6>..)..).+0..
@TP09X:00155:00864
GTCCAAGCTTCTGGAGGGATGGTAAGATACTCGACTTAACGGTTGGTCTATTCACCTCTGCACGAATTCCTAG
+
=>DAF@FDF@CCD@DDD>DFFBIE@=>>=::::=::;@4::5:5:4:<:AC?EDDADFEEDBBBE@E7<7:=B
@TP09X:00155:00866
GTCCAAGCTTCTGGAGGGATGGTAAGTCCGACGTCA
+
DDFBICCBBAFEE?DCD>DCC;BA2/..).......
@TP09X:00155:00879
GTCCAAGCTTCTGGAGGGATGGTAATGCTGATGTGTCCATCGTTAGTCTACTTCATCCTCTGCAC
+
CFD@FBFFEAEFC<DEE>EHHBED=6666665;:555055533-333336660666698......
@TP09X:00155:00893
GTCCAAGCTTCTGGAGGGATGGTAACGTCGCGGTCAT
+
FEC>CCEGEBE?=3:::,66BB.1)......606688
@TP09X:00156:00853
GTCCAAGCTTCTGGAGGGATGGTAAATGCCA
+
:::5:;>CDABBC?CBB<<11+1<<)...).
@TP09X:00156:00855
GTCCAAGCTTCTGGAGGGATGGTAATAGATACGAAACTG
+
...>DBIFIAE==;>>G?FEDAEEA=:18.....8)...
@TP09X:00156:00859
GTCCAAGCTTCTGGAGGGATGGTAACTTAATAGCCAACCAGTTGACGATATTCACCTCTGCACGAATTCCTAG
+
DCC>C@EGLAEDD?CCD?DGEAEE@DD@@3::::<B@D>CCFACCC>==BD?EDDBEGDBBBECC@DADA<<<
@TP09X:00156:00867
GTCCAAGCTTCTGGAGGGATGGTAAGTCGTAACTTA
+
EDD>E@EEFAEBB>CDF?EAA7>>)......)..).
@TP09X:00156:00869
GTCCAAGCTTCTGGAGGAGTGATATGTACGCGCTG
+
>?>@FBEGF?CDE?>>7...8...85555533333
@TP09X:00156:00872
GTCCAAGCTTCTGGAGGGATGGTAAGTGACCGGACGGCCGGTCAAAGAATTCACCTCTGCACGAATTCCTAG
+
CCB=DBKGFBEEEAFEF?DCB::/2;/...2828./):-3-3:::)33689989-3389@DBBC?C?C@CDD
@TP09X:00156:00876
GTCCAAGCTTCTGGAGGATGTAAGTCTACATAGCTGG
+
8>==C=ACE?:109/.)....8)65..........8)
@TP09X:00156:00880
GTCCAAGCTTCTGGAGGGATGGTAATTCGGTGTGTCTTTACGTATTCGCTC
+
A:1+.2./.=00.=AFH;CCFB=:8<8..28.......)....--2-----
@TP09X:00156:00888
GGTCCAAGCTTCTGGAGGGATGGTAACCGACTATCCGGCAACAGACTAGGATTCACCTCTGCACGAATTCCTAG
+
E=DC@E@CCCAD=<8=AB8CDF@EGAF?B:::6666><>;:6655<<CE@BC@CFD>BCDDECC:50:3:4:BB
@TP09X:00156:00889
GTCCAAGCTTCTGGAGGGATGGTAAGATTACCGTGTTGCAATTGGTCCAATTCACCTCTGCACGAATTCCTAG
+
FDDAEBEEDADDEADEE?D===?FADDE@DD>@=CEAEDD=B>B?CC>B>B@C<<<>DDDCCBDDADBEADCC
@TP09X:00156:00899
GTCCAAGCTTCTGGAGGGATGGTAAGCATTTGCCGGCCATTCGGTATCAATTCACCTCTGCACGAATTCCTAG
+
DEDAF>CBFAFFEACDC>BCB>CD?BDDDD>DD@F@D4::4::4:DD::8<8=DEAE=<=DDDCC@C@D@DDD
@TP09X:00157:00855
GTCCAAGCTTCTGGTGGAGTGGTAACCAA
+
6<68=CBDCBBCC8669666;:/0+/).)
@TP09X:00157:00859
GTCCAAGCTTCTGGGGAGTGGTAAATTACGTACGG
+
/0/7>90..).88=AH?=:A;:::,60.......)
@TP09X:00157:00863
GTCCAAGCTTCTGGAGGGATGGTAATCCTAGTACCGAC
+
666066>?C?DEE>CGDBFFE<>8)0.)......).55
@TP09X:00157:00868
GTCCAAGCTTCTGGAGGGATGGTAAGTATGGTAACGC
+
KGDBI@GEL@DDDAEFE?F==4::46....)..)...
@TP09X:00157:00871
GTCCAAGCTTCTGGAGGGATGGTAATCCCTACCGTCCATTAGTTTGGGATTCACCTCTGCACGAATTCCTAG
+
:::469?EMBDDD@DEE?AAE?>=)..=1;>;6:::4::5:66D=DD?=><>B@9?:::::@@=@D>B?CCE
@TP09X:00157:00891
GTCCAAGCTTCTGGAGGGATGGTAAACGAATAGTCGGTATGTTTTTCGACATTCACCTCTTGCACGAA
+
FEEAE@EEEAEDEADDD?DA>;:::,:AA06:6666065555555)666665@D881...)...5..)
@TP09X:00158:00850
CGTCCAAGCTTCTGGAGGGATGGTAAATATGACTGGTTGTCCAGTACCGCATTCACCTCTGCACGAATTCCTAG
+
>???BE@D=<8=@B:BDD<><DAEEE?DDB<<<==AG@ECD@DDDDD@E<<=?CCE@BBBEBCCDD@D@DAFDD
@TP09X:00158:00870
GTCCAAGCTTCTGGAGGGATGGTAATCACAGTCGTA
+
...>E>AEL=>>D?DDL?EDD;::466.........
@TP09X:00158:00877
GTCCAAGCTTCTGGAGGGATGGTAAACTCTACCGTATTCTCCGTTCTATCAATATCCTCTGCACGAATCCTACT
+
FDD@FCKDD?DEE@DEF?BA>;::6,.....82...8)...).81;6555.1....2.....666>0669>...
@TP09X:00158:00881
GTCCAAGCTTCTGGAGGGATGGCAACTAGACCACTGGTCGTTC
+
..>@E>ECGAFEE@DDD1:6F0660666...)....).888)6
@TP09X:00159:00850
GTCCAAGCTTCTGGAGGGATGGTAAGCAAACCAACCGGTAGGTCAGCACATTCACCCTCTGCACGAATTCCTAG
+
>>:;C@=>>A>>>ACCC?CGG@FF@BBBF>CAC4:356;==6<55:?::33-33::)33339:?::4:2:2333
@TP09X:00159:00855
GTCCAAGCTTCTGGAGGGATGGTAACTCACTCGACTCCAGCCCATAAGTATTCACCTCTGCACGAATTCCTAG
+
6<<=A;ABD>BBC?CCC?CIFADC8::BC::=:::BB??BBC:==E@E>==@EEEA<<<::::??:C?C=CG>
@TP09X:00159:00872
GTCCAAGCTTCTGGAGGGATGGTAAAACCTTACTACCGCTCGTTCGTTCATTCATCTCTGCACGAATTCCTAG
+
>>>@F??>LAEDD@CBB<BBB?CGFF:D@DAGIE>><>FKEED@DDD@DDD@DD;=<EFEBBBCD?D>D>DDD
@TP09X:00159:00885
GTCCAAGCTTCTGGAGGGATGTAACTTCGTAG
+
8>>>E-/>C@CCD@EFL;A00.8)..)....6
@TP09X:00159:00888
GTCCAAGCTTCTGGAGGGATGGTAATCTCTCGACATGTG
+
...6A96<<8<<D;=:D>...6>8)...88....8....
@TP09X:00159:00896
GTCCAAGCTTCTGGAGGGGATGGTAATGCTAGCT
+
@660606660666066DD06660660666.....
@TP09X:00160:00850
GTCCAAGCTTCTGGAGGGATGGTAAATGA
+
>6:4:;===BEDG9:::1::.1/01)...
@TP09X:00160:00857
GTCCAAGCTTCTGGAGGGGATGGTAA
+
KKC>ECKDD@C?81//0/(...).<>
@TP09X:00160:00860
GTCCAAGCTTCTGGAGGGATGGTAACTCACGTACAC
+
>>=?F@=>??BCE@DEG?FAC;::5...........
@TP09X:00160:00861
GTCCAAGCTTCTGGAGGGATGGTAAGCATCGTGTAC
+
C>=4:<::=8<EE@FDF?EHFA>A)........8..
@TP09X:00160:00862
GTCCAAGCTTCTGGAGGGATGTAATAACTACTAATAGCAGGTA
+
:<=:>ADEEAFED?.//*01..8)..18...6605==55.1..
@TP09X:00160:00866
CGTCCAAGCTTCTGGAGGGATGGTAAAGTTAACCCGCCGGTTAGTTGGTCATTCACCTCTGCACGAATTCCTAG
+
>?KF@DAD<<;>CC?DGG?EEE?=<D6??8<3:C6::23-3-339298>>?>9>992:BB?ABBCD@D>C@CCC
@TP09X:00160:00877
GTCCAAGCTTCTGGAGGGATGGTAAGACCTCC
+
...).18.606BB=CDE>=..288)..8)..)
@TP09X:00160:00893
GTCCAAGCTTCTGGAGGATGGTGATACT
+
>>==CBFEF@DD=6;<+..82.......
@TP09X:00160:00899
GTCCAAGCTTCTGGAGGGATGGTAACTACTACGTGAC
+
CCB>DBGKFADDD?EDK?FCC>@B;8...........
@TP09X:00161:00850
GTCCAAGCTTCTGGAGGGATGGTAAGCTGCTTCTGCACCGTATTTACCAATTCACCTCTGCACGAATTCCTAG
+
>??@GAFFD<<=B>CDD?DDDAEE@BBBEFFBDDDDDEACBBBG?EE;=;=?CBFAF=<=CCEEE@C?C?DDE
@TP09X:00161:00854
GTCCAAGCTTCTGGAGGGATGGTAAAGTATCTGGTCGGTCGGTTAGATGATTCACCTCTGCACGAATTCCTAG
+
>>=@E=CCDADBB>CDE:>?EBEEK?DCA:/10)...)---)-)3::0/..4=;;)933399B;<7<?D=BBB
@TP09X:00161:00859
GTCCAAGCTTCTGGAGGGATGATAAGCATAGCTCGGGTATTAATATTTATTCACCTCTGCACGAATTCCTAGC
+
DDD>E@GDEBFED@EEGAF>==6F0666665555.82./-)-)---8)--)-.82@5<5<555C6:03--...
@TP09X:00161:00863
GTCCAAGCTTCTGGAGGATGATGATAA
+
8<:0<ADED@EDE4::;:66??BBBBC
@TP09X:00161:00868
GTCCAAGCTTCTCGAGGGATGGTAAATACTT
+
DDC>DBIE>2>....88;8>82...)....)
@TP09X:00161:00871
GTCCAAGCTTCTGGAGGGATGGTAATTTCCTTCCGACAGTTAGTAGACATTCACCTCTGCACGAATTCCTAG
+
===@FBCFD@DDD@DDD8=:B<AB4::,:30).)....88)55:>>666665660655565555:=6:3./.
@TP09X:00161:00877
GTCCAAGCTTCTGGAGGGATGGTAAGCTCGCCTATG
+
>::56066@:AAC>EGGBKHHA:0+......).88.
@TP09X:00161:00881
GTCCAAGCTTCTGGAGGGATGATAACATGCGTAAC
+
F::5:36A@@DDD?DGG?DC::66066.....8).
@TP09X:00161:00888
GTCCAAGCTTCTGGGAGGATGGTAACTCGTCGTTACT
+
6=<8><DAB06:::1:A06<DADD0......88)...
@TP09X:00161:00890
GTCCAAGCTTCTGGAGGGATGGTAATGACGCATA
+
LEEAEAEDCAEEE?=A>6>..).8).......=5
@TP09X:00161:00896
GTCCAAGCTTCTGGAGGGATGGTAACCGAAGAC
+
=6:;D6>CD@ECC<:::1:::06:5.)..)...
@TP09X:00162:00860
GTCCAAGCTTCTGGAGGGAATGGTAACCGACTGCCCGTTAAGATGTCAATATTCACCTCTGCACGAATTCCTAG
+
CDC@CCLKG;=>E@EDI>D?ED@DI;>).//....).6>C:EBCBB<:4:?B9BCD?C<=<CCDBC=B@D?DDD
@TP09X:00162:00867
GTCCAAGCTTCTGGAGGGACGGTAACCGGACATTTGGTCACTGTGACTGATTCACCTCTGCACGAATTCCTAG
+
CEC@FCLDD@DDDAEDE>DDDBDEAE@DBDDDDD>D@DDDDDDBBBDDDCC?CCD@BABDCDDDD@DAE@DDD
@TP09X:00162:00876
GTCCAAGCTTCTGGAGGGATGGTACATAAC
+
...28)...=8<@;:::,66>6..1...).
@TP09X:00162:00882
GTCCAAGCTTCTGGAGGGATGGTAACATTGTCGTACTGGCTTA
+
...6C28BC?BCE?CBD<>=LBHEA:66066.......).81.
@TP09X:00162:00889
GTCCAAGCTTCTGGAGGGATGATAACTAATTTCTAATGACTGGTCGTAAATTCACCTCTGCACGAATTCCTAG
+
DDEAEBFCCACCE>CCF?FDBBDD@EEEAEF?FCC>CCDEGG@D>BBEF?D@DDD@DBBBEDDDD@D9=;=BB
@TP09X:00162:00897
GTCCAAGCTTCTGGAGGGATGAGATACTAATCGGACGGTCGGGAATCTATTCACCTCTGCACGAATTCCTAG
+
FEE@DAKDD@DDDAEEE?DDDCCCCBBFE@DB;6A::4::::1=AEC>?>ADDD@D===FEEBB>B@D@DDD
@TP09X:00163:00856
GTCCAAGCTTCTGGAGGGATGGTAATCCTACGTACGATGT
+
66:5:AECE@DFE>CCB<BAB;@A;::0666.........
@TP09X:00163:00885
GTCCAAGCTTCTGGAGGGATGGTAAATACGACGACT
+
B==8>>CIFAEGE?DEE>BCA>:::16.........
@TP09X:00164:00865
GTCCAAGCTTCTGGGGGAGTGGTAACGTACGATAGTTGCTCTTATATTCACCTCTGCACGAATTCCTAG
+
:6:069??B:@:::::)66>@<:0+.....888;550555..).---)-8:2DCCDFED;88:8>8;<<
@TP09X:00164:00873
GTCCAAGCTTCTGGAGGGATGGTAACAACCGAACGCCAGTT
+
8..+.).>>6B==;>EE?ECC?AFA::066..)...)...)
@TP09X:00164:00883
GTCCAAGCTTCTGGAGGGATGGTAAACTTAACACGA
+
66:3=9?DLAEDE?=::1:::3:FE1/.).).....
@TP09X:00164:00888
GTCCAAGCTTCTGGAGGGATGATAAAGTACTACGACTATTGATCAATTCCACTTTGTCGCAACTTGAATTCCTACTCGCCGTAACCTAATTCCCATACAGTGTGA
+
8==>F-0?DBDDE@==:1:FA@ABB165666665555:505555503-3-3333)3:3333-33-339999?388--55)---)-)-C>A=DD:22---------
@TP09X:00164:00895
GTCCAAGCTTCTGGAGGGATGGTACCCTACTTTTCCGTTACTACCACTTCACCTCTGCACGAATTCCTAG
+
<6B8<5>CD6@::8=@A8CCA;@:66,6?66::)666606:66606@@066?066::@BBBB8:4:<:::
@TP09X:00165:00874
GTCCAAGCTTCTGGAGGGATGGTAACATGGTGGTCTAGTACCTTTACATTCACCTCTGCACGAATTCCTAG
+
>??@FBILF=>>C>CGG?EDDADD?<:::;::4:6666655055,5;550533-3333:>>>B=B@E@CCD
@TP09X:00165:00884
GTCCAAGCTTCTGGAGGGATGGTAAAT
+
...).).88)/.82.66,6660666,6
@TP09X:00165:00897
GTCCAAGCTTCTGGAGGGATGGTAACTATCGTCG
+
8>>>D>DDEBDDDAEFE>D=:36>4.........
@TP09X:00165:00899
GTCCAAGCTTCTGGAGGGATGGTAACCGATCGTTCAGTC
+
DCC>CAFDLAKDC<:::166@:8>+/)..8888)666..
@TP09X:00166:00851
GTCCAAGCTTCTGGAGGGATGGTAATACTGACT
+
???BI@EDD?CCC?DEI?FA86./+........
@TP09X:00166:00859
GTCCAAGCTTCTGGAGGGATGGTAAATGCTCC
+
DDDAGCDDDADDD@CCC?A>>7...)......
@TP09X:00166:00866
GTCCAAGCTTCTGGAGGGATGTAAATACTACCGG
+
===?EBEED@DFE?BCG?E==.8818//...18)
@TP09X:00166:00887
GTCCAAGCTTCTGGAGGGATGGTAAGTTTACTTAACGCTCAGTAATTCATATTCACCTCTGCACGAATTCCTAG
+
>>>AI>CDD@ECD@FFE<CCEACC0.1.)...+.).8888@?::2:-3@3::2:992998>9;;9929991?@>
@TP09X:00166:00889
GTCCAAGCTTCTGGAGGGATGTAATCTTA
+
.6:06=CBMAEFD@B@A10./..)...).
@TP09X:00167:00858
GTCCAAGCTTCTGGAGGGATGGTAACTGACCGGGCAT
+
:===C@ECC?CDD@DDG?EDEA::4.8...).82...
@TP09X:00167:00859
GTCCAAGCTTCTGGAGGGATGGTAAACGCTACGACGTTGA
+
>664:<@???A::4::61666<C88)...........)..
@TP09X:00167:00878
GTCCAAGCTTCTGGAGGGATGGTAAGACTAGTCACTCGAACCGTTACGTCTC
+
6<=>C>DLLADDDACA<6<0/)..)...8.......>660606>0.......
@TP09X:00167:00888
GTCCAAGCTTCTGGAGGGATGGTAACTAGACCAT
+
D6=4:;A::06<<9?KK?E::3::3......).8
@TP09X:00167:00890
GTCCAAGCTTCTGGAGGGATGTAAAGTCCT
+
EDEAEBFEEADDI>E<>6A.0...)...).
@TP09X:00168:00851
GTCCAAGCTTCTGGAGGGATGATAAGA
+
/6:06:@DEAA??::::,66....)..
@TP09X:00168:00871
GTCCAAGCTTCTGGAGGGATGGTAATCCAACTGTT
+
...).).882AAA?DDF;EEM@@>*..).)....)
@TP09X:00168:00883
GTCCAAGCTTCTGGAGGGATGGTAAAGTCACCCTA
+
IFGAE@FDFADDD?===;<BB<:..+101...)..
@TP09X:00169:00850
GTCCAAGCTTCTGGAGGGATGGTAAGGTTAGCTACCGTCTGACCGTTAGATTCACCTCTGCACGAATTCCTAG
+
EDDADAEEEADDB@DEG?DCC?DE@D@B>CEEDDEAEDDDDFD@BB>B===>BBEADDDDDDDAA=B?D?DDD
@TP09X:00169:00853
GTCCAAGCTTCTGGAGGGATGGTAACTGAATGTTAGTTAGTTGTAGTGTTATTCACCTCTGCACGAATTCCTACG
+
<>=>C;ADB06<B=CFH>CCC>FE366660666066606660666>6..)..).88266=@:::::460:4:::6
@TP09X:00169:00856
GTCCAAGCTTCTGGAGGGATGGTAAGCTTCCTGACCGGTCAGAGGGTTTATTCACCTCTGCACGAATTCCTAG
+
EDD@D@FCD<E::4:66,6DDIBB6?::4:0:::EAEBCCCDDDD>DD>CC=BBB8==DDDDKCC>B>C>CCC
@TP09X:00169:00857
GTCCAAGCTTCTGGAGGGATGGTAA
+
.66066>BB<B::0666,...2...
@TP09X:00169:00858
GTCCAAGCTTCTGAAGGGATGGTAAACGCACGACTTTATTAATGTAATTTCATATTCAACCTCTGCACGAATTCCTACG
+
...+/=88>2A0..).828887.::,66666666>E,669?0666606F,6666C<650505::=5666D0606B::::
@TP09X:00169:00861
GTCCAAGCTTCTGGAGGGATGGTAATGTTCACCGTC
+
666AFCFDFADCC:ABG?AEA68>*...28..)...
@TP09X:00169:00888
GTCCAAGCTTCTGGGAGGTGGTAACCTGACGTCGAGTGAGGTAGATAACTACCTCTGCACGAATTCCTAG
+
>?>>CACA@6>:::1660..)..).)...........65505B6555055550553::=DB?9?3:3:<<
@TP09X:00169:00890
GTCCAAGCTTCTGGAGGATGGTAAGTAGTCGACGCACATGATTAATGTAACTTC
+
GGC@EBEDD@E>=6.0+.8828===<<688<11...0.-.-3-3-3333-33-3
@TP09X:00170:00850
GTCCAAGCTTCTGGGAGGATGGTAAACTAACGTCGTACATCGAA
+
66:0606DEACA<=*0.)...)...)66606@C88........)
@TP09X:00170:00871
GTCCAAGCTTCTGGAGGGATGATAACCAACTGTTTGGTCACAATTACTTATTCACCTCTGCACGAATTCCTAG
+
6==>C@FFF).1/)...).8@BCFAEBH?CCDEF?D@B:.11).)...).3;?AB@E<00<<=//*-182::D
@TP09X:00170:00876
GTCCAAGCTTCTGGAGGGATGGTAACCGGTGTAGT
+
>>@>C@EGGBFCD;>>D=AA>6/1+.).)......
@TP09X:00170:00877
GTCCAAGCTTCTGGAGGGATGGTAAACTACCTACCGTTCGATAGCGTGAATTCACCTCTGCACGAATTCCTAG
+
>>?=>IMLG6BBC@6661:BEAFDG>DEFEA===:=D@E>=>ECCEEDD@D@DDDAD===BBBCCAD?C?CDC
@TP09X:00170:00883
GTCCAAGCTTCTGGAGGGATGTATAATCG
+
...?F+.=E;==C@FA>+/......).8.
@TP09X:00171:00863
GTCCAAGCTTCTGGAGGGATGGTAACATGATGATCCAGT
+
/>=BI8:=C8<6<@A@B<?=MBEFA0/01......)...
@TP09X:00171:00867
GTCCAAGCTTCTGGAGGGATGGTAACACTACGTACGGA
+
LKE?C?CGLBEDD@DFF>EFFBED8:66666.....).
@TP09X:00171:00874
GTCCAAGCTTCGTGGGAGGTGGTAACTCGTCCAACGAGTCCATCGTAACTTCACCTCATCG
+
C0/*09<1/).....)..)6DA66066666>@C05<;665:666666066068818.....
@TP09X:00171:00876
GTCCAAGCTTCTGGAGGGATGGTAAGTCTCGACCTG
+
:::4=AFFFAIDD>CBB<AAD<:/+0.......)..
@TP09X:00171:00882
GTCCAAGCTTCTGGAGGGATGGTAATCTACGACC
+
F>>:><>FFAB::4:::16>>66:46.......)
@TP09X:00171:00887
GTCCAAGCTTCTGGAGGGATGGTAATACTCGAACGAATATGTCAGTAGAAATTCACCTCTCGCACGAATTCCTAAGC
+
=::>F4:6:066?;DCD?DEEBDD;B?A666@:@;?3:555.........).2888).......565059=056056
@TP09X:00171:00893
GTCCAAGCTTCTGGAGAGATGGTAAACGGAAACCCTGACCGTTCGGTTAATTCACCTCTGCACGAATTCCTAG
+
>CB=C@BDD?BCC8==<CA@@;:::1::3::,66,6?DBBLEB?><=>C4=;>=DAE>>>BB<<=9<@D=B<=
@TP09X:00171:00897
GTCCAAGCTTCTGGAGGGATGGTAAACGACCAGTCGTAAGGCCTTTCAAATTCACCTCTGCACGAATTCCTAG
+
DEDAFBEKD@DDDAEEE?DCC?CDE?DDEE@DDDCCBD@D@DAGE?==<8:;@@CAD>>=EFECB>BAEADDD
@TP09X:00172:00851
GTCCAAGCTTCTGGAGGGATGGTAACCCAACTGGAC
+
FCC>EBIFFAFDD>DCG?EEL@E@0..).)...)..
@TP09X:00172:00859
GTCCAAGTTCTGGAGGGATGGTAATTCTTGACGACCGTTCGGTATGTTATTCACCTCTGCACG
+
DDDAFBEE@DDE@CCC>CDEBDFAFBCC>@??::=8:EADD@====D>C=*//-)--8-533-
@TP09X:00172:00864
GTCCAAGCTTCTGGAGGGATGGTAAACCTCCCGGGTATTCATTAGCTCAATTCACCTCTGCACGAATTCCTAG
+
EED>C?CDDBEDC@=::1:AA>GDM?E@DCD,66,:A@@EFD@DECA<<0:;A::4====EEEBC?C>CADGF
@TP09X:00172:00869
GTCCAAGCTTCTGAGGGATGGTAAGCTTACGTACCAT
+
CDDAE@EEMAD=<>GG?KEE@DD?@..+0.....288
@TP09X:00172:00873
GTCCAAGCTTCTGGAGGGATGGTAATACTACGACGTGATGATGATCCTA
+
>>>>EBIFEBCCC@EDK<DDDBA;06666666@55555@:...8--)--
@TP09X:00172:00881
GTCCAAGCTTCTGGGAGGATGGTAAGTCCGAAGCTATTATCA
+
...6C>AAB<C::6,6?066606:0656065:@55..)....
@TP09X:00172:00897
GTCCAAGCTTCTGGAGGGATGGTAACGACCGGTCATTCCCA
+
66:5:46CBAC::4:66,6FFA6606666060666.)..).
@TP09X:00173:00855
GTCCAAGCTTCTGGAGGGATGGTAAACCTGATAAA
+
C>=4=<BDC?DDD>CCD>E==3/>>+.)......)
@TP09X:00173:00879
GTCCAAGCTCCTGGAGGGATGGTAATTCTTAATGACTATCCAGTAACCAATTCACCTCTGCACGAATTCCTAG
+
>??BIBDECDAED??CGBGCB>CD@D@CCAFADCEEHE>=<=CDE?D?D@D?DED@D===CDD==;=@EAEED
@TP09X:00173:00890
GTCCAAGCTTCTGGAGGGATGGTAAACATT
+
C::4:;AADAB::4::>6:66:6..)...)
@TP09X:00173:00895
GTCCAAGCTTCTGGAGGGATGGTAACCCGCACTCG
+
DDC>KBFIK@E>=<?FK?EHH;::4..).......
@TP09X:00174:00857
GTCCAAGCTTCTGGAGGGATGGTAAACGAACGTACGGTAGCTGAGTAGTATTCACCTCTGCACGAATTCCTAG
+
EDDAEBFFD@DEE@FFF?DCC<CEE>D=<8:D::<E@EDDDDCDDDDCDBB@BCC@DDDCDDDDD@D?C?CDD
@TP09X:00174:00874
GTCCAAGCTTCTGGAGGGATGGTAAGCGACTGAACATTCGTTTAGAAGAATTCACCTCTGCACGAATTCCTAG
+
<=>AF@EEFBEEEADDD>DEGBGE@B==>=::B;@::4:DD?;CBEADC?C3:::5:::=BACCD8<9=<<<>
@TP09X:00174:00879
GTCCAAGCTTCTGGAGGGATGATAAGACTCCCTACCGCCCGGTTGGCCCATTCACCTCTGCACGAATTCCTAG
+
8?D;C;::60666:6::1:666AB:?::666,5550555,50:2:2:C/::2-;<*0/-----.818).)6>>
@TP09X:00175:00856
GTCCAAGCTTCTGGAGGGATGGTAAGTTTA
+
CBDAGAFFE?CCC@EFI?E=.).;+...).
@TP09X:00175:00873
GTCCAAGCTTCTGGAGGGGATGGTAAATCCGT
+
C::4:;ADA?A::4::::).882.10)..)..
@TP09X:00175:00875
GTCCAAGCTTCTGGGAGGATGGTAATACCCACATCGATTCGATTCTAACTTCACCTCTGCACGAATTCCTAG
+
C6:8??CILBFCBB8::51..2/1*....)...55566065550555055<@:<;=BB@CCC<<8;@D@EEF
@TP09X:00176:00855
GTCCAAGCTTCTGGAGGGATGGTAAAAAACCACCGGTCGGTTAGTCAGAATTCACCTCTGCACGAATTCCTG
+
F==8>@DEE@C??6:::,:?CA:6666:*:;DFCLCD?>;=>B?BCC<=;>AKMHAGD=<<<?BB;B>B>CE
@TP09X:00176:00873
GTCCAAGCTTCTGGAGGGATGATAAAATACCAACCATTCGGTTAGCAAAATTCACCTCTGCACGAATTCCTAG
+
C::5:36FF@DAD@FEE8CDEE=<<=9=BD@D@C<?C6::45:?>::::)3-33:@3:<B<<<DD@DIMABCC
@TP09X:00176:00886
GTCCAAGCTTCTGGAGGGATGATAAACTGACCTAACGAACGGTTAGTGAATTCACCTCTGCACGAATTCCTAG
+
>>?BHBE?>=>CDAKFG>C=:::::,::D::4::5::::=FAE;>>>=C?C@CBC@D=>?DDG<=;=?D<DE=
@TP09X:00176:00888
GTCCAAGCTTCTGGAGGGATGGTAAACGGGCGGTCGGACAGGATACGAAATTCACCTCTGCACGAATTCCTAG
+
=??IG;C=>86@C4::@166<86:E>=:=8:A;C::5=BCD?ECDDCCD;><>DHAE>>>DDDCD@E@C@DA:
@TP09X:00176:00889
GTCCAAGCTTCTGGAGGGATGGTAACCTACGCGATACTAATTCAATTACT
+
C>?=?@EGLADCC?EFE?EFFAFE@A><1.....8666606065050...
@TP09X:00176:00899
GTCCAAGCTTCTGGAGGGATGGTAACTTCGTCAGTTATA
+
FDF@D@FCC?@BC<:::16CC:@A<::46......2...
@TP09X:00177:00869
GTCCAAGCTTCTGGAGGGATGATAAATGACTGTCCGTTAGTTTTATCTCATTCACCTCTGCACGAATTCCTAG
+
>=>?E@ELGBEDB<DEG?BBCEEDE?DDDDDDDD@::3:::::/:::@>:<7<BD>DDCDDDD::9<?D?ECC
@TP09X:00177:00880
GTCCAAGCTTCTGGAGGGATGATAAAAATTCCACTTTGGGTGTCCCTTATTCACCTCTGCACGAATTCCTAG
+
CBC;A;C::06B@3:::1:A@@:::::-:6BAFCDD?EF=C@:::,505?:?BE?CEDE<=>KF@D@DADCC
@TP09X:00177:00883
GTCCAAGCTTCTGGAGGGATGTAAACCGTCCTAC
+
=::;C;ACE@FEDADDE?E::688).+..8)...
@TP09X:00177:00890
GTCCAAGCTTCTGGAGGGATGGTAAATACCGGCAGTAGAACGACCATTCACTCTAGCACGAATTC
+
ABB4=3:DD@DEE@EEL?E::0:..)...).)......5956550.8288...------.82818
@TP09X:00177:00895
GTCCAAGCTTCTGGAGGGATGGTAACCAACTCGGTACGTATGGTAAAACCTATTCACCTCATCGCACGAATTCTAAGC
+
66<=CAFEE@DEE?CCD>DFGB>8)1).)....)....:66606666)66>>@B<<69>66666655.8).)...)..
@TP09X:00178:00860
GTCCAAGCTTCTGAGGGATGGTAATCCACTGTTGTTACCAG
+
ECCAFBECA=A...>>;>AE?88)..)...?C4550..)..
@TP09X:00178:00873
GTCCAAGCTTCTGGAGGGATGGTAAATCACGGCA
+
.6:0606CE@D>=9>CA<><A611/)....81..
@TP09X:00178:00886
GTCCAAGCTTCTGGAGGGATGGTAATTTTACCGACTGGTTAGAAGGTGGATTCACCTCTGCACGAATTCCTAG
+
=>?BFAF?>=>FEAEEE?DDC<BA3:::/:?:?CDBC7:4::<7<@FEADC=B::3::::CDDCC?C?C@DFD
@TP09X:00178:00889
GTCCAAGCTTCTGGAGGGGATGGTAATCCGTC
+
@==8>AFCB:@::466CC)666<:.)..)...
@TP09X:00178:00895
GTCCAAGCTTCTGGAGGGATGGTAATACATAG
+
>AE>DCFCB=B<=8>6E6A66068).......
@TP09X:00179:00864
GTCCAAGCTTCTGGAGGGATGGTAACTGTAC
+
FCC>C@D::8<BB=C>>6>0/).81.0....
@TP09X:00179:00876
GTCCAAGCTTCTGGAGGGATGATAACCAGTC
+
<0/+19<<>)..==>>>6>....828)....
@TP09X:00179:00883
GTCCAAGCTTCTGGAGGTATGGTAAGTGTAACAACTGGTCGTTTAGTAAATTCACCTCTGCACGAATTCCTAG
+
<=CBKCEFFBG>=;>D;@@::0663::=BE8::;?::4<CECC8B::::,3=CDE?CCEDD<=<?;?:?9:::
@TP09X:00179:00887
GTCCAAGCTTCTGGAGGGATGGTAAGCTGTACGTGGTCACGTCATTGATTCACCTC
+
.::06<BEF@CBC;:::1:66066066...8....).8800//..)..5055505:
@TP09X:00179:00889
GTCCAAGCTTCTGGAGGGATGGTAATTAACGACCGCACGGTCAAACAAAATTCACCTCTGCCAC
+
=6:3==BCEAC>>;>LMBDEFBDD:A:A5:66;065:6:06:::1:6DD)606..).....)..
@TP09X:00180:00857
GTCCAAGCTTCTGGAGGGATGGTAATGACAC
+
:::5:=BHIBHCC=CCI?E.1*..)......
@TP09X:00180:00858
GTCCAAGCTTCTGGAGGGATGAGATTAACA
+
CBB>E@GLMBFBB=:::1:::6...).)..
@TP09X:00180:00859
GTCCAAGCTTCTGGAGGGATGGTAACCGCT
+
FFDAK@FCC?CGFA>A;6;/.).8)0+11.
@TP09X:00180:00877
GTCCAAGCTTCTGGAGGGATGGTAAGTTACCGAATATTTATTCGACCATATTCACCTCTGCACGAATTCCTAG
+
8..)0-0EEALBB>CEE?DBB>::3650660656:5::,::<BB::2:>::3:9929@@999@;;4;?E>DDE
@TP09X:00180:00882
GTCCAAGCTTCTGGAGGGATGGTAACTAACTGTGACT
+
@CC@EAEFHBDDD;CDF?A>>7..)...)6666666.
@TP09X:00181:00858
GTCCAAGCTTCTGGAGGGATGGTAACTGACCTTTCAGTTAATAGTACAGATTCACCTCTGCACGAATTCCTAG
+
ECC>EBIFLAEDDADDC=CEEBGE?CCC>=8>H>CBDD>B>CBCCEDBCCE9===@BCCDDCCCD@D?D?BBB
@TP09X:00181:00879
GTCCAAGCTTCTGGAGGGATGGTAACTAACGTTATA
+
6660606=EAFMGADDD>EIE<D>)...)..818..
@TP09X:00181:00880
GTCCAAGCTTCTGGAGGGATGGTAATCGACTAGTATGTCATGAT
+
??LBEBIEEACCDAFEE?FGF;::0666C555=5555553----
@TP09X:00181:00892
GTCCAAGCTTCTGGAGGGATGGTAAAGCTAATACGTCACAATCGACGAGCTTCA
+
=@B;A;A::066=:CBE8@6:3:66,6;88).........)....555558188
@TP09X:00181:00896
GTCCAAGCTTCTGGAGGGATGGTAATTTACCGGCTGGTTGGCAAACCGAATTCACCTCTGCACGAATTCCTAG
+
B<=:?@EFHA=::4:::1=EFBFD066,669?066;4:40).0=*0)..).).@D@=>>B<::::3:3:;:::
@TP09X:00181:00898
GTCCAAGCTTCTGGAGGGATGGTAATGACTGACGCCGGATAAACC
+
6<6==ICCC?CED?EDG?EDD;>>).......1..).28.55,50
@TP09X:00182:00857
GTCCAAGCTTCTGGAGGGATGGTAATAACTCGTTA
+
FDD@D@EDD?DDDACCC>BC@;A>)..1.....).
@TP09X:00182:00863
GTCCAAGCTTCTGGAGGGATGATAAGTTGCGTCTTGCCGTTTGTCAGATTCACCTCTGCACGAATTCCTAG
+
C==8>BDKDAEEE;>?E>BA:::66650555553-6.2888).....;C6:BD;==DBCBBBC4:2:3:::
@TP09X:00182:00870
GTCCAACTTCTGGAGGGATGGTAACCTACGACGTCG
+
>>>@G<=>CFFE@EEF?DDEAF>).)..........
@TP09X:00183:00862
GTCCAAGCTTCTGGGAGGATGGTAA
+
CDD@EAFEE>@0//*0.)...)..)
@TP09X:00183:00865
GTCCAAGCTTCTGGAGGGATGTTAAGCGTGCCCTAACCGTCCAGTCGTTATTCACCTCTGCACGAATTCCTAG
+
>>>AFCAEDBEDD@DEF>CA::3:4:?A?:55,5606066668.....).81.66066@<<=DDE?@:B::::
@TP09X:00183:00873
GTCCAAGCTTCTGGAGGGATGGTAAATTCTATCGACCGGTAAGTAAGCTATTCACCTCTGCACGAATTCCTAG
+
BDC@FBFED@DDE9?AFBEEEBDDD;<8:B?:11/0).)..)66606@66<?<>=:==CCDDDDD@A@=7<</
@TP09X:00183:00880
GTCCAAGCTTCTGGAGGGGATGGTAATTCCTTCCTACGTAA
+
EDD?F@EFEAEFC<::::):FFADC?C060.2828.....)
@TP09X:00183:00881
GTCCAAGCTTCTGGAGGGATGGTAAACCGACCATTCGTTAAACCGTCGTAATTCACCTCTGCACGAATTCCTAG
+
8..*1=AD@@B::4:::16669?BE8@4:::06:066605C0:0555...+/)-.818>DDEECGFAE?B@BKD
@TP09X:00183:00882
GTCCAAGCTTCTGAGGGATGGTAATCGTAACCGTCGT
+
101+02;./)....8>;>EMAAA4:....).).....
@TP09X:00183:00886
GTCCAAGCTTCTGGAGGGATGGTAATTTCGGTGGTTGGGTA
+
...>EIEDC?ECC<:::1:CF@@?4::,660663:0..)..
@TP09X:00183:00891
GTCCAAGCTTCTGGAGGGATGGTAACATGACGTGATGTATATTCACTAACTCAATTCCTCT
+
6664:9?BB:<<C;CBC>CCF;<8)................505555505333-3-398--
@TP09X:00184:00857
GTCCAAGCTTCTGGAGGGATGATAACCGGC
+
>?>BICLED?DDE@CB@8;0/...).).).
@TP09X:00184:00872
GTCCAAGCTTCTGGAGGGATGAGATGAAT
+
:664:466?06:C::::,6....../.).
@TP09X:00184:00874
GTCCAAGCTTCTGGAGGGATGTAAGCTACGCG
+
CDC>CBDDCBFED>CAF6>01..+.......6
@TP09X:00184:00880
GTCCAAGCTTCTGGAGGGATGGTAATACGTTGACGAGTCATCGATTAACTTACACC
+
>6:0<ADGFAD??::::,6CCAC8).1...)....5555:55333-3-33-3333-
@TP09X:00184:00883
GTCCAAGCTTCTGGAGGGATGGTAATGCTACGTA
+
6<6;C===?ADDDAIEE>DBD>1.).........
@TP09X:00184:00890
GTCCAAGCTTCTGGAGGGATGTAATGTATCT
+
EEK@D@DFFBEBB<>FF28....).......
@TP09X:00184:00895
GTCCAAGCTTCTGGAGGGATGGTAACCGAACTAGTATA
+
6663:6>>B<A::4:@?6>BC?BFA>)..)........
@TP09X:00185:00872
GTCCAAGCTTCTGGAGGGATGGTAACGAACGTTCGGTTATTAACTCAGTATTCACCTCTGCACGAATTCCTAG
+
>?>AKAFDD@DDDAEDE?ECC?CB>BCC?CDD@DD?D?BB?C?BBBBBCDD?DBB>BBBBCDDCB=B@E@DDD
@TP09X:00185:00879
GTCCAAGCTTCTGGAGGGATGGTAACCGACCAGTAGTTAGTTTCTTTGTATTCACCTCTGCACGAATTCCTAG
+
>??BIBFEEADCE>CEF>DDD@DE@D@DCE@DDDDDC?DDDE>CBD>DDDD@DDDADDEDDDDBB=CHE@BBC
@TP09X:00185:00882
GTCCAAGCTTCTGGAGGGATGGTAAGACGATCGTTCA
+
6>>@FBIEFAF=:4:::1=F>9<;+.....555505.
@TP09X:00185:00890
GTCCAAGCTTCTGGAGGGATGGTAATCGTAGTTCGTG
+
>>>>DBIFF@DCCAFEF8>>FI>>+.......)..8.
@TP09X:00185:00896
GTCCAAGCTTCTGGAGGGATGGTAAGCCCATATCCG
+
====C=CBG====@DAD>BA>6>>+...)...5505
@TP09X:00186:00856
GTCCAAGCTTCTGGAGGGATGGTAATTACGTATC
+
:6:4:066606660:AE?A=>70/).).....55
@TP09X:00186:00857
GTCCAAGCTTCTGGAGGGATGATAAACCG
+
>BB=CCHEEAEED==A>6>/.....).).
@TP09X:00186:00862
GTCCAAGCTTCTGGAGGGATGGTAACTTGTTCGT
+
BCB=C>CEEADB?:::=8:DFA..)..)..)...
@TP09X:00186:00882
GTCCAAGCTTCTGGAGGGATGGTAAGCCAGGGCTTTA
+
EDD@EBGFE@DDE@CCC=BFMIG>-119110+..8).
@TP09X:00186:00883
GTCCAAGCTTCTGGAGGGATGGTAACGTACGTAC
+
8>A>CAFDD9A::0:AB6@A@;:0+/........
@TP09X:00186:00889
GTCCAAGCTTCTGGAGGGATGGTAACCTACGTGTGA
+
..==C>FEFADEE@EEE?DEE<::060..88.....
@TP09X:00186:00896
GTCCAAGCTTCTGGAGGGATGGTAACTGTTGCACTT
+
./01B9CCD@DCC@::=8=@EB::0./..).....)
@TP09X:00186:00899
GTCCAAGCTTCTGGAGGGTGGTAAATACCA
+
>??>GCLHFADDDAKGG;..2...)...).
@TP09X:00187:00852
GTCCAAGCTTCTGGAGGGATGAGATAGGGCTGACCGACTGTAAGGTAAGATTCACCTCTGCACGATTCCTAG
+
0..).28.1).0:4=EF?FLECCCDCCC=BBBCD?DCCCDDEAG=BB@D;32<AA;D>>>DEBCBE@D@BCC
@TP09X:00187:00855
GTCCAAGCTTCTGGAGGGATGGTAAAACCTACTAGTCGG
+
GGDBIBEDD@DED@DDF?EBB<DDED).)1........)
@TP09X:00187:00863
GTCCAAGCTTCTGGAGAGATGGTAAAAACTTACTAGCCAACCGGTCAAAATTCACCTCTGCACAATTC
+
<==BLAEIFBDCC==:::?::056666)6606666CF@E8:5=8=CELL5E;:::06B6/....).).
@TP09X:00187:00871
GTCCAAGCTTCTGGAGGGATGATAATCAATTAACCGGACGGCTGTTAAAATTCACCTCTGCACGAATTCCTAG
+
=>=8>BCCGBFED@CB@8@:::=B=BDD@D@D@D@D@DDD@DB>>3:33):?=DE@EDBBBDD::8==B<CED
@TP09X:00187:00895
GTCCAAGCTTCTGGAGGGATGGTAAAGACTAGTAC
+
8.1)<=BBCA=<:=CBC?CFF7001+.........
@TP09X:00188:00852
GTCCAAGCTTCTGGAGGGATGTAACCGAAC
+
GGCAEBEGEBDDA?C;;6/0...+.1..).
@TP09X:00188:00873
GTCCAAGCTTCTGGAGGGATGGTAAACCGGACGGTCGGTAAGAATAGGGATTCACCTCTGCACGAATTCCTAG
+
>>>;C;C::8<?C@6<<:<A@;:::109<9<11).882>A?AF<>=BD8559>5505C:>AA:??8<9<ADDD
@TP09X:00188:00874
GTCCAAGCTTCTGGAGGGATGGTAACACTCGACTACTTA
+
..8181>KG>EDD?CCF>EFHBGE@............18
@TP09X:00188:00881
GTCCAAGCTTCTGGAGGGATGGTAAGTCTACCCG
+
.882DBBHF=ADD@FFE?E//+0>+.......).
@TP09X:00188:00883
GTCCAAGCTTCTGGAGGGATGGTAACTACAACCGTGAC
+
DDD@DCIEEADCE@DDE?DCC>EEAC../.).).....
@TP09X:00188:00891
GTCCAAGCTTCTGGAGGGATGGTAACGACTGACCGGCCGTTTAATGGTGGATTCACCTCTGCACGAATTCCTAG
+
??LBLAEA@06660666,<CCADFA=<66>6660.).)..8).)..)..).606660<=B>C::::4:4::>LC
@TP09X:00189:00860
GTCCAAGCTTCTGGAGGGATGGTAATCAGTA
+
6<<?E@EEE8<=>9>BF8A0/)..+......
@TP09X:00189:00866
GTCCAAGCTTCTGGAGGGATGGTAACGTCTACAAC
+
CCC@K@GGD?CCE@CBB<BC@;<>)........2.
@TP09X:00189:00868
GTCCAAGCTTCTGGAGGAGATGAGAGTAGGTCGTTCGGTAATCGTAGTAATAA
+
FFEAEBEEE>C<;6..)......5:555505333-33688)------8=-333
@TP09X:00189:00875
GTCCAAGCTTCTGGAGGGATGGTAATGCGTC
+
ABB=DACEGBCCB@FEE?C..+0.)......
@TP09X:00189:00879
GTCCAAGCTTCTGGAGGGATGGTAAATGACCA
+
...2K>>CH>CCD>EEE?=./6./.)....).
@TP09X:00189:00887
GTCCAAGCTTCTGGAGGGATGGTAATCTGTACGTATTCTCGATATATTCTAC
+
6==AE<C=>:=DE@DDM?A00+00+...66655555055555338--)----
@TP09X:00190:00859
GTCCAAGCTTCTGGGAGGATGGTAACCGGCCATTAGT
+
>BD8>;?FF<E:::1::566C<6.)0+.).)..)...
@TP09X:00190:00860
GTCCAAGCTTCTGGAGGGATGGTAACTGGTCGTCGAGT
+
==>>K?DIE?CCEA>>><>LEIGGAB00+/........
@TP09X:00190:00861
GTCCAAGCTTCTGGAGGGATGGTAAAGCTTATTAACCGTTCGGTAGCAAATTCACCTCTGCACGAATTCCTAG
+
CCDBFBFDC?CCE@CDF1:666>CF>C>=4:F3:4:;::06@6A??:::1:9@@?@DCCCBBC:<8<7<ACDE
@TP09X:00190:00864
GTCCAAGCTTCTGGAGGGATGGTAATCGTACATCGTTAGAACTAGTCACT
+
=>=@E>BCGBEDDAC;;6<1/).8).........5503336>>6......
@TP09X:00190:00876
GTCCAAGCTTCTGAGGGATGATAACCGAACCGGTC
+
????G@ECB=B>=>LL?EEA@::01)..).282..
@TP09X:00190:00890
GTCCAAGCTTCTGGGGAGTGGTAACC
+
?66466>>>?CAAA=400..)..).)
@TP09X:00190:00892
GTCCAAGCTTCTGGAGGGATGAGAGCCTCTA
+
=>=>DACCA6@::01>>2>/......).888
@TP09X:00191:00862
GTCCAAGCTTCTGGAGGGATGGTAACGTAGTACGTGAACTGTTCCGTTGATTCACCTCTGCACGAATTCCTAG
+
CCCAIB>>>9B>=*...).881/.)/.........6@:;A?@8:05505586<88)-----88-3-3-32998
@TP09X:00191:00866
GTCCAAGCTTCTGGAGGGATGGTAAATCT
+
ECC@E>==>=BBB=A@D:/./610/)...
@TP09X:00191:00868
GTCCAAGCTTCTGGAGGGATGGTAATCTACGTATATCG
+
66<@D@>>=@DDF@IEE?CC@>::0666666555....
@TP09X:00191:00873
GTCCAAGCTTCTGGAGGGATGGTAACCCAACCCTCCG
+
CCC:???LLBEEF@>>>;>LFA>8*..+1+.82..).
@TP09X:00192:00856
GTCCAAGCTTCTGGGAGGGATGGATTGACCAAGCTAGTCG
+
BB@3:8=DA<C:66,:6@68<A6AA6...).)..88;811
@TP09X:00192:00858
GTCCAAGCTTCTGGAGGGATGGTAATACTAGTAGACTGATCGTT
+
>>=?E@CCD>BCD;>>F?CCC>BB56666;666;;555......
@TP09X:00192:00859
GTCCAAGCTTCTGGAGGGATGGTAATACTTCGTACGACTGACCGATGCCG
+
ABB;C;C::06::4::C<:::;:0*....)........5555955333-3
@TP09X:00192:00868
GTCCAAGCTTCTGGAGGGATGGTAAA
+
A::5:566606::4::6,6..)...)
@TP09X:00192:00877
GTCCAAGCTTCTGGAGGGATGGTAACTAACGCGACT
+
8..-1CFGF@DDD?DDE>D=:4:B4:..).......
@TP09X:00193:00857
GTCCAAGCTTCTGGAGGGATGATAAGACATCA
+
888+0+0DD?DCB>CDL?D100.1+.......
@TP09X:00193:00876
GTCCAAGCTTCTGGAGGGATGGTAAGACCGCA
+
...BHAHHEAG>>;>KI?EA<90/)...)...
@TP09X:00194:00852
GTCCAAGCTTCTGGAGGGATGGTAAGCTTAACAACCGTATAGTCAGTAGATTCACCTCTGCACGAATTCCTAG
+
>>?BL@GEEAB@?::::,6>>6BE@BBBAF8=:5:0:::ECCCDDDDDBBC4:::4:@@?B??::2:4:4:::
@TP09X:00194:00864
GTCCAAGCTTCTGGAGGGATGGTAATGTACTACTACGA
+
...=EB0??BEFD>KGL?>>06>8)........855..
@TP09X:00194:00872
GTCCAAGCTTCTGGAGGGATGGTAAGTACTAGCGAATGTATGCTTATACTACCTCTGCACGAATTC
+
DDDAEADED@EED;>?E?GDD@EE<@56666655.)........)....8>;06655655.8).).
@TP09X:00194:00880
GTCCAAGCTTCTGGAGGGATGGTAATCTTCTAGTGATTCGGTAACTATATTCACCTCATCGC
+
8..->@GEE@D>=<>CE>CDA<::0::606655....)..)..)66666606881.......
@TP09X:00194:00887
GTCCAAGCTTCTGGAGGGATGGTAAGCCTTAGAA
+
>??BHBIEE?ECD@EDG?A882..)..).)...)
@TP09X:00194:00896
GTCCAAGCTTCTGGAGGGATGGTAACCTAACCGTT
+
C>>;?AEKE?EDE=CBF?FHGBF>*.)1.).)..)
@TP09X:00194:00897
GTCCAAGCTTCTGGAGGGATGGTAATATTACGACTATTCGGTAGGTAGTAATTCACCTCTGCACGAATTCCTAG
+
EEC@E?DGD?CED?EEG>EFFAGEA<::3:?555<C@<@A0533-35:53:A?BCE<>>BCFFEDEAE;=8<BB
@TP09X:00195:00854
GTCCAAGCTTCTGGAGGGATGGTAAATAACGACCGGTCGGTGGGCTTAGATTCACCTCTGCACGAATTCCTAG
+
>BB=C>DKKAFBB?CCK?ILFB66:1::>::::4:05=@>:::,5=A==3:3:::-:::89:8BC;A>A?BBB
@TP09X:00195:00872
GTCCAAGCTTCTGGAGGGATGGTAACGACGATTCATTT
+
DDE<D;:6606;C<:>>;=>@<:1+.......)..66,
@TP09X:00195:00880
GTCCAAGCTTCTGGAGGGATGGTAAACGCTCGCT
+
>6:4:066606BB;:::166606..).....888
@TP09X:00195:00884
GTCCAAGCTTCTGGAGGGATGGTAACTCGACCTG
+
DDD@DAEA>2>/.).8828..).86;<11..)..
@TP09X:00195:00886
GTCCAAGCTTCTGGAGGGATGGTAACATACTTACCGTTCGTTTTTTACAATTCACCTCTGCACGAATTCCTAG
+
=>=?EAEECADDG@EDD?DEFBDE@DDDDCB>CE@BF@:::::::*:CC@EAE<;8<<<:ADA@B;A=C>CCF
@TP09X:00195:00892
GTCCAAGCTTCTGGAGGGATGGTGAATC
+
6669C@CEEAECC4:::,.882...)..
@TP09X:00196:00851
GTCCAAGCTTCTGGAGGGATGGTAAGTCTGTACG
+
IFEAFBEEE@DDD@DDC:C..)..).........
@TP09X:00196:00863
GTCCAAGCTTCTGGAGGGATGGTAAGTA
+
8..+1+:A@6@::3::616..)..)...
@TP09X:00196:00874
GTCCAAGCTTCTGGAGGGATGGTAAACCGCTCGTTCG
+
A::5:;AAC>CCC@KFF?DCCA6::,.)......)..
@TP09X:00196:00876
GTCCAAGCTTCTGGAGGGATGGTAAATCACGA
+
===;A;A:=0<<D=CCM?:::;000+......
@TP09X:00196:00891
GTCCAAGCTTCTGGAAGGATGGTAACCGACGGGTCC
+
6<<>F06::06660:4:;@>@;AE31+1....)..)
@TP09X:00196:00892
GCCAAGCTTCTGGAGGGTGGTAACCG
+
DEADBFFGADAA;:::1..)..).).
@TP09X:00196:00896
GTCCAAGCTTCTGGAGGGATGGTAAATCGTCT
+
...).28>B??A@4:::16>>9:0.)......
@TP09X:00197:00852
GTCCAAGCTTCTGGAGGGATGGTAATGACATATCG
+
6<<@DBEEE@EED@FFE?AHH-/1*..........
@TP09X:00197:00871
GTCCAAGCTTCTGGAGGGATGGTAATTAATCTAACGACTGCTCATTAACATTCACCTCTGCACGAATTCCTAG
+
>>?BH@EED@DDE?CCE?EED@DE?C0<8<<<<AECCCCDCDDCC?CABBB=BCB;BBDDDEE<<799@:;;<
@TP09X:00197:00881
GTCCAAGCTTCTGGAGGGATGGTAACCTGACAGTCGT
+
<==@G@EGFBEDD?ECGBFHL>8>*.).......666
@TP09X:00197:00883
GTCCAAGCTTCTGGAGGGATGTAAAGCTCGG
+
BCC@ECLFFAEDC>KAA;A.0.88).....)
@TP09X:00197:00892
GTCCAAGCTTCTGGGGGGATGGTAACCTTCCGTGGCCGACTTGGTTAGTCGATATTCACCTCTCGCACGAATTCCTAGC
+
>6:5::@DDADDDDEEE1EEFB<:0.*.+/)...).)..66060606>66666660566665555533==9=6:05555
@TP09X:00198:00858
GTCCAAGCTTCTGGAGGGATGGTAAACAGA
+
>>@0:36>>06666C@A8:6606..)....
@TP09X:00198:00859
GTCCAAGCTTCTGGGAAGGGATGGTAA
+
8..+0).:606:::1:4:>6...)..)
@TP09X:00198:00860
GTCCAAGCTTCTGGAGGGATGGTAAAATGACTG
+
BDEAFBLEE===G?CCK?>::B00//(......
@TP09X:00199:00863
GTCCAAGCTTCTGAGGGATGATAACTGAATGTGCGGTTGTTAGGGCTGATTCACCTCTGCACGAATTCCTAT
+
CDD<>=>ILAEEDDDD>DEDDDDAEF==:=CC<>=@D@<=9>DD=CDGBB>CBB<BBBBEDD;;8<@D@DDB
@TP09X:00199:00871
GTCCAAGCTTCTGGAGGGATGGTAAACGACTGTC
+
DDE8?=?FGBEFD@CBB=B::5::61........
@TP09X:00199:00876
GTCCAAGCTTCTGGAGGGATGGTAAACTACGTACGTATTACTCCATTCACTA
+
...6<9>::066.)...)...2...)66666666666>066=8288)...-.
@TP09X:00199:00878
GTCCAAGCTTCTGGAGGGATGGTAACCAACTCGGT
+
C@@4=8=AC<B::4:::1:6:;:1*1+.)....).
@TP09X:00199:00879
GTCCAAGCTTCTGGAGGGATGTAAACTTACGATGACTTGTGAAGACATTCACTCG
+
CCC?E@EFEABCB>C>>;A...881.6066666666B066CC9=555.)...---
@TP09X:00199:00888
GTCCAAGCTTCTGGAGGGATGGTAAAGT
+
>=:;C=:<=@B??::::,6.82../)..
@TP09X:00199:00890
GTCCAAGCTTCTGAGGGATGGTAAAGACCAT
+
?>>ALCC<<2010.=828<;6/..)...)..
@TP09X:00199:00893
GTCCAAGCTTCTGGAGGGATGGTAAT
+
DCC>C@DEE@CAA<//0+1.1)..).
@TP09X:00199:00896
GTCCAAGCTTCTGGAGGGATGGTAAGCGTCTTACCGT
+
==:4=B<=>?DDFAEEE>EFEADD8:....1)..)..
@TP09X:00150:00904
GTCCAAGCTTCTGGAGGGATGGTAAAGACTAACGA
+
GCC>C@DEF@DCC?CCB<BDA6;;;).....)...
@TP09X:00150:00921
GTCCAAGCTTCTGGAGGGATGGTAACCAGACGTG
+
DDFAD@DDD?EDE@FFF<EFCA..).).......
@TP09X:00150:00944
GTCCAAGCTTCTGGAGGGATGGTAACGTTATCGT
+
@<:4:;ACA6>==9>EG?G=64//*0..).8...
@TP09X:00151:00908
GTCCAAGCTTTCTGGAGGGATGGTAATCTTAGCGG
+
GGK;C@D::6,6@E4=?E?AEF7>8)...)....)
@TP09X:00151:00913
GTCCAAGCTTCTGGAGGGATGGTAAGCTGATTACTGGTTGGTCGGTACAATTCACCTCTGCACGAATTCCTAG
+
===;C;AAC=BDD?DDF?DEDACB>BDDD<=0::A@;@5:5:@C@>>>>).*0>=?E@EDGDDDD<=<=@EED
@TP09X:00151:00915
GTCCAAGCTTCTGGAGGGTGGTAACGTACATACTT
+
>>?HL?DCEBEDC@FFFB>=86@:........882
@TP09X:00151:00916
GTCCAAGCTTCTGGAGGGATGGTAAACGATCGTCAT
+
...+:0:66066:06:6,66@;:1/).....88...
@TP09X:00151:00927
GTCCAAGCTTCTGGAGGGTGATAACATCGGCG
+
...=E?AED?FDEA=:=1666660.....)..
@TP09X:00151:00930
GTCCAAGCTTCTGGAGGGATGGTAAATGACG
+
66:5==AEEAFDD?===;/>>7/..).....
@TP09X:00151:00932
GTCCAAGCTTCTGGAGGGGATGGTAATGAACGT
+
GDDAFCDEE?BBC:::::)68818>)...).88
@TP09X:00151:00940
GTCCAAGCTTCTGGAGGGATGGTAAACGTCACTGACTG
+
==:4==CDEAGCC?CDE=E==0:AB166.8........
@TP09X:00151:00943
GTCCAAGCTTCTGGAGGATGGTAAGTCC
+
DDDAEAEEE@E>=900+...)..)...)
@TP09X:00152:00906
GTCCAAGCTTCTGGAGGGATGATATTTAATAACCAGTCGCTGGTTCGAATTTACCTCTGCACGAATTCCTAG
+
DDD@FBEIFBDDD@DFI>FD<:::6:,:0.8286=00...--)-)-333:>6?C?CCCCDBBGGAF@D@CBD
@TP09X:00152:00922
GTCCAAGCTTCTGGAGGGATGGTAACTACTACGTCACTATGACTATTCTACCTCTGCACGAATTCCTAG
+
CDDAFAFFF>EEG@EDD?><<90/+...6666666.....8.....).888=DDCDDCDCD@A4<7<=>
@TP09X:00152:00933
GTCCAAGCTTCTGGAGGGATGGTAACCTACCGTCGCGAGC
+
:::;A@DDLACBCACBB;::B;0/+0)...).........
@TP09X:00152:00949
GTCCAAGCTTCTGGAGGGATGGTAAAGAC
+
D>>:>BLLLADDD@CG>6>..)...)...
@TP09X:00153:00905
GTCCAAGCTTCTGGAGGGATGGTAAAGCAACTACC
+
DCD?DBFFFBE>=<?DLBEHEB6..)...)....)
@TP09X:00153:00913
GTCCAAGCTTCTGGAGGGATGGTAA
+
...9A6>::86@@:0/0+1/1)..)
@TP09X:00153:00914
GTCCAAGCTTCTGGAGGGATGGTAACCGTACGAATTAGGTATAACCGATTCACCTCTGCACGAATTCCTAG
+
IKC@CAFEL@DCD@EEE>EDD@DA686......282.0)....)6665:;BB?4::A:<:CAD;A4=8=AA
@TP09X:00153:00918
GTCCAAGCTTCTGGAGGGATGGTAAACATCTACAATG
+
LEA>F@CBC?DFDAGEE?CCE?ACC1/.......)..
@TP09X:00153:00923
GTCCAAGCTTCTGGAGGGATGGTAACTACCGACGTCG
+
8>>>C=ADE@DEE@EEF8DEE@:.)....288.....
@TP09X:00153:00933
GTCCAAGCTTCTGGAGGGATGGTAATGCTCAAGTACG
+
FCC>CBEFEAEDEAEEE?EDD@DE36668..).....
@TP09X:00154:00907
GTCCAAGCTTCTGGAGGGATGGTAAGTTGT
+
DCCAFBEED@>=><C@@1:..).>+..)..
@TP09X:00154:00920
GTCCAAGCTTCTGGAGGGATGATAACCGGGCGTTACAGTCAGGAGGTGAAATTTCACCTCTGCACGAATTCCTAG
+
CDFADBKEF==>D>CCE?DK>==GAM?E>)/..*/8</::??A::733=C)::)3::4:=BDC??BB7<7:<>BB
@TP09X:00154:00930
CGTCCAAGCTTCTGGAGGGATGGTAACTAACCAGTCATGAACTGCGATCAATTCACCTCTGCACGAATTCCTAG
+
@:::4:4:A@9:<<:??A=B>C?BB<?:=4:<?:::==//+.---3CC:/*0+../6/:<D@@C>>;>@D@DEE
@TP09X:00154:00932
GTCCAAGCTTCTGGGAGGATGAGATGCTGGTCATTTGGT
+
...>C>ADDA@0/1)..)..880/.....)66666,606
@TP09X:00154:00933
GTCCAAGCTTCTGGAGGGATGGTAAATACCGACTGTCGTTCATACAATTCACTTCA
+
GDDAFCEDD?CDDAEDB>B::066:,66606655555550333:?C0606...)..
@TP09X:00154:00934
GTCCAAGCTTCTGGAGGGATGGTAATACT
+
>=>>K?CKE=B@FA:::166.)..)....
@TP09X:00154:00935
GTCCAAGCTTTGGAGGATGGTAATTTCCGACCGACCGGCACTATCTTATTCACCTCTGCACGAATTCCTAG
+
FEEAEAIBB@,:066<BBB:@F5::1:5:::3::606056@AC:::4::3::?8>:9:::9::2:<A-;<D
@TP09X:00154:00936
GTCCAAGCTTCTGGAGGGATGGTAATCTACGAACTAAT
+
...=>=0==0<=C>CDL=A>LILA-..888//)...).
@TP09X:00154:00946
GTCCAAGCTTCTGGAGGGATGGTAATCTTAGTCGG
+
<::5:;A>BADDC>DEE?DCA;:6066.).....)
@TP09X:00155:00916
GTCCAAGCTTCTGGAGGGATGGTAATACGCTCGACG
+
..828=H>A>>DDAEEE?A>86..)......8..0.
@TP09X:00155:00938
GTCCAAGCTTCTGGAGGGATGGTAACCTACCGACTGTTTAGTCTAATCCTATTCACCTCTGCACGAATTCCTAG
+
>>>?D<A<>==FEAEED?D>:4::4:0:BD<A::::::1::::::5:::A::4:::<BA:>>=::C4:4:4:::
@TP09X:00155:00942
GTCCAAGCTTCTGGAGGGATGGTAATCGTATCTTCC
+
:6:3::?DKAEEE?DDE>AEL?>A)........).)
@TP09X:00155:00947
GTCCAAGCTTCTGGAGGGATGGTAATCTT
+
:669?9666066D<C@@1../).8)....
@TP09X:00156:00917
GTCCAAGCTTCTGGAGGGATGTAACCTCGCT
+
FEEBFAFDFACEDACB@8@::..).).....
@TP09X:00156:00925
GTCCAAGCTTCTGGAGGGATGTAAATGTCTACGA
+
8>>>C>CFE@EDFAIAA;D01.88)........5
@TP09X:00156:00926
GTCCAAGCTTCTGGAGGGATGGTAAACTACTTACGACC
+
8..)19BCC>BCE9>?F?FHHBFFC10....).....)
@TP09X:00156:00934
GTCCAAGCTTCTGGAGGGATGGTAACATTACGTTTA
+
CDB;A;::=8<BG@EDL?ECC;@A*0..).....).
@TP09X:00156:00942
GTCCAAGCTTCTGGAGGGATGGTAACCGTCCATCATTCAACTTTTTTTAAT
+
:6:;A<CEEBDDA?=::1:::3::5:068<201.882.606666666)60.
@TP09X:00156:00948
GTCCAAGCTTCTGGAGGGATGGTAAACGAACGGTTATTAACCAGCCTCCATTCACCTCT
+
EDD@EBGFFAEED@FEE?EEA;:::1:::4:D5:06D<B0:0665055058).--)/--
@TP09X:00156:00949
GTCCAAGCTTCTGGAGGGATGGTAATCCGTAAGT
+
666466>660666>DDD<>:F>:.*..)...)..
@TP09X:00157:00904
GTCCAAGCTTCTGGAGGGGATGGTAAACACTACTCG
+
>CB>B=>AA9:::4::66):EC50..).........
@TP09X:00157:00914
GTCCAAGCTTCTGGAGGGATGGTAACTGACCAGCCGTTAAACTGTTCGCATTCACCTCTGCACGAATTCCTAG
+
?CC>C@EEG@DEI@DDF?ECD?=<0:@A::0:::06A;@C>B===:@B::=<BBBAFBCCC=::B5:5:>:::
@TP09X:00157:00916
GTCCAAGCTTCTGGAGGGATGGTAACTAACTCGTATAATT
+
CCD>EBLDE@C::4:@@8:::;@;:>66066666...).)
@TP09X:00157:00917
GTCCAAGCTTCTGGAGGGATGGTGAAA
+
...).)...2..69666,66606...)
@TP09X:00157:00933
GTCCAAGCTTCTGGAGGGATGGTAACGAAAAGCGAACGTCCGGTCGGGAATTCACCTCTGCACGAATTCCTAG
+
==>>CAFIE===C:>@B<BDD@AA;@0///)0/..).:::065:BEE<C>C@DCDAEEF>>?EEFBFAF@CCB
@TP09X:00157:00940
GTCCAAGCTTCTGGAGGCGATGAATA
+
?CC>C@EELADH=9..+.....1)..
@TP09X:00157:00942
GTCCAAGCTTCTGGAGGGATGTAACTAGTCGG
+
CCC@CCFEFADDCAD=86;10.82>00....)
@TP09X:00157:00943
GTCCAAGCTTCTTGGAGGGATGGTAAACGACGTAGTTGGTCC
+
6<.).28.0)..).2./.)66606>C6........8).)660
@TP09X:00158:00906
GTCCAAGCTTCTGGGAGGGATGATAAGCGTTG
+
:::4:36?@9>6::,::6,66666.)....).
@TP09X:00158:00909
GTCCAAGCTTCTGGAGGGATCGTAAGTTTGATTTTATTCTAACGTCTTTATTCACCTCTGCACGAATTCCTAG
+
>>>@EBIGE@DDD@FEE>DEBCCE<6::0:::::/3>8>>B8>CC:::/:?;?DE@EBBDCCDBB:B?D?@@C
@TP09X:00158:00911
GTCCAAGCTTCTGGAGGGATGGTAATTCGCT
+
CCC>C>CFEADEDACC@<@::4:.).)....
@TP09X:00158:00914
GGTCCAAGCTTCTGGAGGGATGGTAAACCGTACCGACT
+
<06C>EAEFEBEB;::::1:DD@?88).)....)....
@TP09X:00158:00924
GTCCAAGCTTCTGGAGGGATGGTAAACCCACTGGCCGGTTGGTATGTAAATTCACCTCTGCACGAATTCCTAG
+
C>=5>@FFFBFDD?EFF?DCF@DDG>DD>CD@@;A;A5:3::?????BB1:56:?6?<=<BBA::4:36<DDE
@TP09X:00158:00928
GTCCAAGCTTCTGGAGGGATGGTAAACTACCGACGTC
+
>663=@DLLAEEK@CBB<:::?B@@60...)......
@TP09X:00158:00931
GTCCAAGCTTCTGGAGGGATGGTAATCTACGTAACG
+
FDC>C@EDD@DDA<:::1:::0.8)........)..
@TP09X:00160:00904
GTCCAAGCTTCTGGAGGGATGGTAA
+
8>>AFCEED@C::40/.)...)..)
@TP09X:00160:00908
GTCCAAGCTTCTGGAGGGATGGTAAGTCTGTACGG
+
8==):4:::066:06:616EF+.0).....8...)
@TP09X:00160:00909
GTCCAAGCTTCTGGAGGGATGATAACTGGTCAGTCAGTCAATTACAGAATTCACCTCTGCACGAATTCCTAG
+
EBB=C>CBD<B::0:66,6::=>D>BEH@CB:::A:::::3:366??A4=8>>>?CKEE===DD<<8=@=:=
@TP09X:00160:00922
GTCCAAGCTTCTGGAGGATGGTAAG
+
CCC@ECEI>=A0.+..)..D:B8).
@TP09X:00160:00929
GTCCAAGCTTCTGGAGGGATGGTAAGACATGGACCGTTATTAGTTTACGTTACACTTCTACTTCAATCCTCTGCAACGAATTCCTACT
+
>>>AL?0::06;;0:::1:6<AFDAD=666505=05505505333)5555055333-33---)--)--)--DDD:258828)-)----
@TP09X:00160:00930
GTCCAAGCTTCTGGAGGGATGGTAACACACTACCGACTAGTCAGTGTGAATTCACCTCTGCACGAATTCCTAG
+
ECC?CAEDEAEDE>DEE?CDC@DEABCCCECBBABBBBBCBBEDDCCCEAE>B==;<BB>>B@BB=B?EADED
@TP09X:00160:00939
GTCCAAGCTTCTGGAGGGGATGGTAAATGCCGTTACA
+
:6:4:6>66066@;A@CC;CKL?>AA*...1..)..5
@TP09X:00161:00907
GTCCAAGCTTCTGGAGGGATGGTAAGGACAGACTGACCGGACGTTTAAAATTCACCTCTGCCACGAATTCCTAGAT
+
CDB=C>>>>@CBB@=:=8=CE>CB<B66666;;556:0:35@555,5::0:053:633333-335@-3-39::::5
@TP09X:00161:00910
GTCCAAGCTTCTGGAGGGATGGTAACTTGCACTTTCCGACCAGTCAGTAATTCACCTCTGCACGAATTCCTAG
+
6BC=C?CEGAEEEADBD>DFFAEFABC<>>DBBH1:5:::5::::::::0:;?EI@FDDCBBCCD@D:<8<BB
@TP09X:00161:00919
GTCCAAGCTTCTGGAGGGATGGTAAAGCTATCGTGAGCA
+
CBCAHCCCDBDEE>CKE>D>>7/..)......6666666
@TP09X:00161:00926
CGTCCAAGCTTCTGGAGGGATGGTAAC
+
D>>>@F4:>>95CC4./0+00-288).
@TP09X:00161:00931
GTCCAAGCTTCTGGAGGGATGGTAACCAAACCAGTCGTTTGAGCCTCCTGAATTCACCTCTGCACGAATTCCTAG
+
6666>6>BC;=<C?DAC=BGA;A>+/+..).).......)6666066055505<C::4:::::>B==;=AEAFDC
@TP09X:00161:00934
GTCCAAGCTTCTGGAGGGATGGTAACCGTATCGGT
+
>>>>GBILF?CCD?DDE?EEEAC>+.)......).
@TP09X:00161:00936
GTCCAAGCTTCTGGAGGGATGGTAAGGTT
+
>>>@G?KCD:D<>;>6D:A6/)..).).)
@TP09X:00161:00945
GTCCAAGCTTCTGGAGGGATGGTAACTGGTTGGTCGTTAAGACCTGGCTATTCACCTCTGCACGAATTCCTAG
+
CCC@DBEEF>EEG@CDD>D>=:>E?>>>AE=;6</0/*.6==D:==>BBBH@CCE@CCEECDD>>=>IMBDCD
@TP09X:00162:00914
GTCCAAGCTTCTGGAGGGATGGTAATGACTG
+
8>>=C=1>>?ECC@CBB<:117..)......
@TP09X:00162:00916
GTCCAAGCTTCTGGAGGGATGAGATGGCAACTACCGAATGACTGGTTAAAATTTCAC
+
>6:566<==@DDM?DED?>::F@::60650555?4550535:3:-3-3::)33)3-5
@TP09X:00162:00917
GTCCAAGCTTCTGGAGGGATGGTAACCGCATC
+
A::5:;A::0<==8>DE?>>>60.).).....
@TP09X:00162:00926
GTCCAAGCTTCTGGAGGGGTGGTGAATACGTCTGAA
+
CCC@EBGFH@EEE?<...+/>70..).8...888>0
@TP09X:00162:00941
GTCCAAGCTTCTGGAGGGATGGTAAATCTAACCGACCGGAAAGGCGGCATTCACCTCTGCACGAATTCCTAG
+
ABB>GBIFGBEEEACCB8:::0==E?FDEM;=3:::4:4::0:;::4:BB>BBB9==CCBECCC@C@CAEFF
@TP09X:00162:00946
CGTCCAAGCTTCTGGAGGGATGGTAAACGGTCGGTCGTTAAAACCTTTTTGATTCACCTCTGCACGAATTCCTAG
+
@@@A;@;@::8=CC@DDM?E<=:=BF?CB<BB?4:55505?>4>2::::)3::63:36::>B:::::4=@F?CCE
@TP09X:00163:00917
GTCCAAGCTTCTGGAGGATGGTAAAACGACCGTTCGTTAGGTAGAGCAATTCACCTCTGCACGAATTCCTTG
+
???BLBEIDA:..1./*..82>>=>4DDCC@EFBE>=<>E=BBDDCCE@C?BCG@DBCBC===D@DHG?C?C
@TP09X:00163:00921
GTCCAAGCTTCTGGAGGGATGATAAGCCCTAG
+
8..).>=C>>CCCAIA>6>/...8)..;)666
@TP09X:00163:00923
GTCCAAGCTTCTGGAGGGATGGTAATAACCCGGACAGACCGGTCGGTAAATTCACCTCTGCACGAATTCCTAG
+
D>>;>AFFG@DDD@EFF>EEH@DE@EG?DC=DADDBBBB@DAGFG===E8=8><DAE==>CCDDDAG?C?CDD
@TP09X:00163:00929
GTCCAAGCTTCTGGAGGGATGATAACTGACCGCACGGTTGGTTAGCCATGATTCACCTCTGCACGAATTCCCTAG
+
<6:0606DEAD=:4:::1:A:=>B;>>..0).....18).).)66606556605..).....666606066,6BB
@TP09X:00163:00946
GTCCAAGCTTCTGGAGGGATGATAAATTCAACGTGCGGTCGTTTAGCCAAATTCACCTCTGCACGAATTCCTAG
+
DED@EBIEF<DDEACDC?CCCBBDB1:4::4:BBBEE@DD;;:/:::4::/:4::C=DCCCFFDDD?D>D>CCG
@TP09X:00164:00910
GTCCAAGCTTCTGGAGGGATGGTAATTGCACT
+
DDD>C=AA?0<<=@FFF>A./).8).)....8
@TP09X:00164:00915
GTCCAAGCTTCTGGAGGGATGGTAAGCCTACTACGTGATGACT
+
8D>>KCEEDAEEA=CAA+..828A).6666666666.......
@TP09X:00164:00917
GTCCAAGCTTCTGGAGGGATGGTAACATTTCCGTCCCCCCGTCCGGTCGGTATTCACCTCTGCACGAATTCCTAG
+
6<6;C6ABC:=<@@::=:>EE>A>)...8).).......(.66060:660555055505CCC><:6@0606@DA@
@TP09X:00164:00921
GTCCAAGCTTCTGGAGGGATGGTAATCGTCA
+
8>>?I>0=:9?:=4=CE1..1)0>*......
@TP09X:00164:00924
GTCCAAGCTTCTGGAGGGATGGTAATCCTACGACTT
+
DDDAKAE..)/1/).8828.:4::56.).......)
@TP09X:00164:00930
GTCCAAGCTTCTGGAGGGATGGTAACCAACCAGTCAAT
+
:::5:4:>C<EDD;=>G?CECBEDA>).).)/....).
@TP09X:00164:00934
GTCCAAGCTTCTGGAGGGATGGTAAAATTCTACCG
+
:::5:;AAA>B==8>DE>BFH;:011(.)....).
@TP09X:00164:00937
GTCCAAGCTTCTGGAGGGATGGTAACCGGATTCGT
+
8>>>CCIFEADDDAEEE?EDDBB>+.).)..2...
@TP09X:00164:00940
GTCCAAGCTTCTGGAGGGATGGTAATATACTCCGT
+
DCD>C>CFF@FDD?EFF?AF>7/0+......5055
@TP09X:00165:00900
GTCCAAGCTTCTGGAGGGATGGTAATCTGGCC
+
DDDAE@EDDAFEEADDD>AAA61/)....).)
@TP09X:00165:00905
GTCCAAGCTTCTGGAGGGATGGTAATTAACTGGCCCTTCAGTAGTTTCAATTCACCTCTGCACGAATTCCTAG
+
>??BIBFEDBDDE>CCF?EDD@DD@DADADDD?DD?D@DDEDDBBB=BF8=<>>EAECCCDDDDE@D@D@CDD
@TP09X:00165:00923
GTCCAAGCTTCTGGAGGGATGGTAAAGC
+
CBB8=:>ED@DCB=001+11.)..1)..
@TP09X:00165:00935
GTCCAAGCTTCTGGAGGGATGGTAACTGTATACCTGTAT
+
=>>BI>DCB?CCB@EEE>CCFBEC0........)666..
@TP09X:00165:00938
GTCCAAGCTTCTGGAGGGATGATAACCTACCGTTTGGTCATCTCGTCCTATTCACCTCTGCACGAATTCCTAG
+
6<>>G@DDLBBBBADDD?DA@@::8=?DFLBDDD?DAEEED=>=DCFACDD@D>><=DEBCBDDD@DAE@CCD
@TP09X:00165:00943
GTCCAAGCTTCTGGAGGGATGGTAAATGACT
+
8>>?L@GED=>::0:::166:0:0.).....
@TP09X:00166:00920
GTCCAAGCTTCTGGAGGGATGGTAATACGAACGGA
+
66636:?????::4:::1=EF@>>61....2..).
@TP09X:00166:00929
GTCCAAGCTTCTGGAGGGATGGTAAAAGTTACCTACGTTTGGTTGCCGATTCACCTCTGCACGAATTCCTAG
+
D==4==CDD@DDC>===:>GLBEDGE;<<0666:::5:5,56:6:>7<:3-333-6>?A@DCBB=C@DADDD
@TP09X:00166:00940
GCCAAGCTTCTGGAGAGATGGTAACGCTTCTCGGACTTGT
+
??0606666>@?3:666666066@D...)....)...)66
@TP09X:00167:00923
GTCCAAGCTTCTGGAGGGATGAGATGGTAAATACCAACCGAATATTCGGGAATTATTCACCTCTGCACGAATTCCTAG
+
CCCAG@DDFBDDDADEC>FEECBCBB=:=>1:EC250:3:?:?@A>:<<9<@CAED:=<G8<<<<DDGDC>C@E>CCD
@TP09X:00167:00924
GTCCAAGCTTCTGGAGGGATGGTAAAACGACCACGTATGAGATCTTCGCCAATCAATCCTCTGCACCGAATCCTCCG
+
:6=5:@CCFAC>=4:CB8>>DAEGKG:>6660......8......)...).1;6606606.....606@06.2..).
@TP09X:00167:00928
GTCCAAGCTTCTGGAGGGATGGTAATTACTGAAGTCG
+
66606>>CC=>A@4::@6<8;6<>).).....)....
@TP09X:00167:00929
GTCCAAGCTTCTGGAGGGATGGTAAAAATGCTTACTC
+
CCC=A;A::06BB:::=1:>A3:/888(....).8..
@TP09X:00167:00937
GTCCAAGCTTCTGGAGGGATGGTAACGACGTACGACCGTCGTTCGTTATCTACTTCATCCTCTGACT
+
.==18B>CK?CBF>:::1:::0./*........6660:6668)...)....66C0666606......
@TP09X:00167:00939
GTCCAAGCTTCTGGAGGGATTGTAAAACGGCAG
+
DCCADBFEE?CDDADBB8::0666::)..)...
@TP09X:00167:00940
GTCCAAGCTTCTGGAGGAGTGATAACTA
+
D::4:4:A>6>A?:<<91......)...
@TP09X:00167:00941
GTCCAAGCTTCTGGAGGGATGGTAACCGC
+
CDD>CAFHGBKDD@///+0./)..).)..
@TP09X:00167:00943
GTCCAAGCTTCTGGAGGGATGATAAGCATCGCAC
+
>B??DBEEF@DDEADED>DA::10).........
@TP09X:00168:00904
GTCCAAGCTTCTGGAGGGATGGTAACGACTCTACTGTGTCTATCACCTCTGCACGAATTCCTAG
+
8..+09A::066E>ABD;==EBF>60.......8............).6666666E@C050566
@TP09X:00168:00917
GTCCAAGCTTCTGGAGGGATGGTAAGTTTACTGACTAGTAAGTAGTCATATTCACCTCTGCACGAATTCCTAG
+
EDD=>=?LK@DDEADDD>DEDADB<655,6EBDDDDEEDC?CB<<>CBDDD9=<B?BGDDDDEDD@D?C@CEE
@TP09X:00168:00918
GTCCAAGCTTCTGGAGGGATGATAATACACTGCTCAG
+
DED@DBEFD@EDEAECC;DFEDD=-.0<<0.......
@TP09X:00168:00919
GTCCAAGCTTCGAGGGAGTGGTAATTACATGACGTGTT
+
KDDAEAEDE9::666,6EEDAAA+0+00....-3::8)
@TP09X:00168:00922
GTCCAAGCTTCTGGAGGGCATGGTAATG
+
===8>BFHH0:::3:::,66..).<)/.
@TP09X:00168:00929
GTCCAAGCTTCTGGAGGGATGGTAACTTGTCGACTCGTTCATTG
+
...).).=A==B?::::1:::0::566066?66....82...).
@TP09X:00168:00936
GTCCAAGCTTCTGGAGGGATGGTAACGTCTGGTCGGTAGGGTTGTTTTGATTCACCTCTGCACGAATTCCTAG
+
DDE@ECLDD@DDD?EDMBD>=8=C5::::6606660<==G<C:::::/:::3:::5:::6:<=:C?C0:4::6
@TP09X:00168:00939
GTCCAAGCTTCTGGAGGGATGGTAAACGGTCGGTCGTTCATCTTCGCGTATTCACCTCTGCACGAATTCCTAG
+
DDD@DBFEE=>>D@EDG?F<<=>EE;>>BDFFCGI>><<DEBC>BEEEDED@D==<=CBBEEEDD@CAD@@BD
@TP09X:00168:00947
GTCCAAGCTTCTGGGAGGGATGGTAACC
+
:::0606BFAB:::,:66,6>?0..).)
@TP09X:00168:00949
GTCCAAGCTTCTGGAGGGATGATAACTATTACCT
+
LFFAHAFEC>BDEA>L>;>10...)..881..).
@TP09X:00169:00908
GTCCAAGCTTCTGGAGGGATGGTAACTAATATACCGACCGTTCATATGATTCACCTCTGCACGAATTCCTAG
+
EGC>CAEDE@EDE>FFE>DDDADEAECB8==>>@:C<=;=D@DDD=<<??4:::4:::?:::BC=BBEBGKD
@TP09X:00169:00909
GTCCAAGCTTCTGGAGGGATGTAACCGTCGACT
+
:::0<6>>E=BCC>ABF8::6..).).......
@TP09X:00169:00916
GTCCAAGCTTCTGGAGGGATGGTAAGCCAACTCC
+
DDFAGC>>=>BDC@CII?E886..)..).)..=1
@TP09X:00169:00921
GTCCAAGCTTCTGGAGGGATGGTAAAAACTGACCAGACAATCGTTTAATATTCACCTCTACAGGATTCCTAG
+
KKDBKBGED@DDEAFFF?E>>;:::::)6666?;DBCBC@CCCEM?F?C>>3:::3:6>88..)..).).>>
@TP09X:00169:00924
GTCCAAGCTTCTGGAGGGATGGTAAGACTAC
+
===?D<DCC>>BC;:::16.82..)......
@TP09X:00169:00931
GTCCAAGCTTCTGGAGGATGGTAAATCTACCGCGTAAC
+
>CB;A;:::06660660666<?AA1.....)....5:5
@TP09X:00169:00932
GTCCAAGCTTCTGGAGGGATGGTAAACGAACGTTCGGACATGCGGTGCGATTCACCTCTGCACGAATTCCTAG
+
CCBAE?CCH?CCE@EEE?FDD@CB>8B663:::5:D>BBEEEDD@DFEDDD@CDDADEEEFDB::4:2:056;
@TP09X:00169:00940
GTCCAAGCTTCTGGAGGGGATGTAAA
+
CCCAE@EDD@DFH;0111(......)
@TP09X:00170:00900
GTCCAAGCTTCTGGAGGGATGGTAATACTTAC
+
A::4:0666BDDDAFED?A/.).8)....)..
@TP09X:00170:00903
GTCCAAGCTTCTGGAGGGATGGTACCGT
+
<=C?D<:66066@:A;81;.0)...)..
@TP09X:00170:00907
GTCCAAGCTTCTGGGGAGTGGTAATA
+
BCB>CAEBB9A::::)66..)..)..
@TP09X:00170:00938
GTCCAAGCTTCTGGAGGGATGGTAATTGACCGAACCTA
+
A>>*/+.882>A=)::D1:6>6>@0:0..81<8).)..
@TP09X:00171:00906
GTCCAAGCTTCTGGAGGGATGGTAATCCACGTCGTACTCGATCGTCTAATTCTACCTCTGCACGAATTCCTAG
+
=>>>CACA@9A::4:BD<CFEA..)0.)....8...5555:333<<DC?C233:56::CAB;;<EAG8<7:::
@TP09X:00171:00928
GTCCAAGCTTCTGGAGGGATGGTAACTAGTGTATTACATTCA
+
...).286606?=9::6,66>06:36666666..)....)..
@TP09X:00171:00931
GTCCAAGCTTCTGGAGGGATGGTAAGCCACTG
+
C>>:>CFFEBEDD>DCD=D8>60.)..)....
@TP09X:00171:00935
GTCCAAGCTTCTGGAGGGATGGTAAGCTGACCAAC
+
...+:;A6:066:4:66,6EF7>8)......)60.
@TP09X:00171:00944
GTCCAAGCTTCTGGAGGGATGGTAAACAAACCGAGCGTCTGGTCGCTAAATTCACCTCTGCACGAATTCCTAG
+
=<=8::B>@6@:<3:FF8CDD@EDE>DDM?F<>>@:::::::?@B=::F1:8>CC?DDDEFDDDDAD?C?<=>
@TP09X:00172:00911
GTCCAAGCTTCTGGAGGGATGGTAATG
+
E==:?BKGKBG=:8:::1110)..)..
@TP09X:00172:00919
GTCCAAGCTTCTGGAGGGGATGGTAATGTAACTAGTGACCGGTCATTTTATTCTACCACCT
+
==:;C>CBD?@?E>::::)6@C<6:8...8)........1;66<<@CC5..)..--)--)-
@TP09X:00172:00921
GTCCAAGCTTCTGGAGGGATGGTAACCGAATGTCATTGAATC
+
IDD@DAFDE@DDD>666,:BB<DE=B:..+.0....).8)66
@TP09X:00172:00933
GTCCAAGCTTCTGGAGGGATGGTAAGCTACCGATCGATTAAGTATCTTGTATTCAACCTCTGCACGAATTCCTACG
+
???@F@EFLAEEC@EEG8>..)..).....).......28).=<6@D<666606605055555666?06060:6:6
@TP09X:00172:00936
GTCCAAGCTTCTGGAGGGATGGTAATCCGGGCCG
+
>>>>CAEEE@>>>AFFG;FFE>..+..)..).).
@TP09X:00172:00938
GTCCAAGCTTCTGGAGGGATGGTAACCTACCTAGTT
+
<=>AF@EDD@EEB@HGG8DDE<::460...)....)
@TP09X:00172:00948
GTCCAAGCTTCTAGAGGGATGGTAACCGCACAACGTATTCC
+
66.>>AEE>2>....882;AEAGF9B4:6666<66...).)
@TP09X:00172:00949
GTCCAAGCTTCTGGAGGGATGGTAAGGCTTT
+
?>>;D5:::06;?:ACC;>1F90.*/)...)
@TP09X:00173:00905
GTCCAAGCTTCTGGAGGGGATGGTAAATG
+
A::4==CCEAE@?:::::).882../)..
@TP09X:00173:00909
GTCCAAGCTTCTGGAGGGATGGTAACTAACGAATAGCCGATGGTGCTATTCACCTCTGCACGAATTCCTAG
+
...>E@GEE@EDDAFEE<DGDB::8:::>:6:4::..)....)......)..828;CACCC::2::??BDC
@TP09X:00173:00914
GTCCAAGCTTCTGGAGGGATGGTAACTGTAACCTGAC
+
ECDAFBKA<2>0/).882>>EAEFA8....).)....
@TP09X:00173:00921
GTCCAGCTTCTGGAGGGATGGTAAACCTTC
+
AA>+0...).<<=CED>B660...).).).
@TP09X:00173:00936
GTCCAAGCTTCTGGAGGGATGGTAATCACTACTAAAC
+
:6:4:066606A@4:::1:>BA::466......0.).
@TP09X:00173:00937
GTCCAAGCTTCTGGAGGGATGGTAAGTTTCCGGGTTACGTACCGCAGGTCGTG
+
...).)...).88+::>,66><::5::5,60..).).8....)...-)-8888
@TP09X:00173:00939
GTCCAAGCTTCTGGAGGGATGGTAACCACTACTTGG
+
1..).288>>AAE@EEE>DEDAA>9>*......).)
@TP09X:00173:00943
GTCCAAGCTTCTGGGGAGTGGTAACCGTACAGTCT
+
C>=;?BGILBD=<==8=::F@:/).).....88..
@TP09X:00174:00904
GTCCAAGCTTCTGGAGGGATGGTAAAAATCCG
+
>>=?E@DDB9?==8=>C:?6:0:....(..).
@TP09X:00174:00908
GTCCAAGCTTCTGGAGGATGATGAATACGAATTAGTATTAGTTCTTCAT
+
=>>>CBEFLBD::4::4666>666066665050555550---)..)..8
@TP09X:00174:00910
GTCCAAGCTTCTGGAGGGATGGTAATGACCAACTTGGTAA
+
66B064666B6:60666,66F@::466660568828)..)
@TP09X:00174:00928
GTCCAAGCTTCTGGAGGGATGGTAAACCGCTCGACC
+
...>==A1>==HI@DCF?EFD;:..).)..888881
@TP09X:00174:00930
GTCCAAGCTTCTGGAGGGATGTAACCGTA
+
>>EAICEEE@DDD?E>>+/.0.8).)...
@TP09X:00174:00931
GTCCCAAGGCTTTACTTGGAAGGGATGATAAGTCCGTCGGGACCC
+
6>BF>D:>)...)...).).).828...8;6:B;2==...).--)
@TP09X:00174:00941
GTCCAAGCTTCTGGAGGATGGTAATG
+
IDD8=3::>6>>=9/0+...)..)..
@TP09X:00175:00904
GTCCAAGCTTCTGGAGGGATGGTAAATTTGTAA
+
DECBLBFED@BBC<?=E?E>>*0..).8)....
@TP09X:00175:00926
GTCCAAGCTTCTGGAGGGATGGTAACACTTCCCAACCGTTCGGTGTCCTATTCACCTCTGCACGAATTCCTAG
+
FDDAFAEDIAEBA=CEM?ECC?CC>BDB@0::1:5:;::8>EAEEDD@ECD@CCD@ECCCCDDCC>C?D@DDD
@TP09X:00175:00933
GTCCAAGCTTCTGGAGGGATGGTAACCATCGTACGG
+
B::8<>CHFAE>><?EE:E=:06C0.)........)
@TP09X:00175:00941
GTCCAAGCTTCTGGAGGGATGATAACCTACTTAA
+
:6:9?9?<=:=EEAEGE?E=:66C0.+....).)
@TP09X:00175:00942
GTCCAAGCTTCTGGAGGGATGGTAAATGA
+
666060666066C<./0+110)...)...
@TP09X:00175:00945
GTCCAAGCTTCTGGAGGGATGGTAATCAAACTTC
+
:::5:;AAAAE::4:6@6@BB5:/)....)..).
@TP09X:00175:00946
GTCCAAGCTTCTGGAGGGATAGTAAACCGGGCGGTCATTAATCTGTAGAATTCACCTCTGCACGAATTCCTAG
+
HEGAC@DDG@DDC@EEE?DC:::::1:5::,66066>@;A;:::EDDDEAC::10+0...66AABAD@C?/0/
@TP09X:00176:00900
GTCCAAGCTTCTGGAGGGATGATAA
+
FDD3:3:::066:4::6,66/....
@TP09X:00176:00909
GTCCAAGCTTCTGGAGGGATGGTAAATCCTTACCGAACTAGT
+
<=C>GCLLEAEEEAEDE?DDD@DLG;6698)..)..).....
@TP09X:00176:00916
GTCCAAGGCTTCTGGAGGGATGATAATTAAT
+
0.09F+0).828<A=DA>6A11..8).).).
@TP09X:00176:00919
GTCCAAGCTTCTGGAGGGATGTAACGGA
+
666@KBFKD@DDD@D==28....).606
@TP09X:00176:00937
GTCCAAGCTTCTGGAGGGATGGTAAACTTACTACGTT
+
8..+07>::06;C=CDL?CCBAE>82..)......8)
@TP09X:00176:00938
GTCCAAGCTTCTGGAGGGATGGTAAGTCTTGCGACCTGTCATCTTAGTATTCACCTCTGCACGAATTCCTAG
+
DDDAD@DDEBDDD@DDE?DIFBFI=:56.).....).66666666666:5056505@<=?HDEE@D@E@EEE
@TP09X:00176:00948
GTCCAAGCTTCTGGAGGGATGGTAA
+
>??@FCEDB@DDD@DDM>D>>:=BA
@TP09X:00177:00912
GTCCAAGCTTCTGGAGAGTTGGTAAGGACACTAACCTGATCTGGTTGTGTGATTCACCTCTGCACGAATTCCTG
+
???BEBFED?CAA?...88).+10).)....881;9==?::<>8?;<:::8/<600-)-;:9;B?@B8=8>>B@
@TP09X:00177:00922
GTCCAAGCTTCTGGAGGGATGGTAAATCACTAGAACTCGTTTTATTGCTTATTCA
+
666:B06::0:A?4:::,6660666,6665665505=A::::)33-3.0+.1+..
@TP09X:00177:00935
GTCCAAGCTTCTGGAGGGATGGTAAACTACGACGTTAGTTAGTCATTAT
+
HDC=C@ECD?CFE@EFF?FED<:::,6>>6:666606>>065....)..
@TP09X:00177:00938
GTCCAAGCTTCTGGAGGGATGGTAACTGACCGTTCGTCAAAAGTATTTGTATTCACCTCTGCACGAATTCCTAG
+
ABB?EAFFD@DDD>CGG?CCDB>=8:CC::3::06BF::::)6;:::8<DED@E>=9====DEEDD;D@E@CCC
@TP09X:00177:00942
GTCCAAGCTTCTGGAGGGATGATAGATTC
+
CDC>E@DGD@DDDAEA>6>11......).
@TP09X:00177:00944
GTCCAAGCTTCTGGAGGGATGGTAATGTTCC
+
IFE?E@=::6>::4:::1:>>71.)...).)
@TP09X:00177:00945
GTCCAAGCTTCTGGAGGGATGATCACC
+
ECC>C@DAA6@::41>>6>0......)
@TP09X:00178:00908
GTCCAAGCTTCTGGAGGGATGATTCACCTCTGCACGAATTCC
+
0=:06:>BC?CCC;=::1:::6606660::@:/11/.).).)
@TP09X:00178:00917
GTCCAAGCTTCTGGGAGGATGGTAATGACGTGAT
+
EDD@DAEEF>BDDG?::8<<B<C8)/........
@TP09X:00178:00923
GTCCAAGCTTCCTGGAGGGATGGTAAATTACCGTTCATTAAGCGCATTATATTCACCTCTGCACGAATTCCTAG
+
FEE>C?CDD@CAEEAEDE?D>==>DE?D@DDAEFADBB>B@BBBFDB=BDDE=BBEAEB>@EEEAA<B>C@DDD
@TP09X:00178:00925
GTCCAAGCTTCTGGAGGGATGGTAAATGGCTCTCCGG
+
CCC>C>CEE@DCB>CCC>ALGA>>>*..).....).)
@TP09X:00179:00900
GTCCAAGCTTCTGGAGGATGTGATA
+
8>==C9ACB;<<A9..*1.......
@TP09X:00179:00902
GTCCAAGCTTCTGGAGGGATGGTAAGACCATCTGTCCATTCGTTAAGAAATTTCACCTCTGCATCG
+
EDEAEADDEADDD@DDI?ECC?DG:?:<066A?:55055055=4:2:::/::)333----------
@TP09X:00179:00945
GTCCAAGCTTCTGGAGGGATGAGATGGTACCCGGACGTTTTGGTAGGCTGATTCACCTCTGCACGAATTCCTAG
+
>>=?E@DGEBBCDACCC?CGF>>>DB=BDBA;?0::::::)5055:3::A???CBB<B<<<BBBDE@E@EABBC
@TP09X:00180:00914
GTCCAAGCTTCTGGAGGGATGGTAAAAATAGCTAAATGACCGCTCATTTATTCACCTCTGCCACGAATTCCTAG
+
FCC?C<>>E=<=E?<<<8:DB;:::::-:66666=,5::::?:::<BE=CBAECC@EEE=<9<BDD?DAG?BCD
@TP09X:00180:00917
GTCCAAGCTTCTGGAGGGATGGTAACTAGAACCAGTATCGT
+
DDCAFCLED@EDD>CLL?CDDAGE5:::6.).)........
@TP09X:00180:00918
GTCCAAGCTTCTGGAGGGATGGTAACTGACCGGCCGTATGACTGTCGCTATTCACCTCTGCACGAATTCCTAG
+
CCC@E@CDD@EDDAHEE>DDD@DEADDDCC?EBFBEECDDDDD>><ACC::8<DEAEDDEEEDDEAE@E@DDD
@TP09X:00180:00923
GTCCAAGCTTCTGGAGGGATGGTAAACAGTCGGC
+
DDDAD@CCF@DDE@EDD>EEE>...)1.....).
@TP09X:00180:00934
GTCCAAGCTTCTGGAGGGATGGTAATACTCGCCGTA
+
>=>AH@>??==FE@DDD>AE>7.0+......8)555
@TP09X:00180:00940
GTCCAAGCTTCTGGAGGGATGGTAACCGAACACCCATTCAGGTATGTTAAATTCACCTCTGCACGAATTCCTAG
+
@::066>A@>BBC;:::1:>>6>B5:36:<:6<D,01+...2.....)..)606660666666DDD@D8:4:::
@TP09X:00181:00910
GTCCAAGCTTCTGGGAGGATGGTAAAAATGACCGGATGCTTGGTAACTTAATTCACCTCTGCACGAATTCCTAG
+
6<<5:AE::06000)10)..82./000(6;;;6?055533-505:3:-)-)-)---)-::CDEE=<:<?E>DDG
@TP09X:00181:00926
TCCAAGCTTCTGGAGGGATGGTAAATCTACCT
+
06<B>EEEAFCC>CFF?E=86...).....).
@TP09X:00181:00934
GTCCAAGCTTCTGGAGGGATGTAAGCTACGACCACTGTCGATCTTCCTAATTCA
+
CCC>C@EEG@DEEAEEE?FE8==)..88/.:606666666655C9=0..).1..
@TP09X:00181:00935
GTCCAAGCTTCTGGAGGGATGGTAACCGACCGTTTGT
+
...-0BFIGBDDD@DDF?FHFAEE;>+...)...)..
@TP09X:00181:00940
GTCCAAGCTTCTGGAGGGATGGTAAATCCTACCGT
+
ECC>GBLEEADBB>CFF?EEC>:..)..)...)..
@TP09X:00182:00906
GTCCAAGCTTCTGGAGGGATGTAAGCTGATA
+
EDDBF@EEE>BDEAFGL6>0/..).......
@TP09X:00182:00926
GTCCAAGCTTCTGGAGGGATGGTAAGCTACACGGCAAG
+
:===D>CEFAEBB>CCE>DFGBDA>=8......)..).
@TP09X:00182:00938
GTCCAAGCTTCTGGAGGGATGGTAACGTCGTCATGCCGACTGTTCAGTAAATTCACCTCTGCACGAATTCCTACG
+
@663:5:A>=BC@;=>>8>IE@DD4.......8...)...66606::::?1:0666066666665=050696666
@TP09X:00182:00946
GTCCAAGCTTCTGGAGGGATGGTAATGA
+
:::=D>BLLBFED@>=:1:6/)..)...
@TP09X:00183:00910
GTCCAAGCTTCTGGAGGGATGGTAAATCGCTCAC
+
EDD>C?CDC?C??::::16??9?88)........
@TP09X:00183:00929
GTCCAAGCTTCTGGAGGGATGGTAAAGTACTA
+
...BL>GED==>D@EB>6>0.)...)......
@TP09X:00183:00932
GTCCAAGCTTCTGGAGGGATGGTAACTTACAACTGGTCATTCATTCAACATTCACCTCTGCACGAATTCCTAG
+
IGC>C?CCE@DDH>EDF=DDDADEAEH<::6:6:606B;?6B??4::4:::9>FE@DCCEEDDCC?D@D?DCD
@TP09X:00183:00939
GTCCAAGCTTCTGGAGGGATGGTAACCTCGTAGCGCCAC
+
:6:469?CEAEEDAILH;>=:0.>)/).........)6C
@TP09X:00183:00944
GTCCAAGCTTCTGGAGGGATGGTAAACTTAGCTTAACAAATGGTCGGTAATTCACCTCTGCACGAATTCCTAG
+
CCC@EBFKFACCBAGEE?DDD@DDE?CC>B@AA4:4:::16>6>DDAFG@E<>=E@DDDDDDDCC?B=CAEDD
@TP09X:00183:00947
GTCCAAGCTTCTGGAGGGATGGTAACTGGTGAGTCGGTAACCACATTACATTCACCTCTGCACGAATTCCTAG
+
FEEAE>CCHBFDD?==:1:CC=CDA<<<>BD==>IE@DCAF>CBDD?@<::4:??=BDDDDDEFF@D@C?CDI
@TP09X:00184:00906
GTCCAAGCTTCTGGAAGGGATGGTAAGTTACTGGCCGGTCAGTGCGTGACATTCACCTCTGCACGAATTCCTAG
+
?>?BL?GDF?=:::A;@@8@CB;::4::26ADD@EAE<??ECDDEDAABD<88;BC?EBBBBA@>A2;4;>DDD
@TP09X:00184:00907
GTCCAAGCTTCTGGAGGGTGGTAATG
+
C>>:>@EEE@C:63:::1..)..)..
@TP09X:00184:00910
GTCCAAGCTTCTGGAGGGGATGGTAACTTAACGTAGTTACTCGCTATATTCACCTCTGCACGAATTCCTAG
+
?>?BICLDC?BCC:::::):>D>ED:/0+0*0.....)..8<:::55==@DDD@DEDEC>==IAE?C>>=:
@TP09X:00184:00911
GTCCAAGCTTCTGGGGGATGGTAAAGCAACTTACCGAACATTTATTCGATTCACCTCTGCACGAATTCCTAG
+
A::4:5::606:::::-6@DADEF?E>=5::5::0:C<B:::0:C4::?A::::0:66:666569=??;:::
@TP09X:00184:00915
GTCCAAGCTTCTGGAGGGATGGTAACTTTACTGATT
+
:<:5:<A::066?::::,6660660...).....60
@TP09X:00184:00922
GTCCAAGCTTCTGGAGGGATGGTAAACGACCGAAC
+
FDD@D@KKLBFDD@EEE?EDDA...)....)..).
@TP09X:00184:00940
GTCCAAGCTTCTGGAGGGATGGTAAGCTCGAGAACTTAATTTACGTTCATTCACCTCTGCACGAATTCCTAG
+
BCB>C=BDDBE@?::::1:>A6@C?C===A@@A5::4:066,6B::8?DD>BCEAEDCDFDCDC@C@D@BCD
@TP09X:00184:00947
GTCCAAGCTTCTGGAGGGATGGTAATTCA
+
8>>>CBIGLAECA4::6,6660.>+1)..
@TP09X:00185:00905
GTCCAAGCTTCTGGAAGGATGGTAAAAGTACCCTACG
+
DDD@DBLHHAEDC4:5:4:FFB::::)656..)....
@TP09X:00185:00906
GTCCAAGCTTCTGGAGGATGGTAACTACTCAACTTATTCATGCTTAATCTACCTC
+
...1818>>=>881..)...2882.......).6<CD<==666C06066...)..
@TP09X:00185:00914
GTCCAAGCTTCTGGAGGGATGGTAACGCTGTGACTATCGTT
+
8..):;D===6BB<:::16BD6>;6.........6666660
@TP09X:00185:00916
GTCCAAGCTTCTGGAGGGATGGAGAATGGTTGT
+
E=>8><D::0:::40<<6</1)...)..).)55
@TP09X:00185:00918
GTCCAAGCTTCTGGAGGGATGGTAATGACCAGTCGT
+
...+.BECCAD>=9>=E=CCG@>>+0...)......
@TP09X:00185:00920
GTCCAAGCTTCTGGAGGGATGGTAACCGTCGACGGT
+
CBCAFC>>>@DDEAEEF?D>:41A+0).......).
@TP09X:00185:00932
GTCCAAGCTTCTGGAGGGATGGTAAGTCCTACCAACCGATCATTTTGTCATTCACCTCTGCACGAATTCCTAG
+
KECAD?ECFADDD@DDD>DED@DFAECA=<==*.+.28;??5:::/5=@@D@DFE<=>DDEFGDD@D:=8=CB
@TP09X:00185:00935
GTCCAAGCCTTCTGGAGGGATGGTAACTTACCTACGTT
+
CC@;A;::069BAD@DEE?CDDBFE;..+00)......
@TP09X:00185:00944
GTCCAAGCTTCTGGAGGGATGGTAAGAACTAGACGGCGCGTTTCGTTAAATTCACCTCTGCACGAATTCCTAG
+
>??BI@KDEAEEEADFE:DEEACB>B;9<8.....)....8828--)3=6:63333:3@DDEEEE@D?D?DDD
@TP09X:00186:00907
GTCCAAGCTTCTGGAGGGATGGTAATGA
+
8=>>DCIEF@FCB@CDG?A;;7..)...
@TP09X:00186:00910
GTCCAAGCTTCTGGAGGGATGGTAAACGCGCCGGCCGAATGGATCGATTCACTCTGCACGAATTCCTAG
+
66@;A9CDL@DDDAEDD<>?GBD>>611...).).).8).606?AB::0::::?:53<<:C<C4:4=::
@TP09X:00186:00914
GTCCAAGCTTCTGGAGGGATGGTAATCAACCGGTCGGTAAGGAAATGTATTCACTCTGCACGAATTCCTAG
+
:<=;?BFKG;>>F@DCD>DKFBEE>B::4:35055505C4:4::0:@?/0)00/.----3>@E@FAFCCCD
@TP09X:00186:00915
GTCCAAGCTTCTGGAGGGTGGTGAAGGTATATGAACGGTTAGTAACCTGATTCACCTCTGCACGAATTCCTAG
+
6660606660:66>:/1).8)...).)...8.56ADD@DAEFCD?C4:::=<=>>@FDDFEEFCC@B@D?BBB
@TP09X:00186:00924
GTCCAAGCTTCTGGAGGGATGGTAAGTCTAGTACTACTGGACGTTAT
+
BBC?E@CCB?CDD@DDD=8881..).....66;;5555505553---
@TP09X:00186:00925
GTCCAAGCTTCTGGAGGGATGGTAACCAGCGGTAGGA
+
CCCAEAEEF@DDD?DEF?DEEBDE<1-..88)...).
@TP09X:00186:00935
GTCCAAGCTTCTGGAGGGATGGTAACTAGCGTATTC
+
>>?BHAEED@DDD?EDD>DDD@>>).....66..).
@TP09X:00186:00942
GTCCAAGCTTCTGGGGAGTGGTAAGTAGTGTACA
+
???BIBEEDBECABB8C@<>611+.......888
@TP09X:00186:00946
GTCCAAGCTTCTGGAGGGATGGTAATCGATCTAATA
+
=>=>D@DEE@DDE@EEF>DAB<:.)........)..
@TP09X:00187:00904
GTCCAAGCTTCTGGAGGGATGGTAACGTTAGTTAGTC
+
EDD@KBFCC?BB@;:::1:BFA::4:6606..)..8.
@TP09X:00187:00910
GTCCAAGCTTCTGGAGGGTGGTAATGACGTACGTT
+
6660606DDAE==;=CC1660:6066566655..)
@TP09X:00187:00932
GTCCAAGCTTCTGGAGGGATGGTAAACGAACATTCACTTAGTACGTTGAATTCACCTCTGCACGAATTCCTAA
+
>?>=A<D::066:4=EE>DCC?CEF?D=:4:::4:D==<>FMDECC>BA;@:?::4:??BBCCBDAD@D=<<<
@TP09X:00187:00940
GTCCAAGCTTCTGGAGGGATGGTAACCAACTAACCGGTCGGTTCATACAATTCACCTCTGCACGAATTCCTAG
+
=>>>CBKCC?B>>;?EK?EFE?C?:@4:0...).).2>00).)..8;?A4:4:550555.-.-..28).).66
@TP09X:00188:00944
GTCCAAGCTTCTGGAGGGATGGTAATGCA
+
>>>>B=CCD?CDE?DA>6>10)..)....
@TP09X:00188:00949
GTCCAAGCTTCTGGAGGGATGGTAACCTAACGTACGTTGACTTGATCAATTCACTCTGCACGAATTCCTAG
+
DCE8>8>BB9B=<3=EE?FEFAE>9>+..)..888882:66?06665.).).....-----.==82==.55
@TP09X:00189:00912
GTCCAAGCTTCTGGAGGGATGGTAATCCTC
+
>>=:<BCCD>BBC@=::1:::0.8)..)..
@TP09X:00189:00918
GTCCAAGCTTCTGGGAGGATGGTAAGA
+
:=:5=AEEE@B:::1::466.)..)..
@TP09X:00189:00934
GTCCAAGCTTCTGGAGGGATGTAACTCGTA
+
EDDAFBDDDAEEAAE>A610..8)66....
@TP09X:00189:00945
GTCCAAAGCTTCTGGAGGGATGGTAACTAACGTCGTTAGATTAT
+
/::5::,6>>6>CA6;AA-/.F>>FAA>>)......)/...1..
@TP09X:00190:00908
GTCCAAGCTTCTGGAGGGATGGTAACTTACTAGCACT
+
...9E@=<<@CB?=CBB8@DB8=:688).........
@TP09X:00190:00922
GTCCAAGCTTCTGGAGGGATGGTAAAGCGTCGAAG
+
BCCAECEFB:A::46?C6?::0666,6......).
@TP09X:00190:00924
GTCCAAGCTTCTGGAGGGATGGTAATCTACTACG
+
>>>AKAACC@EEEAEEF?D::5::46........
@TP09X:00190:00935
GTCCAAGCTTCTGGAGGTGGTGACCGTCGTCGTAGTGATGATCT
+
6<B=>BCBB>B<68682881....)..666?===..........
@TP09X:00190:00944
GTCCAAGCTTCTGGAGGGATGATAAAAACCCTGAACCGCAAAAATCTTTATGATTCACCTCTGCACGAATTCCTAG
+
...+0)...).886:::16>CCEDEEE-::16CHAE=@:::::-::::1::C::45>>>DDDD>>>::4:<A:A=<
@TP09X:00191:00912
GTCCAAGCTTCTGGAGGGATGGTAAGCCGTACGT
+
DCC@CCEDC?CCE>CFI?F:6066<..)......
@TP09X:00191:00928
GTCCAAGCTTCTGGGAGGATGTAAGC
+
EDDAE@DDF?DB??8./+.....)..
@TP09X:00191:00931
GTCCAAGCTTCTGGAGGGATGGTAAATGACTCG
+
EGCBICDEC@DDDADDD>CB>6...).......
@TP09X:00191:00938
GTCCAAGCTTCTGGAGGGATGTAAAATACTCC
+
LDD@D@EDFAEEDACAA6>0/....(..8...
@TP09X:00191:00940
GTCCAAGCTTCTGGAGGGATGGTAAATCCGTACATCCGAC
+
===4==CBEAFDD@DDE?EDDB:::,66066655..)...
@TP09X:00191:00944
GTCCAAGCTTCTGGAGGGATGGTAATACGTATC
+
1.0+/).881=FAAHE>;>..).8+........
@TP09X:00191:00945
GTCCAAGCTTCTGGAGGGATGGTAAGTATCG
+
>>==CAD::06::4:@C8::1)..)......
@TP09X:00192:00909
GCCCAAGCTTCTGGAGGGATGGTAAACCGGACAG
+
:::,6<CCEBDDD?DII@DDDB//0)/).).8..
@TP09X:00192:00933
GTCCAAGCTTCTGGAGGGATGGTAATCTACGA
+
GDD@F;D==8<AB<A@@1::A;/1+.0.....
@TP09X:00192:00940
GTCCAAGCTTCTGGAGGGATGGTAACCGGGCGTTCATTAACACTGTCTGATTCACCTCTGCACGAATTCCTAG
+
:::4:0:<<AEDC::::1:::3:C?D@DF8:::46@A:B==>:???:1///*..8=8CDDDDBBB:A5:5:::
@TP09X:00192:00942
GTCCAAGCTTCTGGAGGGATGGTAAATTACCATTCGTTTGGTGACTCAAATTCACCTCTGCACGAATTCCTAG
+
==>>D>CKL@DDD@DEE?EFE@BBF1:4::466:@:::05055=EA?BB0:4:>B<CCCBCCC<=9=>B@DDE
@TP09X:00192:00944
GTCCAAGCTTCTGGAGGGATGGTAACCTACTACTGA
+
6666>6>6:8<=>9?LL>DELI>:860.........
@TP09X:00192:00948
GTCCAAGCTTCTGGAGGGATGGTAACCACCCGTCTC
+
F??3=4:D?<D==;=DD=:::A::0.).88).....
@TP09X:00193:00903
GTCCAAGCTTCTGGAGGGATGGTAACCCGTGATA
+
6CC?DADDD=CCFA===8:BB<>>0..)......
@TP09X:00193:00915
GTCCAAGCTTCTGGAGGGATGGTAAACTAGAAGTCGA
+
?6:4:>:669?::0:::,6DFB:::,.....).....
@TP09X:00193:00940
GTCCAAGCTTCTGGAGGGGATGGTAATCCGCTCGA
+
86:0606BB::::4::66)6BEA..*..).8....
@TP09X:00193:00943
CGTCCAAGCTTCTGGAGGGATGGTAACCGGTCGGTCAGTATCCGCTCTTAATTCACCTCTGCACGAATTCCTAG
+
B<>>>C>CDEADEC;<<:6<DD@DE?D@DAECCADDDDDDDD@CDDBC>B@D6==B?BDDDDBBBEAG?C?BBB
@TP09X:00194:00904
GTCCAAGCTTCTGGAGGGATGGTAATTGCAACCGACCGTTCAGTTATTCATTCACCTCTGCACGAATTCCTAG
+
=>>>C?DLG?CBG;CCG?ECC=BC4:4:::4<@BBBADD>C>=>AED@D=<9=ED@DEDB;<<==;>AF>CCD
@TP09X:00194:00910
GTCCAAGCTTCTGGAGGGATGGTAAATGTCCGGGACTT
+
CCC@CCFKGBEBB?===:0>>9000)....2882...1
@TP09X:00194:00913
GTCCAAGCTTCTGGAGGGATGATAAATCTGCTGTCCAGTCGGTAGGTTAATTCACCTCTGCACGAATTCCTAG
+
CCC@C?CDLBEDC@EEF?DDDDBBB;AE>>>EFDD?DDDDEAEEB>?@A3:2:::4=DCCDFD==<=>BAEGC
@TP09X:00194:00923
GTCCAAGCTTCTGGAGGGATTGTAAACGTCCTTAGTAAC
+
<6:06066:066:3:66,66066881....1828...1.
@TP09X:00195:00922
GTCCAAGCTTCTGGAGGGATGGTAAATCCAGAACGTAC
+
>>@;C;A::06::8>DE>DDD>:=:1::3...1.....
@TP09X:00195:00942
GTCCAAGCTTCTGGAGGGATGGTAACGGTACGCTCG
+
DCC>CCFFFBFCC>EFE>EEE@>>)..).....666
@TP09X:00196:00902
GTCCAAGCTTCTGGAGGGATGGTAACTGTATGATAT
+
8>==C9ACC:<6@>::=8:>H6:0)/0.........
@TP09X:00196:00905
GTCCAAGCTTCTGGAGGGATGAGATAGGCGACCGTTCATTCTATTCGATTCACCTCTGCACGAATTCCTAG
+
CCIBI@FDG=>>E@<6:8:::::<>=><>GGGACC@DDDADBBB@EDEE?C::6::::CDDDC@E?C?DEC
@TP09X:00196:00913
GTCCAAGCTTCTGGAGGGATGGTAAACGAACCAATTTA
+
ELK=>=?EE@DDD@EEE?DDD@@<A61..).).).828
@TP09X:00196:00914
GTCCAAGCTTCTGGAGGGATGGTAAATACGTAATGT
+
CDC@F@EFE=>>H@DDD?CDB>00.)....88)...
@TP09X:00196:00917
GTCCAAGCTTCTGGAGGGGTGGTAACCAAACCGGTT
+
?BB=C@ECD@FED@DDEE;>=;@B5:400)/*.).)
@TP09X:00196:00918
GTCCAAGCTTCTGGAGGGATGGTAACATAGTGTTCACTGTCATATATACTACCTCATTCGCAC
+
...+/18>C@=::>:::8:BEB@@0<6......)..........55553:::<::3-)-----
@TP09X:00196:00921
GTCCAAGCTTCTGGAGGGATGATAACCTAACGTCCGGTCAGTCCTTGCTATTCACCTCTGCACGAATTCCTAG
+
DEFAEBFEEADDD>DEG>KBCB@F5:3::<BDDD@D<:::::505>A=>>C?CDE@DDDCDCCCF@D8<9<==
@TP09X:00196:00925
GTCCAAGCTTCTGGAGGGCTGGTAAGCGAATAACCATTCAGTCGCATTGATTCACCTCTGCACGAATTCCTAG
+
6668>@EELBEEE4:::1::F66:0566:0..).)..).8;?:::::4:BB;@::4:::?D>>>>*/+07>>A
@TP09X:00196:00946
GTCCAAGCTTCTGGAGGGATGATAAAGTACC
+
E>>3:<A:=:=EFAGE>6>//....).888)
@TP09X:00196:00949
GTCCAAGCTTCTGGAGGGATGGTAACTAGTACTA
+
8>>=CAEED@DCC9>6C:?660:?0666......
@TP09X:00197:00904
GTCCAAGCTTCTGGAGGGATGGTAAAACAGTCCAACCATTCGGCCAGTGATTCACCTCTGCACGAATTCCTAG
+
KDDBEAIEE?CBD?DDD?DGEACCCC8@AD::5:5:4:D;DE>C>CCCCGG?CCD>C===EDEBB>B?B=CED
@TP09X:00197:00916
GTCCAAGCTTCTGGAGGGATGGTAACTAACCGGAAAGTAAGTGCACCTCATTCACCTCTGCACGAATTCCTAG
+
?>>=DBFED@DDD>CCK>DDB>CGAFEE>C@C@EM@FEE@DDDDDE@CCCH>BBB>BBCCDBBBB=?:?:<==
@TP09X:00197:00925
GTCCAAGCTTCTGGAGGGATGGTAACTATTCTACTAT
+
EDDADAFFF?CCF@DDD=CHHBG>?/...).......
@TP09X:00197:00933
GTCCAAGCTTCTGGAGGGATGGTAAACGTACTACGTACTGATCCATCGTATACTACCTCATCGC
+
AA<*0+1..).886:::1:::06>>66666>6666666666550......-----81:333333
@TP09X:00198:00907
GTCCAAGCTTCTGGAGGGATGGTAATTGTA
+
...@FADGK@CCK@IA>6>1.).8+1)...
@TP09X:00198:00911
GTCCAAGCTTCTGGAGGGATGGTAATTCAACCGACC
+
66>?C@DKEADDD@EDE>AEF7>8+/)..).)...)
@TP09X:00198:00912
GTCCAAGCTTCTGGAGGGATGATAATCCATA
+
DAA?F<??DBDDE>FFH6>01...).8)...
@TP09X:00198:00920
GTCCAAGCTTCTGGAGGATGTAAGTCCTCGACGTATATTGTTACTTCTCACT
+
66:=C?CCA<E//+..).....)...)...65555;88188)...).....5
@TP09X:00198:00927
GTCCAAGCTTCTGGAGGATGGTGAA
+
:::566>@@:C::411+...)...)
@TP09X:00198:00928
GTCCAAGCTTCTGGAGGGATGGTAATGATCGCTACCTAACGTTCGTTTTATTCACCTCTGCACGAATTCCTAG
+
:6:4:06660:D@6AAA1:6:6::0666655556:4:=@CCC9<:???/::-366066656655505<@<565
@TP09X:00198:00931
GTCCAAGCTTCTGAAGGGATGGTAAACGTTACCTACT
+
BCC?E@E>>2>0/.)..).=GBB8>60..)..)....
@TP09X:00198:00933
GTCCAAGCTTCTGGAGGGATGGTAATCGCTAACCGTGT
+
CCC>CBEIEBFDD@EEE?DEEBEF=<<0...).)....
@TP09X:00198:00938
GTCCAAGCTTCTGGGGAGTGGTAATACGTACGT
+
...BIBEGD>@::==8=FA>900*.........
@TP09X:00198:00946
GTCCAAGCTTCTGGAGGGTGGTAAAGGGT
+
BBCAE@EFC@EBB@666,682888)..).
@TP09X:00199:00900
GTCCAAGCTTCTGGAGGGATGGTAAACCAATTCGTCGC
+
AB@;C;::606::4:::1:CE@EFF10).).)......
@TP09X:00199:00913
GTCCAAGCTTCTGGAGGGATGGTAACCGAACAACCGGTATCCAAGCAAA
+
EDD@EBFFG@DCD@EFGBEEEICC6@0660666>9?06...).)..882
@TP09X:00199:00931
GTCCAAGCTTCTGGAGGGGATGGTAACCAATAGTACACTTCATTCGTACGTTATTCTACCTCTGCACGAATTCCTAG
+
BED;><>IEBDB?:::::):>A0660.282....8..6;06660.......)..)..66066>6:=HDD?CAG@DBA
@TP09X:00199:00944
GTCCAAGCTTCTGGAGGGATGGTAATACCTACTTACCGGTCTTTAACTAATTCACCTCTGCACGAATTCCTAG
+
EFD@F?DED@DDE@DEE:CCD@EE?CCD@DBBBAEE@D;?:::056??>?C?DDE@CDDB<<<BB>C?D?CEE
@TP09X:00199:00947
GTCAAGCTTCTGGGAGGATGGTAACCGGCGTTCAGCTTATCATCCGAGCTACTTCACCT
+
==:6<@@@@DDDA8A@466?:6:5:3:466606666606666660655.....).882.
@TP09X:00150:00963
GTCCAAGCTTCTGGAGGGATGGTAAGACAGC
+
DCC@CAEDDADCC<BCC1:::0..)......
@TP09X:00150:00966
GTCCAAGCTTCTGGAGGGATGGTAACACTACTCGTACATCGTCATTGGAATTCACCTCTGCACGAATTCCTAG
+
FFEBD@EDD?DCB<:::1:?A9CE06:66666666..../.....).18)/):>A;?BBBCDHDD>C>C>DFE
@TP09X:00150:00991
GTCCAAGCTTCTGGAGGGATGGTAAATATTAACGACTGTCAATGGATTCACTCTGCACGAATTCCTAG
+
0109>6A0.)...9EFF?F==8:??8:::0505=5555:33-3:-33-33333333896606060666
@TP09X:00150:00992
GTCCAAGCTTCTGGAGGGATGGTAAATCCGCTTA
+
6==AE@DBB8<:5AAAC>CCFA11.)..)...).
@TP09X:00151:00954
GTCCAAGCTTCTGGAGGGATGGTAAGTTACCTGACGACCGGCCGACACCATTCACCTCTGCACGAATTCCTAG
+
IDE@D@KEFAEDDAFEF>DDDAEDA<<46:0:DDDDDD@D@C@DEDDD9=<?DDD?DBBBDDDDD@D>C>CBB
@TP09X:00151:00955
GTCCAAGCTTCTGGAGGGATGGTAACCTAGCGGATGACGTTAACTTTTGTTCGAACTTCATCCTT
+
66:;A066:06BC@IGG>>..+01+.).....)..666660606666)66066.)..28...282
@TP09X:00151:00964
GTCCAAGCTTCTGGAGGGATGGTAATGTAACCAACCGGCCGTGAATGAGATTCACCTCTGCACGAATTCCTAG
+
??K@GILCC@DDD@EDF?D>><>GADDDD@D9?4:4:4:4:::@6???:::2:::-33:>@BCCIAH@E==<:
@TP09X:00151:00968
GTCCAAGCTTCTGGAGGAGTGATATCCTAA
+
CCFBEBEEE>BBDAEAA...8...88)--)
@TP09X:00151:00979
ATCCAAGCTTCTGGAGGGATGGTAAAGTGTCCGACCGTCCGTACT
+
DDD@D@=/0+00.1---)---)-3:):3::928::2///)-----
@TP09X:00151:00989
GTCCAAGCTTCTGGAGGGATGTAACTACGCTA
+
???BLBEFD?CDCAA>A;A11.8)....888.
@TP09X:00151:00997
GTCCAAGCTTCTGGAGGATGGTAACCGCGTCTAC
+
EFE@D>CBB:66?A:::<DD@8<).)......6.
@TP09X:00152:00952
GCCAAGCTTCTGGAGGGATGGTAATACGTAC
+
660606660::?:@AA1:::4:.).......
@TP09X:00152:00970
GTCCAAGCTTCTGGAGGGATGATAACCGT
+
=>>;>AHDD@DDD@AA>)010..8).*..
@TP09X:00152:00979
GTCCAAGCTTCTGGAGGGATGGTAACGTCCGGACGT
+
::=@D=BBE:<:?;@@B:=<G@?<1/...).)....
@TP09X:00152:00983
GTCCAAGCTTCTGGAGGGATGGTAAAGACCTAAC
+
...+07>::06;;9ACC>?>@<...)...)..).
@TP09X:00152:00984
GTCCAAGCTTCTGGAGGGATGGTAACCA
+
=>E@D@EDDAEEDA>=86;..)..)/+.
@TP09X:00153:00953
GTCCAAGCTTCTGGAGGGATGGTAAAGTACG
+
DDC>EBEKFBFCB==::1:11)...).....
@TP09X:00153:00967
GTCCAAGCTTCTGGAGGGATGGTAACGGCTTAACTCT
+
E>>=?IKED@DDD@DDD>>==A@?:6.)..).)....
@TP09X:00153:00971
GTCCAAGCTTCTGGAGGGATGGTAAGACGTAGTTAGTC
+
..>?ABEDD@DCC>CFG?EEEAD=)..8.0...)..--
@TP09X:00153:00981
GTCCAAGCTTCTGGGGAGTTGTAATTCCG
+
>>DBL?DCE@EEA==4...)...).2@2/
@TP09X:00154:00952
GTCCAAGCTTCTGGAGGGATGGTAAACTTCGTTAC
+
GGKAE>D>>:=DD>CCE>BCD;:.1*..)..8)..
@TP09X:00154:00954
GTCCAAGCTTCTGGAGGGATGGTAACCAACCGTTTGTAAGGGCAATCCAATTCACCTCTGCGCGAATTCCTAG
+
DDC>CAFCE?CED?CCB>BCC=@F:@3:5:0:::16AB5::16A6>C?C:>:=DD=C>?>DDDDD@D@D@CCD
@TP09X:00154:00972
GTCCAAGCTTCTGGAGGATGGTAACTCGGATCATT
+
..FBF-1>D@D:<8::5:::06?3:66606....)
@TP09X:00154:00976
GTCCAAGCTTCTGGAGGGATGGTAAGAATTATCTTACCGGTCGGCCGGAATTCACCTCTGCACGAATTCCTAG
+
DCE@D@FBB>===?CDD=DBB:@?:::4:4:::50664:;@<A6<+0+0*/+/EE@DGDDHICCC;=9<@CCD
@TP09X:00154:00981
GTCCAAGCTTCTGAGGGATGATAATGGCAGC
+
KDD@DADEG@D<<>LF?E<6..<)..)....
@TP09X:00154:00982
GTCCAAGCTTCTGGAGGGATGTAATTG
+
666060666066.2100).....1828
@TP09X:00154:00983
GTCCAAGCTTCTGGAGGGATGTAAATTCCT
+
66:;@;@::06:5:>>>6>.....).).)6
@TP09X:00154:00987
GTCCAAGCTTCTGGAGGGATGGTAACTGTCGTCGATTGTTGCTAATTCACCTCTGCACGAATTCCTAG
+
GDEBF@EDD@CCCADDD=DFD@DD4:68...8....).8)....).).5606666?BDCD@EBG@CCC
@TP09X:00154:00997
GTCCAAGCTTCTGGAGGGATGGTAATCGTTAACTAA
+
>>>AEADBB><::A:6::<DB;C@4:6..).)...)
@TP09X:00155:00957
GTCCAAGCTTCTGGAGGATGGTAATCTAGTACTACTCGGTGTCTACTACTACCT
+
...+06>8>281/+..)..828A*66@6665555;;CC;:5555555555..).
@TP09X:00155:00958
GTCCAAGCTTCTGGAGGGATGATAAACGCACTGTTTATTAGATTGTCTAAATTCTACCTCTGCACGAATTCCTAG
+
8..+.6>:6:<DFA>>=;>>...881.:66666::,66065550555..818).-.8)..::::::@=?=C;:::
@TP09X:00155:00965
GTCCAAGCTTCTGGAGGGATGTAAAC
+
6<=BF?DCG8:::4101*....8=61
@TP09X:00155:00968
GTCCAAGCTTCTGGAGGGATGGTAATAACGTACGTTT
+
<==@D@EFD@DBCA:::,:?C:;?4:506......8)
@TP09X:00155:00987
GTCCAAGCTTCTGGAAGGATGGTAACCGACTGATCATTTGCTCTAGTCTATTTCACCTCTGCACGAATTCCTAG
+
<>CBEAHEE@DCC8=8=>DFCA>;).)...8:/100.8)..5666:::::::,6:66>ACA:::::4:<D?DDD
@TP09X:00156:00953
GTCCAAGCTTCTGGAGGGATGGTAAGTACCTAGCGT
+
:::5:9?>>=>::4:::1:AB4::56...)......
@TP09X:00156:00978
GTCCAAGCTTCTGGAGGGATGGTAATGAGTGAATGTTCGGTTAATGTAGATTCACCTCTGCACGAATTCCTAG
+
CBFBF@DDD@EBC?CDF?DDDAEEABBCBBBB?CBC=BFAF@D@BBBDDDD9<<B=B=;<DEECB<B@E?DDD
@TP09X:00156:00980
GTCCAAGCTTCTGGAGGGATGGTAATATTAATGCC
+
EEEBE?DCE@DDDA=<<8:@@:::4:.8).)..-2
@TP09X:00156:00981
GTCCAAGCTTCTGGAGGGATGGTAACAGACGAATGCTCA
+
=:=;A;B::066:;CFK?FDD@A=21......)......
@TP09X:00156:00995
GTCCAAGCTTCTGGAGGGATGGTAACGTTTTTGCTACCGAATGGTCGGGAATTCACCTCTGCACGAATTCCTAG
+
...?>6>::0665A::::=BB;??:@:::::)6666D5::4::06:::,606066?06::=BBCCCBF>C?CCC
@TP09X:00157:00957
GTCCAAGCTTTCTGGAGGGATGGTAAAGACCATGTCGTCGA
+
B<<4:;A:66,6660666,66B6>>>,666066........
@TP09X:00157:00960
GTCCAAGCTTCTGAGGGATGGTAACGCTGTCGTACTTGACGT
+
DCC@CBLAA>A...>>;==EAEEAB;.100......)...88
@TP09X:00157:00994
GTCCAAGCTTCTGGAGGGATGGTAACCGACGTTTAATAAGC
+
=CGBKIL>=<<=:?@BB>CDC@B=6A*....88).).6066
@TP09X:00158:00969
GTCCAAGCTTCTGGAGGGATGGTAATCCGAACAT
+
:<:;C@DDE>CDCAEDA8A:646606605.)..-
@TP09X:00158:00974
GTCCAAGCTTCTGGAGGGATGGTAAAACGATGCTTACTGTCCATTTCAGTTATTCACCTCTGCACGAATTCCTAGC
+
D@A4:0666066:0:A?;CFFA::::):6:6;6506?=B@C05::,5...).-)-.8283335333818281--/-
@TP09X:00158:00980
GTCCAAGCTTCTGGGAGGGATGGTAACTCGAT
+
...-17F::06655,6:6,666<@=+......
@TP09X:00158:00984
GTCCAAGCTTCTGGAGGGATGGTAAGGGAAACTAACCGACTGGTTAAGTATTCACCTCTGCACGAATTCCTAG
+
CBFBFAECC@CECACCC:DDEACD9<<9=E?FDD@CADDDCC@C@C<BB<=;>BGAFCCCCCDDE@D?D?CDB
@TP09X:00158:00986
GTCCAAGCTTCTGGAGGGATGGTAAACGACCGTTCAGCAAGATTATCTAATTCACCTCTGCACGAATTCCTAG
+
>=>BF8==F@>>>AFDD=DEEA<<:,:C::8>E@BHH//+1/0+.88::4:3:@?<DDCDCDCDE@D>B>BBB
@TP09X:00158:00994
GTCCAAGCTTCTGGAGGGATGGTAAACACACGTT
+
>BB<B@D::06656=A>6>01)...).6666666
@TP09X:00159:00953
GTCCAAGCTTCTGGAGGGATGGTAATCGTCCGTACG
+
:6:366>@@>B::4:6>666<AF>)0....).....
@TP09X:00159:00956
GTCCAAGCTTCTGGAGGGATGGTAAACATCG
+
?==:?CLLL>BCDAEEE)/0<+...).....
@TP09X:00159:00962
GTCCAAGCTTCTGGAGGGATGGTAACGTACGTCGATGTTATCATT
+
DCC?C=>?D@DAC::::166>66:4666666666666.18....)
@TP09X:00159:00963
GTCCAAGCTTCTGGAGGGATGGTAAATGACCGTAGTTAGGCGACTGATTCCATCCATTCTACGTCACCGA
+
6:6:DADDCAEED>BCC=BBBA:661::5505....).-)------8:-3-338?DA2------5--)--
@TP09X:00159:00971
GTCCAAGCTTCTGGAGGGTGGTAAATGAACGGTCATACTGTC
+
A::5::>@B?DDD@CCK>DDADDD=???400)...-------
@TP09X:00159:00980
GTCCAAGCTTCTGGAGGGATGGTAACGTCATCGGCTT
+
CCC?DAEDB=B==9>KG>DBC>CC4/11.....)..)
@TP09X:00160:00960
GTCCAAGCTTCTGGAGGGATGGTACTTACCAAC
+
AAE?D@DCE@EDCAEEE?C::4::1.)..).).
@TP09X:00160:00961
GTCCAAGCTTCTTGAGGGATGGTAATGCAGCTAGTACCGG
+
>>>>A@A<A2/0)....).BF;==A>=..88....--)-)
@TP09X:00160:00971
GTCCAAGCTTCTGGAGGGATGGTAACTTACCTACTGCTCGGTAACTAAGATTCACCTCTGCACGAATTCCTAG
+
DCCBE@DDEAEDD;:::1:@@6::4=C?DECCCCBDEDDD>DE@E>828..)000)//==EDDDD@D@D@CDC
@TP09X:00160:00972
GTCCAAGCTTCTGGAGGGATGGTAACGATTCGTCACC
+
:::;B?ACC<=>D:@@@166606C<....).....8)
@TP09X:00160:00973
GTCCAAGCTTCTGGAGGGATGGTAACCGGCTGCTCGTTTTAGTTTTTGTTAATTCACCTCTGCACGAATTCCTAG
+
:==8=BFBC@CBB?CDD?DFEA?;)0+0*.888.:::::/::0/..(..).).).8818::DIFF<<9<@D@CC<
@TP09X:00160:00984
GTCCAAGCTTCTGGAGGGATGGTAATCCATT
+
EED?D?DDE:==FAEEE=>..*00)..)..)
@TP09X:00161:00961
GTCCAAGCTTCTGGAGGGATGGTAACCAAACGTCGTTATCTGTCTTGATTCACCTCTCGCACGAATT
+
>AA7>6<11)..86:::1==FAFE0:066,6666>;<88....8>06<DAD=828....8--.828)
@TP09X:00161:00967
GTCCAGCTTCTGGAGGGATGGTAACATAACAAC
+
EAA)..=>>AA??EDG?C664:/)/0..)..).
@TP09X:00161:00970
GTCCAAGCTTCTGGAGGGATGGTAAAGTTAACTTACTATTCGTTTACCTCATTCACCTC
+
8..-0AABB>;@?::::1:A>7A;8)/1).)..1...8=353:?/::<:0-.*--5)--
@TP09X:00161:00972
GTCCAAGCTTCTGAGGGATGGTAACCTGAAAACAC
+
6660606?C9A=::A?,66@6.0).)...88(86.
@TP09X:00161:00989
GTCCAAGCTTCTGGAGGGATGGTAATACTTA
+
111?D@FDD>CDDAEEC;>.0).8+0...).
@TP09X:00161:00990
GTCCAAGCTTCTGGAGGGATGGTAAAACTTACCGATG
+
=>>;A;A::8665>:==;=BB<::::)0;)..)....
@TP09X:00162:00954
GTCCAAGCTTCTGGAGGGGATGATAACCGACTTTTAACCGACCGCTCGTTTATTCACCTCTGCACGAATTCCTAG
+
6<<4=@DEKAEDD@::::/:6>>6:0:46?6:::)60606664::??:::0:?;CLGAG=<=DDDDC?CADADEE
@TP09X:00162:00956
GTCCAAGCTTCTGGAGGGATGGTAACCTTACTAAATATCCGGTAAATGAATTCACCTCTGCACGAATTCCTAG
+
:=>>DBKIL:BAD@FGG=CDD<:1)1+0+.8...).D::3:4:??8;654:4<?C@ECCCEEEDD@D@D?DEE
@TP09X:00162:00965
GTCCAAGCTTCTGGAGGGATGGTAATCCGTAACA
+
AAA?>7>..).882>CC?AAA?A8*..)...)..
@TP09X:00162:00969
GTCCAAGCTTCTGGAGGGATGGTAAACTACCGACCGTCGGCTCCGG
+
>664698882>00+...)...).8=18==<:6:A>::6.)...).)
@TP09X:00162:00972
GTCCAAGCTTCTGGAGGGATGGTAACCAC
+
ECC?CBFEDADDA;:::108>6.0+.)..
@TP09X:00162:00975
GTCCAAGCTTCTGGAGGGATGGTAATTCCTCTACGTACTTGAT
+
>>>?EBFDD?DED@EDI<>=E<BC3:06065555558.-)---
@TP09X:00162:00979
GTCCAAGCTTTCTGGAGGGATGGTAACGTCTAC
+
AAE?D>B::6,6CC@EEE>D=:0.8).......
@TP09X:00162:00980
GTCCAAGCTTCTGGAGGGATGGTAAGTGGACATTCGGTCGGGGGTGACATATTCACCTCTGCACGAATTCCTAG
+
<>=BL@EDCAEEDA===;=BB@=<9>BB:BD;;9<B;A:::::-9CC?CCDBAF::4::::=DDEE?C9>8=BB
@TP09X:00162:00987
GTCCAAGCTTCTGGAGGGATGGTAATTG
+
666566>>>>;=E>:::1..8)./+.).
@TP09X:00162:00993
GTCCAAGCTTCTGGGAGGGATGGTAAATA
+
66606:>660666:,::6,...2...)..
@TP09X:00162:00996
GTCCAAGCTTCTGGAGGGATGGTAAACAAATGGTCAGTAGACCTTTCTGCATTCACCTCTGCACGGATTCCTAG
+
101BFBFEE@DCB@===;>EE@CC@8:::1::0:@@:::::F4::1:::?::4:AA;>>>LFDDD<>>AFAFFF
@TP09X:00163:00952
GTCCAAGCTTCTGGAGGGATGGTAACGTCGT
+
666060666066606FF,6660660/.....
@TP09X:00163:00956
GTCCAAGCTTCTGGAGGGATGGTAAACCTTAGACCG
+
6664=AFEE@DEDAEEG<EDD<:::10).)....).
@TP09X:00163:00957
GTCCAAGCTTCTGGAGGATGGTAACAGCATAAACG
+
CDEBIBFEF@EEEA====BF@1.).......8)..
@TP09X:00163:00958
GTCCAAGCTTCTGGAGGGATGGTAAATTATTTAAGCGTGTC
+
ECDAF?EDDACCC<>>K=><==>=C;C0666,50......-
@TP09X:00163:00959
GTCCAAGCTTCTGGAGGGATGGTAATCTTACTAACCGACCTTCAGTTGCATTCACCTCTGCACGAATTCCTAG
+
6<<<D<A::066?:AFF8:::5::5:::4:??@:?:?::4:;::5.)----)-8818:A<<<EAA4<:<?FMG
@TP09X:00163:00975
GTCCAAGCTTCTGGAGGGATGGTAATACACTGC
+
DDC>DBLDD@D==8>DE?CCA7/.+/.......
@TP09X:00163:00991
GTCCAAGCTTCTGGAGGGATGGTAAGACTAC
+
:::5:9?6606650:CC16.<).1)......
@TP09X:00164:00954
GTCCAAGCTTCTGGAGGGATGGTAATTACGTCGG
+
...).=>BD<:::0:BC=AC;7.0+.)......)
@TP09X:00164:00955
GTCCAAGCTTCTGGAGGGATGGTAACTGAACGTTTTGTTAAAACGCCAGCGATTCACCTCTGCACGAATTCCTAG
+
>==8:ADCB?CEE@EGI;>>HBDD?CE::4:::::)660666)6;;6;;;:5:05??@D=<<BBBBC@C@E@BCC
@TP09X:00164:00977
GTCCAAGCTTCTGGAGGGATGATAACCGACCGATCGGCTAGGAACTCACATTCACCTCTGACGAATTCCTAG
+
:660606<66??B@:::1:::6;;=C?B88+11..8)..5503-55:::00+..>6/::==<A>6>).)...
@TP09X:00164:00983
GTCCAAGCTTCTGGAGGGATGGTAATAACTTTTGTT
+
6<<6>AC::06650:BB,<=D<CE06.)....(..)
@TP09X:00164:00985
GTCCAAGCTTCTGGAGGGATGGTAACTGTACGTAT
+
>CB;A<B:6066;6@AD;A@A:::36.........
@TP09X:00164:00990
GTCCAAGCTTCTGGAGGGATTGTAACCGTACCGTAGGTAAG
+
CCG@CAFEE@EDD@EA>6..)..89>+1...)....)..).
@TP09X:00165:00951
GTCCAAGCTTCTGGAGGGATGGTAAATCTTACGA
+
BDD@DBLLGAEEEADEE>CCF>001)...)...8
@TP09X:00165:00979
GTCCAAGCTTCTGGAGGGATGGTAAACTACTCGCGACATGTTCATGCTATTCACCTCTGCACGAATTCCTA
+
==C?C?DDF<==E@FGE>F::0666,66666666.......)...8/0.=@DDEAD<<883:88)-)-)--
@TP09X:00165:00982
GTCCAAGCTTCTGGAGGGATGGTAAGCCTCCGA
+
EBB>D@EEMAHDC?DDD=DA;*01*..2..)..
@TP09X:00165:00983
GTCCAAGCTTCTGGAGGGATGGTAATCTTTTTACCGACCGGTTAACCAATTCACCTCTGCACGAATTCCTAG
+
>==?C?BCC@EDD@=<:1:::4::4::::::):=05<D@D@C?C@E@D<?3:::-<DDDDEDBB>B?D@DDD
@TP09X:00165:00984
GTCCAAGCTTCTGGAGGGATGGTAATCCTGCTACAACGGTCATCGTTAATTCACCTC
+
F>?<?BLFD@DEEAEEE<EGFA>>86@6.......)6606666666050505.8)..
@TP09X:00165:00998
GCCAAGCTTCTGGAGGGATGGTAACTGACGACGGTTCGCATTCGCACTTCACCTCCTGACAG
+
6606066606660:BF1:<=0666@:6666...).2.....)555666066606>06.....
@TP09X:00166:00970
GTCCAAGCTTCTGGAGGGATGGTAATC
+
/<:?D?ABB06<<811A6>1/)..)..
@TP09X:00166:00978
GTCCAAGCTTCTGGAGGGATGGTAAGCTAGT
+
8..-0?EEE>B?@;:::1666068)......
@TP09X:00166:00979
GTCCAAGCTTCTGGAGGGATGGTAACCGTGACGTACCGTTATCTCTCTACGAT
+
A=:5:;BAC?CB?::==8=CE>??0:066666666606.)...........65
@TP09X:00166:00981
GTCCAAGCTTCTGGAGGATGGTAAATTTAACGGTCGGTCGCTAGCCGATTCACCTCTGCACGAATTCCTAG
+
CCCBFAECC:DDDACC?CCB=BCC<CC=C@D@?@..)/00-8<==2CCD@DDE?DDDDCDCDD@C?C?CEE
@TP09X:00166:00986
GTCCAAGCTTCTGGAGGGATGGTAATGTTACCGATCATCG
+
CBHBFAF==<=DEAEDD>DCD?DE0011)..)...-....
@TP09X:00166:00993
GTCCAAGCTTCTGGAGGGATGGTAA
+
8..+1?EEB@B:/+11/*...28=8
@TP09X:00167:00951
GTCCAAGCTTCTGGAGGGATGGTAACTACTAGTGACTC
+
8>>>C=<CA66===DLL?EHGB==46............
@TP09X:00167:00956
GCCAAGCTTCTGGAGGGATGATAAACAGAT
+
66069>>CAEEEAAC>6>10..88).....
@TP09X:00167:00960
GTCCAAGCTTCTGGAGGGATGGTAATGTGTCCGCTGGGCTGTTAGGAGTATATCACCTCTGCACGAATTCCTAG
+
LFG@D@DDD@DGF@EEF?=..)0=).....-).8-55,55556:@-8;8B:C8:;A@88;;??EDE@E?G?BBB
@TP09X:00167:00965
GTCCAAGCTTCTGGAGGGAATGGTAAAAGTAACTTACTGGTCGTTAGACCATTCACCTCTGCACGAATTCCTAG
+
8..+06>=>;<<:?DDD>DAGHADDDD;/.828=+....)..-:;?:::46:6BDD@DEEGEFDCC2<7<?CDF
@TP09X:00167:00983
GTCCAAGCTTCTGGAGGGATGGTAAGGCTTACCGGT
+
=>8?A2=DDAEED@ECC>CEEAEE8.).;)..).).
@TP09X:00167:00984
GCCAAGCTTCTGGAGGGATGGTAACTAACCCTTCGTTGAAGGAGTCTTTA
+
DD@DAD=>==DF@FLF<B::0::5:::066,606660..).2......).
@TP09X:00167:00987
GTCCAAGCTTCTGGAGGAGTGATGATT
+
GDEBEACCC>CBD@A>?.........)
@TP09X:00167:00992
GTCCAAGCTTCTGGAGGGATGGTAAATCGTACGTAC
+
=<:36B>6:06::4:AA8B::5:::,665.......
@TP09X:00167:00995
GTCCAAGCTTCTGGAGGGATGGTAAGTCTACCTACAGTCGG
+
66:;@@A::066?:@BI<>>C@DA688....)....-3339
@TP09X:00168:00959
GTCCAAGCTTCTGGAGGGATGGTAAG
+
...AFBFKD@@660666,6.82..).
@TP09X:00168:00963
GTCCAAGCTTCTGGAAGGATGGTAACCT
+
F>>:?BGDDAGCC3:5:5.882..*.).
@TP09X:00168:00965
GTCCAAGCTTCTGGAGGGATGGTAAGTACGTCGACTCAGTCCGACTC
+
EDD@DBFDD<EDG@EDD?==>AA=*00....0...83:333-33333
@TP09X:00168:00991
GTCCAAGCTTCTGGAGGGATGGTAAATTAA
+
FAF+=3::66;?@;:::1:AB>::=86>CC
@TP09X:00168:00994
GTCCAAGCTTCTGGAGGGATGGTAAATCCGAGGTACAAT
+
ECC>DAECD>CDD<=>L?AAAA>=;)..)...)....18
@TP09X:00168:00995
GTCCAAGCTTCTGGAGGGATGGTAACGGACTAGACCAGTTGGTAGTTAACATTCACCTCTGCACGAATTCCTAG
+
.::;D@>?>AKDDA=::11.<6/0+..).....:B56::456;B6:3:0666<<..=8.....555056:635:
@TP09X:00169:00951
GTCCAAGCTTCTGGAGGGATGGTAACCTTACCTAC
+
88>=C>ACD?BCC?=>=;>KE>>8).).)..)...
@TP09X:00169:00960
GTCCAAGCTTCTGGAGGATGGTAAGCATACGTACGTAA
+
ECC;@<::6066506@8:=@>A=)......8...-882
@TP09X:00169:00963
GTCCAAGCTTCTGGAGGGATGGTAAATACTACGACGTAACTC
+
8>==A?FDD?C?@::::1=DDAFEE;C5666655555.)..-
@TP09X:00169:00973
GTCCAAGCTTCTGGGAGGATGGTAAATACGTGCTTCAT
+
ECG?D@FB@6;/10)10)..828==+........)..8
@TP09X:00169:00974
GTCCAAGCTTCTGGGAGGGATGGTAAT
+
...*.7F::066::,:66,.88)/0).
@TP09X:00169:00984
GTCCAAGCTTCTGGAGGGATGGTAACCCAGCTC
+
6<<:<BHEEAECB@EDG>DC@;11)0/).....
@TP09X:00170:00975
GTCCAAGCTTCTGGAGGGATGGTAACCTTACTAATGTTGTGTTAGTTGATTCACCTCTGCACGAATTCCTAG
+
>=E>>?ADD@CDC?DDE>EFEAFD4/).)....)..6066CC?666066606>>8==DBCCEDD@D@D@CDD
@TP09X:00170:00981
GTCCAAGCTTCTGGAGGGATGGTAACGTTAACCTACTTA
+
8.0):;B:6066:06>>,6<D:@=2...).).)....)6
@TP09X:00171:00951
GTCCAAGCTTCTGGAGGGATGGTAATTCCTCCTCGG
+
FEC@CBEFEBDDD@DDE?DEF@BA4:0.)..)...)
@TP09X:00171:00957
GTCCAAGCTTCTGGAGGGATGGTAACCAGCGTACTT
+
>>>>EBAEHBEDD@===8=CFAF>+.)........)
@TP09X:00171:00976
GTCCAAGCTTCTGGAGGGATGGTAAACTCACTATC
+
A01)09<00)...+:DK<=:E@::6,6........
@TP09X:00171:00978
GTCCAAGCTTCTGGAGGGATGGTAATTGACTGACGTGATCATTTCGTCTGTCAACTTC
+
/::06?DEEAE=:4:::1:@F@::3:0:55<==......8333)3=33333:=05-1-
@TP09X:00171:00983
GTCCAAGCTTCTGGAGGGATGGTAATACCTTCGACGTACAT
+
DDC@KBGED@DDD@DEE?EDC>::46.8).).......8..
@TP09X:00171:00997
GTCCAAGCTTCTGGAGGGATGATAATAAGGTAATTTACCGTTCGGTTAAATTCACCTCTGCACGAATTCCTAG
+
===4:AH::066@:@@B1::=::?:::4:@BB>CG>EC@BB=BD7:2:B/:2<8C?DDFCDD=>=@D4<<===
@TP09X:00171:00998
GTCCAAGCTTCTGGAGGGATGGTAACCGATCGTCCGTTTGCTTTTCCAA
+
?>>BKIMDD@>::>:::,:EDADE?D4:6666660655,55.;;-;28)
@TP09X:00172:00950
GTCCAAGCTTCTGGAGGGATGGTAACGGTACGTACCGTCGGT
+
...1828>C@DEEAFGG:>>MICB:=60.../...2....).
@TP09X:00172:00957
GTCCAAGCTTCTGGAGGGATGGTAATCGATACCCTTA
+
..828ADEF>AEE@DDD>DFGADD4:1......).).
@TP09X:00172:00965
GTCCAAGCTTCTGGAGGGATGGTAATTT
+
66:0606::06:50:66,666<6.)..)
@TP09X:00172:00971
GTCCAAGCTTCTGGAGGGATGGTAACAGA
+
DCEBEAFFD?DDEAA<<6A/1)..)....
@TP09X:00173:00962
GTCCAAGCTTCTGGAGGGATGGTAAATACGGACTGGCCGGTCGTTTTGCTATTCACCTCTGCACGAATTCCTAG
+
66606<C>>>:::6:::,6666;?B6656;6;:BB?C?B;?@::::/:::@@=CCD@EDDDBCCDD@DAD?CDD
@TP09X:00173:00976
GTCCAAGCTTCTGAGGGATGGTAAC
+
>=:4::88818.1...).88=8818
@TP09X:00173:00989
GTCCAAGCTTCTGGAGGGATGGTAACCTACTGGCCGGTCAGTAAGCGCCATTCACCTCTGCACGAATTCCTAG
+
C??=?HEDD@EDD@DEE=DDDADD;>8:DD:6460606;;??@;:::?:::4:BC>BECDDDFKFBE=><=EE
@TP09X:00173:00991
GTCCAAGCTTCTGGAGGGATGGTAAATGACGTACGT
+
A::5:36::06@?::::166?:6::1655.......
@TP09X:00174:00958
GTCCAAGCTTCTGGAGGGATGGTAATACTTCCGTA
+
=>>?GBGEE@DDE@FKE?ADE6<8)....).)...
@TP09X:00174:00963
GTCCAAGCTTCTGGAGGGAGGTAACTTCGACCGATCGGTCATCTTATACACTCAT
+
6660<AEDDADB@::::,:@<6506.).8..)...66955555505553----88
@TP09X:00174:00979
GTCCAAGCTTCTGGAGGATGGTAATA
+
CCD?C?DEFAF=;7..).882..)..
@TP09X:00174:00982
GTCCAAGCTTCTGGAGGGATGAGATGTA
+
8..-1?F:=;<B?:@AB8?:/.......
@TP09X:00174:00997
GTCCAAGCTTTGAGGGAGTGGTAATCCAACGGTTCGAT
+
==:5:3:6:6,6666,6@@C:?@<::4/)--)-)--..
@TP09X:00175:00953
GTCCAAGCTTCTGGAGGGATGGTAAAGACGGGTTCTCCAGATGTTCAGAATTCACCTCTGCACGAATTCCTAG
+
DDDAFCGEE@DDD@EGFBDDDBEDE>C@::6,6=?DE@DDDDDD@DDDDAE@DDE@DDDDDDDDD@D>B>BEE
@TP09X:00175:00964
GTCCAAGCTTCTGGAGGGAGGTAACCAATGCCTACTCGGTTC
+
???BDBFDD@ECB?CDE?EDADD960666660......).).
@TP09X:00175:00966
GTCCAAGCTTCTGGAGGGATGGTAAGGCCCTATCGTAAA
+
?BA;@;::606::4:@A8?CD>B?9=066,......888
@TP09X:00175:00981
GTCCAAGCTTCTGGAGGGATGGTAAATGCC
+
:::5:36>@9A::4:::1110*0<=*...)
@TP09X:00175:00986
GTCCAAGCTTCTGGAGGGATGGTAAGGCTTGCTGA
+
DBC6>6>::066:0:::166606E0505.).....
@TP09X:00175:00988
GTCCAAGCTTCTGGAGGGATGGTAACTACCTACAACG
+
=>>>A>DCB>CCB=DFF?FEFADE;....)....18.
@TP09X:00175:00989
GTCCAAGCTTCTGGAGGGATGGTAACTGCCCAGTCGGTTAGATTTGCATATTCACCTCTGCACGAATTCCTAG
+
CCGBD@FDEADEE@DCC>DGE@DC?DEDEE@DDFDD>B>BDDDF>DDEDDE@DDDADCC>>>FEFAF<=;>LL
@TP09X:00176:00951
GTCCAAGCTTCTGGAGGGATGTAAACTCGTCAATAGAGTAATTCAATTCACCTCTGCACGAATTCCTAG
+
=>>=C>DCCADEEAKCD1:::666,6:6....)..88..6060660505;;;B<<5BBABB:>:?4:::
@TP09X:00176:00953
GTCCAAGCTTCTGGAGGGATGATAACTGTACTAACATTCGGTAAGTCGAATTCACCTCTGCACGAATTCCTAG
+
66606A@DEA>>>AFEG?DDD=>>A>>>KDDAB9@::3::>CE<C::::4:::0/)..8.<<CDD@D6<7<::
@TP09X:00176:00954
GTCCAAGCTTCTGGAGGGATGGTAAAGACGACGCCGG
+
<>>AH;A=:066@;:::1:6:06AA1:66.....).)
@TP09X:00176:00971
GTCCAAGCTTCTGGAGGGATGGTAACCGGCCATTTGTTCAGGGATACACATTCACCTCTGCACGAATTCCTAG
+
EEF?C?AA>2A/.*...).8C>@A3:4:5:4666,6C>@666,565::?::4<?E?EBBCDEEBB=B@E@EDD
@TP09X:00176:00975
GTCCAAGCTTCTGGAGGGATGGTAATGCTA
+
>>>>A?ADE@DDD@AA>6>/.).8).....
@TP09X:00176:00982
GTCCAAGCTTCTGGAGGGATGATAACCGACCGGTTAGTCCACACTTC
+
A/.*19F10)...+:::1:::66A:D=CBC9?6;066550.....)-
@TP09X:00176:00983
GTCCAAGCTTCTGGAGGGATGGTAATCACACGACCGC
+
CCEBEBDEF?DDD@DEF?EFCA0/+......8881.-
@TP09X:00176:00984
GTCCAAGCTTCTGGAGGGATGGTAACTGCGCAT
+
EDD@D@EGLAG?><?DD8C::5:1+0.......
@TP09X:00176:00987
GTCCAAGCTTCTGGAGGGATGGTAAGATCGTGTACCT
+
8>FBKAEDEADED@DDD>DDD@A>)........53-3
@TP09X:00176:00997
GTCCAAGCTTCTGGAGGGATGGTAAACATACGTAAGT
+
DCEBE@DEE@DDD@DDD>DDD@A==)0....8..)..
@TP09X:00177:00967
GTCCAAGCTTCTGGAGGGATGGTAAAGCGACTACGTTCGT
+
8>A>D?CDC??::4:::1666>6::,56;55555.-)---
@TP09X:00177:00974
GTCCAAGCTTCTGGAGGGATGGTAATGCTAACTCGT
+
8>>?A?ABB?DDF@DKM?EAA6<=).....).5@55
@TP09X:00177:00999
GTCCAAGTTCTGGAGGGATGGTAAATCCTTCGACC
+
??>?D@FD>CBE@=>><0HF9<8;+..).)....2
@TP09X:00178:00950
GTCCAAGCTTCTGGAGGGGATGGTAAGCTCAACTGTTC
+
?>=?E>BEDBEBB@::::)66DACC36....)....).
@TP09X:00178:00951
GTCCAAGCTTCTGGAGGGATGGTAAGCTAACTT
+
D::3:4:AA@E>=;?DD>A>>7..)...82..)
@TP09X:00178:00963
GTCCAAGCTTCTGGAGGGATGGTAAGTCGTGCCTGCCGACCCTTCAGTTATTCACCTCTGCACGAATTCCTAG
+
>>>?D@DCFADCD@CEE?CCB@EG>===<5?C=BCB<A:::1:<A:=>?CC@EBB>B===DEFCB<B@E?DDD
@TP09X:00178:00966
GTCCAAGCTTCTGGAGGGATGAGATGGCTAT
+
...===AELAFEE@AA>6>.......)....
@TP09X:00178:00976
GTCCAAGCTTCTGGAGGGATGGTAATTGCGCAGTCCTATCTGCACTAACATTCACCTCTGCACGAATTCCTAG
+
EDD@DAEEEAEDC@DDD?DDDAEE@C@DEDCBB<:0:???>B<:<CD<BCE?CDE@DDDDDDCAA=B?D?CCC
@TP09X:00178:00979
GTCCAAGCTTCTGGAGGGATGGTAATACCGGTAGTCTT
+
???@DBLGEADCC@EFF?EEEAEE@=.0).)......)
@TP09X:00178:00983
GTCCAAGCTTCTGGAGGGATGGTAAATCCTTTACCGT
+
ECC?CBLFEAE=<8==:11A>6<;<+..).8)..)..
@TP09X:00178:00984
GTCCAAGCTTCTGGGGAGGTGGTAATGCG
+
DFE@D@CBB96::::)::3660682....
@TP09X:00179:00950
GTCCAAGCTTCTGGAGGGATGGCAAATAACATTACG
+
CCCAKCFCC?CEEAEDE?DEE==0>+./)...)..8
@TP09X:00179:00956
GTCCAAGCTTCTGGAGGGATGGTAAGACTCGTTTA
+
FEC>CBFEEAF=<9=B@8@B>6/.)...>=/0/).
@TP09X:00179:00958
GTCCAAGCTTCTGGAGGGATGGTAATTCCGTCCT
+
:6:5:<B6:06BC:C@A8@6:0686>).)...).
@TP09X:00179:00970
GTCCAAGCTTCTGGAGGGATGGTAACTAGTACGTGATG
+
EEE@DBEFF@EBB?CFE>DDEADD<8..0.........
@TP09X:00179:00977
GTCCAAGCTTCTGGAGGGATGGTAATAACCCGAATA
+
CCC@DBEA>=>..)0/.).G>AG=)..)..)..)55
@TP09X:00179:00990
GTCCAAGCTTCTGGAGGGATGGTAACTGTACTGAC
+
E>>;>@EDC>BB@;:::,:??9660..........
@TP09X:00179:00992
GTCCAAGCTTCTGGAGGGATGGTAAAGTAGTGACCGCTCGGGAACGACATTCACCTCTGCACGAATTCCTAG
+
8>>>A-1>C9CDD;?>E>EEA>A==+......550553333)3-33----)-55255-39999929-3:CDE
@TP09X:00179:00995
GTCCAAGCTTCTGGGGAGTGGTAACCTAACGGCGGTTATTATTCGTCACGTGATAATCCTCGT
+
====CADDE@B::::/::6CAB=)/+..)..).8).).@:@C;=5=88...-.660682....
@TP09X:00179:00999
GTCCAAGCTTCTGGAGGGATGGTAACTCGTACGATGATTGTACGTATTCACCTCTGCACGAATTCCTAG
+
6664:066>66:<@B@B=BBC;@?::66..........).666>66606:CA::>>LIIKGAF?C=BB:
@TP09X:00180:00952
GTCCAAGCTTCTGGAGGGATGGTAATAATGCTACCTAATGGTCGGTAAAAATTCACCTCTGCACGAATTCCTAG
+
GDD@EAEFEADDDAEEE?DEDBFEABC;<:??CB>BBABB>?A@;:::::-::?BB>C>>?GEEEE@D@D?BBE
@TP09X:00180:00961
GTCCAAGCTTCTGGAGGGATGGTAACAAGGTAACCGTCTGGTCGGTTCT
+
A=:4:;BDC@DC@;:::1:?A?DD@EIBE:::6>06666/68..).)..
@TP09X:00180:00962
GTCCAAGCTTCTGGAGGGATGGTAAATATCAAAGTTACTATCATTT
+
...+0*.>>6;::4:::1:BC>A??165;555,..2.--------)
@TP09X:00180:00972
GTCCAAGCTTCTGGAGGGATGGTAAAGATTGCCGTGACTG
+
DDD?DBEDD@CB?:001+10/).8=)...).505535553
@TP09X:00180:00980
GTCCAAGCTTCTGGAGGGATTGTAACCTCACCGAACGGTAGGGTGCTCTATTCACCTCTGCACGAATTCCTAG
+
CCCADAFED@DDD@DDF?CA;A:<8=>CDDDACC?CDAEEDF?CCCCCDEE@D==;=DDDEDDBB=B@EABBB
@TP09X:00180:00990
GTCCAAGCTTCTGGAGGGATGGTAAAGCCTACGAACTGCCACGTTCAGCTTATTCACCTCTGCACGAATTCCTAGC
+
DDFAEAEDEAEDCADEE?E=86.00+..).....)..88)....).888C==<0<66066;;;55..).18)-...
@TP09X:00180:00991
GTCCAAGCTTCTGGAGGGATGGTAAATCTCGAATGAAT
+
EDD@DBEFE@DEE@EEF?EDC?AD@8:.....)...)5
@TP09X:00180:00996
GTCCAAGCTTCTGGAGGGATGGTAATACTTCCTACGTAATTGCCACCTTCTACTCACCTCTTCGC
+
8..-0?A@@=;::4:::1::1)..)....).)..5::A@D:=:-33-6ADC6=<6..)...)...
@TP09X:00181:00977
GTCCAAGCTTCTGGAGGGATGGTAATCCTCGACCGGCGAC
+
:::5668882>1/*.8828AB:@?46:0::?::4/+....
@TP09X:00181:00979
GTCCAAGCTTCTGGAGGGATGGTAACCTACTCGCTCGGTCCAGTCTGTCATATTCACCTCTGCACGAATTCCTACG
+
:6:466>CD>B><4:@A1:6@:@?:A61.........2..)....6666B:::4:@@;:::BB::::4:4:4::::
@TP09X:00181:00985
GTCCAAGCTTCTGGAGGGATAGTTAATCTAACCTGAACGGACATAACGCTATTCACCTCTGCACGAAGTCCAG
+
DBC=B@FBB=;??::::1::666:@:>66605055606.).....)....882.55>:533533--)-88)--
@TP09X:00181:00999
GTCCAGCTTCTGGAGGGATGGTAAACCTACTGA
+
101+0.=>>AAA<BCE>B::0666,.2>.....
@TP09X:00182:00961
GTCCAAGCTTCTGGAGGGATGGTAAGCGTGTCGTA
+
6666>6>BBAECC>CII>CCEA?<+..........
@TP09X:00182:00962
GTCCAAGCTTCTGGAGGGATGGTAAGCTC
+
...).28<><6@E>:::16.82.0+....
@TP09X:00182:00974
GTCCAAGCTTCTGGAGGGATGGTAAACGTCGTCAACTACGTCTTATTACTACCTCTGCACGAATTCCTAG
+
GDE@DAEEE@DDA?::<8=DGAEAA60.......).8......).6055;;;65555:<8=D?C@D@==<
@TP09X:00182:00978
GTCCAAGCTTCTGGAGGGATGGTAAGGTCGTTAAACCGCCTGACTGTACATTCACCTCTGCACGAATTCCTAG
+
DDEBFBEED@DDDADDD>DIE@::4:05@::0<D450<B0:::::::666:4::C?EDCDGBC=>?=AGADBD
@TP09X:00182:00986
GTCCAAGCTTCTGGAGGGATGGTAAGTCCGA
+
.6:0606>>6;::4:::16881..+..8100
@TP09X:00182:00988
GTCCAAGCTTCTGGAGGGATGGTAAACCCGATTGTCC
+
CDE;=;>ED@DCB<=<=1=CE<BCC,..)...)..8)
@TP09X:00182:00990
GTCCAAGCTTCTGGAGGGATGGTAAACGTGCCGACTGGTCGGGAGGTCTATTCACCTCTGCACGAATTCCTAG
+
D>?==BG::066:4:DE8=?D@A@@,:666@>DE>??=>>ED=EHAG@:::4:::;@::<=<<?C9>;<@@?:
@TP09X:00182:00995
GTCCAAGCTTCTGGAGGGTGGTAAG
+
...*.186606652:@@1..).8).
@TP09X:00183:00954
GTCCAAGCTTCTGGAGGGATGGATGAATCC
+
>>>6CBDFLAFDD@FA>6>1/)....)..)
@TP09X:00183:00955
GTCCAAGCTTCTGGAGGGATGGTAAATTGCACTCC
+
EEE@EBFEEAFED@EFF>DGEA...)0).....1)
@TP09X:00183:00958
GTCCAAGCTTCTGGAGGGATGAGAATGTCT
+
F:=8=>CDD@EDD@FA>6>.....).....
@TP09X:00183:00961
GTCCAAGCTTCTGGAGGATGTAACTCGTACCAA
+
:<:5=<CBB@CBE>::4:666606...8..).)
@TP09X:00183:00977
GTCCAAGCTTCTGGAGGGATGGTAATCAGGACTGTCTCACCCATTCGGTAATTCACCTCTGCACGAATTCCTAG
+
...6;).<C@CEEAFEE=CDD?CD0665505:ABA><<0/-)--)--)-5185>>>5>@;BDCBFF@E>D><<<
@TP09X:00183:00978
GTCCAAGCTTCTGGAGGGATCGTAACCGGCCTTACGAATGTCCGTTTAATATTCACCTCTGCACGAATTCCTAG
+
A10*19A01)..86AAD>CDCB=>;>AD?D?C=:::?0555:;:::,50333-3332:98333333-3:=:?@;
@TP09X:00183:00991
GTCCAAGCTTCTGGAGGGATGGTAACCTGACGGTCAGTTTCTGGCGTGTCATTCACCTCTGCACGAATTCCTAG
+
EDEBE@DDEAEDD@DDE?DFD<>;4:00F8..)...888)...)........)6=@<ABCDCDDCA?C8=;>FG
@TP09X:00184:00955
GTCCAAGCTTCTGGAGGGATGGTAATGACG
+
>>B?DBEIEBFEC@CA>6>..)..2./11.
@TP09X:00184:00956
GTCCAAGCTTCTGGAGGGATGGTAACCAGCTCGTACGAACTGATCTTTACGCTAT
+
EEC@D@DCC=B@?=C<<6<0.)..).)...........1.66<68882.......
@TP09X:00184:00985
GTCCAAGCTTCTGGAGGGATGGTAACCAAACTGAGCGTCCGTTATGCCGTATTCACCTCTGCACGAATTCCTAG
+
>CC=B=BBB>CDD@DDD>BB@>::3:5:6,66::::;/1+..)....)...3-8CD@DCCBCCCBB<B8<7<?A
@TP09X:00185:00955
GTCCAAGCTTCTGGAGGGATGGTAACCTAACATGA
+
...).).6C@CCBALLM<=<@<6.).)..).....
@TP09X:00185:00956
GTCCAGCTTCTGGAGGGTGGTAAGCATGAGAATTAA
+
../)....2<<<9:=:1:@;AA0666.....).).)
@TP09X:00185:00968
GTCCAAGCTTCTGGAGGGATGGTAAGCTTCACGGTCGGACTTGATCGATTAACAATTCACCTC
+
6<:<D@BCD@DDC?BBC>B<>911*...)....2...)...)....5::>C>53-3----18-
@TP09X:00185:00969
GTCCAAGCTTCTGGAGGGATGGTAACCGACCGATTCGACTCAA
+
C>>;?BLIFAEDD@DDD?DCE>CD@D<B<<)...).......)
@TP09X:00185:00970
GTCCAAGCTTCTGGAGGATGTGATACCCGC
+
CCC>C?DDC?BC=9<>7/...8.....)..
@TP09X:00185:00972
GTCCAAGCTTCTGGAGGGATGGTAAACCGACCAGCTGGTAATCTATTTAATTCACCTCTGCACGAATTCCTAG
+
ECEBDBDED@DCB?CEF?DDD@DDC1:3666<666560::0:::::>0:-:2::@@DEDDDDDDEAE@C@BBC
@TP09X:00185:00973
GTCCAAGCTTCTGGAGGGATGGTAAATCATGCCGTAACTATCTCCCAT
+
6666><DFE@DCC>:::,6>DA6::15555550555033333333)3-
@TP09X:00185:00992
GTCCAAGCTTCTGAGGGATGGTAATTTTAACGAATGGCCAGTCCGTCTTATTCACCTCTGCACGAATTCCTAG
+
DDDBE@DDEADDDCBB>BDA@A@4:::)5065505C3:3=DDD@DEEE?A=<@CD?D?>ADDEBB=B?B@EEE
@TP09X:00186:00954
GTCCAAGCTTCTGGAGGGATGGTAATCCG
+
.6:06<>>@9?::41<>6>10)..)..).
@TP09X:00186:00960
CGTCCAAGCTTCTGGAGGGATGGTAAACGTAAATAAACGAGCGTCCGGTAATTCACCTCTGCACGAATTCCTAG
+
:==6AC666:055505::);;DADDE<BCCDE;<=E?EDEEDDBB=B;@@;B=BBE@DB@BEDD<<:<@E@ECC
@TP09X:00186:00961
GTCCAAGCTTCTGGAGGGGTGATAATCGACCGTCCGGTCGCCATTTGACATTCACCTCTGCACGAATTCCTAG
+
=<>>K@DEG@DDC?DEEE;D??::4::B::4<:C;?;C:::8B@@6CCCCB=?99293>?>@@::5:6?6BCC
@TP09X:00186:00962
GTCCAAGCTTCTGGAGGGATGGTAAACGAACAGTCGG
+
@==<>?CEI>BBE@FEF:DDAA:::,:660......)
@TP09X:00186:00983
GTCCAGGCTTCTGGAGGATGATAATTACCGGATATACGGTAGAGCGATATTCACCTCTGCACGAATTCCTAG
+
CDA3::3:?>E??:::4:6666D@=;<;*.+...-333-3:>C33333992;@@<@BBC9::::5:=C?BCB
@TP09X:00186:00994
GTCCAAGCTTCTGGAGGGATGATAAACCAAC
+
CBA=D<>?GAEDC>EFG?E::....).).).
@TP09X:00187:00962
GTCCAAGCTTCTGGAGGGATGTAATACTAC
+
CBCBI@ECD?DFDAEDD8::...)......
@TP09X:00187:00975
GTCCAAGCTTCTGGGGGAGTGGTAAGGTACTCGTCCT
+
DDDBEAEED<E:::::)::::3:?3:4566.....).
@TP09X:00187:00989
GTCCAAGCTTCTGGAGGGATGATAAGCCAACTGAT
+
DDE@D@EDGAEDD@EEF?DDD<=090.).).....
@TP09X:00187:00994
GTCCAAGCTTCTGGAGGGATGGTAACTACTTCGTCGTTGATCGT
+
...@DBGDD@DDD@EDD?EEC>::36666606666660.....8
@TP09X:00187:00998
GTCCAAGCTTCTGGAGGGATGGTAAGTCGCTCCCGACCGTTCGATTAGCATTCACCTCTGCACGAATTCCTAG
+
C>>=?BLIFAD==<>DE>DDEACC?B==5CC==>D=<98C>D?C?9::/00+/<<6@AACCDB;<:<:C@BBB
@TP09X:00188:00950
GTCCAAGCTTCTGGAGGGGATGGTAACT
+
6664606??9?660:666)6660..)..
@TP09X:00188:00952
GTCCAAGCTTCTGGAGGGATGGTAAATGTCGTAA
+
>>C>B@D::86::9CBB>AE>7...+..../..)
@TP09X:00188:00960
GTCCAAGCTTCTGGAGGGATGGTAATTACTGAGTCGAACTGGATCA
+
<==BE>AA@06650:::,66606=064:?:66555550553-3338
@TP09X:00188:00971
GTCCAAGCTTCTGGAGGGATGGTAAATCATTAAGC
+
D>?=>BEFKALCB?>>>;=BEA/..+0...).)..
@TP09X:00188:00972
GTCCAAGCTTCTGGAGGGATGTAAACCAGTAG
+
CCD>CADCC?DDC>GAA6A10...).).....
@TP09X:00188:00977
GTCCAAGCTTCTGGTGAGGTGGTAAGCTCGCCACTGGTCGTT
+
:::4==BAA2><;*..8828;1:?435666>06..818...)
@TP09X:00188:00979
GTCCAAGCTTCTGGAGGGATGAGAT
+
>6:5:;@BA@@::4:10).......
@TP09X:00188:00986
GTCCAAGCTTCTGGAGGGATGGTAAATTCCGTACGTACGAACT
+
==>8<ADDD?DCB=CCC=CEBA=::,:0:0555555533-)--
@TP09X:00188:00988
GTCCAAGCTTCTGGAGGGATGGTAAACGACTTACT
+
H>>:>>C@@=B>=9>EF?EAA;:::,6....)...
@TP09X:00188:00989
GTCCAAGCTTCTGGAGGGTGGTAAAGCGTTA
+
=>>@GBLFFAF><4:A@8<<7011)....).
@TP09X:00188:00994
GTCCAAGCTTCTGGAGGGATGGTAAAACG
+
6<<5=BDCE>?@?::::,66606...(..
@TP09X:00189:00952
GTCCAAGCTTCTGGAGGGATGGTAAGCACCCACCGAATATCCGTTTTAGAATTCACCTCTGCACGAATTCCTAG
+
FDD?E?CDLAAA@::::,6660<H?DCDDD>CC@BB>C??@@::::/:>?3:7<DD>ECCCCDEEE8<8<=BBF
@TP09X:00189:00960
GTCCAAGCTTCTGGAGGGATGGTAACTGTCGTTGACTA
+
8>>>A>DEB<B::4:@@,<?MAMGAD......).....
@TP09X:00189:00970
GTCCAAGCTTCTGAGGGATGGTAAGCGTCAA
+
6663606669??::::166>066056.....
@TP09X:00189:00982
GTCCAAGCTTCTGGAGGGATGGTAATCCATT
+
E==4:;B::066:4:>>,./>70/*..)..)
@TP09X:00189:00989
GTCCAAGCTTCTGGAGGGATGGTAACTCGACGTTCGAA
+
LAA>BAE::066C>:::,6?C<>?:</......)...)
@TP09X:00190:00954
GTCCAAGCTTCTGGAGGGATGGTAATGACAGTAGTCGTACTGTTCGATCATTCACTCACCTC
+
?665:5:DDBEEEAFFF=A<>7/.)........8888555:33-333333C-8383355)--
@TP09X:00190:00962
GTCCAAGCTTCTGGAGGGATGGTAATTCGAACGT
+
...+19<AC@DB?:=::1:::066060...)...
@TP09X:00190:00967
GTCCAAGCTTCTGGAGGGATGGTAAGTTTAATGTCCGTTCATT
+
@660<?DFF@EEE<>=E?<669::45A@6@:88..)..)..88
@TP09X:00190:00978
GTCCAAGCTTCTGGAGGGATGATAAT
+
6666>9<<=AD@@;111).....82.
@TP09X:00190:00982
GTCCAAGCTTCTGGAGGGATGGTAAATTACCGTTCTAGTCATGATATTACTTCTACTCACCGAATTTCCTAG
+
C=:5:>CBC@DEG@CCD>BBBA6:6,605606505555533553333-33@-333333881--)-525)---
@TP09X:00190:00992
GTCCAAGCTTCTGGAGGGATGGTAACTACTACG
+
:=:4:<A@>9C=>;?GF;C=:0..)........
@TP09X:00191:00960
GTCCAAGCTTCTGGAGGGTGATAACCGCAACCGGCTT
+
:6:5:=BBCAD>=<1>>60....28288;*/).)..)
@TP09X:00191:00968
GTCCAAGCTTCTGGAGGGATGGTAATCGTAACC
+
DDEBD@DFE@DDD@DEE?AAA18;*.....).)
@TP09X:00191:00972
GTCCAAGCTTCTGGAGGGATGGTAATCCTACTTACCAACCAGTCATTCAATTCACCTCTGCACGAATTCCTAG
+
>??AE@DDDAEDD@DDD>BB@?==8>D@EEDD?CC7<6<?CDDECD?BB=B?DDE>CCDDDDDAA<B?D@ECC
@TP09X:00191:00976
GTCCAAGCTTCTGGAGGGATGATAACCGTACT
+
>>>>A?AFEAE==9>EF1:>:66;0.)./...
@TP09X:00191:00982
GTCCAAGCTTCTGGAGGGATGGTAACTAACTGGCCAGTTATTTCTTAAGATTCACCTCTGCACGAATTCCTAG
+
EEEBD@DED@DDD@CEE?CEE@DDAEDE@D==:>>CDHADDD?BB<>:??>8BBC@DDDDEEEDD?C?D@DDD
@TP09X:00192:00964
GTCCAAGCTTCTGGAGGGATGGTAAACGTAGCAACCGGTAAATTGTGGTAATTCAACCTTCTGCA
+
===>C>DDK@DBB:@AA1<<EAE8=6;/....606050666,6066606@0606.).).).....
@TP09X:00192:00972
GTCCAAGCTTCTGGAGGGATGGTAAACTTCCGTTCCA
+
CCDAE@FDEAECB>CFM?BC@A:::,..).)..).).
@TP09X:00192:00982
GTCCAAGCTTCTGGAGGGATGGTAAACACTACTGGTTGTT
+
DDD?C?CDD@DCB>CEG?EEEA6::,::66A>01).)..)
@TP09X:00192:00984
GTCCAAGCTTCTGGAGGGATGGTAAGCCTACCAAC
+
A::3:5::<:6DC;:::16@@06:056@...).).
@TP09X:00193:00950
GTCCAAGCTTCTGGAGGGATGGTAAATGACTACT
+
:<:=CAEDDADEC?CCC>@>>6/./)...888..
@TP09X:00193:00965
GTCCAAGCTTCTGGAGGGATCGTAAACCAAGC
+
8..-0?DDD@CCC@DEE8?:66666,.).)..
@TP09X:00193:00978
GTCCAAGCTTCTGGAGGGATGGTAATTTACCGACCGCCTCATTAAACCATATTTCACCTCTGCACGAATTCCTAG
+
CBC=B>DHEAEDCAFFG?DED3::4::,..)...)..).8..)66,66>>6::,65:2:::5:5=::6A@=63:3
@TP09X:00193:00982
GTCCAAGCTTCTGGAGGGATGGATAACTTTGGAACTGC
+
CCC;@<BBB0:6:2:BF1:::06660.00).).)...6
@TP09X:00193:00983
GTCCAAGCTTCTGGAGGGATGGTAACTTAC
+
C==8>>DCDAICC@E>>6<0/).82..)..
@TP09X:00194:00951
GTCCAAGCTTCTGGAGGGATGGTAATACTAGA
+
F@A5:8=A@6@::4:<D688F+10)...8...
@TP09X:00194:00966
GTCCAAGCTTCTGGAGGGATGGTAATACTGACGA
+
:6:36:66<<==DAKLE=AA>901).........
@TP09X:00194:00969
GTCCAAGCTCTGGAGGGATGGTAATGAACCGA
+
DAA?>7>./..87BED>=886..)...).)..
@TP09X:00194:00977
GTCCAAGCTTCTGGAGGGGATGGTAACGGTCGTAC
+
:6:0606@A=;::4::::)6>;66/)..)......
@TP09X:00194:00984
GTCCAAGCTTCTGGAGGGATGGTAACCGGATCGGTCAGTAAGGAATTTTACATTCGACCCTCTGCATCGAATCC
+
BCC?KIDDD@BBB@EEG8>>F<10)0*.)....)..6665050505CC)555503333:)3333333:33-333
@TP09X:00195:00950
GTCCAAGCTTCTGGAGGGATGGTAACGTACGTA
+
@::5:36:606::4::6,6::0682........
@TP09X:00195:00954
GTCCAAGCTTCTGGAGGGATGGTAAATGCTCATACAGTTCTGATGACTCACCTCTGCACGAATTCTAG
+
...6D;A6:06;?::::,66C>6::166666@5.....).----------999833333-525)--5-
@TP09X:00195:00965
GTCCAAGCTTCTGGAGGGATGGTAATTAAC
+
:::5:06BBAEDE?AA>6>..).8).).).
@TP09X:00195:00987
GTCCAAGCTTCTGGAGGGATGATAACTAGACGGTC
+
?>>@E@EED>CCD@DEE?DBB@:0*.......)..
@TP09X:00195:00991
GTCCAAGCTTCTGGAGGGATGGTAAACTC
+
D>>8=<EAA??::0.881888)...)...
@TP09X:00195:00993
GTCCAAGCTTCTGGAGGGATGGTAAATTCGTACGACTTA
+
DCC>DBGDD@EDC>:::,:6606DD6;6.........).
@TP09X:00196:00952
GTCCAAGCTTCTGGAGGGATGGTAATTCCT
+
>>DALCFHFAEE=ADAA)..818>*.).).
@TP09X:00196:00953
GTCCAAGCTTCTGGAGGGATGGTAAAACGTACCT
+
0::5:36>>6>::46CE6DDA;:01/(.....).
@TP09X:00196:00978
GTCCAAGCTTCTGGAGGGATGGTAAACCACT
+
BBB;@5:=B6BCB?CDE>6666...).)...
@TP09X:00196:00992
GTCCAAGCTTCTGGAGGGATGGTAACCGAGATTGCGAATCGACGTATCTACCTCTGCACGAATTCCTAG
+
C==8=ADDD@DDC>C@E8B::0660.2.....1886605555555533366066666666:0606066?
@TP09X:00197:00957
GTCCAAGCTTCTGGAGGGATGGTAACTGATCGAACGTTTCGTTCAGTAGGATTCACCTCTGCACGAATTCCTAG
+
DGCAFCKCB?CCD@FEF:DKEB=63:@:::::A4::::,6CC3:=>>=E@DD@=>>AEEEDECCCC@C2:7:::
@TP09X:00197:00970
GTCCAAGCTTCTGGAGGGATGGTAAGCCTACT
+
6664>>CCFADDD?DDI?=/0900+1.)....
@TP09X:00197:00979
GTCCAAGCTTCTGGAGGGATGGTAACGT
+
A::066>A@6;::41<81;./)..)...
@TP09X:00197:00999
GTCCAAGCTTCTGGAGGGATGGTAACTGAATGTTCGGTGAGTTATTGACATTCACCTCTGCACGAATTCCTAG
+
FDE@C@CDFAEDC@DDE?DED@DD@EEDC?C@@::<3:??:<;>C@ECD=<8<BB:BEDEEDGCC@C?EAEFE
@TP09X:00198:00951
GTCCAAGCTTCTGGAGGGATGTATGCC
+
:::;C;ACC:<:C4:::1/.......1
@TP09X:00198:00971
GTCCAAGCTTCTGGAGGGATGGTAACAGCATTCCGTAACCACCTTTCATTTAATTCTCCT
+
CBB=B?D@A6?:<4:CE<A>>6//)......).).660605;;:C6=533)3--1---)-
@TP09X:00198:00975
GTCCAAGCTTCTGGAAGGGATGGTAATA
+
...+.2.666;;=)0).81...6//)..
@TP09X:00198:00978
GTCCAAGCTTCTGGAGGGATGGTAAACTATCGTACTGATTC
+
EAH?D@DEE?DBC>DFF?DDEAECC1:6666666.....).
@TP09X:00198:00979
GTCCAAGCTTCTGGAGGGATGGTAACTTACTCTACGACAGTCGTATCACTCTCT
+
DDD?A>E::06652:BC8:::6::000).......6666666.8..........
@TP09X:00198:00991
GTCCAAGCTTCTGGAGGGATGGTAAAGTCTCGGTCCTATTTC
+
D>=<=?CCE@>::;:::8=DD?DCE8<<<5:82..)...8).
@TP09X:00199:00957
GTCCAAGCTTCTGGAGGGATGGTAAATCGTACGACCTC
+
C>=8=@CCC>BCC?CFF>DEHBDDD:<........)..
@TP09X:00199:00959
GTCCAAGCTTCTGGAGGGATGGTAAATGGCCGGTTAGTATCTAATTCCGATTCACCTCTGCACGAATTCCTAG
+
=>>@EBEFGBFDD?CCB<BIE@CBE?FFAEAD@D<>>ECCCCC>B>B?BDMADBC=B===EEDDD@D@D@BBB
@TP09X:00199:00961
GTCCAAGCTTCTGGAGGGATGGTAAACTTCTTCCGAACAGTCTGTCAGATTCACCTCTGCACGAATTCCTAG
+
=:=;@;ABD;=>D@DEM<>>DADBA6::566066>>06666@@656665505=C4:<BB:::??<B=B?DFC
@TP09X:00199:00968
GTCCAAGCTTCTGGAGGGATGGTAACTTAACGATTATCCATTTAGTCCCATTCACCTCTGCACGAATTCCTAG
+
CCB=B<:==?CBC;:::1:BC;B@<::4:B>>>>666606;=6=555:05?45:B<>?B<::?:?;@=C=B@B
@TP09X:00199:00969
GTCCAAGCTTCTGGAGGGATGGTAAACATATCTATTCGAACGTC
+
8D>>ABGFE?FDD@>=>:>EL?DDG?B=<<6>B88)...)....
@TP09X:00199:00970
GTCCAAGCTTCTGGAGGGATGGTAAACCTCTACGT
+
C6:0606::06::466D6=::5:..).)...8...
@TP09X:00199:00979
GTCCAAGCTTCTGGAGGGATGGTAACCAACCGTTTGTTAAAGCCATCTATTCACCTCTGCACGAATTCCTAG
+
DDD@D@DEG@DAC>CDE?EDD>BB36064:06@B8AC:??8??:?::::5:@?B>CDEE<=<>C>B@EAEDD
@TP09X:00199:00994
GTCCAAGCTTCTGGAGGGATGGTAACCGACCGCCTGGTTTGGGTAGGCGTATTCACCTCTGCACGAATTCCTAG
+
=>>?A?EEEABBB>ECM>CB@:::0:5::@06:5::5::166,66606BBBD@EIFBD>>>EDCCBAE@D@CC:
@TP09X:00199:00997
GTCCAAGCTTCTGGAGGGATGGTAACTCTGACTGAATAGTCGGGCG
+
...>ABLGEAECC?CCF8DDGAED>CDDDC:::6.)......82..
@TP09X:00199:00999
GTCCAAGCTTCTGGAGGGATGGTAACTACTTGAATAGGATGGATGCTCTATTCACCTCTGCACGAATTCCTAG
+
B=:4:;AA??C==4:CC8>?IAEC>C::66066;B>>066606655555550553-::3::....).).)...
@TP09X:00150:01003
GTCCAAGCTTTCTGGAGGGATGGTAAGTACCGAATGCCGATAAGATTCATTCACCTCT
+
:==5:@B::6,665:@BD?FCA>;=6....)..).3:23:::;>::-33=----)---
@TP09X:00150:01009
GTCCAAGCTTCTGGAGGGATGGTAAAGCGACTAACGTTCA
+
FDEADAFFGAB::2:::,68828==-..;8888)..-)--
@TP09X:00150:01016
GTCCAAGCTTCTGGAGGGATGGTAAGCG
+
66606066606::4666,6660.8)...
@TP09X:00150:01019
GTCCAGCTTCTGGAGGAATGGTAAACGATCGCCCAGTTTGCTATTTTTCATTCACCTCTGCACGAATTCCTAG
+
...)..8=20017::4:9?A<::6,....88;81?6::1:C?:::::-:>>8BCC@D<=<BBBCC?E>D>DDD
@TP09X:00151:01005
GTCCAAGCTTCTGGGAGGTGATAACG
+
G>=;=;AA@6;6::0..1....8)..
@TP09X:00152:01004
GTCCAAGCTTCTGGAGGGATGGTAATA
+
FCC=B>CBCA::/9/..)..82..)..
@TP09X:00152:01010
GTCCAAGCTTCTGGAGGGATGGTAAATGACGTTAGTACGTA
+
//1+:0666A:::66:6,6>>6CAB6=55555055553---
@TP09X:00153:01001
GTCCAAGCTTCTGGAGGGATGGTAATGACTGGTCGGTACGTTAGGCCTAATTCACCTCTGCACGAATTCCTAG
+
ECC@CAFFF>BCE@EDE>DDE@DC0::55::4:DE@EDECC=::2:2::4=@CCC@DCCCDDDDE@E=B><==
@TP09X:00153:01005
GTCCAAGCTTCTGGAGGGATGGTAATTACGTGAGCGT
+
...6A>>ED@>>=ALEG?CCB<::4:45........-
@TP09X:00153:01015
GTCCAAGCTTCTGGAGGGATGGTAAACAGGTGACCAAACATTCGTTAAATTCACTCTGCACGAATTCCTAG
+
8..-1BEEFADCC?DEE>FECA6::166606666066,6;;6;==055,50:::::333336?9?6@;=:<
@TP09X:00154:01020
GTCCAAGCTTCTGGAGGGATGGTAAAGCTTATGATCATTTAGTAAGTTATTCACCTCTGCACGAATTCCTAG
+
>>=@E?DCC>CCGADDE?BBD@B;;8?::8=CDDD>>>LBLDED?DD?DE>B<<8<<==CEEEEAF@DADEF
@TP09X:00154:01025
GTCCAAGCTTCTGGAGGGATGTACTAACGG
+
ECC?CBDDDADDD@AAA6A10.....)..)
@TP09X:00155:01000
GTCCAAGCTTCTGGAGGGATGATAATCTTGACCGGATATCCAGTCTGCTATTCACCTCTGCACGAATTCCTAG
+
FEEBEAD=:8<AC?DEG?EEDCBB?BCD@DDD9<9=B<:<A<<<CBDDDEE@DDEAEFDDCDDEDADADADDD
@TP09X:00155:01022
GTCCAAGCTTCTGGAGGGATGGTAACTAACTA
+
F??=?AEFF?DDD@<66,66:066?8..)...
@TP09X:00156:01009
GTCCAAGCTTCTGGAGGGATGGTAATCTCTAACGAGT
+
<>>BF?EDD?CDDAEEE?DDD@DD::/01..).....
@TP09X:00156:01013
GTCCAAGCTTCTGGGGAGTGGTAAGTCG
+
FFF@D@DDDADA@AA401.82..)....
@TP09X:00156:01014
GTCCAAGCTTCTGGAGGGATGGTAACCGTT
+
:::4:>@?A06:?::::1.8>2.1).1..)
@TP09X:00157:01012
GTCCAAGCTTCTGGAGGGATGATAACTATCCGGTCATTAACTTTGAGCCTATTCA
+
6==<>:=DE>CDCADCA<A::66606::6606066660666..)....)...).5
@TP09X:00157:01018
GTCCCAAGCTTCTGGAGGGATGGTAAACCGACTGTG
+
....).)...)...+666,6>?6;@C,.).......
@TP09X:00157:01023
GTCCAAGCTTCTGGAGGGATGGTAACCGACTTTCCGGTTAATTCTTCCGATTCACCTCTGCACTGAATTCCTAG
+
=>>:><>FD@E??::::1:@A:DD?D8:::::,:06<B<D@E9<5;A65550553-5C==//0-0<2;)-)-88
@TP09X:00157:01024
GTCCAAGCTTCTGGAGGGATGGTAAACATACGACC
+
66:06<@@D?=::6@?;6;660..8)........2
@TP09X:00157:01025
GTCCAAGCTTCTGGAGGGATGGTAACCGTCAACGTGTCTCATCTATTCACCTCTGCACGAATTCCTAG
+
...+06/..).889CFK?A<>6..*.)....2...6.......533::BC?CCD8=<8:C;=-32::3
@TP09X:00158:01015
GTCCAAGCTTCTGGAGGGATGGTAAGACG
+
...).).66066=066?666.188)....
@TP09X:00158:01020
GTCCAAGCTTCTGGAGGGATGGTACATAAACAAACAGTCGGTCGGACCTTCACCTCTGCACGAATTCCTAG
+
::=4:06DD>CBB;@@@1:6:0.......)...).66:5?2:::255050533AC88<<;;BBAC2:2333
@TP09X:00158:01022
GTCCAAGCTTCTGGAGGGATGGTAACTTCCGACTGGCCGGTTGTTGATTATTCACCTCTGCACGAATTCCTAG
+
C>>;>ACCC?CCE@DDG>CCD:<:4::4:4:C@6:06AC<B86:665:9=C;=>>AHEIFC>>:D5:5:5:::
@TP09X:00158:01023
GTCCAAGCTTCTGGAGGGATGGTAACTTAGGCTATTCGCATCGCTGTCTTACTTCACCT
+
DCEBF@EDD?CCDAEED:CEE@88)..)..)....)..66666666555066605..).
@TP09X:00158:01031
GTCCAAGCTTCTGGGAGGGATGGTAATCCGTAA
+
F==;>?EDC?C<=<,=BE1:::0660..)...)
@TP09X:00159:01004
GTCCAAGCTTCTGGAGGGATGGTAACCTCTACGATTTGACAATTCTTCAC
+
66606:>>B>;@E>:::16@@98=*/)..8...666,666606?88)...
@TP09X:00159:01005
GTCCAAGCTTCTGGAGGGATTGTAATGTCTAACGACCAGTCGGTAGCTCATTCACCTCTGCACGAATTCCTAG
+
C??=?BFKF@EEF@EEE=EEAE=:4::5:<D@DEED@D<;<D@DBCCCCBD?DCDADDDDDBBBD@D=D=<=<
@TP09X:00159:01014
GTCCAAGCTTCTGGAGGGATGGTAACTACTTGGTA
+
:::5:06>C@>>>@FEE?EEE@==0.8...).)..
@TP09X:00159:01021
GTCCAAGCTTCTGGAGGGATGATAAATATTAC
+
=>>?>7>//).887AAA;A....882...)..
@TP09X:00159:01031
GTCCAAGCTTCTGGAGGGATGGTAAAGCCGTGTCGTGAC
+
8..-.ALGLAEB?::::1:6606CE8:/)..........
@TP09X:00160:01017
GTCCAAGCTTCTGGAGGGATGGTAAGACTCGACGT
+
:<=86<CBB>BB@:BBB<AA@:::4.../......
@TP09X:00160:01018
GTCCAAGCTTCTGGAGGGATGGTAATCT
+
:6606>C6<<=DC>=::10.0).0)...
@TP09X:00160:01021
GTCCAAGCTTCTGGAGGGATGGTAAGGAGACCGATCGGCCGGTAAACCAATTCACCTCTGCACGAATTCCTAG
+
EDDBEADDD@DEDACBC=CCB=BE>?:??::055:33-36:6333)6066>6BBC:?:5::::AA0585@55<
@TP09X:00160:01028
GTCCAAGCTTCTGGAGGGATGGTAAGGAGCTATCCAAATCCCCTTCGCCATTCACCTTCTGCACGAATTCCTAG
+
A@A4=8=EEADDD@EEE>DDD@DE?C?DDEE==>7:C8::::/::??A3:<8/0=9=+0--555A?2A2D?ABB
@TP09X:00160:01032
GTCCAAGCTTCTGGAGGGATGATAACAACTTACTAAATAGTCGGTTTTGGATTCACCTCTGCACGAATTCCTAG
+
FFFAEAECE?DCC>:::,6???::0::5:BA==>HD?DCBBB?4:::/:4::;CB?<BCCCBCCC@:?050::?
@TP09X:00161:01011
GTCCAAGCTTCTGGAGGGATGGTAAACAGAC
+
8>>>ABFED@E::4:::166606..).....
@TP09X:00162:01009
GTCCAAGCTTCTGGAGGGGATGGTAATT
+
6<<;@<@::0665A::::/0.0)..).)
@TP09X:00162:01011
GTCCAAGCTTCTGGAGGGATGGTAATGCGGCTGTCTCAGCCTA
+
LEFBEAFEK@C@@?CEG?EBB:::3655505<....----)--
@TP09X:00162:01014
GTCCAAGCTTCTGGAGGGGTGGTAAGAGTACTCGAACTG
+
CDC>DBEDD??@@4::::)66066055555555360...
@TP09X:00162:01029
GTCCAAGCTTCTGGAGGGGATGGTAAACCTACCATGCGGCC
+
D=:4:<0..18.1+.888(.0:5:??1:5::.).....).)
@TP09X:00163:01030
CGTCCAAGCTTCTGGAGGGATGATAAACTTAACAACCGGATATTAGGTATATTCACCTCTGCACGAATTCCTAG
+
C:::0:4:=E?CCG<:::/:::::?@6:<7;@B@=B=B<::9>2992999997<DE@E<==DE<<=@D?D>DDD
@TP09X:00163:01034
GTCCAAGCTTCTGGAGGGATGGTAAATCCGTTTAATACCAGTTGGTAAATTCACCTCTGCACGAATTCCTAG
+
BCFBF@CCCAIDD@===;:CC>:::,682../*/6...).8:-3-333)36333-33338836606060666
@TP09X:00164:01004
GTCCAAGCTTCTGGAGGGTGGTAAGCTATACTATGTCTCGTATTCACCTCTGCACGAATTCCTAG
+
=>A6<9<0.)..86@GM?881..)....6666...........).882?DCDC>>>DAC4:4:::
@TP09X:00164:01005
GTCCAAGCTTCTGGAGGATGGTAACGTACGACACTTAGTTAATTCTTTCGTACTTCAATCCTC
+
ECC?DAEEE?D==710)..828A7:666666666605::6B:.).881......).505::33
@TP09X:00164:01025
GTCCAAGCTTCTGGAGGGATGGTAAGCTCCAACTCA
+
FEE>B>CDEAEDCAEEE=BCE<:.+/...28)....
@TP09X:00164:01032
GTCCAAGCTTCTGGAGGGATGGTAATCCTTATGACCGTCCAGTCGATTGATTTCACCTCTGCACGAATTCCTAG
+
DDD<C<:::06BEAEDD:DDD@DD?CDADAC@=?EAEDD@DDDDDDD>C6661:AFACBBGCBBCC?CAFBECC
@TP09X:00165:01029
GTCCAAGCTTCTGGAGGGATGGTAACTGAATGGTTGGTCTAACTACGGAATTCACCTCTGCACGAATTCCTAG
+
LDE@D@CCI>CBCAFFE8CDDAIF?B@::5::5:<B:BC=:4::::::?;@4:<E<??BBBCBB>;C7<7<?C
@TP09X:00165:01033
GTCCAAGCTTCTGGAGGGATGGTAATCA
+
8..+/>EDE>B?A3::?6/..).8)...
@TP09X:00166:01001
GTCCAAGCTTCTGGAGGGATGGTAAGAACATCA
+
E=<8>?DBD>CCD@EDD?C@@://)..).....
@TP09X:00166:01017
GTCCAAGCTTCTGGAGGGATGTAACCACTA
+
0.0*/).88)...?>>>6>/0.8).)....
@TP09X:00166:01020
GTCCAAGCTTCTGGAGGGATGGTAACATACATGCTGTTTCTCGTATCTTATTCACCTCTGCAGATCATCAG
+
E>>>AIEDDA?>?@FDL?EFF<<;6/.....66...88)....8----)..2866055:::::::65555.
@TP09X:00166:01026
GTCCAAGCTTCTGGAGGGGTGGTAAGACTTACTGACCTTCGT
+
CCC?CAFFE?DDE@EDDD;=>8=<A=<:@3555...).)...
@TP09X:00166:01028
GTCCAAGCTTCTGGAGGGATGGTAATCAGCAGTTT
+
.6646ADDE<=>@<:::8::EA1/+/1.....881
@TP09X:00166:01029
GTCCAAGCTTCTGGAGGGACGGTAAGATAGACTGG
+
F8==8?ADF9CCCAEEE?<=>AEC4/01.....-)
@TP09X:00166:01033
GTCCAAGCTTCTGGAGGATGGTAACCA
+
D=><?BLHL@D;;6..*.8828=+/*.
@TP09X:00167:01035
GTCCAAGCTTCTGGAGGGATGGTAATCCTACTAA
+
::=8=;BBB::::4:::1:::51=*..)......
@TP09X:00167:01038
GTCCAAGCTTCTGGAGGGATGTAAGCTAACC
+
:::4:4=BDAGEEA=>A;>...818<//).)
@TP09X:00168:01002
GTCCAAGCTTCTGGAGGGATGGTAAATGTACGGTCGGCCTGGCCATTTTTATTCACCTCTGCACGAATTCCTAG
+
DFD?DAFDD@C@@;:::1:?AAFEE9>=EE=/).88)0)-.).).1...(5505CC7>=<<<<<:F@C;C>CBB
@TP09X:00168:01030
GTCCAAGCTTCTGGAGGGATGGTAACCTACCGCTCAGTCTGGCTTCAACATTCAACTCTGCACGAATTCCTAG
+
DDE@DB>>=AEEDAEDD>DDFADDAD=@::5:::BE>=>CD8:==B@;CBC>CD@CCBCDDDLIE>K@CCBBC
@TP09X:00168:01036
GTCCCAAGCTTCTGGGAGGGATGGTAAACCGACCGTTAACGTTGATGAAAGCCTTATTCCAC
+
:::6,66>BA06:::,6??,6::56@C11)...2..).)..8).66655,5606066060..
@TP09X:00169:01016
GTCCAAGCTTCTGGAGGGATGGTAACTTGCCTACCGTTCATTCGCGTGAGTTCACCTCTGCACGAATTCCCAG
+
:6:5:06DD@DED>BBB1:6:0::0:C@BEBE==4::3::=;BEF:::::?4:=>AFIIECCBBB@D?DC<D:
@TP09X:00169:01019
GTCCAAGTTTCTGGAGGGTGGTAACCGTGTCGCGATTGACCTCTCTATTCACCTCTGCACGAATTCCTAG
+
>?><B<:66,6663:::16CA>;0:4::....8...)...2=8...--)--3-3AAADCBBB9<8:><=0
@TP09X:00169:01021
GTCCAAGCTTCTGGAGGGATGGTAACGTCCTACTACTTC
+
=>>>E>EDL>CBF@DCC?CEFA>;0666606666...).
@TP09X:00169:01027
GTCCAAGCTTCTGGAGGGATGGTAATTACCT
+
66:5:0:@DA>??>DCM;0.>70/).).82.
@TP09X:00169:01028
GTCCAAGCTTCTGGAGGGATGGTAAAGCTTACTTCCGTACTGTCTTTGGATTCACCTCTGCACGAATTCCTAG
+
...).)...)..>@DDF1:<=3:<=+...)...).).........818)55:=::-3:>>::<?C=?=C:;::
@TP09X:00169:01030
GTCCAAGCTTCTGGAGGGATGGTAAACTCGTACG
+
...+/2>::066=0:<D?BCCA//.)........
@TP09X:00169:01036
GTCCAAGCTTCTGGAGGGATGGTAACGACTTTTAGTG
+
EDEADADEE?DCC>::<81>A71.*.......(....
@TP09X:00169:01038
GTCCAAGCTTCTGGAGGGATGGTAATTGACTGACCGTTAATTAAGGCTCATTCACCTCTGCACGAATTCCTAG
+
:6:;@966:<?::0:@A1:<F;>;).+/...80/+:56?4:3:7:3<>DCC?BBEAFEEC>=<??:>0:2:::
@TP09X:00170:01000
GTCCAAGCTTCTGGAGGGATGGTAACAACAGTCA
+
8>>>A>EEF@DFE@CCC=BB@:<<+1.)......
@TP09X:00170:01003
GTCCAAGCTTCTGGAGGGATGTAAACGACACT
+
ECC?KBECC@EEEA=::1:::666,.......
@TP09X:00170:01004
GTCCAAGCTTCTGGAGGGATAAGATGTTATACAGAACCGACCGGTTG
+
:6:3:0666<:>=>@@@166606655505CDC;88)-)..828).).
@TP09X:00170:01005
GTCCAAGCTTCTGGAGGGATGGTAACCTCACACCTACCGAATGTTCAGTTTATTCACCTCTGCACGAATTCCTAG
+
==:4=ACDE@CCC@FEF8==MA>=+/)...8@B<B::4::4::::??:::,53-3558>AC==:C>>7<7:>A?C
@TP09X:00170:01012
GTCCAAGCTTCTGGGAGGGATGGTAACTACCGACGGTATTCGATCCATC
+
8>>>A?0::9?:::,:>>6;A@:::466<E<==ED06..).....)...
@TP09X:00171:01003
GTCCAAGCTTCTGGAGGGATGGTAAGCCTACCGACAGGTCAGTTACCTATTCACCTCTGCACGAATTCCTAG
+
001+0)...)../):::1:::;::06;6?BB5::6:60:6?AB:A@;:::5:::4::@:::::A>E;A4:::
@TP09X:00171:01017
GTCCAAGCTTCTGGAGGGATGGTAATGCTTACGT
+
BCEBF@DCDADDDACFF?F..).8+...8)...5
@TP09X:00171:01038
GTCCAAGCTTCTGGAGGGATGGTAAACGCTGTCCGGC
+
:<<86ACBB>B;?::::1:?A;.0.).....88).).
@TP09X:00171:01041
GTCCAAGCTTCTGGAGGGATGATAAGCGTACGTCGAGCTT
+
<<:3:96669;::4:::16666;C4:6...88..-....8
@TP09X:00172:01010
GTCCAAGCTTCTGGAGGGATGGTAAGCGCAGCGTT
+
BCE@DBEDD@DDD@EDE>DDB@660566......)
@TP09X:00172:01028
GTCCAAGCTTCTGGAGGGATGGTAACTAGACCGGTATTATGCAACTATAATTCACC
+
EEFBEADDA9B@C>CDI?E==86@<>1....).).6?9666.8)./...).).550
@TP09X:00172:01035
GTCCAAGCTTCTGGAGGGATGGTAAGCCATACGACTATCCGGTTATG
+
>======DD>EED?CFF?E==:=D?</-1=<<0/....0+0*0)---
@TP09X:00173:01005
GTCCAAGCTTCTGGAGGGATGGTAATACCCATGACGGACCTTCGGTAAATTCACTTCTCGCACGAATTCCTAG
+
=>>:>AFDDADCC=DDD>DEE<B@4:566,5..8..)..).).C-333)3-3333A33------818+0)/?9
@TP09X:00173:01028
GTCCAAGCTTCTGGAGGGATGGTAAGCTCGTACGTACTCGATCGTCACT
+
E>=3:>@::06ECAEEE?EDD;::4:666??6:::6666655;....-.
@TP09X:00173:01033
GTCCAAGCTTCTGGAGGGATGGTAATCTCGTACG
+
:6:06AC::;6;?::::1:::4::05./......
@TP09X:00174:01000
GTCCAAGCTTCTGGAGGGATGGTAACTAAACGACCGGTCATATCATGTATTCACCTCTGCACGAATTCCTAG
+
F?>=>BCBB?B?C<:::1:@@:::0:6:6,6>660<@@;?::66@5::556:::3:::3333@@@D@D@EEE
@TP09X:00174:01011
GTCCAAGCTTCTGGAGGGATGGTAATATAGCCACATGACCGTTCGTTTAATTCACCTCTGCACGAATTCCTAG
+
:66;B:DDF>CDD@CBB=BDDADD@DD<<==;>EGGGCB>B@:????8?4:4:@B@B>>=BBBBC?DAE@DED
@TP09X:00174:01020
GTCCAAGCTTCTGGAGGGATGTAACCTGCCGACTGATTCGTTCGCATCACTTCTCG
+
8..).=8;>>BDC<=::1:6:6;6@;11.)...866606660666555...1...-
@TP09X:00174:01031
GTCCAAGCTTCTGGAGGGATGGTAAGCGACCGACCAATCATTCAACTCAATTCACCTCTGCACGAATTCCTAG
+
DCDBFBDBB>EDD@DDD>DGEADD@DD=<:=?::4:4::::9@@:::::4:4:@@<EEICCBBBF@D?D@=>>
@TP09X:00174:01037
GTCCAAGCTTCTGGAGGGATGGTAACTTCGTA
+
6<=4:4:BA:C::4:6?6?660.=)1.)....
@TP09X:00174:01041
GTCCAAGCTTCTGGAGGGATGGTAATCCGTGCTTACCT
+
ACC>B?DEE@DED?DEF?CCCA=:36:3:::..)..).
@TP09X:00175:01003
GTCCAAGCTTCTGGAGGGGATGGTAAATCTGTGTCACTGTCACGTTA
+
:66066>>>6;?@:11//(...)...)..665555555:333---)-
@TP09X:00175:01032
GTCCAAGCTTCTGGAGGGATGATAACCTACGCGC
+
C?>;?IDCD>C<=81>>2>/1...).).......
@TP09X:00175:01044
GTCCAAGCTTCTGGAGGGATGGTAAGACTTC
+
6660606>>ABCC9>=A166>6660....).
@TP09X:00176:01012
GTCCAAGCTTCTGGAGGGATGGTAATAAGACCGAACGCCCGGTTACTTTATTCACCTCTGCACGAATTCCTAG
+
?>?BFBCCCAEDD@DEG?DBB=<:4:E?@@D<::3::::/<?A;D<<<6;D:BBC>CCCCE@@@E@E?D>CCE
@TP09X:00176:01021
GCCAAGCTTCTGGAGGGATGGTAATCCGTATCGTG
+
..).).>A=>::4:::,66>A8>+/0).....8..
@TP09X:00176:01044
GTCCAAGCTTCTGGAGGGATGGTAATGCAACTAACCTTCCGATCGGTAAATTCACCTCTGCACGAATTCCTAG
+
===:=@EEEADDD@DEE?DBB6::4:6:50555050505056666055:,505==>EB8<8>:???C@@<@55
@TP09X:00177:01010
GTCCAAGCTTCTGGAGGGATGGTAACTTACTTC
+
6665::>BB@>>=AEDB<B::0:=)..)...).
@TP09X:00178:01009
GTCCAAGCTTCTGGAGGGATGGTAAAGCAGTAACC
+
=>D?C?GFD@DDE@DDD>BB@?B<<18.....).)
@TP09X:00178:01010
GTCCAAGCTTCTGGAGGGATGGTAACCCACCGGCCGGTTGATTTGTGAATTCACCTCTGCACGAATTCCTAG
+
CCC?CBLEEAEDD@EEE>DDD@DD>@@8::0:4:<B<B<:::A8CA::3:<B::8>BBBCCEEEBE@D?BBE
@TP09X:00178:01049
GTCCAAGCTTCTGGAGGGATGGTAAGCCGTAATGGTCAGTTTGATCGACCT
+
==:5=@BBB@ECB=BAB8:=::BF456<5550556535333)3333333--
@TP09X:00179:01024
GTCCAAGCTTCTGGAGGGATGGTAATCTTTAAACTAAC
+
BCDAECEDD==>EAFFE?EB@;::56.882882...).
@TP09X:00179:01041
GTCCAAGCTTCTGGAGGGATGGTAATGCC
+
66:5:@DDE@DDD@DDE?...)..)...)
@TP09X:00179:01044
GTCCAAGCTTCTGGGAGGTGGTAACTTTACCT
+
8..-/BEFE<E:::0::36;6;E0../)..).
@TP09X:00180:01031
GTCCAAGCTTCTGGAGGGATGGTAAGACGTACTCGT
+
6663:06660:<?;:::,66666605;C.......-
@TP09X:00180:01036
GTCCAAGCTTCTGGAGGGATGGTAACCGAGTGGCCGTTCGATCGGGCATATTCACCTTGCACGAATTCCTAG
+
===8>AEEEAEDE@EDD;==D@CB>KICA@::4:4:?4::@?:::,:C:::=@A?:?::<>CCEAF@E9<=>
@TP09X:00180:01042
GTCCAAGCTTCTGGAGGGATGGTAATCTCGTGTAACTGTTCG
+
:6606>?CD<==E?CBD1:6:066055.888...).8--)--
@TP09X:00180:01043
GTCCAAGCTTCTGGAGGGATGGTAACTGAGCGTTTGGTTAGCCAGGGGCATTCACCTCTGCACGAATTCCTAG
+
HEFAE@DDD@DDEAEDD>DDDA==;>CDDDCBBE?EAFAA::4::::/:::4:?C=CCCCDDDED?C=B=BDD
@TP09X:00180:01046
GTCCAAGCTTCTGGAGGGATGGTAACCGTACCGTC
+
66:46@DDDADCC=BDD<BC@:8=).)....)...
@TP09X:00181:01001
GTCCAAGCTTCTGGAGGGATGGTAATGGGACCTTTCCGACTAGTCATTCATTCACCTCTGCACGAATTCCTAG
+
====B=CCEADDC@=<:1:@@::<8==D9==?==1:2:::<BBBE<<438<6000)-5;;ACCCC?C@E?BDF
@TP09X:00181:01008
GTCCAAGCTTCTGGAGGGATGATAAGTACTACGATCGGATATTCTAATTCACCTTCTGCACGAATTCCTAG
+
FCC?C@DDDAD=:4:::1:B00..)....0=...533-3:33-3:=:=133329-33333388?D>C><;9
@TP09X:00181:01009
GTCCAAGCTTCGGAGGGATGGTAATTCAATACAACCGACCATTCATTTATTCACCTCTGCAGAATTCCTAG
+
>??BEBFEF<::06;@6DEKCFF8:4::4:@::4:<?BD@EEACDCE><<8<BB<BDCBB@EE@F>D>CCE
@TP09X:00181:01011
GTCCAAGCTTCTGGAGGGATGGTACGCTCCTTGCA
+
:::5:06CC@EBC@EFD,:::0..0....).188.
@TP09X:00181:01014
GTCCAAGCTTCTGGAGGGATGGTAACCTTACGGACGTGTTCGTTGACTTTGATTCACCTCTGCACGAATTCCTAG
+
A10->BLKEAEED@>=>;>LLAEEHA*1)...).....6066:055666,66;6;DD@DDEEEBBBD@D@D9<=D
@TP09X:00181:01018
GTCCAAGCTTCTGGAGGGATGTAACT
+
8DDBBBEEK?DDG@10/).....)..
@TP09X:00181:01020
GTCCAAGCTTCTGGAGGGATGGTAACACTGACGCG
+
:::569?>>6;::4:::16>>@8=)..........
@TP09X:00181:01026
GTCCAAGCTTCTGGAGGGATGGTAAGTTAATGATTGGCCGGTAACTTGAATTCACCTCTGCACGAATTCCTAG
+
FEFACAEDK?CDDACCB=BBA=A=1;<)0)...::?4:4:4::8B@BBB8=4:?B=CCEBBCEDD@D@D@BBC
@TP09X:00181:01047
GTCCAAGCTTCTGGAGGGATGGTAAATCTACTCGAACGTCGATGACTTCACCTCTGCACGAATTCCTAG
+
EDEBEBDDD?CDG;@DI?E=<5:??1:6.......)........8=DADB@4::::5::@@05039::3
@TP09X:00182:01012
GTCCAAGCTTCTGGAGGGATGGTAACATGGCCATT
+
66606<C>B>B@B;:::1:CC0::0:66.).)..8
@TP09X:00182:01021
GTCCAAGCTTCTGGAGGGATGGTAAGCAGCCGACCGACTAGTCAGTGAATTCACCTCTGCACGAATTCCTAG
+
666066>>>066:>:::1:6>6;C45655505556:.//---.-----)-)-3863@DABCBCC>C>D>B>9
@TP09X:00182:01024
GTCCAAGCTTCTGGAGGGATGGTAAGTATTACTGACTGGTTGTTAGCACATTCACCTCTGCACGAATTCCTAG
+
FDEBE@EDD?C@B;:==:>EEAEDABCBB9=<>DD??A3:3::4:::::<C3<<=9=:CCECCCE@C8<4:::
@TP09X:00182:01036
GTCCAAGCTTCTGGAGGGATGGTAATATACCGACGGTTGTTAGTTGTGATTCACCTCTGCACGAATTCCTAG
+
...BHADDDADDCA>=><>LGAEEADD.//900..18288133:3;;;EG>ECC?DDDCBBBEE@E<C>CEC
@TP09X:00183:01000
GTCCAAGCTTCTGGAGGGATGGTAACATGTACGTTG
+
6<65=A:<>@DDD@EDD<>>D<??41/.......).
@TP09X:00183:01002
GTCCAAGCTTCTGGAGGGATGGTAAAGCCCTTTACTTACTGGTTAGTCTATTCACCTCTGCACGAATTCCTAG
+
==:8>ADDEAEEEADDC>===:>FE>DEG?EC?CGEBLFEE?D?CC<====A?BC?B@A::=>=E@F>B5:::
@TP09X:00183:01005
GTCCAAGCTTCTGGAGGGATGGTAACCGTATCTACTCACTG
+
????DICFD>CCD@EDE?FCC>@=6;).....8..6C6...
@TP09X:00183:01006
GTCCAAGCTTCTGGAGGGATGGTAAACGGTACGGT
+
FFFAEAEDD@EEHA=>=<=FF>:6:,0.)....).
@TP09X:00183:01025
GTCCAAGCTTCTGGAGGGATGGTAACCTTATCCTACCGGGCGCTAGGTCATTCACCTCTGCACGAATTCCTAG
+
8;;).)...)../6@DD?DGFAEE@E5:5:::46::0:@,::<==:;BC:=8>CDAEDDCCCEEEAE:=;>FG
@TP09X:00183:01035
GTCCAAGCTTCTGGAGGGATGGTAAG
+
...+==ABC?A??:001+...).818
@TP09X:00183:01046
GTCCAAGCTTCTGGAGGGATGGTAACTGTCCAGTTAGTTAGTGCATTTTCATTCACCTCTGCACGAATTCCTAG
+
EEHBE@DDDA?6:0:::,66D<CD@>=>>><=>EB=:=5:::===DEE;E==5:::<::::::ECC@CAG>B@E
@TP09X:00183:01048
GTCCAAGCTTCTGAGGGATGGTAACGACTGGCCGTTAGCCTGGTCCAATTCACCTCTGCACGAATTCCTAG
+
6660606660:<<EDE>/0/700+...6660606505569??@=:4:4:5:01911000AAAA4=3:<A@6
@TP09X:00184:01001
GTCCAAGCTTCTGGAGGGATGGTAAGCGCTACG
+
EDD@DAEFEAEDD@DEF?A>>9..)........
@TP09X:00184:01011
GTCCAAGCTTCTGGAGGGATGGTAATAGA
+
==C>B;CDE@A@?::::16682.0+....
@TP09X:00184:01029
GTCCAAGCTTCTGGAGGGATGGTAATATT
+
GCC?CBEDD@C?@;:::1::1)..)...)
@TP09X:00184:01040
GTCCAAGCTTCTGGGAGGGATGGTAACTCGACCACTGTT
+
..81828.0).../):66,66@:?@9666...)..8..)
@TP09X:00184:01046
GTCCAAGCTTCTGGAGGGATGATAAGGTATTATATCCAACGGGCATAAGTATTCACCTCTGCACGAATTCCTAG
+
E?>;>AFDC>B?@;:::1:>:6:=+1)...)...--):::::03333-333A>CED<>>ECCCCCE@C@E=<=:
@TP09X:00185:01019
GTCCAAGCTTCTGGAAGGATGGTAAAACCACCTTAACGGTCGGTATATTATTCACCTCTGCACGAATTCCTAG
+
6669??DDFAFEE?A3:4:6606::6):066060606C:D=>86@@::45:3:>>2:::::::::4:469:::
@TP09X:00185:01031
GTCCAAGCTTCTGGAGGGATGGTAAATTTGAACA
+
EDD@DAEDD@DDD@CCC?BCC>...)..)..)..
@TP09X:00185:01041
GTCCAAGCTTCTGGAGGGATGGTAAATGACCGGCCGTTAGGCAGCCAGGATTCACCTCTGCACGAATTCCTAG
+
>>>BLBF>><=DDADDD>DDA<:661:@@B>C@DADD?CB?BFGG@;88<EAEEE?C<=<BEDDDAG@D;CCE
@TP09X:00186:01016
GTCCAAGCTTCTGGAGGGATGGTAACCTAGACGACTTAGCCGGAATTATCACTTCACGCTGAT
+
DDFBEBEDE;==B<BEE?EEEA>8).).........).8;6;>C050555.882..---..88
@TP09X:00186:01027
GTCCAAGCTTCTGGAGGGATGGTAACCGAATGGTCGTATATTGACTTTTGATTCACCTCTGCACGAATTCCTAG
+
=>>?DBEIG@CBB?DDI?DBA:::0:6>C>DC?==:C::::4:C::::/:CCACCCAECC>=<DED@EAGAEDB
@TP09X:00186:01046
GTCCAAGCTTCTGGAGGGATGGTAACCTAAACGGAATCTCCGTTAGTTTTTATTCACCTCTGCACGAATTCCTAG
+
66:360666066C4:::166666600+.>82./).)...:0:B=CFFDCC-::455C6:535:53==>C=?8::3
@TP09X:00187:01016
GTCCAAGCTTCTGGAGGGGATGTAAGTA
+
.>A6>=BEE>??A;::::)66...)...
@TP09X:00187:01044
GTCCAAGCTTTCTGGAGGGATGGTAAGTTTCCGACCTGTT
+
8..).28...)..506:6,66@9AC91181<10..)..-)
@TP09X:00188:01042
GTCCAAGCTTCTGGAGGGATGGTAAAAAGAACCGGTCGTCAGGTAAGTATTCACCTCTGCACGAATTCCTAG
+
:6:0606??8==>@FGE=BCI>BBDCC0::060505A::ADC?CD3::::3:::4=DEDFHECC@D@E@DED
@TP09X:00188:01049
GTCCAAGCTTCTGGAGGGATGGTAATCCTACCTA
+
E=>=>@CGKAEDD@EDF?AEA7>=+..)...)..
@TP09X:00189:01013
GTCCAAGCTTCTGGAGGGATGGTAAAGCTACCAAGCGTTCAGTCAGCGCATTCACCTCTGCACGAATTCCTAG
+
>?>>DAFDFADEA@===:=B@>BBB8??:::4:5::::5:B??DD>>>CDD?DEGBEDDD<==BB>C>B>BDD
@TP09X:00189:01018
GTCCAAGCTTCTGGAGGGATGTAACGTAGTCACTGA
+
C>=8=AEDD>CCC@EAA;<00.81.......66..8
@TP09X:00189:01019
GTCCAAGCTTCTGGAGGGATGGTAAAGTTACCGGCCGTTTGGTTGCAGTATTCACCTCTGCACGAATTCCTAG
+
DEEBEAFCD?DED@EED?C@@::::1::46:0:9?A:::0:039::BCCDD@CBC@DD;:<EE===>AEADDD
@TP09X:00189:01024
CCAAGCTTCTGGAGGGATTGTAACCCCTCTCACTACC
+
606066<BEEEA@AA1::066D5:::)6666.....)
@TP09X:00190:01001
GTCCAAGCTTCTGGAGGGATGGTAAAACTATTGAAGCGGTCGGTTAAGTCCATTCACCTCTGCACGAATTCCTAG
+
...>ABEKE@CDB@CBB>BBF<::::)6B::46:066.)...)/*.)...).5055:?DBABCDCDD@D?C?BBB
@TP09X:00190:01005
GTCCAAGCTTCTGGAGGGATGGTAAAGAATGTCAACCGAACGTTAGGTTATTCACCTCTGCACGAATTCCTAG
+
C==8=@EEF@EEDADFF?CCB@EDE?==<=BBDE=B>::3:::4:@:?8==@DEEAE===EDDDDAE@E@DDD
@TP09X:00190:01015
GTCCAAGCTTCTGGAGGGATGGTAATCAGCCGTTCGGTAAGCGTATCTTATTCACCTCTGCACGAATTCCTAG
+
D>>=>BGEEAD=<4::<8=DE@D@06:::505505505??:::::--=)--15BE@EBBBBBD;;7<?D?EDD
@TP09X:00190:01027
GTCCAAGCTTCTGGAGGGATGGTAACTACGTACGTATCGA
+
..>7>6;/1).889DIMHF=:4::46....8.........
@TP09X:00191:01009
GTCCAAGCTTCTGGAGGGATGGTAACCGCTAGA
+
DDDBE@DDD@DED@FEE?A>>6..).)......
@TP09X:00191:01015
GTCCAAGCTTCTGGAGGGATGGTAACTAACCAGTCGTATAGAAAGGCCCTAATTCACCTCTGCACGAATTCCTAGC
+
???@DBEDC?CDEACC@8?::06606666>:666666;5....).)--)..).).5CA=533:333C6:-3-3333
@TP09X:00191:01022
GTCCAAGCTTCTGGAGGGATGGTAATCTTACACCGTCGACTGAACGGTTTGATTCA
+
D::066BCA@B::4:::1:6:06=9<..)...82888---88828=188)--51--
@TP09X:00191:01038
GTCCAAGCTTCTGGAGGGATGGTAACGCGCGAGAATTAAACGG
+
CBC<C<C::0665>BAA<BB@5::4::666666606066,..)
@TP09X:00191:01043
GTCCAAGCTTCTGGAGGGATGTAATGC
+
CCC@DBEEG@DDD@//0+101..)...
@TP09X:00192:01012
GTCCAAGCTTCTGGAGGGATGGTAACTACCGTTCAAGTCA
+
>??=?BLKH@CCE@DEF?DEE?C@<>...)..)..)....
@TP09X:00192:01017
GTCCAAGCTTCTGGAGGGATGTAACGCTACTAGT
+
>BB@DBKEF=BBEAEGG?E>:682..........
@TP09X:00192:01027
GTCCAAGCTTCTGGAGGGATGGTAATACCAACTGACTAACCACTCGTTTATTCACCTCTGCACGAATTCCTAG
+
>>==C?BCC@DDCAEEF?CEFADD?CBC=B8><????B:?;?::3333)33>ADD?EB;;;;@@@>D?D>DCC
@TP09X:00192:01031
GTCCAAGCTTCTGGAGGGATGGTAATACTTACCGGTCGTTTTGTTTGAAAATTCACCTCTGCACAATTCCTAG
+
:::;@:ADDADEF@EEE?DCC>CEADDDF@DD@C@E?B???4:::0::::/3-3:?;:::<:@@F5=8>?CCC
@TP09X:00192:01039
GTCCAAGCTTCTGGAGGGATGGTAACCGGATAGTTAGTCGAACCAAGTCATTCACCTCTGCACGAATTCCTAG
+
=>FBFBDED@DDD@DDE?DED>CB@E8:4::E11+0/0.=A2;;?).---.)-88)--:DEDDCB7;7<>DDE
@TP09X:00192:01046
GTCCAAGCTTCTGGAGGGATGGTAATGCCCTAAACCATATGAATAGTCATTCACCTCTGCACGAATTCCTAG
+
FCC?CBCCC?DEEAFGG=CCC;::3656=6:::,665555:?:?BBBCCB?CCE@EDCCBA@;;7;?D=BBD
@TP09X:00192:01049
GTCCAAGCTTCTGGAGGGATGATAAAATCACGACC
+
ECD@CIDDD:<=:8:@B8A::6....(.......)
@TP09X:00193:01026
GTCCAAGCTTCTGGAGGGATGGTAACGTAGAACTA
+
>>>7>9<00).889AA>6>0/).8*......)...
@TP09X:00193:01034
GTCCAAGCTTCTGGAGGGATGGTAACCAGTCGCGAGCGGC
+
CCC>CAHDD@CDC@GLL?EDEADC9A06666.......).
@TP09X:00194:01007
GTCCAAGCTTCTGGAGGGATGGTAAAACCCTTTACCGATCGTTCGGTTAATTCACCTCTGCACGAATTCCTAG
+
6=<8=BDDD@ECB?CCC?CEG@DDEE9==1:C8@C=CD@:::4::@C8.).2//0)...-;CDDE@ECEA==>
@TP09X:00194:01010
GTCCAAGCTTCTGGAGGGTGGTAACGTTGCTA
+
C==8=;BAD<==E@EDK>>>66.)...)....
@TP09X:00194:01011
GTCCAAGCTTCTGGAGGGATGGTAAACCGGTCATTCATTCTGCGATCCTATTC
+
>::0<?CEEAF=:4:::1:@?@:::,606066@C056>6>01/.:6606..).
@TP09X:00194:01023
GTCCAAGCTTCTGGAGGGATGATAATCGTG
+
GCD@DBFEE@DDD@AAA;>.....).....
@TP09X:00195:01005
GTCCAAGCTTCTGAGGGATGGTAATCTACTTAACGATCGATCAGTAGAATTCACCTCTGCACGAATTCCTAG
+
DCD@DAEEEADCC=<<1:CE?ED?B?::==85?CC:<::5=::>>>::2:9?@EAD>>>GDDDC@CACADED
@TP09X:00195:01021
GTCCAAGCTTCTGGAGGGATGTAACGTACT
+
EEEBEAEDD>CBHAE>A6>10..)......
@TP09X:00195:01049
GTCCAAGCTTCTGGAGGGATGGTAAGCTAATGACCGGTTAGTATGTCGAATTCACCTCTGCACGAATTCCTAG
+
:660606??06=C@DDF;>=D@>=;===B?>=>C;D;A3::::::==DF@F>CBD@<=>CDDDDD>D@CAEKE
@TP09X:00196:01007
GTCCAAGCTTCTGGAGGGATGGTAACTGAGCATTTGGTCGCTTATCTCGATTCACCTCTGCACGAATTCCTAG
+
EDDBH@DBF<EDEAEDD?D==8:?:@6666665:,:05556:055666666066><B@BC><::E8:4=@B@B
@TP09X:00196:01012
GTCCAAGCTTCTGGAGGGATGGTAACGATGGTCG
+
>>>?DBEDDADDC@EEE>A>>6..+.....)...
@TP09X:00196:01017
GTCCAAGCTTCTGGAGGGATGGTAACATCCGGTCGGCCGGTCAGGGCCGATTCACCTCTGCACGAATTCCTAG
+
C>>;>BDDFAECC=BBC=CMGAED@CEEE?D@EEE3:4:4::5==,606?C?DCEAEIID>?=>C;C4:4:::
@TP09X:00196:01030
GTCCAAGCTTCTGGAGGGATGGTAATCGTACCAAGCAGT
+
FDEBE@DDD<DEEADDD>DDD@CD;@:100.).).-.--
@TP09X:00197:01000
GTCCAAGCTTCTGGAGGGATGGTAAATACTACGTACGTCACTTCGGAT
+
8>>>E>DLLAHB?::::1:::06::,65=6655555555333-33---
@TP09X:00197:01006
GTCCAAGCTTCTGGAGGGATGGTAAACTGACGTGATGTT
+
<<69C<:6:06:=4:FG8>>D@CAF1::./........)
@TP09X:00197:01026
GTCCAAGCTTCTGGAGGGATGGTAAGTTCTGGGTGGTAC
+
DDE8=5=@@066@<@AD>DDFAFEA==95...).8)...
@TP09X:00197:01042
GTCCAAGCTTCTGGAGGGATGGTAAACCTACACCTAATTCATTTTGGGATGAAGTTCACCCTCT
+
EDFBE@DDD?DDEACBB=CCC=?DC1/*11...)..).)666??)66,655505:05333)---
@TP09X:00198:01003
GTCCAAGCTTCTGGAGGGATGGTAACTACGTC
+
:<:4:<@@B>B?B;:::1:AB@1.)0......
@TP09X:00198:01016
GTCCAAGCTTCTGGAGGGATGGTAAATACGGT
+
DCD@D@EEFAFCCACCC;EE82...)....).
@TP09X:00198:01022
GTCCAAGCTTCTGGAGGGATGGTAACCTTTTCCTACCGA
+
C>>;?@EFFADDD@EDD>DDEA>;+.).88(.)...)66
@TP09X:00199:01021
GTCCAAGCTTCTGGAGGGATGATACATAGTCGCCCCAACTAACCAGTCATTCACCTCTGCACGAATTCCTAG
+
DCC?E?DCF>CCE@DDD>DEDDDDEEEDDDDCCCC9<2:CB:B?B>>><<9<DGAD<<<DDDBB;B@E?DDD
@TP09X:00199:01024
GTCCAAGCTTCTGGAGGGATGGTAAATACTTCGGTCGT
+
8..-0BEFF?CDDACBC=BEGAEFH;6..8)..)....
@TP09X:00199:01027
GTCCAAGCTTCTGGAGGGATGGTAAGTTCAACGATCAGTCGGTAGTTTAATTCACCTCTGCACGAATTCCTAG
+
DCC>C@DEF@DDCA66:8=@FAEC=BDABA8<<::??BBCD<==EEE<B8<8<AE@E<;;CBBDG@G<B<BDD
@TP09X:00199:01028
GTCCAAGCTTCTGGAGGGATGGTAAGCCCGTACCTACGTTCGATTCGAAATT
+
:==5=BDDD@C@@;:::,:6@A;B>CDD,555505:553-3::81---828)
@TP09X:00199:01031
GTCCAAGCTTCTGGAGGGATGGTAAGTACGTAA
+
EEEBEACCC?DDE@DDD?>>>6..).......)
@TP09X:00199:01036
GTCCAAGCTTCTGGAGGGATGGTAAATTACCGCCCGGTAAAACCTGTAAATTCACCTCTGCACAATTCCTAG
+
>??@CBLIE<=>D?BBB>BEC><<<8=;@@<===<>ADDGG;=<=CBEE>F@>?>@EDDDCCBD>B>C@CDD
@TP09X:00199:01042
GTCCAAGCTTCTGGAGGGATGGTAAACCATGTAC
+
FDFBE=C::06::2:::1:::0.//).)..888.
@TP09X:00179:01055
GTCCAAGCTTCTGGAGGGATGTAACCAGTTTTAGCCGAGCGACCGGTAGATTCACCTCTGCACGAATTCCTAG
+
BCC>B?CCC?DDD@DDD>DDDDD@B;A::::/:AB;:==::::4:4.....).CE>D>>>DD::=9=7<@ECC
@TP09X:00181:01050
GTCCAAGCTTCTGGAGGGATGGTAATGCTAC
+
E<<0:;@:686@@;:::1:::0.818.....
@TP09X:00181:01055
GTCCAAGCTTCTGGAGGGATGGTAACCGTAATTATTCCGGTCACTTTGAAGTAATTCCACCTCATTCGCACGAATTCCTAGC
+
><=;>AGFEAFEEACBB>BLFABD4606..).)..).).).85555,53-33:9:-3-336:33-)-------1:6:-3555
@TP09X:00183:01059
GTCCAAGCTTCTGGAGGGATGGTAACCAGTCGTCTTCACTGAT
+
8..)1+0:606::4:::166D:DA@D:6666666606......
@TP09X:00185:01053
GTCCAAGCTTCTGGAGGGATGGTAACCGAGCGTTTCGGTTCGAGTGTACACATTTCACCTCTGCACGAATTCCTAG
+
...).)...)...):::166C6>@:C5::::.8>+..).).8....-...----)3>>9?CD:::?>>9B:?9@:<
@TP09X:00186:01061
GTCCCAAAGCTTTCTTGGGAGGGATGGTAACTGACT
+
.88>)..).66D,6:0::,666,66606=0:.....
@TP09X:00188:01059
GTCCAAGCTTCTGGAGGGATGGTAATATCATCTAATGGTCGTTCGTTTTAATTTCACCTCTGCACGAATTCCTAG
+
GEFADADEE>>=<@FFE:DDD@CC?CDDDDD:88)..)0<00+--.--(-)::/;EE@DBBBEEDDB?B@DADCC
@TP09X:00188:01062
GTCCAAGCTTCTGGAGGGATGGTAACCGAACGGCCGCTCAATGCCGCGAATTCACCTCTGCACGAATTCCTAG
+
001?EADKC<>=D@KDD?DEEA<64:;::5:@=BAEDEBB>BDE?DCDD9;8<@@:@===BBFEE@D@D=BBB
@TP09X:00188:01063
GTCCAAGCTTCTGGAGGGATGATAACCACTACG
+
C>>:>BLIGAEDD@DIE?F::6660.)......
@TP09X:00188:01064
GTCCAAGCTTCTAGAGGGATGGTAAGTTGACGACTGGTCGTTTTGATCGAATTCACCTCTGCACGAATTCCTAG
+
DDF@D@DDD?DD>>=EE>DEEAFD><8-3::::993--55;;A4</00<<*0*-==9FEGGGDDDD@D?D?CEE
@TP09X:00189:01054
GTCCAAGCTTTCTGGAGGGATGGTAAATCATCA
+
<=C;A<C::6,6@CAMDF?==:@/01)......
@TP09X:00190:01052
GTCCAAGCTTCTGGAGGGATGGTAATACACGTCGGACCAGGTTGATTTTCACTCTCACGAAT
+
8..+.9<@>=CED@GA>6<11)..).........)..).606066;CC588.........).
@TP09X:00190:01058
GTCCAAGCTTTCTGGAGGGATGGTAAATGCTAC
+
.10).186:6,6;=;:::11;<71//)......
@TP09X:00191:01052
GTCCAAGCTTCTGGAGGGATGGTAACCACTCTCAGTT
+
:::5:<C6<<=EIAEDG?EED=?<)0+00/......)
@TP09X:00191:01056
GTCCAAGCTTCTGGAGGGATGGTAAATACTTATCGTA
+
8./*:BECD?DEE@===:=BB?DA=68...)......
@TP09X:00192:01055
GTCCAAGCTTCTGGAGGAGGTGAGTAACT
+
?BB?KBLED@DGE@>>60.)......28.
@TP09X:00192:01068
GTCCAAGCTTCTGGAGGGATGTAAGC
+
>>>@D@D?A9:::0/0.).00.8)..
@TP09X:00193:01061
GTCCAAGCTTCTGGAGGGATGTAAACTAACCGACATTTACGTCT
+
B>>;>BLCC?D>=;>FE<F::666,6@B:B4:666..)......
@TP09X:00194:01050
GTCCAAGCTTTCTGGAGGGATGGTAATGTCGTCGACG
+
D==3:AF::6,6652:66,6CC6>DA:.........-
@TP09X:00194:01057
GTCCAAGCTTTCTGGGAGGTGGTAACTCTACACTTGTCATCTGACTACTCTGCACGAATTCCTAG
+
>664:;BCDE?BBBB<BB@DD@DE0.........)555558....-.-3333333-8282:1---
@TP09X:00194:01062
GTCCAAGCTTTCTGGAGGGATGGTAATGTCTGCCGATTCGAACTGTCCATTAATTCACCTCTGCACGAATTCCTAG
+
D::4:;A::6,6::2=CD=AGA6>;+....=//+/..)...)...-.2:C?C68)---)----@=B@?;@2929::
@TP09X:00196:01055
GTCCAAGCTTCTGGAGGGATGGTAACCGTTACAGCGT
+
>BB;@;B::06==?DGG?EBB>C=7>).0).......
@TP09X:00196:01058
GTCCAAGCTTCTGGAGGATGGTAATGAACGTTCAG
+
8>>>A?ACC<=:=7..*1.81./*...)...)..3
@TP09X:00197:01070
GTCCAAGCTTCTGGAGGGATGGTAAGCTGA
+
666;@;BCC>BED?DCA8A0/)0=).....
@TP09X:00197:01074
GTCCAAGCTTCTGGAGGAGATGATATGGACAAGTGACGAATGTCGGTT
+
...).-.FA2B>>80A9<........56ACCADC---8825-.--)-)
@TP09X:00198:01056
GTCCAAGCTTTCTGGAGGATGTAACGTACTGTAACTGTCCGTTTG
+
...)6@6666,68;711+....8).666666660655;8)...).
@TP09X:00198:01070
GTCCAAGCTTCTGGAGGGATGGTAATCTTCTCCGTTCCAACTGGTCGGTTAACTTTTCACCTCTGCACGAATTCCTAG
+
CCFBFBECC>CCD@EEE?A;86/0)...)...)..28).)..:9CC?;:-8433CC/<8<-39939;ACD>C?D?BBB
@TP09X:00199:01064
GTCCAAGCTTCTGGAGGGATGGTAACTCGCATTCATT
+
8>>><7>:=:<DEAFEE?F==<=C<>.1....)...)
@TP09X:00199:01065
GTCCAAGCTTCTGGAGGGATGGTAAAATTCATACTC
+
:::5:46660665>EDE=DDM>AA88(8).......
@TP09X:00203:00640
GTCCAAGCTTCTGGAGGGATGGTAAGAC
+
@::0=:?A?>CBB>>8818..).8)...
@TP09X:00215:00640
GTCCAAGCTTCTGGAGGGATGGTAACTGTACGT
+
C66066666:@6<06@D866CA660........
@TP09X:00218:00624
GTCCAAGCTTCTGGAGGGGATGGTAAATAACACACGGTA
+
565056:::6:5505555)6::>555,..).....8)..
@TP09X:00224:00619
GTCCAAGCTTCTGGAGGGATGGTAATCT
+
665059=CC<B660666,65=>..)...
@TP09X:00227:00619
GTCCAAGCTTCTGGAGGGATGGTAAGACGTCTACGCAACTACGGATTGACAAGCTTACTTACCCG
+
565056:550555:CCC>DC=9550............)55555055055550555<=:81...).
@TP09X:00204:00699
TGTCCAAGCTTTCTTGGAGGGATGGTAAT
+
0666060.==8188).)...)..696:06
@TP09X:00218:00681
TGTCCAAGCTTTCTTGGAGGGATGGTAA
+
4:::;A3:66>66:060666,666066C
@TP09X:00230:00698
TGTCCAAGCTTTCTGGAGGGATGGTAA
+
06>8282....)...)..8288B066>
@TP09X:00244:00651
TGTCCAAGCTTTCTTGGAGGGATGGTAA
+
).88).)....).606066E:DEF>BCD
@TP09X:00244:00698
TGTCCAAGCTTTCTTGGGAGGGGTGGTAA
+
06:63:36666,6.)..)..88(>828DD
@TP09X:00200:00719
GTCCAAGCTTCTGGAGGGGATGGTAAAGTTCGACCGTAATATTCGGTTA
+
D<<:>;>FE@DED@DDCC;DFH?CDL?>=<...818..).8818<+0)-
@TP09X:00200:00723
GTCCAAGCTTCTGGAGGGATGGTAAGACCTAGTA
+
B66060666066C@FEE<BA<+0/)...2...65
@TP09X:00200:00731
GTCCAAGCTTCTGGAGGGATGGTAAATCCACT
+
E>>;?BFEFADDD@IEE?B>@30..)..)...
@TP09X:00200:00735
GTCCAAGCTTCTGGAGGGATGTAAGGTATCCTACCTAT
+
===8>BEFFAFDA<...*1/1.8286/1650.8=2...
@TP09X:00201:00716
GTCCAAGCTTCTGGAGGGATGGTAAGACCGG
+
D>><>@DLLAEEE@FEE>A882..)...).)
@TP09X:00201:00722
GTCCAAGCTTCTGGAGGGATGTAAGCCAC
+
D==:>AFFE@DDC?=::1:0..8)..)..
@TP09X:00201:00735
TCCAAGCTTCTGGAGGGATGGTAATGTGACTGACGTCGTC
+
:<@@ADCC?DDFAEED?D==:=C>>1......888.....
@TP09X:00202:00705
GTCCAAGCTTCTGGAGGGATGGTAAATGACATTCGT
+
F>=4=;CBC>BCHAIEE?KED>A881......2...
@TP09X:00202:00707
GTCCAAGCTTCTGGGGAGTGGTAAAGACTTACGACGTAACGGTCGTATCT
+
@66366666066666)66@E96<6,6566066665555055055555333
@TP09X:00202:00742
GTCCAAGCTTCTGGAGGGTGGTGAA
+
B::4:;A>>6>@@311/*..)...)
@TP09X:00202:00749
GTCCAAGCTTCTGGAGGGATGGTAACTAAACCGACCGGTCATAGGTAT
+
<<<@E3:6@066:;C@C>CFFA::5:666,69?CA40*......)..8
@TP09X:00204:00733
GTCCAAGCTTGTGGAGGTGGTAACCACTAACCGTAACGGCGAGCA
+
;/1+.)...)...)..)6CACE9606666060...)..).....8
@TP09X:00205:00731
GTCCAAGCTTCTGGAGGGATGGTAATGACTTCCGTACG
+
...+.18>?066A0:66,66606606?6..).2.....
@TP09X:00205:00741
GTCCAAGCTTCTGGAGGGATGGTAACCTTCTTCCC
+
B::4:36>>066:0:::,:AC<0.)1).)..)..)
@TP09X:00206:00711
GTCCAAGCTTCTGGAGGGATGGTAAGACCGTTAACG
+
D>>:?@ELL?BDF@DDD?A>>7./+...)..).)..
@TP09X:00207:00700
GTCCAAGCTTCTGGAGGGATGATAAG
+
C::56AD66;6AE;/01).....8).
@TP09X:00207:00708
GTCCAAGCTTCTGGAGGGATGGTAATCCATTACGAC
+
?<=8>BEFE@DFDAFDD>DDC;=:56606.).....
@TP09X:00207:00729
GTCCAAGCTTCTGGAGGGATGGTAATGACGTACGTC
+
F?><?CFKL?DDD@===8:FHA=.*01/....1...
@TP09X:00208:00738
GTCCAAGCTTCTGGTGAGATTCCGGGAATT
+
B==8>>CHE2=88)......).).818)..
@TP09X:00209:00719
GTCCAAGCTTCTGGAGGGATGGTAAATGCTAGT
+
D::4:06??06<B>CEL>D>>6...).......
@TP09X:00209:00740
GTCCAAGCTTCTGGAGGGATGGTAA
+
8..*/).CE?BBEAEFF?E=:4:;;
@TP09X:00210:00713
GTCCAAGCTTCTGGAGGGATGGTAATCTACG
+
DDD>C=AAB066<>DFE?A//+1.)......
@TP09X:00210:00714
GTCCAAGCTTCTGGAGGGATGGTAATACGTACGTGGTA
+
=>=8>@HEE=66?;:::,6660.>+0....8....)..
@TP09X:00210:00723
GTCCAAGCTTCTGGAGGGATGGTAATACAGTA
+
...+/=>EG:><?<:::,08>600).......
@TP09X:00210:00741
GTCCAAGCTTCTGGAGGGATGGTAACGATTACGACCGCTCAGTAACTTAATTCACCTCTGCAC
+
>>>AFCICC?B?@;:::1:::4=G8::::4::6660:???B><<@B<<<9<900/*..--..-
@TP09X:00211:00727
GTCCAAGCTTCTGGAGGATGGTAAGACCCCTTCGTCC
+
>6<5=BHDD@:666::46.8288)...88(.)...81
@TP09X:00211:00745
GTCCAAGCTTCTGGAGGGATGGTAATTGAACGGT
+
>::4:36@@6BBC@EDD=CCA6A>)0*..)..).
@TP09X:00212:00715
GTCCAAGCTTCTGGAGGGATGGTGAAAGAACTTTAACGT
+
8>>-.).>>06666666,6660666?66606..).2...
@TP09X:00212:00716
GTCCAAGCTTCTGGAGGGATGGTAAGTCGTAGAACTCAAGTCGTTTGAACATCACTCACCTCATC
+
EEEAECFKG=>>C@CBC?CMH6>>*/......0)....)./=033)3:<8=8.------)33333
@TP09X:00212:00745
GTCCAAGCTTCTGGAGGGATGGTAAGCATTCACC
+
>66069?BE=66B:666,6>><..)....).88)
@TP09X:00214:00735
GTCCAAGCTTCTGGAGGATGGTAACGTACGTTC
+
8>D>EBILL?BBE;::5:660..).......).
@TP09X:00215:00735
GTCCAAGCTTCTGGAGGGATGGTAAGAC
+
666;C;BDF06660:::,6.82..)...
@TP09X:00215:00743
GTCCAAGCTTCTGGAGGGATGGTAAATTGCC
+
666569?>>?CFE@CCC<<./+/.828)..)
@TP09X:00215:00747
GTCCAAGCTTCTGGAGGGATGGTAAAAACTACTGTCCGTAGTTAAGAAATTCAACCCTTC
+
CBC>G@CEE:==B>DLIBEDB<:/111(........).....)606@@6<911)..).).
@TP09X:00217:00746
GTCCAAGCTTCTGGAGAGATGGTAATGACCAACCGATCAGCAGAAACGCATTCACCTCTGCACGAATTCCTAG
+
8..)1=CEF?BCD@::6666:0..)..88).).)..8.::6665C6555666666<8....:?@@5:4:4:B6
@TP09X:00218:00732
GTCCAAGCTTCTGGAGGATGTGATAAC
+
D::4=8=FF@EDK@11+0.......).
@TP09X:00219:00707
GTCCAAGCTTCTGGAGGGATGGTAAAGTT
+
:::46066606>;6:::,6?82...)..)
@TP09X:00219:00728
GTCCAAGCTTCTGGAGGGATGATAAACCTTATTACCGTAATGTTCG
+
C==8>@FDD6@::40..)..0...82>2B;::366666.18..)..
@TP09X:00219:00742
GTCCAAGCTTCTGGAGGGATGGTAACCCATAACG
+
666369?6606:=8:6C::::4:.).8)...)..
@TP09X:00219:00744
GTCCAAGCTTCTGGAGGGATGGTAATTCATTAGA
+
C>=8>BEGG;<<F@EDF?A>>6/0+.)...)...
@TP09X:00222:00705
GTCCAAGCTTCTGGAGGGATGGTAATCCGTCG
+
B664:06BB@DBB6A>B688>101*..)....
@TP09X:00222:00711
GTCCAAGCTTCTGGAGGGATGGTAAGACCAGTACG
+
...+.28BD<==D?EEE?CBB5:60...)......
@TP09X:00222:00720
GTCCAAGCTTCTGGAGGTGGATGAATG
+
.660606>B06660..288)..8828.
@TP09X:00223:00700
GTCCAAGCTTCTGGAGGGATGGTAACCTAACCGTACCG
+
8..).288=>>;;9::6,6>>966060.8).)..8818
@TP09X:00223:00714
GTCCAAGCTTCTGGAGGGATGGTAAATCGTTAC
+
@664:36AB@DEE>CCD=:::;0/.)....)..
@TP09X:00223:00717
GTCCAAGCTTCTGGGAGGTGGTAAGCG
+
8..*.28?@06666,6606E0..)...
@TP09X:00223:00726
GTCCAAGCTTCTGGAGGGATGGTAATCGACTGTCC
+
D=:4>=ADD>BB?;:::1:::41<7/.....5550
@TP09X:00223:00727
GTCCAAGCTTCTGGAGGGATGGTAATGCGTCGGCCTATCGGTCGAGCGCTAGTCACCATTCCATTC
+
D>>:??DEF?D>>;>FE?FLEA::0666....).)...660655555555553:..)..)-)--)-
@TP09X:00224:00700
GTCCAAGCTTCTGGAGGGATGGTAAGTACC
+
8..)/6;?C@DDF@EDE>=:/)0.)....)
@TP09X:00224:00713
GTCCAAGCTTCTGGGAGGATGGTAAGACT
+
C::5:06>>066::1::46..).8)....
@TP09X:00224:00718
GTCCAAGCTTCTGGAGGGATGGTAAACCGCTACGTCGTACTGTCCAAC
+
B::4:36>BBDEF@IFE>:::3:6>6>66666>??B>66.....).).
@TP09X:00224:00735
GTCCAAGCTTCTGGAGGGATGGTAAAGA
+
>::5606>>6>??3:66,6..)...)..
@TP09X:00224:00744
GTCCAAGCTTCTGGAGGGATGGTAAAGTCCAGAC
+
::C5:5:AA6>A?4:::1:660666,...)....
@TP09X:00225:00712
GTCCAAGCTTCTGGAGGGATGGTAAATGACCGTTACGTACGTCAC
+
66:36AD??@=>>@FFE?@A@;:66,666C>=;;...88..----
@TP09X:00225:00717
GTCCAAGCTTCTGGAGGGATGGTGA
+
:6:0<ABCC<6660688)..82...
@TP09X:00225:00719
GTCCAAGCTTCTGGAGGGATGGTAAGACCAACTCTTCGTT
+
D::4:;AA>>CED?EGL?F==5:>)...).)....)...8
@TP09X:00225:00727
GTCCAAGCTTCTGGAGGATGGTGATG
+
...*.28>B?:66<::46.82../..
@TP09X:00225:00737
GTCCAAGCTTCTGGAGGGATGGTAAT
+
EEEAHBEEE=<6?6:::,...)..).
@TP09X:00226:00707
GTCCAAGCTTCTGGAGGGATGGTAACTCACCGGACGGTCAAGG
+
8::0606AE==>EADDD=D=<:6D;A6::B4:06660...).)
@TP09X:00226:00744
GTCCAAGCTTCTGGAGTGGTGATACT
+
...-0BFKE@D?;2./..2.......
@TP09X:00227:00703
GTCCAAGCTTCTGGAGGGATGGTAAACCAGTTACG
+
A::4:06??06<B=CDD<BFE4/1.).)...)...
@TP09X:00227:00717
GTCCAAGCTTCTCGGAGGATGGTAAC
+
:::56:@@D?BB<<211)...)..).
@TP09X:00227:00737
GTCCAAGCTTCTGGAGGGATGGTAAACATACTTACGAACTGTCGTGCGTATCCAACTTCACTC
+
C=<:>>CEE@BB?;:::1:::301.+1.....)...?9666?==8.......).)..).8...
@TP09X:00228:00710
GTCCAAGCTTCTGGAGGGATGGTAAGTAAGTAACGTTCCGAACTGTTCGGATAC
+
8..+.).6606@@:C@B8A<>+0.)...)...)6;;054560.8..).8)....
@TP09X:00229:00705
GTCCAAGCTTCTGGAGGGATGGTAACCAGCTCGTA
+
8..)0>AFFBFEE@DBB<A::0:60.)........
@TP09X:00229:00726
GTCCAAGCTTCTGGAGGGATGGTAACCTCCCGTATAGCTCGAGTAGGCATATTCACCTC
+
66<8<<D>B>>?A6:::,6?B>DD<B<666,66.............)..8.50566055
@TP09X:00230:00714
GTCCAAGCTTCTGGAGGGATGGTAAATGACCG
+
B664:066D06660:@>6@>>+0..)....).
@TP09X:00230:00728
GTCCAAGCTTCTGAGGGATGGTGAA
+
6<<8>CEFF=A/....).AA+0...
@TP09X:00230:00734
GTCCAAGCTTCTGGAGGGATGGTAATGTA
+
=>>:>BGML@CCB@==>:0F>9>>)....
@TP09X:00230:00739
GTCCAAGCTTCTGGAGGGATCGTAAAAGTTGCTACCGCCCGTTCGGTAAATTCACCTCTGCACGAATC
+
>=>8<AD6606660666,66666666)6@6???:0+...)..)--)---)-2--3=BA@?==0..)..
@TP09X:00231:00738
GTCCAAGCTTCTGGAGGGATGGTAATGAAACGACCG
+
?==5=ADEDACCCAHEE?FAA6<<2....)....18
@TP09X:00232:00736
GTCCAAGCTTCTGGAGGGATCGGTAACCAT
+
A::3:36>>@DGEADA>6>0..).8+/)..
@TP09X:00232:00745
GTCCAAGCTTCTGGAGGGATGGTAAGTACCGGCTACG
+
E>=:?@ECL=>>D?DDG?DDA>>A6;/..)1).....
@TP09X:00233:00723
GTCCAAGCTTCTGGAGGATGGTGAATGAACAGTTACGTTAACCGTT
+
8881=60.==<<CA>>:=AB4:660...)....)....28282---
@TP09X:00233:00744
GTCCAAGCTTCTGGAGGGATGGTAATTACGC
+
C==8>BEEEA>==@=::1:AA61.).)....
@TP09X:00234:00720
GTCCAAGCTTCTGGAGGGATGGTAAATCTCTACCGTATGGCC
+
D>>8>ABDB966:0:::,66F@BED?<66=65505555.).)
@TP09X:00234:00732
GTCCAAGCTTCTGGAGGATGGTAAAGCTTACCGAACGTG
+
8..)0=>HD<C>:46F0::C;:::1...)..)..)....
@TP09X:00234:00747
GTCCAAGCTTCTGGAGGGATGGTAAGTCAG
+
...).)...)..89>FF<>..)..).....
@TP09X:00234:00748
GTCCAAGCTTCTGGAGGGATGATAAGTTACCCA
+
B6=;>?CFIBEEE@EFE?C6666.).0)...).
@TP09X:00235:00708
GTCCAAGCTTCTGGAGGGATGGTAATTCTATCTGGTCGCCCGGTAAGTGATTCACCTCTGCACGAATTCCTAGATCACCCGACTTGGCCCCCAATTGAACGGAAGGAAGGGCCTTGGAAGGAACCTTGGCCCGAAAAGGGGCCAACCTACCAACGGGGGGAAGGTTCAACGGG
+
CCC>DAFCC;<6?>:::8=CC?CGAEADD=@?::4::BBB?FADD?CCD??:?::4::::::5:=;A;A4:655555@C6=5550503CCC0818)..)..2;;828)55,505050503-5>C:=-3-33)3333)333)3-3-3-33B?D?DCDDDD1999--)--)----
@TP09X:00236:00717
GTCCAAGCTTCTGGAGGATGGTAAAGCGTACTAGTC
+
D>>II>>BA066696:566B<61.)........8..
@TP09X:00236:00722
GTCCAAGCTTCTGGAGGGATGGTAACTACTCGTAA
+
D::5=;ABD=>=EA===8:AA;::5.........)
@TP09X:00236:00737
GTCCAAGCTTCTGGAGGATGGTAAATCAGT
+
>6:069?FF??::4::3..82.00).....
@TP09X:00236:00749
GTCCAAGCTTCTGGAGGGATGGTAATCCAGTAGT
+
8..+.).CC06<=4=DD=>>>6./+.81......
@TP09X:00237:00700
GTCCAAGCTTCTGGAGGATGGTAAGACTTAC
+
BDC@E;AA@06664::466606:466..)..
@TP09X:00237:00733
GTCCAAGCTTCTGGAGGGATGGTAAAGCCA
+
66606@CCC066606>@6?660...)..).
@TP09X:00237:00742
GTCCAAGCTTCTGGAGGGATGGTAATGTACG
+
.::0<=BEE>DBH@LDF?A:1)..)......
@TP09X:00238:00701
GTCCAAGCTTCTGGAGGGATGGTAAATGCCAACTCG
+
D::5>@ABD@CCC@IEF?BDD4::6,66.).).8..
@TP09X:00238:00718
GTACCCCCCCCAAAAAAAAAAAAAGTCCGCGGGG
+
..........&.88888888888&...)....).
@TP09X:00238:00738
GTCCAAGCTTCTGGAGGGATGGTAACCT
+
A::5<BEEL?CCD?DDE?DEB9..).).
@TP09X:00239:00738
GTCCAAGCTTCTGGAGGGATGGTAAATGACCGTTACGTACGG
+
...+/28>B>BCC>CCF<:::0666,66660650555555.)
@TP09X:00240:00711
GCCAAGCTTCTGGAGGATGGTAAGCCCAACTTAACAAACC
+
::4:8:FD@@<<70/*.882..)6>C,606:0606..).)
@TP09X:00242:00711
GTCCAAGCTTCTGGAGGGATGGTAAGCTTACCGGCCAGTTACTTATTTT
+
>>>BLBH=:06660:::,66606:410.)..).).)..?06::5=@HG;
@TP09X:00243:00729
GTCCAAGCTTCTGGAGGGATGGTAAATTACAGTT
+
B::4:4:A>066?::::,6?DB./0+0)1....)
@TP09X:00244:00740
GTCCAAGCTTCTGGAGGATGGTAAGTA
+
:::4=0:CC?:6::::3:6DA660656
@TP09X:00246:00710
GTCCAAGCTTCTGGAGGGATGGTGA
+
6<<@DCEDF?:660:::,6..)...
@TP09X:00246:00730
GTCCAAGCTTCTGGAGGGATGGTAAATAACGTC
+
1.0+.).88)...)66>666:06..).8)....
@TP09X:00246:00735
GTCCAAGCTTCTGGAGGGATGGTAAGCCGTACGTCG
+
C>>:>BECC?CDCA=>><>LF>C>+..)........
@TP09X:00247:00745
GTCCAAGCTTCTGAGGGTGGTAATACAGCT
+
?6=4=<DDB06666@@8881..).......
@TP09X:00247:00748
GTCCAAGCTTCTGGAGGGATGGTAACCAACTGACGT
+
?6:466>CE@DCDAFEE>DDD@8818).).......
@TP09X:00248:00706
GTCCAAGCTTCTGGAGGGATGGTAAGACCAGCTA
+
=:=8=ADEF@DEH@GED>@AA;:60...2.....
@TP09X:00248:00737
GTCCAAGCTTCTGGAGGGATGGTAATCCTACTTAATTGCCGGTA
+
D::5606@D@CCB?DDE?EED<::3:6066..).).)..281.-
@TP09X:00248:00743
GTCCAAGCTTCTGGAGGGATGGTAAAGCGTACGTCC
+
>>>6>:@6606660666,66@<6::,6........)
@TP09X:00248:00748
GTCCAAGCTTCTGGAGGGATGGTAACCAAGCAGTACGGTTCAGCTCTTGAT
+
>664:06??@BB@>:::16CC>>C=B9A3666666660606666...)...
@TP09X:00249:00712
GTCCAAGCTTCTGGAGGGATGGTAAAATGCCAC
+
8..*1=CEE@DDEAFFE>E..*..88(...)..
@TP09X:00249:00732
GTCCAAGCTTCTGGAGGGATGGTAAACTACGAGTATCGCTCA
+
?665=3:?CADDDAC>>66660666,6666C6..........
@TP09X:00249:00741
GGTCCAAGCTTCTGGAGGATGGTAAGCCGACCGCCCATTGTTGTTCCCAATTCACCTCTGCACGAATTCT
+
=06?9??CBB::::4:A06:E<>F+..)...)...)5:6:C055055,50:41A<+110......).)..
@TP09X:00200:00755
GTCCAAGCTTCTGGAGGGATGGTAACTACCG
+
8..-0CFMGAECC4::6,6660660....).
@TP09X:00200:00778
GTCCAAGCTTCTGGGAGGTGGTAACATA
+
@663606@B<B:::,66>6606.)....
@TP09X:00200:00790
GTCCAAGCTTCTGGGGGAGTGGAATTCATGAAATTTGAACTACCGTTATTCACCTCTGCACGAATTCCTAG
+
66:5>>BHHAC:::::-666C06060666CCC,<<0:A;:::0+00+--2---)-333:=CDDADAEADED
@TP09X:00200:00791
GTCCAAGCTTCGTGGAGGATGGTAATCGAGCTACTT
+
>>B4:4=C?9?>6606606660660565555....)
@TP09X:00201:00769
GTCCAAGCTTCTGGAGGGATGGTAACCTTCCAATCATTCATTAGGCGCGATTCACCTCTGCACGAATTCCTAG
+
6660<ADFF?CCD?FEL>CEE@DD4:3:5:0:6@@::066B;@?=B>=:BC?:=<2:::5555.;2828)-..
@TP09X:00201:00784
GTCCAAGCTTCTGGAGGGATGGTAACTCGAATATCGATAGCATATATACCTCTGCACGAATTCCTAG
+
DDD@E@GMMAEBB<>?L?AF>2..).....)....8666588.......2=<8;BBFED@D@E9<<<
@TP09X:00202:00765
GTCCAAGCTTCTGGAGGGATGGTAACATCTGATGCACG
+
:::5:46>@6BDD?EEL<?=EABB6::...........
@TP09X:00203:00756
GTCCAAGCTTCTGGAGGGATGGTAAATGCCATGAGTAAGTGTCTCATTATTCACCTCTGCACGAATTCCTAG
+
@6:4606:606BB4:::1:6:0...)...)....5550555C::333633-333-3339AABED@C.9.333
@TP09X:00203:00772
GTCCAAGCTTCGTGGAGGATGGTAAACGTCTATCACTGTTCGGTCGAATTCACCTCTCGCACGA
+
EEE4:4:::066..)..)...).882.6666666.....)..18...18)-.82.6666>66..
@TP09X:00203:00797
GTCCAAGCTTCTGGAGGGATGGTAATCCGT
+
6663636FD<E::4:66,66>06.)..)..
@TP09X:00204:00760
GTCCAAGCTTCTGGAGGGATGGTAAATGAACTA
+
@BB@CBFDD@EEE<>?L?DA>7...)...)...
@TP09X:00204:00765
GTCCAAGCTTCTGGAGGGATGGTAATCGATTCTACTATCAT
+
DDDBFCFEEAEGH>C<<6<0.).860....)..66666666
@TP09X:00205:00752
GTCCAAGCTTCTGGGGGAGTGGTAAGCGAATCGCTAA
+
...=C6/6<?CCCDCC5B<669>;0666.)......)
@TP09X:00205:00755
GTCCAAGCTTCTGGAGGGATGGTAACTGCGACGTTAGAGTCTACACTTCACCTCTGCACGAATC
+
6<<=C@DEE=>?E@CDL?FDE?@C5010.....82.......88.550555033333....)..
@TP09X:00205:00772
GTCCAAGCTTCTGGAGGGATGGTAACTGAAT
+
6<6<F<:::06669:::16660660....).
@TP09X:00205:00788
GTCCAAGCTTCTGGAGGGATGGTAACCATAAG
+
==>AKBEDD=:6??:::,6>C0.0+/)...).
@TP09X:00206:00764
GTCCAAGCTTCTGGAGGGATGGTAACACTGTACGGAATATACACTAGATTCACCTCTGCACGAATTCCTAG
+
8>>>F>DKF@DDD;=>E?EHFBEE@<........).2......66666606660666<BB=:::?:?4:::
@TP09X:00206:00779
GTCCAAGCTTCTGGAGGGATGGTAAA
+
6660606??9A::4/..)...)..8)
@TP09X:00207:00750
GTCCAAGCTTCTGGAGGGATGGTAACCATGTCGTA
+
?CC8>:>EE<E>>9>=E?ECF<//+.)...8.66.
@TP09X:00207:00785
GTCCAAGCTTCTGGAGGGGATGGTAACG
+
6660606?@6:6:0:666)6660.0*..
@TP09X:00208:00753
GTCCAAGCTTCTGAGGGATGGTAACGA
+
D<<:??DFF=A//..82=1=50>+...
@TP09X:00208:00784
GTCCAAGCTTCTGGAGGGATGGTAAATCCTGC
+
8..).)6CC066@4:::1:>@:00/)..)...
@TP09X:00209:00764
GTCCAAGCTTCTGGAGGGATGGTAAATCTAATGAATGGTTGTTCGAGGTATTCACCTCTGCACGAATCCTAG
+
EGE@GBICB>CKG?EDE?CEC@CEFADBBBADDE@DDCGADD@D<<<@<<:@>=>@EKDEDICBB>::5:::
@TP09X:00209:00768
GTCCAAGCTTCTGGAGGGATGGTAAAACCTCCCAACTGGTCATTCCGTTATTCACCTCTGCACGAATTCCTAG
+
=::5:=BDFADEE<=>C?CHH>=<::/:;ABE1:3:@@;BDDD?DA==;>DACCC@E>><DCCCE9=9<ADMG
@TP09X:00209:00782
GTCCAAGCTTCTGGAGGGATGGTAAATCAGCTAA
+
F::4=06@@?DED<=>G?F??9:..).......)
@TP09X:00209:00793
GTCCAAGCTTCTGGAGGGATGGTAACCGGACGTTCGTGTACTTGTTAGTATTCACCTCTGCACGAATTCCTAG
+
:=:5=BDDDAB::4::A<CIKBCB6@4:4::6>>ED=::=//+00)..88;;CDB@DDDBBBCDD@D<B=<::
@TP09X:00210:00767
GTCCAAGCTTCTGGAGGGATGGTAA
+
8>>>G-1>LADDD@C@@8@::0:::
@TP09X:00210:00778
GTCCAAGCTTCTGGAGGGAGGTAACAC
+
...).).@D6:=16<;;+..)..288.
@TP09X:00210:00787
GTCCAAGCTTCTGGAGGGATGGTAAACGTCGACTTGA
+
CBB=DAFLKAEDD>CCE?EHFBA>>)0.......)..
@TP09X:00211:00750
GTCCAAGCTTCTGGAGGGATGGTAATACATTACGTA
+
D<=:?@EEEAE=<9>DD>FGFAA860....).....
@TP09X:00211:00787
GTCCAAGCTTCTGGAGGGTGGTAAAGCATCGTCTG
+
.660696660:6=<666,6@9...)......8...
@TP09X:00212:00758
GTCCAAGCTTCTGGGGGGATGGTAA
+
=::8>BEFK?CCB???B0CDFBLFE
@TP09X:00213:00785
GTCCAAGCTTCTGGAGGGATGGTAAATGACCTTACTACGTAAGATA
+
>6<5==AEFACDC8==A<>8>901/)...828).......818853
@TP09X:00213:00788
GTCCAAGCTTCTGGAGGGATGGTAAGCTCTTCCCACCGACCGTAAGGTATTCACCTCATCGCACGAA
+
8>>>C>DEHAC::4:::,666ACA*.....).81660666066606ADCD=<..)......88;=>2
@TP09X:00214:00794
GTCCAAGCTTCTGGGAGGGATGGTAAATC
+
>B@=CBEIEAFGDH1:::,.882./.)..
@TP09X:00215:00756
GTCCAAGCTTCTGGAGGGATGGTAAGTCGCTACTACGACTTCGGTTGATTA
+
DBB=C=C::0:::3:66,66606.).8.......8;.55:033-36:33-3
@TP09X:00215:00768
GTCCAAGCTTCTGGAGGGGTGGTAAC
+
?::0<8<DC:DBA)/1>>+0.)..).
@TP09X:00215:00782
GTCCAAGCTTCTGGAGGGATGGTAACCGTCTGTCA
+
?6:4:06EC>E==9>=E?ELLB:/+/)........
@TP09X:00216:00751
GTCCAAGCTTCTGGAGGGATGTAAG
+
?>>8>:>LM@DCD=AAG;>0/..).
@TP09X:00216:00776
GTCCAAGCTTCTGGAGGGATGATAACCGCTTAC
+
LLFAK@DDD@DDD?EDG?D>:..8)/)...)..
@TP09X:00216:00793
GTCCAAGCTTCTGGAGGGATGGTAAAGACGTGACCTTG
+
?665>;>HHAEBB>CBB>DLHAGAA6/.......18).
@TP09X:00217:00760
GTCCAAGCTTCTGGAGGGATGGTAAAGAA
+
...+/BAFLABBD>CCE=:.061..)...
@TP09X:00217:00763
GTCCAAGCTTCTGGAGGGATGGTAAACTAGCGAGTAC
+
8..+1=ADD9CCB;><E????>:::,6..........
@TP09X:00217:00766
GTCCAAGCTTCTGGAGGGATGGTAATCTAATATATCCGACCGTTCAGTATTCACCTCATTCGTCAGCAGAACTTAA
+
.663606BCBEB?::::108F71.+.8881;:5:::355505-).-----1-33-3333-3333333333-33-3-
@TP09X:00217:00768
GTCCAAGCTTCTGGAGGGATGGTAA
+
C::5==CGMAHDE;>?F?C>@;::6
@TP09X:00217:00773
GTCCAAGCTTCTGGAGGGATGGTAAATCCGTACGTCCGATTGAGTCTCACACTTC
+
A::5:=CFGBE>=80<81<.0)...)..)....55505660666666666...).
@TP09X:00217:00782
GTCCAAGCTTCTGGGAGGTGGTAATTCTGCGCGATGTCGTCGTATTCACCTCTGCACGAATTCCA
+
66:4=@ABB::::6,660666>818)....8.........55333-3566;;66.88..).).).
@TP09X:00218:00759
GTCCAAGCTTCTGGAGGGATGGTGAATACTCTCCTCACT
+
8..+.).6606660666,6660666:@88....).....
@TP09X:00218:00766
GTCCAAGCTTCTGGAGGGATGGTAACCAATTGCTAC
+
DBB=G?EKLBFDD8==L?EFEBEF4/+1).).....
@TP09X:00218:00768
GTCCAAGCTTCTGGAGGGATGGTAAAAATTG
+
>>@6B6>AA66660.;82../)0.888(=).
@TP09X:00218:00773
GTCCAAGCTTCTGGAGGGATGATAACTCAACCGAG
+
CCC>DBLFF@DDD?EDL?EA::::06/0;).)...
@TP09X:00218:00790
GTCCAAGCTTCTGGAGGGATGGTAAGTCCTACCTGACGTTCGGTACAATATTCACCTCTGCACGAATTCCTAG
+
:::4=8<LLBDDD@DDE?DHFBCB6...)...)...6::4::06666066;6;>C@DDDCDDEDE@E8<7:::
@TP09X:00219:00757
GTCCAAGCTTCTGGAGGGATGGTAACCACTACTCGTCGC
+
DDD>C>CCC?CFE@EDE?DDC<:60.)............
@TP09X:00219:00759
GTCCAAGCTTCTGGAGGGATGGTAATGAC
+
EDK@FCLEC?BED;:::,:6606.)....
@TP09X:00219:00772
GTCCAAGCTTCTGGAGGGATGGTAAAGTTCACGGCCGGACGGACGGTTAATTCACCTCTGCACGAATTCCTAG
+
>>=8=;>ED@CCCADDD:<::4:::1::0665:4::?2::0*/..)/).2>6ABC?BB<=<::@@8:0:<:::
@TP09X:00219:00785
GTCCAAGCTTCTGGAGGGATGTAAATATAGCCATCATGTGATT
+
...>ECEKKBECC?C==28.....)..665506......888)
@TP09X:00219:00788
GTCCAAGCTTCTGGAGGGATGGTAAATGACT
+
666466>EEAEFC4::6,:>>;10.).....
@TP09X:00219:00792
GTCCAAGCTTCTGGAGGGATGGTAACTATA
+
><=:>CGKF>B::0666,6660660.....
@TP09X:00219:00799
GTCCAAGCTTCTGAAGGGATGGTAAACGGACGGTCATTTAGACTACTCGATTCACCTCTGCACGAATTCCTAG
+
==>@EBEKC?BA?A3==8>LLBFEE;DD<B::0:A:::1:BBDLLGDD>=>AFDD>>>=C:::::4:5:;CAA
@TP09X:00220:00754
GTCCAAGCTTCTGGAGGGATGGTAAGTACCATCGACA
+
EDD>C>DIFBEDD=BBL?DAA;..).../)......5
@TP09X:00220:00762
GTCCAAGCTTCTGGAGGGATGGTAATTAACCATTCGGTA
+
>BB=D>BLL@DAH@EEE?DDDB>>*0+1+/)..)..)..
@TP09X:00220:00774
GTCCAAGCTTCTGGAGGGATGGTAATACTCTACGTAAC
+
DDD=A;A::066D@DDF?FDEADC066688......).
@TP09X:00221:00770
GTCCAAGCTTCTGGAGGGATGGTAAATTACCGTGTACGTTGGAATAATCATCCTCTGCACGAATTCCTAG
+
F=:5>>CEFAE==<00>6A0/).88).*..1......88)54:6::053333-3:88---.818182A:3
@TP09X:00221:00771
GCCCAAGCTTCTTGGAGGGATGGTAACCTTCCGACCGTAACTGACTACTTCACTCGACCTCGAATTCCGTACAGCTAGTACTTCAAGCCATGAAACCCATGCCCTAGACCGAAG
+
:..).28882..).18<K;GKE@::0606<C06666>66066>66656605555555505533-3-3-33333333338333-33133-33333)3@18332=(3388=-22--
@TP09X:00221:00784
GTCCAAGCTTCTGGAGGGATGGTAAGATCGACTACCGACCGGAAAGTCTATTCAACCC
+
66<:A;B::0:::4=>E?EFE9@@366........185505<@@6:3555-)-.)...
@TP09X:00222:00761
GTCCAAGCTTCTGGAGGGATGGTAAATCCGTC
+
DAB;C;CCC>CGF?DBF?A>>90..)..)...
@TP09X:00222:00776
GTCCAAGCTTCTGGAGGGATGGTAACTACACGTCATAGATCT
+
8..+06ADE@DCG9>>F?DGLAFC5666666666>.......
@TP09X:00222:00789
GTCCAAGCTTCTGGAGGGATGATAACATTAA
+
666:@:66:06660666,666666A...).)
@TP09X:00223:00754
GTCCAAGCTTCTGGAGGGATGGTAATTCATGACAAACTTGTCGATAATTATCTACCTCATCGCACGAATTCCAAG
+
8..+0AFLK@DDE9>>E?AFL9>>).)........).59=:53333-3-3333--)--------33=68-3-3-3
@TP09X:00223:00769
GTCCAAGCTTCTGGAGGGATGGTAACGATGCGCGGTTACATTAATTCAC
+
CBEAHCGDD@DDCACCC?CFFBGKAF:6.....818)5...).).).66
@TP09X:00223:00777
GTCCAAGCTTCTGGAGGGATGGTAACAACTGGTCGTTAGTTAAGTTTCAATTCACCTCTGCACGAATTCCTAG
+
><65>>BIL?CCD<>?L?BCCBEEADD;::6066::>>>>HI@ECD>EEAE@EED6<<<:55=554=@D@EEA
@TP09X:00223:00778
GTCCAAGCTTCTGGAGGGATGATAACTAGTCCAACCATCTGG
+
>665:3::66@??4::C<BBBCBB=A<<111).).).....)
@TP09X:00224:00750
GTCCAAGCTTCTGGAGGGATGGTAAGACTGA
+
66636066>0666066C,6.82..)......
@TP09X:00224:00790
GTCCAAGCTTCTGGAGGGATGGTAATAATTTAGTGACCGGTTAGTAATCATTCA
+
@CC4:8=:6:B::4:66,6>>B::4.>)11)....666>06066660665.)..
@TP09X:00224:00791
GTCCAAGCTTCTGGAGGGATGGTAAATGACCCAAAT
+
>6:4==CEFBF::4::6,6:F5::6,666..)..).
@TP09X:00225:00760
GTCCAAGCTTCTGGAGGGATTGTAAGCATACTGACCATACGGTAAACATA
+
6660606>>066=6:::,6?06660666CCCEEDHA>=>BB;AA>6<8..
@TP09X:00225:00798
GTCCAAGCTTCTGGGGAGTGGTAAGCTCTA
+
...9A6>A@6@::::/:66606606.....
@TP09X:00226:00783
GTCCAAGCTTCTGGAGGGATGTAAATGCTCTACGTATGATCGTACGTTC
+
:::5:06DCAE=:0:66,......).....6655555555553-.--)-
@TP09X:00226:00786
GTCCAAGCTTCGAGGGAGGTGGTAAAGACCTCTACC
+
:6.).).882>1...)..)6C<6..)..8).....)
@TP09X:00226:00787
GTCCAAGCTTCTGGAGGGATGGTAAATG
+
..0).).6C>C::4:66,66606..)..
@TP09X:00227:00761
GTCCAAGCTTCTGGAGGGATGGTAATGCTCACT
+
<==@GCEEE@DED8.1>6<.0).82...66655
@TP09X:00227:00762
GTCCAAGCTTCTGGAGGGATGGTAAGCGTGTTCGTC
+
EBB>G@ELLBL>>;>CM?EFH7>>+...8.50....
@TP09X:00227:00764
GTCCAAGCTTCTGGAGGGATGGTAACTAAACGGACAGCCGTTTACTCTAATTCACCTCTGCACGAATTCCTAG
+
CKD>C?ELL;==D<??I>DDFAED@DFFF8=606>>660666,66BB??6;66::;@:6=DEEEE@D;<0566
@TP09X:00227:00772
GTCCAAGCTTCTGGAGGGATGTAATGAC
+
:::5:06DC@B??40/.).8...)...8
@TP09X:00227:00789
GTCCAAGCTTCTGGAGGGATGATAAGCGAATCGACCGAATATTCGTTTTATTCACCTCTGCACGA
+
:660<A?DG=>=C;>>E>DDGECFAEDDD@ECCDA4::4:::06BDDE;=<95:6066.......
@TP09X:00228:00792
GTCCAAGCTTCTGGAGGGATGGTAACTGACTATTCAGTTACTTGCAGTCATTCACCTCCTGCACGAAATTCCTAG
+
6<6ALCDKD?=::3::E8A6:3660:A::::::3::::0<5B;?::::::B:?:/)..)....6555,5050666
@TP09X:00229:00763
GTCCAAGCTTCTGGAGGGATGGTAAA
+
:::5:<AAA0:6<0:BF,66696:06
@TP09X:00229:00767
GTCCAAGCTTCTGGAGGGATGGTAAACTACGTACGACTGACATCATTAAGTTACTACCTCTGCACGAATTCCTAG
+
:6606A@DD=<<C0:6<:6>BB666,6666...............505<550555550588;CAA:A-3-3-333
@TP09X:00229:00775
GTCCAAGCTTCTGGAGGGATGGTAAG
+
>>B@E>C>?:<DD81/>6>..)..).
@TP09X:00229:00782
GTCCAAGCTTCTGGAGGGATGGTAAT
+
?>@5=8=HFAEBB?CLL?CDC=::06
@TP09X:00230:00765
GTCCAAGCTTCTGGAGGGATGGTAAGCTTAACTACT
+
HHFAHBFDDAEFG?EDD>DDD@DE0...).).....
@TP09X:00230:00780
GTCCAAGCTTCTGGAGGGATGAGATAGCCGTTCACTTAGTTTATGTAATTCACCTCTGCACGAATTCCTAG
+
>>@;C=BED<E=<8=>E=EDHD:66::::BH@DDCCAEDCD;==DDE@FA<<:4:::::5353-3-3--..
@TP09X:00230:00787
GTCCAAGCTTCTGGAGGGATGGTAACC
+
6660:06>>666:06:6,666066066
@TP09X:00230:00790
GTCCAAGCTTCTGGAGGGATGGTAAGAC
+
<CB@IB>>>=>@@::::,:./)..)...
@TP09X:00230:00791
GTCCAAGCTTCTGGAGGGATGGTAACGTGTAGTATTA
+
8>>?EAHFFAEDD@DDE?DED>::366........).
@TP09X:00230:00795
GTCCAAGCTTCTGGGGAGTGGTAAATCTGTCGAC
+
6663=BDEE>BCEEE;>=.>2.0.)...655C..
@TP09X:00231:00754
GTCCAAGCTTCTGGGAGGGATGGTAACCGCTACGACG
+
:::566>EGAFFCH1:::,6>>9./).)......8..
@TP09X:00231:00769
GTCCAAGCTTCTGGAGGGATGGTAAACCGTACCTAC
+
B>=4=<ACA066:0:@E>LFEAE>>).)....)...
@TP09X:00231:00777
GTCCAAGCTTCTGGAGGGATGAGATAGGCGGACGGTAAAAACCCCGTATTCACCTCTGCACGAATTCCTAG
+
EDD@FBECC?CFE>BBG?DCCCBCEDD@BB>DDF@BA:::-:::/:@::2<CC=C====<<@C9=;>@EFF
@TP09X:00231:00784
GTCCAAGCTTCTGGAGGGATGATAACCTACGACCG
+
====CBFKD?DFE?>=:1:::66?0.)0...8828
@TP09X:00232:00778
GTCCAAGCTTCTGGAGGATGGTAACTTACCGTATAACCGTTTGGTTGCATTCACCTCTGCACGAATTCCTAG
+
=>>>G?DLK@EDD@CC@DIEBED@DD@DEAEEDDD@D>BBE?EAD@DDDE@CCE9=<<>>=>=EAD@C@CED
@TP09X:00232:00785
GTCCAAGCTTCTGGAGGGATGGTAAATCCACGCGT
+
:6:4606EF@EED;>>C=@CB<:00)..)......
@TP09X:00232:00798
GTCCAAGCTTCTGGAGGGATGTAACGTTACGG
+
EDC@CBECC=>=E?DAD8A::6.)...)...)
@TP09X:00233:00761
GTCCAAGCTTCTGGAGGGATGATAATAACGGATAGTCACTGACCGTCCATTCACCTCTGCACGAATTCCTAG
+
B::5=4::FB=>>A><=;=DDDDD@DD@DEADD===DDDD==<=CBB<==AEED@D?BBEEEBB8<4<?DED
@TP09X:00233:00798
GTCCAAGCTTCTGGAGGGGATGGTAAG
+
C::5:36A?9?::3:666)66.)..2.
@TP09X:00234:00762
GTCCAAGCTTCTGGAGGGATGGTAACCGAATGCCCGATAGGGCTCGTTGATTCACCTCTGCACGAATTCCTAA
+
KED@ECKCC?DFE@DCE?DEEBEE@D@DDBEDEF?DDECDC=BDD<<;=BD@DDDA>>>GCBB>><>BKBFEE
@TP09X:00234:00774
GTCAAGCTTCTGGAGGGATGGTAACTTCGG
+
//..)..828.6066>,6660660681..)
@TP09X:00234:00779
GTCCAAGCTTCTGGGAGGGATGGTAACGACTCGCGTTG
+
CDC@EAGGF9B:::,:66,66CA88)..........).
@TP09X:00234:00788
GTCCAAGCTTCTGGAGGGATGTAACGACCGC
+
6=>>DCHKD@EDD>CA>;A...82....)..
@TP09X:00234:00789
GTCCAAGCTTCTGGAGGGATGATAAGT
+
6663606CC<DED8::@1:6666C665
@TP09X:00235:00763
GTCCAAGCTTCTGGAGGGATGATAACCGACCATCGGCTGTCGCCCAATATTCACCTCTGCACGAATTCCTAG
+
8==>GBELLAEEE@===8:D:::=907FF>)....)...555:>0:2:::2:=:;AC::::5::>C>C9<:5
@TP09X:00235:00777
GTCCAAGCTTCTAGAGGGATGGTAAGCGACCGTCAGTCGCAGCTTTATATTCACCTCTGCACGAATTCCTAAGC
+
:<=;C=A==8=DDCCCH1:::05:0.....)..-.0:::??BBDF<E:::4:::9:66566565:@0505.)..
@TP09X:00235:00779
GTCCAAGCTTCTGGAGGGATGGTAAGTCGATACACC
+
FCC>D@GGEBEDE@EDL?DKF7>>)..........)
@TP09X:00235:00786
GTCCAAGCTTCTGGAGGGATGGTAACCAAGCACGG
+
CBB4:5:A@=BDD@DDD>DDB<B>+/).).....)
@TP09X:00235:00790
GTCCAAGCTTCTGGAGGATGTGAACAGCAGACAGTCTATCGAATATACCTCTGCACGAATTCCTAG
+
CBB=EBELLAGD=1/.)......)........666555:553-333--)----85BDD@E>C:<<B
@TP09X:00235:00791
GTCCAAGCTTCTGGAGGGATGTAAACCTAACGT
+
6<<8>AEIL@CCD??=F;C::666,.)..)...
@TP09X:00235:00795
GTCCAAGCTTCTGGAGGGATGGTAAGTACTAACGAATGTTCATTTTGAAATTCACCTCTGCACGAATTCCTAG
+
::==C=CFLBDED>CCF?FKEB==<>CCDCE@DBC>CCD=CCCCC:CDD>D?BBD?D<?>EEDCC?CAGBFED
@TP09X:00236:00771
GTCCAAGCTTCTGGAGGGATGAGATG
+
6660686<DADB8)...).....8..
@TP09X:00236:00776
GTCCAAGCTTCTGGAGGGATGGTAATAACATACGTA
+
EKDBLCKCC?CEF<=>L?DDC;@F36.)........
@TP09X:00236:00791
GTCCAAGCTTCTGGAGGGATGGTAATGTACGTA
+
DCC>ECHDD?66:0::A8>.0).8)...88...
@TP09X:00238:00777
GTCCAAGCTTCTGAGGGATGGTAACCAACCGCCGAATCGA
+
C>>8>@E>A1<1/...).8@:@B:@4:5:0::3..)....
@TP09X:00238:00782
GTCCAAGCTTCTGGAGGGATGGTAACTAGATCGACT
+
ABB;C@DCC>CCC>GDH?FLLA:/+.......6666
@TP09X:00238:00798
GTCCAAGCTTCTGGAGGGATGGTAACTCTAACTTGTCGTTA
+
...).).@@:A::4:66,6>>66:36666606.).....).
@TP09X:00239:00759
GTCCAAGCTTCTGGAGGGATGGTAAATGTTTATCCGACCGCCCAGTAACGATTC
+
8..+1=AFD9A::3::>6BDEBEDG1:666,665455505CC,...-)----)-
@TP09X:00239:00776
GTCCAAGCTTCTGGAGGGATGGTAAGCG
+
CDD@EAEEEADEE@DAA+1.0)..)...
@TP09X:00240:00764
GTCCAAGCTTCTGGAGGGATGATAACCTAAGAACGTATCGAGTCGTTTATTCACCTCTCGCACGAATT
+
>665==CFEBFCC<??F8BB==66066882..)...8.......6<E?DD@D881.......:8828)
@TP09X:00240:00774
GTCCAAGCTTCTGGAGGGATGGTAAATCTGCCGGCATTAGTATATTCACCTCTGCACGAATTCCTAG
+
..0).188A>>AE8=::8/8>711/).....).)...)..666660666<>666::6:::?3:3::6
@TP09X:00240:00776
GTCCAAGCTTCTGGAGGGATGGTAATCCTACGGTG
+
6=<;?IEEFAECC?EEG?EIL<:0)..)..88)..
@TP09X:00240:00789
GTCCAAGCTTCTGGAGGGGTGGTAA
+
8>>+1+.8828./).888(..)..8
@TP09X:00241:00774
GTCCAAGCTTCTGGAGGGATGGTAAGACTTCCGGT
+
>>?BLBIGEAEBB>CBB<CAA9>A)..88).).).
@TP09X:00241:00784
GTCCAAGCTTCTGGAGGGATGGTAATGACGTACG
+
BCC=G?CLG?BCI@CDC>BA@<:0+.........
@TP09X:00241:00785
GTCCAAGCTTCTGGAGGGATGGTAATTCTAG
+
66:4=4=GG@DCB:::=808F71.).)....
@TP09X:00241:00796
GTCCAAGCTTCTGGAGGGATGGTAATCGTACCG
+
CDC@FCI>==>ED>CCM?@A@0:.).8....).
@TP09X:00241:00798
GTCCAAGCTTCTGGAGGGATGGTAACAGCTATGTAGTG
+
.8818>>AA>AFD@DCE?FHLBBA0:6...........
@TP09X:00242:00750
GTCCAAGCTTCTGGAGGGATGGTAATCCTACCGAC
+
6666>6>BD<<6@@:::,66D6>>66.)...)...
@TP09X:00242:00760
GTCCAAGCTTCTGGAGGGATGATAAGCTAGTA
+
CDC@EBHCB>BCD?E>>61.1...)..888..
@TP09X:00242:00782
GTCCAAGCTTCTGGAGGGATGTAAACTGAACTGCGAC
+
>??BLBLCD?BC@<:::,6666>C:88..).......
@TP09X:00242:00786
GTCCAAGCTTCTGGAGGGATGATAACTACTGGTCGGTAAGTATTCTGCAATTCATCCTCTGCACGAATTCCTAG
+
CEC@FAEFFBGDD;=::1:6:66606>6...)...)..)556CA66<<605:5...).........).).).8>
@TP09X:00243:00767
GTCCAAGCTTCTGGAGGGATGGTAATCGACGCCTTACCGACCATACAGTATTCACCTCTGCACGAATTCCTAG
+
==:;C@BCD?>>>@FEE>EDDBBB=B=<6BDD?C?CC6A::3666>>>66665:::???BCCCBCAD=B<<<B
@TP09X:00244:00790
GTCCAAGCTTCTGGAAGGGATGGTAAACATCGACGTA
+
====D?CLF<E/0)0).828A>A>>>+..........
@TP09X:00245:00799
GTCCAAGCTTCTGGAGGGATGGTAACGCTAC
+
=>>;>AEKLBFBC::::,66666606.....
@TP09X:00246:00782
GTCCAAGCTTCTGGAGGGATGGTAAACCTACGACCGT
+
@6:5>:=IMBMED<>>D>CIEBDA>6>+......)..
@TP09X:00246:00787
GTCCAAGCTTCTGGAGGGATGGTAACGTCTACGT
+
8>E@D>KFEADDD?DKE?A<<9/0)...6.....
@TP09X:00247:00779
GTCCAAGCTTCTGGAGGATGGTAAGTCGTACTGTGAC
+
>>>@KCDECAE>=+.1+.8828>*.............
@TP09X:00247:00782
GTCCAAGCTTCTGGGAGGGATGGTAAATAC
+
8..)636:606:::1::6,6664:0.+0..
@TP09X:00247:00792
GTCCAAGCTTCTGGAGGGATGGTAATAACCCAAGTGACCGTTTAGTAGGATTCACCTCTGCACGAATTCCTAG
+
CCC?E@EGFAEED?EDG?DCC@EE@B;3::1:4:?DEE@DEE>E<==GA<<<=BB?D<=<;;;BC?C@CADEE
@TP09X:00248:00752
GTCCAAGCTTCTGGAGGGATGAGATAACCGACTGATCAATCGGTAGTTAATACTTCACCTCATCGCACGAATTCC
+
>6:5:5:EC:B::4:::1:66666666;065C55:66606>?980..).)....28881......--:::<A055
@TP09X:00248:00755
GTCCAAGCTTCTGGAGGGATGGTAACTCATCTTA
+
CFEAH@::66:::?EDG?DDD@DD9:::::::36
@TP09X:00248:00765
GTCCAAGCTTCTGGAGGGATGGTAAATGACCGTA
+
A::4606??9A::4:66,...).88)....)...
@TP09X:00248:00779
GTCCAAGCTTCTGGAGGGATGATGAGGCTGA
+
???BIBICC@DEF@DAA6<<1.....1....
@TP09X:00248:00780
GTCCAAGCTTTGGAGGGATGGTAAGCTTGCCGTCCAAACATTCGGTAAATTCACCTCTGCACGAATTCCTAG
+
>>?ILCFFDD:=4:BD8>>LAFGBEFD>BB>BEE;==9<@A;BC8==H=D@DEDAE><<<<:??:?>B>BFC
@TP09X:00248:00786
GTCCAAGCTTCTGGAGGGATGGTAAACCGTGTTCA
+
FDD@EAECC?CDF@FDG?CCC:<.828)....)..
@TP09X:00249:00772
GTCCAAGCTTCTGGGAGGGGATGATA
+
:6:4:066606:::,..88(88/...
@TP09X:00200:00830
GTCCAAGCTTCTGGAGGGATGGTAAGACGTTCGT
+
:===CBFLKBFEE?DDE?EF>6..+.....)...
@TP09X:00200:00834
GTCCAAGCTTCTGGAGGGATGGTAATGACGTACGT
+
=AA6>7>0/).887HEF<EEEA..)......;/..
@TP09X:00200:00843
GTCCAAGCTTCTGGAGGGCTGGTAACCATCTAACCAGTCACTCACTCCTATTCACCTCTGCACGAATTCCTAG
+
CCD;D;D::066:3>DM>CAC@FH@DBFEE==;=AEEDDEEDDDCCC?CCC?CCDAD<<=<DDCD?C@D@CCC
@TP09X:00201:00803
GTCCAAGCTTCTGGAGGGATGATAATCC
+
>BB;C;C::06::4:::1/.1.//*..1
@TP09X:00201:00804
GTCCAAGCTTCTGGAGGATGGTAACTACTACTACTGA
+
<=BAI?CCD@C::4:606660660..........666
@TP09X:00202:00827
GTCCAAGCTTCTGGAGGGAATGGTAACCGTCG
+
...=CBE==:<6.18>>+0).828>)1)....
@TP09X:00202:00842
GTCCAAGCTTCTGGAGGGGTGAGATGGCGAACGGCCGGTCGTTTCATCAGATTCACCTCTGCACGAATTCCTAG
+
KDDAFCLFE?CBB:ABBA///111..)..8;BB=BHE?A::::/:::33:894;C@9@99333333?D>C>E;;
@TP09X:00202:00846
GTCCAAGCTTCTGGAGGGATGGTAAGCGTAAC
+
?CC=CAH>>=>FIAFFG801F7/.*.....).
@TP09X:00203:00805
GTCCAAGCTTCTGGAGGGATGGTAATACTAATCGTG
+
>>>?ECA>A066:0:::,66>6>F3/1/..).....
@TP09X:00203:00824
GTCCAAGCTTTTGGAGGGAGTGGTAATGTAATACCGACTT
+
F::4:4:A>>>)6066C6>BDD?@B;:5550...)----)
@TP09X:00203:00845
GTCCAAGCTTCTGGAGGGATGGTAACCGTCGGCCT
+
DDD@F@EIL===DAILK>CDA<11+.)....).).
@TP09X:00204:00804
GTCCAAGCTTCTGGAGGGATGGTAAACGAACGC
+
BBB?FCGIEAFCB>CDD<ADB<...)...)...
@TP09X:00204:00828
GTCCAAGCTTCTGGAGGGATGGTAACCTCGGCCGCATTTCGGTATCCTGTG
+
EEE@D=CCHAEEFA>>>:=CA;@E4:0666060666..)..)....).66@
@TP09X:00204:00837
GTCCAAGCTTCTGGAGGGATGGTAACCTTCTACGTT
+
EDD@EAFCC?===@DDD>DEDA::4:00*......)
@TP09X:00205:00811
GTCCAAGCTTCTGGAGGGATGGTAAGTCCTAGA
+
8>>>GCLLFBGEE>CCC<@<<6//*...)...8
@TP09X:00205:00818
GTCCAAGCTTCTGGAGGGAGTGATACG
+
??>BICLEEAEBE>:::,.........
@TP09X:00205:00823
GTCCAAGCTTCTGGGGAGTGGTAACCGACTCGCAG
+
:::8>BEHH9B::::/666E@A>+1+/0.......
@TP09X:00205:00830
GTCCAAGCTTCTGGAGGGATGGTAAATCCAGCTACT
+
>>EAK?>>E@EDEA>=>;>HFA>88)..).......
@TP09X:00205:00834
GTCCAAGCTTCTGGAGGGATGAGATAGCGATTCACCTCTGC
+
E>>=?CLLLAH>>;>BE8CB::::66655:C65:.).....
@TP09X:00205:00848
GTCCAAGCTTCTGGAGGGATGATAAATGACCGTTCATTCAAAATCCTCAAT
+
L??=>CLML?BCE@CCD>DF???ED?DDED=>=;=<-2-.//(..).--)-
@TP09X:00206:00808
GTCCAAGCTTCTGGAGGGATGGTAATTGAA
+
GKC@EBGGEBDDD?EDF<A::066060666
@TP09X:00206:00832
GTCCAAGCTTCTGGAGGGATGTAAGCATAGT
+
<>GBLCGFD?CDD@E>>+0.0..1.......
@TP09X:00206:00843
GTCCAAGCTTCTGGAGGGATGGTAACTCGTTC
+
==A;CACCCBEEE@DDD=A>>7..*.....).
@TP09X:00206:00848
GTCCAAGCTTCTGGAGGGATGGTAAATTGTCC
+
KDD@DCLEF@BBB=CDD=CD>7///+1)...)
@TP09X:00207:00802
GTCCAAGCTTCTGGAGGGATGGTAATGAAGGGTAACTGAATGGTTTGGTAATTCACCTCTGCACGAATTCCTG
+
CBB=C5==D?EDD?DDM?ECC>BC;:::066,6=6;AD@4::4::,59=D0:066;3::56665@@<D8<8:?
@TP09X:00207:00803
GTCCAAGCTTCTGGAGGGATGGTAAATGCTTCGTACTCA
+
GDD@DCEFE@DDD@IFL=AC>BFA>)...8)........
@TP09X:00207:00810
GTCCAAGCTTCTGGAGGGATGGTAAA
+
8<=8=@D@@:@6:0666,66.1./0)
@TP09X:00207:00822
GTCCAAGCTTCTGGAGGGATGGTAACCTAGTCGACTT
+
CDEBI@EDEAEDD@EFE?EEDBED982.........)
@TP09X:00208:00801
GTCCAAGCTTCTGGGGGAGTGGTAATATAATCAAACTAACGTCCGGTTAATTCACCTCTGCACGAATTCCTAG
+
...18)...2=AEAAA):66606606:==;=AFF<>>>@DA@E3:2:4:6:65..6;.../.6:F3:06:::6
@TP09X:00208:00814
GTCCAAGCTTCTGGAGGGATGATAAAATAACTACCCGACCGTTTGTTAGATTCACTCTGCACGAATTCCTAG
+
>=>:>BLGE@DED=C@@8::==CEFF5<:4:?:::1:6505;@,5:=C:::?:::-8-----..)50505:3
@TP09X:00208:00822
GTCCAAGCTTCTGGAGGGATGGTAACCGGCCGACAGTTAGGCTGGAATATTCACCTCCTGCACGAATTCCTACG
+
DGCAFCHF>2>..)...).8A6:>5:@F4:3::::6606E?666060666066686:>?66:6>86<*/*....
@TP09X:00208:00842
GTCCAAGCTTCTGGAGGGATGGTAACCCACATCGGTAC
+
GDDAFCFDD@DEEAEEE>DDD>CD0..)......).<<
@TP09X:00208:00845
GTCCAAGCTTCTGGAGAGATGGATA
+
>>EAFAEEEAD==2.......)...
@TP09X:00208:00846
GTCCAAGCTTCTGGAGGGATGGTAAGTCTTAC
+
FBC>EBGEKBECC?DIGBF6636.)....)..
@TP09X:00209:00848
GTCCAAGCTTCTGGAGGGATGGTAAATACTTTACGAGCGACTTGGATCATTTCACTTCTCGCACGAATTCCTAG
+
ECD>DBICC@BCC?CFF?DC?;:::11....).......:55050533333)33--2-------33-36:6?;;
@TP09X:00210:00800
GTCCAAGCTTCTGGAGGGTGGTAACCGCT
+
666060666BF::4:::,6?@..).)...
@TP09X:00210:00823
GTCCAAGCTTCTGGAGGATGGTAATATTGCTTATTGACCGGCCATTCAATTCACCTCTGCACGAATTCCTAG
+
CCCBLCIDD@DDEAED@DCFAEEA>=>>?CB:::3:::5::A5::;@@4=7:<=9</0000::E<><=AFDD
@TP09X:00210:00830
GTCCAAGCTTCTGGGGGATGGTAAGTAACCATTCATTCAGTAGCAGTGATTCACCTCTGCACGAATTCCTAG
+
CBCBFBEED?B:::::-:BB=CC@DDDAEADD?DDD@DDBBBDDDDDCDC=BB>:>:::BBBBD?D?D@BCB
@TP09X:00210:00838
GTCCAAGCTTCTGGAGGGATGGTAACCGGCCGATTGGTCAAGATTCTCTATTCACCTCTGCACGAATTCCTAG
+
<=>AKBEKE@EED@DDC<C==8>C@EAD@C@A::41+10/*...)..5AAB48:::?::::::::<?@E@<00
@TP09X:00210:00844
GTCCAAGCTTCTGGAGGGATGGTAACCGGAGTCACCCGGTTTGAT
+
D01+?=??FBFIG>CCD;><C>BC4:4:06666666,6066,6..
@TP09X:00211:00801
GTCCAAGCTTCTGGGGAGTGGTAACTTCCGAACGTTCAACTGAG
+
DGCADAEFGBE=6::/::<E??A:::3:0666>660660.....
@TP09X:00211:00810
GTCCAAGCTTCTGGAGGGATGGTAAGGGGA
+
6668=>BCEAD<<8:6?6:660660...(.
@TP09X:00211:00817
GTCCAAGCTTCTGGAGGGATGGTAATCTACGACGTAACGGTCGTTCTATATACCTCTGCACGAATTCCTAG
+
:::;C=CCDBGEC>:::,6??9?E;:/.....8...)55055550..8---::2C888;;;9@@E5<8;BB
@TP09X:00211:00840
GTCCAAGCTTCTGGAGGGATGGTAATTGACAAAC
+
EBD4:5:::0:BC>EGM?GD>1;;)/).....).
@TP09X:00212:00802
GTCCAAGCTTCTGGAGGATGGATAA
+
A::4:06:60:::40.2/./)...2
@TP09X:00212:00819
GTCCAAGCTTCTGGAGGGATGGTAATGA
+
EDD@K@CCB8:::=C@E:><<900)..8
@TP09X:00212:00827
GTCCAAGCTTCTGGAGGGATGGTAAGACCGCAACGTACGATTTGATCGAT
+
8..->>DDB9B::4:::1:66066066.2...).......5C;55883--
@TP09X:00212:00840
GTCCAAGCTTCTGGAGGGATGGTAAATCGCTTTTCGACCGGTCGGTGACATTCACTCTG
+
DDD=D>BFFBC@?::::8:HHB:::1:6666==)565505055505538881-------
@TP09X:00213:00805
GTCCAAGCTTCTGGAGGGTGGTAACCGAACATTCGTTAGAACCGGATTATTCACCTCTGCACGAATTC
+
EDD@EAEEE?BCMADDD?DD@DD?DAE86...)111+:BB?CAKBLL;>>AEED>C>>>>=CCC9=9<
@TP09X:00213:00815
GTCCAAGCTTCTGAGGGATGGTAATCTTACCATTCGTTAATGCTCTGTAATTCACTTCTGCACGAATTCCTACG
+
>>>@E@GIEAEBACFGBE@DBEE:=>D?B?<@C9=:5AC488BB<6<>D0:3:::60:@?::::A3:0:;@:::
@TP09X:00213:00824
GTCCAAGCTTCTGGGAGGGATGGTAAATGAC
+
?665:;A:::<??C1:::,...).1/)...8
@TP09X:00213:00825
GTCCAAGCTTCTGGAGGGATGGTAAACACAA
+
D::5:36@FAA=:8=@>8@::000/)....)
@TP09X:00213:00831
GTCCAAGCTTCTGGAGGGATGGTAACTTAACCGAACCG
+
===?FAEIF@CAA4:::1:?A;EE</.=>18)..).).
@TP09X:00213:00842
GTCCAAGCTTCTGGAGGGATGGTAACTCACGTTACTTGATCGT
+
.66069?@@@@6:3666,66606:46>>>>660..8)......
@TP09X:00214:00848
GTCCAAGCTTCTGGAGGGATGGTAAACCGCACGTTACGT
+
6663:0666066666::16@B96::166666668)....
@TP09X:00215:00804
GTCCAAGCTTCTGGAGGGATGGATAATGA
+
...*.28AA9A::410/).88)..8)...
@TP09X:00215:00811
GTCCAAGCTTCTGGAGGGATGATAAACCCCCCCGAATAACCATTCGTTAATTCACCTCTGCACGAATTCCTAG
+
DDC?CBEFEBEED@6::1:>ADBBB1::::::):FAEE@C::1+00.*0+.)...).6655;56:;A3:0:::
@TP09X:00215:00827
GTCCAAGCTTCTGGAGGGATGGTGAAGTACGT
+
:::4:AA=>==ED8==@8A><61..)...8..
@TP09X:00215:00830
GTCCAAGCTTCTGGAGGGATGGTAAGACTTGACCG
+
@6:5:06>>6>668<6E?D<<068)....)...).
@TP09X:00215:00833
GTCCAAGCTTCTGGAAGGGATGGTAA
+
66606:@EGAB>=+/)..)...)..)
@TP09X:00215:00847
GTCCAAGCTTCTGGAGGGATGGTAATGACGTTACGTCGTATTGTGATCT
+
...).)666066;6>>>,6..)..)......28....888:6533:8--
@TP09X:00216:00803
GTCCAAGCTTCTGGAGGGATGGTAACTTCTCTAACTGAACATGTCGTTTG
+
6665:3:A@6>::4:BG?CDD>:606606<CCC@>..828.......8).
@TP09X:00216:00818
GTCCAAGCTTCTGGAGGGATGGTAACCGACGACGT
+
>6:5:9?DD@=::;:::8:AF@::51)........
@TP09X:00216:00826
GTCCAAGCTTCTGGAGGGATGGTAATGACGTTAA
+
CCCAKI>?>B>>=AEFL?LE>7//)......).)
@TP09X:00216:00829
GTCCAAGCTTCTGGAGGGATGGTAACCGGGTCGCCCG
+
=CE;D<F::06@A@IFFAF>=5:C0:5::,.....).
@TP09X:00217:00800
GGTCCAAGCTTCTGGAGGGATGGTAAAGAACGGT
+
<8<EALBCDFADDDACCC?BB>6...)..)..).
@TP09X:00217:00804
GTCCAAGCTTCTGGAGGGATGGTAACCTAAATGACCGGCCGGGAGTTTCATTCACCTCGCACGAATTCCT
+
:6:3:06BBACC@<===8<BF?DC?A9:::1:>00).).288).666,66@0..818....-8818).)5
@TP09X:00217:00811
GTCCAAGCTTCTGGAGGGATGGTAATACAATTAGTGT
+
CCLAE@E<<)./1).882=>C;::3:...).).....
@TP09X:00217:00837
GTCCAAGCTTCTGGAGGGATGGTAATGACTTAACTTAG
+
888>>>>GF>ECC?EFE?DBFBDD06....).)..)..
@TP09X:00217:00846
GTCCAAGCTTCTGGAGGGATGTAACCTAAGT
+
FDEAECKDD@DDD@=661:::.8).)..)..
@TP09X:00218:00802
GTCCAAGCTTCTGGAGGGATGGTAACTACGACT
+
CCC>CBGFEBEED@DDF?>..)..*........
@TP09X:00218:00847
GTCCAAGCTTCTGGAGGGATGGTAATCCTAACTAACATCAGTCATTTAATTCACCTTGACG
+
GDE@E5::=06?B@FDE?D==41<90.)..)...).:666666666,60606.8).)...8
@TP09X:00218:00848
GTCCAAGCTTCTGGAGGGATGGTAAGACGTAGACGTCAT
+
E>?<?@EFG@EDD@DED>DDB<:1)........8....5
@TP09X:00219:00824
GTCCAAGCTTCTGGAGGGATGGTAATCTTACCGAAC
+
DDD?D@F::066=;DDG?EEF>@A366.)..)..).
@TP09X:00220:00810
GTCCAAGCTTCTGGAGGGATGGTAAGA
+
A::5:3::6066:4::D16.818<+..
@TP09X:00220:00820
GTCCAAGCTTCTGGAGGGATGATAATGTCTACGTACCGGTT
+
HHGAFADDE?CCB@CBF;C::6660665666.....28).)
@TP09X:00220:00825
GTCCAAGCTTCTGGAGGGATGGTAAGTCCTTTACTCTTAATGCTTTTGTATTCACCTCTGCACGAATTCCTAG
+
EDD@FBEED@DDD?CCC>BEEA:636@B<DE;::C::2606>6...(....).8828........).1818=@
@TP09X:00221:00822
GTCCAAGCTTCTGGAGGGATGGTAATTAACCGGACTACGGTCAAGTTATGAAT
+
A@A5:36::06;?::::1:6606:560606AD06555550555033-333:63
@TP09X:00221:00842
GTCCAAGCTTCTGGAGGGATGGTAACCGTCG
+
:::5:<>:606;;6:::166606.).)....
@TP09X:00221:00847
GTCCAAGCTTCTGGAGGGATGGTAAACCGAATTGGTCAGTCGATTATGTGATTCACCTCTGCACGAATTCCTAG
+
8>>>CAGIEBFCC@CFF?F=<8=@@8@:::0:0606@.......28....--)-33?D<=<DDDDE@D?D>CCC
@TP09X:00223:00801
GTCCAAGCTTCTGGAGGGATGGTAACCGTCGACCG
+
CCF>C?DIFACCC@IEE?DEFB:.+/)......18
@TP09X:00223:00808
GTCCAAGCTTCTGGAGGGATGGTAATGAGCAC
+
EFFBIBIFEAFEE?><C:C..*1<6/......
@TP09X:00223:00818
GTCCAAGCTTCTGGAGGGATGGTAATACCTAGTACCGTGACCGTTTCA
+
@6:06<BDC<B::4:6>6;EE;<6066606666550555550.88)..
@TP09X:00223:00819
GTCCAAGCTTCTGGGAGGTGGTAAGCGTACGACGT
+
666<F;===BEFIG?CC?CD6>?066.........
@TP09X:00223:00820
GTCCAAGCTTCTGGAGGGATGGTAATGC
+
A::5=@EED@DBA3:::11//)..)...
@TP09X:00223:00825
GTCCAAGCTTCTGGAGGGATGGTAACCGTCCGGTTGGTATTTTCCTACTCATTCACCTCTGCACGAATTCCTAG
+
>?>AH:>>E?BCB@=::1:::8=KAGAEBA4:4:6><<>=EE:B;==CA@BB5:::4::::::5:BAE@D@DDC
@TP09X:00223:00827
GTCCAAGCTTCTGGAGGGATGGTAATTGTCCCGTATGAACGGTTGTTAAATTCACCCTGCACGAATTCCTAG
+
EGEAFCEGEAEED?CDE?FHGBFG;<0:::6,<=@C560:?3:4:@:AC<B8=:CD8::::::B5:4:0:::
@TP09X:00223:00849
GTCCAAGCTTCTGGAGGGATGGTAACTTAACGGTACG
+
6664:9A::06::4=EC>EKHB>>+..).).8)....
@TP09X:00224:00818
GTCCAAGCTTCTGGTGGAGTGGTAAACGACCGAGTTAG
+
8>>?DAADA1<<=)..)...82;>>8:0..)....)..
@TP09X:00224:00820
GTCCAAGCTTCTGGAGGGATGATAAACTTCAACCAGTAGTTTCATATATTCACCTCTGCACGAATTCCTTAG
+
>CB;C;A>B=BBD>GA82>.0....)..)..).).665555,66666=@056=@::::::::E=C;A4:3::
@TP09X:00224:00827
GTCCAAGCTTCTGGGGAGTGGTAATTTG
+
>6:4:5::60<BCCC/::..)..)..).
@TP09X:00224:00828
GTCCAAGCTTCTGGAGGGATGGTAACCATCGACC
+
DCC>GCLDD@DED?FEE?FLH@.1).)......)
@TP09X:00225:00836
GTCCAAGCTTCTGGAGGGATGATAAGTGT
+
EDD@EAECC?CDD?DA>6>.....)....
@TP09X:00225:00843
GTCCAAGCTTCTGGAGGGATGATAAGACTACCGT
+
ECC>EBGKLBECC?CEI?EB...<)......)..
@TP09X:00226:00805
GTCCAAGCTTCTGGAGGGATGGTAAGACCGACGT
+
:6:5:4=EEADEE@EEF>E>F?88)...).8...
@TP09X:00226:00819
GTCCAAGCTTCTGGAGGGATGGTAAATCGCCGGCGCTC
+
?CC?E@DEG@CBHAFDE=EGFAEEA6/0..).)....-
@TP09X:00226:00831
GTCCAAGCTTCTGGAGGGATGGTAAACGCAAT
+
<=D@FCDEK@C??::::,6>>6;<;)....).
@TP09X:00227:00804
GTCCAAGCTTTTGGAGGGTGGTAAATACCCTGACTGACCGTACGCTCGATTCACCTCTGCACGAATTCCTAG
+
=11>C9A1...(0+.8828AADDD>===H==:/00001+//.:@@::<BB5:11+11....66606060666
@TP09X:00227:00836
GTCCAAGCTTCTGGAGGGATGGTAAACCATGACGTTTATTCAATGACATATTCACTCACTC
+
...).18=>>EDD@DEE?EEC>...).)........)6606606666666606........
@TP09X:00228:00815
GTCCAAGCTTCTGGAGGGATGGTAATTACTCGTAC
+
8..+19A11).889EEE?AEE7>>).)........
@TP09X:00228:00834
GTCCAAGCTTCTGAGGGATGGTAAATGAACGTCCGTCAAGTTTCGCGTATTCACCTCTGCACGAATTCCTAG
+
GEA7>7F..)...:BK>DEEB<661:::06:::0555.)...)......5033:3<FCCBCG==:<@E@DEE
@TP09X:00228:00845
GTCCAAGCTTCTGGAGGGATGGTAAACCTAGTAACTGACCTACTGGTCGGAAATTCACCTCTGCACGAATTCCTAG
+
=<DAGBEFEAEDD?CCC>CLIA>88)1).8...).....16:::50565055,5055505555@BBCDAE@D@CCC
@TP09X:00228:00847
GTCCAAGCTTCTGGAGGGATGGTAATGACAGCTTA
+
EDC=CBLCC?CLFADCC=AGF?A8)........).
@TP09X:00229:00813
GTCCAAGCTTCTGGAGGGATGGTAA
+
>664:36>>6>:1+0.8)..82.0+
@TP09X:00229:00814
GTCCAAGCTTCTGGAGGGATGGTAAAACTTCTACGTACT
+
..86<)...)...):6?66660:666)68)..8......
@TP09X:00229:00830
GTCCAAGCTTCTGGAGGGATGGTAAACCTTAC
+
C6636066606::4:66,6660666,.).)..
@TP09X:00230:00801
GTCCAAGCTTCTGGAGGAGGTGATACCG
+
H>>;>@ECD@DDD9>>60.)......).
@TP09X:00230:00822
GTCCAAGCTTCTGGAGGGATGGTAACCGTACGTGTTA
+
@>@4:06CC6@CB?DED>DCC>=:51+.......82.
@TP09X:00230:00843
GTCCAAGCTTCTGGAGGGATGATAATACCCAACAAACGTTCCGGTAAAATATTCACCTCTGCACGAATTCCTAG
+
C==8>ADHHAF<<8=:B8C:::::4:AAA;A9A;;28..).).).;AA4GCC=B::3::::55566:?4:0:::
@TP09X:00230:00848
GTCCAAGCTTCTGGAGGGATGGTAAGA
+
ABA+0*.10)...)...)666066066
@TP09X:00231:00809
GTCCAAGCTTCTGGAGGGATGGTAAGACTCTGACGGTCGGTATCTAATAC
+
CBD>C?DKEBEDD@DFF?CEFBEF366666;;6660666966....)...
@TP09X:00233:00803
GTCCAAGCTTCTGGAGGGTTGGTAACCGACTTTTCATTAAGTTACTGCGATTCACCTCTGCACGAATTCCTAG
+
DBBAHCG==:?DBA=<<8:;A;BC>BADC::::/:@@;@:@@3::::?:::4:::4::BB:>>CC@GBL@DCE
@TP09X:00233:00818
GTCCAAGCTTCTGGAGGGATGGTAAACGATACATATTAGTG
+
C@@4=8=HH?DDD@DEG?EDDAD8820.........)....
@TP09X:00233:00833
GTCCAAGCTTCTGGAGGGATGGTAAGTCCTCG
+
>6:0<ADEEAB??3:66,6882.1)...)...
@TP09X:00233:00849
GTCCAAGCTTCTGGAGGGATGTAACCTAACGACGTCCGATTT
+
:::566>>DBEDD@EFF>D===D8<06@9666666.)....)
@TP09X:00234:00812
GTCCAAGCTTCTGGAGGGGATGGTAAATGCCGAACTTCGG
+
?665:06:6066:4:666)6>>6>@>,66606.)..).8)
@TP09X:00234:00820
GTCCAAGCTTCTGGAGGGATGGTAACTACACCACT
+
@::06@CFEABB@::::,6BBB..)...888)...
@TP09X:00235:00804
GTCCAAGCTTCTGGAGGGATGGTAACCCTCCCCGTCCTACCAGTTTGGTAATTCACCTCTGCACGAATTCCTAG
+
GDKBKCEA;1<0/)..82=FKA660::,:@@@4@ACA:::;@::6,69660606>>:A::6:B@::4:4:0<>>
@TP09X:00235:00809
GTCCAAGCTTCTGGGAGGGGATGGATA
+
>::5:0666066..)....(...)..8
@TP09X:00236:00800
GTCCAAGCTTCTGGAGGGATGGTAACGCACGTCGACC
+
6663<A=8828.0)...).8?BF8).........660
@TP09X:00236:00844
GTCCAAGCTTCTGGAGGGATGGTAAAGGCCTGGGGCTAAATTTCGTACCTATTCACCTCTGCACGAATTCCTAG
+
DDC?GBGIFBFDD?EEE?DCC<666,60606:::)6:FF8BB<==:::;@::4:::4:?:66666B06066666
@TP09X:00237:00819
GTCCAAGCTTCTGGAGGGATGGTAAACGGGCGGACATTCGGTTTTTGCAGATTCACCTCTGCACGAATTCCTAG
+
LLGAEBEEG?CCD?CBC>BEE>:661:::,:A;:::?;@@4::::)6?:::D;==C@@@:===:=E?C>CA>>>
@TP09X:00237:00825
GTCCAAGCTTCTGGAGGGATGGTAAAGCAGTC
+
B::569???9A660666,6669?=82......
@TP09X:00237:00827
GTCCAAGCTTCTGGAGGGATGGTAATACA
+
8..+1+.DA9B::46BB,66.).8)....
@TP09X:00238:00829
GTCCAAGCTTCTGGAGGGATGGTAAACTGACTGAATATCCGTTGATTC
+
IDC>DBGEEAFED?CBB<@A@;::61:::66?>>;8...2..)...).
@TP09X:00238:00839
GTCCAAGCTTCTGGAGGGTTGGTAATTCCTGTACGGACTGTTT
+
...>CAEDF>C==4:6B,60606?060.).....8)..555=6
@TP09X:00239:00809
GTCCAAGCTTCTGGAGGGATGTAACCAAGCT
+
>>>?GBGIE>CBG@CEEBA...8).).)...
@TP09X:00239:00822
GTCCAAGCTTCTGGAGGGATGGTAAGCTACTCG
+
F@A4=8=HE@DCD@CFE?FE>7..*........
@TP09X:00239:00827
GTCCAAGCTTCTGGGAGGGATGGTAA
+
...).28>>6>666,666,6660...
@TP09X:00239:00837
GTCCAAGCTTCTGGAGGGATGGTAA
+
DDDAHCGCC?DDG@EEF?EEC?CGK
@TP09X:00239:00839
GTCCAAGCTTCTGGAGGGATGGTAACCCGAAG
+
DBC?E>CGG@EDE>A<>6<00).8)0.)..18
@TP09X:00240:00805
GTCCAAGCTTCTGGAGGGATGGTAAATACCGGTTACTTTACGTCGGATTAAGA
+
?DC?FAC<;18.0).8828AD>@??,666060606555,55555503503---
@TP09X:00240:00825
GTCCAAGCTTCTGGGAGGGATGGTAAATCGTTCGACCGTCGATATCATTCACTAT
+
66606066606666,666,6>>66::1:66605;550.8.....888:283-88-
@TP09X:00240:00839
GTCCAAGCTTCTGGAGGGATGGTAA
+
::A0<0<FF6;::4:::,66606CB
@TP09X:00240:00849
GTCCAAGCTTCTGGAGGGATGGTAATCGTACGTACT
+
DEE@FBCEK?CCE>CCD?>AA901+...........
@TP09X:00241:00803
CGTCCAAGCTTCTGGAGGGGTGGTAACCGGGTGTCCGCTCAGCAATTCCAATTCACCTCTGCACGAATTCCTAG
+
BDDDBFAGBB>BCC@EEGG;EE=B>8?:??8?::<;?==::333-3-3-3:@?A@<9</0------15)-)333
@TP09X:00241:00815
GTCCAAGCTTCTGGAGGGATGGTAAGCGCTACGAGTCA
+
DCC@CBFEEBDDE<==A8@::0::5666..........
@TP09X:00241:00822
GTCCAAGCTTCTGGGGGAGTGGTAAATACTACCGGTACTAAGCTTGTTCAATCGC
+
66606<DEGADCBBB?0AE10+111)......).).88;?4::?4:50..)----
@TP09X:00241:00827
GTCCAAGCTTCTGGAGGGATGGTAATCTGACCGTGCGGTCGGTTAATTCATTCACCTCTGCACGAATTCCTAG
+
C==8>BELKBDDD@DDF?D>>=?F@DEDDDE?CDDCC?CEG@D;=;<7<:E9<:>8>:99::99B292929:;
@TP09X:00241:00839
GTCCAAGCTTCTGGAGGGATGGTAAACTAACTATCCATTCAGTAAACTCATTCACCTCTGCACGAATTCCTAG
+
DCDILCLCC>A>?4:::,:BB<ADD=<=:4:::::06606F6666,6666C3:::4::::A:66A;@:?::::
@TP09X:00241:00843
GTCCAAGCTTCTGGAGGATGTAAAC
+
DCFAE@AAFBI>;7..)......).
@TP09X:00242:00823
GGTCCAAGCTTCTGGAGGGATGGTAATAAAACCTACT
+
.).828>>EL>A>>8::C1:<A410)....(.)....
@TP09X:00242:00827
GTCCAAGCTTCTGGAGGGATGATAAGT
+
8@B0<8<>>9;::30.81</....)..
@TP09X:00242:00843
GTCCAAGCTTCTGGAGGGATGATAATCTAGCTAACTGACTGTCGGTCATTCACCTCTGCACGAATTCCTAG
+
BDEBFBFDD=>>EADED?D=<<6D6;.110...)66........)..5@-3:5:>>:3:::0=<=9=9000
@TP09X:00243:00820
GTCCAAGCTTCTGGAGGGGATGGTAACCATCGGCCGA
+
KCC>CAEFFADCC<::::/:CFAA81<+....).)..
@TP09X:00243:00831
GTCCAAGCTTCTGGAGGGATGGTAATGCAGTACGA
+
ABB=D@DHH>BDC>DDG?HFLB00+..........
@TP09X:00243:00837
GTCCAAGCTTCTGGAGGGATGGTAACTTACTAACCT
+
66606BEEEBD==9<DD=C?D>::06.)..88).).
@TP09X:00244:00824
GTCCAAGCTTCTGGGAGGGATGGTAATACTAC
+
A@A;C4:6>6>A@@1::6,.882..)......
@TP09X:00244:00840
GTCCAAGCTTCTGGAGGGATGGTAATAATGTACCGTT
+
EDB>DAFEE?A::4:::1:AFB:.)..).....1..)
@TP09X:00245:00817
GTCCAAGCTTCTGGAGGGATGAGATGGTCTACCGACCACCCCGTTC
+
888+/+.FEADDD?DDG?DCD>=<B;6;?:::05:50/000(01+.
@TP09X:00245:00846
GTCCAAGCTTCTGGTGAGGTGGTAACTA
+
>6:0<AC>A=;<=*..8828890/+...
@TP09X:00246:00807
GTCCAAGCTTCTGGAGGGATGGTACCACCTAGCAACCGTCCGGTTAACATTCAC
+
66606A?>B?BB?@CBB=BCC?CDFAEFCFC<66066>:606060606660...
@TP09X:00246:00829
GTCCAAGCTTCTGGAGGGATGGTGAA
+
6660606666@:60688)...2...)
@TP09X:00246:00839
GTCCAAGCTTCTGGAGGGATGGTAAGACCTAC
+
HBB=D>CDH?DDD>CBF?C/.).8)...)...
@TP09X:00246:00847
GTCCAAGCTTCTGGAGGGATGGTAACATTTACACGACCGTTCAGTCGGAATTCACCTCTGCACGAATTCCTAG
+
EDDAHADDD@DDEADDD>C==8:?:>6::1:C@@BBC?CB>CEDEDH@D>B6::A;@::::???D@C@C@CCD
@TP09X:00247:00816
GTCCAAGCTTCTGGAGGGATGATAACTTTCCGGTACGCTCGTTAAAGTGAATTCACCTCTGCACGAATTCCTAG
+
D>=8=@ECB>C==9>DF?DEFEED<.0A+0+0+....888..)..)..8:-3-353A:::<?:::><?;C=;<>
@TP09X:00247:00821
GTCCAAGCTTCTGGAGGGATGGTAAGTCCATACGTACGAGTCTCAATCCC
+
FDC>E@KFEBEBB>CGG?DDDBDB0:56066655:5555555333---81
@TP09X:00247:00825
GTCCAAGCTTCTGGGAGGGATGGTAATACCTACGT
+
@6<4:;ADA9B:::1::B8A<A60.)...)...66
@TP09X:00247:00835
GTCCAAGCTTCTGGAGGGATGGTAAACATCACCT
+
:6:3=@@FE@DEC@KEF>C::5:66,66....).
@TP09X:00247:00839
GTCCAAGCTTCTGGAGGGATGATAACGT
+
>BB>CBEFEBECD<1.828....82...
@TP09X:00248:00822
GTCCAAGCTTCTGGAGGGATGGTAAAGATCG
+
:==;C@E=:06::4::61688)..>+.....
@TP09X:00248:00839
GTCCAAGCTTCTGGAGGGATGGTAATACTC
+
>>>?E@EGK@FDD>CA>6>/.).8).....
@TP09X:00249:00825
GTCCAAGCTTCTGGAGGGATGGTAATGAACGTTACCAG
+
FDD@FBEFG@FDD@CCC=CED;<<91..)..=)..)..
@TP09X:00249:00833
GTCCAAGCTTCTGGAGGGATGGTAATTATACGGCCCGGT
+
6:606:@@D@DCE@>>>;>IH<BB4:36...8)..).).
@TP09X:00200:00854
GTCCAAGCTTCTGGAGGATGGTAAGACTCGCAGCCGATC
+
EED=C>DCC=@::366066B>BD@B.0.......2....
@TP09X:00200:00855
GTCCAAGCTTCTGGAGGGATGGTAAACAACGACGTCC
+
A>>AF?EFG@CCC=C@F8===<AA<10.).......)
@TP09X:00200:00867
GTCCAAGCTTCTGGAGGGATGGTAATCAGCTCTACGTCAGTT
+
==:8>@DDDAFEE?ECE>==:46C066666655555555---
@TP09X:00200:00888
GTCCAAGCTTCTGGAGGGATGGTAACTAACTGGCCAGTTAAGATCGACAATTCACCTCTGCACGAATTCCTAG
+
=>==DCCDDB=>=AFFF=CCF;<;+...).88)/)...).2888E:::5050355053--.--//7C8>3:::
@TP09X:00200:00891
GTCCAAGCTTCTGGAGGGATGTAACTCCGTC
+
...?F@DGD@DEDAE>>6<10.8)...)...
@TP09X:00200:00892
GTCCAAGCTTCTGGAGGGATGATAACCCTAACTGTCGTTTCGGTCAATGTATTCAC
+
>B>>F46:6066:4:::1:F:::?0::,:H<DB:66:::,5H0:5=05555.).--
@TP09X:00200:00893
GTCCAAGCTTCTGGAGGGATGGTAATCTCGACGTAC
+
EEE4>5:6606666666,6>>666066666......
@TP09X:00201:00852
GTCCAAGCTTCTGGAGGGATGATAAACCTCAC
+
6=EAFCECD8<<GAHIA;>....88).)....
@TP09X:00201:00865
GTCCAAGCCTCTGGAGGGATGGTAAATCTTACGGAACGCA
+
>>A9>91.)..889ACD8@CA5:::,:66066.).28...
@TP09X:00201:00876
GTCCAAGCTTCTGGAGGGATGATAAGTTACCA
+
>CC>C>CDD<>>E@FEE>D>...8).1)..).
@TP09X:00201:00887
GTCCAAGCTTCTGGAGGATGGTAATCAT
+
CCE?E@GLK?B<=9//+.881.1)....
@TP09X:00202:00863
GTCCAAGCTTCTGGAGGGATGGTAACCTAGTGGTCGGCCGGTACATACTATTCACCTCTGCACGAATTCCTAG
+
CDD@DBGHF@FCC>CFF?FFFBEF@D;:::::066606069?=D666>66606DE@EE>=::???:?4:4:::
@TP09X:00202:00867
GTCCAAGCTTCTGGAGGGATGGTAACATAGTACGGT
+
===5=@DEE?BCE@EFI?GC@;:0+.........).
@TP09X:00202:00870
GTCCAAGCTTCTGGAGGGATGATAAGCTGCACTGAT
+
GDD@DBEDD@DDD:@DFBDEC>>=2...........
@TP09X:00202:00881
GTCCAAGCTTCTGGAGGGATGGTAACGATCGCACACCGGGCGGCCGGTAATTCACCTCTGCACGAATTCCTAG
+
FDD@DBEHFAEBC>CCI?EDD@DD@FCCCCC?BA::4:?8?C=B:?;::7<<BCEBGED>==BBB@D@D@DDE
@TP09X:00202:00883
GTCCAAGCTTCTGGAGGGATGGTAATACATAAACTCGTCAATCGTCATCCACTCTCGCACGAATTCCTAG
+
EDD@FCFFEAEDD@AA>6>..).8).......)..5555:055:::33-)-.0-------33-3=B=BDB
@TP09X:00202:00886
GGTCCAAGCTTCTGGAGGGATGGTAAACCCGTA
+
606><BADEECGBC>AAF6>..)...).>60.1
@TP09X:00202:00893
GTCCAAGCTTCTGGAGGGATGGTAACCTACGACTATTATGATACATATACTACCTCTGCACGAATTCCTAG
+
8>>>CBIFEA>::3:::,66>6>F40).8.......)6666.888......5=95533<88//6=+0+//.
@TP09X:00202:00897
GTCCAAGCTTCTGGAGGGATGGTAAGAACTGA
+
??LBL@ECA666:8=AF?>10)//)..)...6
@TP09X:00203:00860
GTCCAAGCTTCTGGAGGGATGGTAAGACGACGTACACATGATCAACTCTACTC
+
?>?BFBIFE@DDD>BCF?E:.)..+.........::55533333-3.......
@TP09X:00203:00868
GTCCAAGCTTCTGGAGGGATGGTAACCGTAT
+
GCC>CBGFFADED@AE>6>..).8)0+1...
@TP09X:00203:00876
GTCCAAGCTTCTGGAGGGATGGTAACCGTCATTCG
+
???BICEED@EDC?CBB>CDD>E>).+..8..)..
@TP09X:00203:00887
GTCCAAGCTTCTGGAGGGATGGTAATGCACTAT
+
6<<@DAEDD@ECE>CCE?EF>7..+........
@TP09X:00204:00850
GTCCAAGCTTCTGGAGGGATGGTAACGCTATCACTG
+
GGEBFBEFE@DDE@DDF>FEE>:.)1.........6
@TP09X:00204:00852
TGTCCAAGCTTCTGGAGGGATGGTAAGCTTGGCTTTCCGAGCCCACTTAAATTCACCTCTGCACGAATTCCTAG
+
56>@<DAEEDBDDDACCC>CBC?CD@DEE@C@DEE>C?CDDDG@EDD0::1::??B<BCD>==CB@;B:=;>FD
@TP09X:00204:00853
GTCCAAGCTTCTGGAGGGATGGTAAACGTAA
+
EBB>DAEEK@DDG@EDB1:6:06..)....)
@TP09X:00204:00858
GTCCAAGCTTCTGGAGGGATGGTAATCAAACGAGCGGTTGTAAAGGGGCATTCACCTCTGCACGAATTCCTAG
+
BDE>E@CFLBEEE@CEC=BED>CCACBBC>=:<D==9=>CFFI?CCD:CCD=CBC<BDBBBB=<<?D=C?BDD
@TP09X:00204:00864
GTCCAAGCTTCTGGAGGGATGGTAATTACCGCTACGTGG
+
...)606::066:3:::16@B6::560660........)
@TP09X:00204:00872
GTCCAAGCTTCTGGAGGGATGGTAACCACAACCGGTACGAGTAATAT
+
CCDAH@CCDAEEGA===:<CA=@A;A3:6606060666666..)...
@TP09X:00204:00876
GTCCAAGCTTTCTGGAGGGATGGTAACTTTAACTGCGCTTG
+
...9<7>::6,6>CAKEG>ECCBCF<:..).).......).
@TP09X:00205:00858
GTCCAAGCTTCTGGAGGGATGGATAA
+
CCC>ECKLIADBB:10.)/..)..8)
@TP09X:00205:00881
GTCCAAGCTTCTGGGAGGATGGTAACGTCGTACTAACTG
+
6<<=CAEIGBFD@@8::566@:6:5..........).66
@TP09X:00206:00859
GTCCAAGCTTCTGGAGGGATGGTAAAAATCCAACC
+
DDCBEAFDEBDFDACCC>BAA;:....(0.).).)
@TP09X:00206:00899
GTCCAAGCTTCTGGAGGGATGTAATCGCG
+
??>BL>CDD8<6@:<<<6A01..).....
@TP09X:00207:00854
GTCCAAGCTTCTGGAGGGATGGATAG
+
GEDAEAKEEAFDD@...+/10)....
@TP09X:00207:00858
GTCCAAGCTTCTGGAGGGATGGTAACTAACCATTCGGTATATACCATTTATTCACCTCTGCACGAATTCCTAG
+
...28).=>;=DD@DEE?EEDB>=4:AA5:5::36:5:?::0<<6000+..).;C6;5..0/...):6>-355
@TP09X:00207:00877
GTCCAAGCTTCTGGAGGGATGGTAACGTACTACGTACTGATCAAGCATTATCA
+
A::5:<>AB?BAC4:::166>:./)1..88.......6665556...8)..-.
@TP09X:00207:00893
GTCCAAGCTTCTGGAGGGATGGTAACCCGTACTCCA
+
6666>6>>D0<<>;>FM?EIEB:.)..)......)6
@TP09X:00208:00851
GTCCAAGCTTCTGGAGGGATGATAACCGTACT
+
CCB=CAFGDAFDD@CFA6A.0..8).)....8
@TP09X:00208:00871
GTCCAAGCTTCTGGAAGGGATGGTAAATCGGAACC
+
...286C00)6??4:4:@8@BBA:/0*0..).).)
@TP09X:00208:00883
GTCCAAGCTTCTGGAGGGATGTAAGCACTAG
+
DCB=C=CEE@DFD@DAA;>....).......
@TP09X:00208:00889
GTCCAAGCTTCTGGAGGGATGGTAACGTACTCGGTATT
+
=>E@EBIKE?B>>;>EG?HEEAEC5........2..60
@TP09X:00208:00892
GTCCAAGCTTCTGGAGGGATGGTAATCCGCTCGTA
+
FGFAEAD=:8<=>8>LL?BCH</.)..).......
@TP09X:00208:00893
GTCCAAGCTTCTGGAGGGATGGTAAACGTGACGTGACTG
+
A::5=@DFEAFBC>DDE?E?>8:DD,:6...........
@TP09X:00208:00895
GTCCAAGCTTCTGGAGGGATGGTAATCTTACGTACGT
+
====CBEEEAHEE?CCC>CAEB=<8:6.2........
@TP09X:00209:00875
GTCCAAGCTTCTGGAGGGATGGTAATTCCACGACGTCGACTGTCGA
+
:::5==CFFBD>>9>DD>DIHA::36060655558...........
@TP09X:00209:00883
GTCCAAGCTTCTGGAGGGATGGTAATTTCCCAGTCAAA
+
:===CADEFBEED@DDD?DGEBE>6;;)..+/.....)
@TP09X:00209:00888
GTCCAAGCTTCTGGAGGGATGGTAATGTACGTTTA
+
...1828.1)..60:::,:DF;A8)........).
@TP09X:00209:00894
GTCCAAGCTTCTGGAGGGATGGTAATCTTGT
+
:::5:3:>@06::4::@,...28>+...288
@TP09X:00209:00898
GTCCAAGCTTCTGGAGGGATGGTAATACTCCCACCTACTAGTCGGTCAATTCACCTCTGCACGAATTCCTAG
+
>??BIBIED?DEC<:::1:A@;BD?A:://0*10+....55355055A-38;DD@EGB;=<;:A;?29.8:3
@TP09X:00210:00852
GTCCAAGCTTCTGGAGGGATGGTAACTAGACGTGAT
+
ECB;CAEEGBDEEAFEF?FED;::3:..........
@TP09X:00210:00858
GTCCAAGCTTCTGGAGGGATGGTAATCGCAGTAC
+
B66065:::06B@;CDC><>A611+.........
@TP09X:00210:00859
GTCCAAGCTTCTGGAGGGATGGTAAATACCGACTGGTCCGTAGGCAGATTTCACCCTCTGCCAACCGGAATTCCT
+
6664696:66>::0:66,66606;;8;CEA:6:5505:055:;601...8).666,6655:>E4:050505056:
@TP09X:00210:00860
GTCCAAGCTTCTGGAGGGATGGTAATCGTACTGGTACG
+
BDD@E@CDD8<6?;CBD>CKEIFE>B?//....)....
@TP09X:00210:00863
GTCCAAGCTTCTGGAGGGATGGTAACCGACTGGTCATCCGAAATCAGTTATTCACCTCTGCACGAATTCCTAG
+
IEEAEBEDD@EDFACCC>BBB<=<06@>>6:6066CDEAEDD1::?::0559...)---------)-1:@DFE
@TP09X:00210:00873
GTCCAAGCTTCTGGAGGGATGGTAAGCAAGCTACCGACCGCCGTTACTATTCACCTCTGCACGAATTCCTAG
+
C::4:5:BD@EDD?CDG>EECADB@:::06;=:5055:05:333?8=0--)..B:B9989999959:B?CDC
@TP09X:00211:00855
GTCCAAGCTTCTGGAGGGATGGTAAATGCTACGTAGTGAC
+
...*.286:06::4:66,66606EC1>6.88.........
@TP09X:00211:00858
GTCCAAGCTTCTGGAGGGATGGTAACCAACCTACGTCGTGA
+
:<=>CBFKEBFFE;??F?ELGADA?>9A+.)..........
@TP09X:00211:00873
GTCCAAGCTTCTGGAGGGATGGTAATCGTAACT
+
C@@;C;::60<=C>CIF?A>87..).....)..
@TP09X:00211:00885
GTCCAAGCTTCTGGAGGGATGGTAAAGAACTTCAGTCACTGGT
+
CBB=C@CDD@AA?::::1:6:0666,6@066065555..88).
@TP09X:00212:00875
GTCCAAGCTTCTGGAGGGATGATAATTTGACCTCCGACCACCCGGCTAATTCACCTCTGCACGAA
+
>::5:68;;1<1/*...).0::A?4::,...)./)..81.::,606;;6;0...)......-..)
@TP09X:00212:00878
GTCCAAGCTTCTGGAGGGATGGTAAACAAACGCTCGGTTCGGTCAACGTATTCACCTCTCGCACG
+
=>>>CIFCB>BB@:CDD>DIEADBB1666,666888).)..)..8)..55505.8)......888
@TP09X:00212:00879
GTCCAAGCTTCTGGAGGGATGGTAATACCGACCTTCC
+
6:@;A9A::06:60:BB8B=:5::;B00*...).+.)
@TP09X:00212:00884
GTCCAAGCTCTGGAGGGATGGTAACAAACCTAACTAACGGTAAGCTCGATTCACCTCTCGCACGAATTCCTAG
+
DDD@FCL>>>KF@CCE?EFEBEF36::160660:6.)..)..2......82./:6;;/.....6:4:8?;CCC
@TP09X:00212:00897
GTCCAAGCTTCTGGAGGGATGGTAAGCTACGTACGTCGC
+
G=<8=4:6B:C??3::B;BFEBGEA10............
@TP09X:00213:00854
GTCCAAGCTTCTGGAGGGATGGTAAGTTTGTTTCTCGGCATTTATTCATTGATTC
+
=>E<D;</0)...+.8828A@<::4:55,555,5553-3566,660666066.).
@TP09X:00213:00864
GTCCAAGCTTCTGGAGGGATGGTAACTATCCAGTCGGACGCACTCTAAAATTCACCTCTGCACGAATTCCTAG
+
=>?@F@KLFAEDD@FEE>CDD@DE@FD6::4::666>CB;665666=CC;D<=>D@D<=>=<E==9=+0+//.
@TP09X:00213:00895
GTCCAAGCTTCTGGAGGGATGGTAATGCTTGACGAACGGTTCGGTC
+
>::;D4:6D>>=>ALLF?F::066066..).....18;05055055
@TP09X:00213:00899
GTCCAAGCTTCTGGAGGGATGGTAATCGTTCGTACG
+
EGEBIBHDD@DEE@EEE>ACF?>>+....)......
@TP09X:00214:00855
GTCCAAGCTTCTGGAGGGATGGTAATCCACTGTCGGTC
+
?CC@GCHDE@EDD@FEE?FGE?BB<:0*.......18.
@TP09X:00214:00878
GTCCAAGCTTCTGGAGGGATGGTAACCGCTACGAACT
+
GDDAFAFHFBFBC@CDD>DCC<::3:0:.....8)..
@TP09X:00214:00899
GTCCAAGCTTCTGGAGGGATGGTAACACGTAC
+
8>>9A9>:=:<BEAIEE?B::301*.......
@TP09X:00215:00852
GTCCAAGCTTCTGGAGGGATGGTAACTAACTGGTTGGTCAACTACTATCATTCACCTCTGCACGAATTCCTAG
+
==?@E@F>=8<BB=CFG?EDEAFG@DCC>BAA<B5:0:6606556665:::4::A::::A:::::5:;@>:::
@TP09X:00215:00858
GTCCAAGCTTCTGGAGGGATGGTAATTAACGGACCG
+
CCD@D?CEFAEEE86::1:>@;<A+0*1)/.)..28
@TP09X:00215:00868
GTCCAAGCTTCTGGAGGGTATGATAA
+
EGF>E@DGEAB?@6:/.)........
@TP09X:00215:00871
GTCCAAGCTTCTGGAGGGATGGTAACTACGTCG
+
66?6B=CCCBEBC?CBB66::0660.....8..
@TP09X:00215:00875
GTCCAAGCTTCTGGAGGGATGGTAATGCCGAACGACT
+
=>>@EBEDD<=>C@DEE?DEGBFD36..)..).....
@TP09X:00215:00893
GTCCAAGCTTCTGGAGGGATGGTAACCGAATGCTCACTCGGCATTTATAATTCACCTCTGCAGAATTCCTAG
+
DDEAFAEIG:<:C?FEFBBBDADI>B>@A;::::555553-333:6;:3@D2;<B4::::::::2:2:2:::
@TP09X:00215:00894
GTCCAAGCTTCTGGAGGGGATGGTAAGCTACAATTGATCGATTATGATT
+
8>>6D@?66066.1....(...)..2866666AC066.....2.....)
@TP09X:00215:00898
GTCCAAGCTTCTGGGGGATGGTAATAACCGGCCGGCAGGTATCCGCGAATTCACCTCTGCACGAATTCCTAG
+
C::5:;AAB?CEDDFE5EEA6<<+1/).2>).)<6;?B<??::4::::5=?DDEAEEF?>>CCB>C4:4:::
@TP09X:00216:00851
GTCCAAGCTTCTGGAGGGATGGTAACTTAACTGGACGGTTACTTAGGGTCGGT
+
CCE;D<D::06??:ACD>FEHIEF@::0:0666<AAA;A;01/).881...).
@TP09X:00216:00867
GTCCAAGCTTCTGGAGGGATGGTAATACCATT
+
66646:@>>6>6:3::6,6@>)0.)...2882
@TP09X:00216:00896
GTCCAAGCTTCTGGAGGGATGAGATGCCTTCCC
+
6<D?E@EEEBFEE?=>>::A>>/0...).)..)
@TP09X:00216:00897
GTCCAAGCTTCTGGAGGGATGGTAACTATACCGA
+
D::5:<DA@=CDC@DHM?LD?;./*......)..
@TP09X:00217:00865
GTCCAAGCTTCTGGAGGGATGGTAAACGTACTAGT
+
ECD@FBFDD@E@?::::1:BBA:..).........
@TP09X:00217:00866
GTCCAAGCTTCTGGAGGGATGGTAAACCGTTACG
+
E==4>>CEEAE==9>CD<AA@;/./).)..)...
@TP09X:00217:00867
GTCCAAGCTTCTGGAGGGATGGTAATACCAG
+
CDD?E@EDH?BCC>DFF8>0/).8)...)..
@TP09X:00217:00875
GTCCAAGCTTCTGGAGGGATGTAAATCCTC
+
>=>AIAFDEAEDD@CAA;>.....)..)..
@TP09X:00217:00895
GTCCAAGCTTCTGGAGGGATGGATAAGCATGTATAAACTTTCGAT
+
LFI@D@CCCABB??C<<6<0/)...)...66555==65..)..-8
@TP09X:00217:00896
GTCCAAGCTTCTGGAGGGATGATAAACCATGCTACTGAACGTTATTTGATTCACCTCATCG
+
?::5:5:66066:4::61:::6<CG?L@E::18.....)...)66@6@;:05..)....--
@TP09X:00218:00850
GTCCAAGCTTCTGGAGGGATGGTAATG
+
DCGAH></.).0.2;;;6@0/)..)..
@TP09X:00218:00870
GTCCAAGCTTCTGGAGGGATGTAATCCATGCC
+
CCD@F;>?LB:::6:::,6666>066066...
@TP09X:00218:00882
GTCCAAGCTTCTGGAGGGATGTAAGCGTTAC
+
DDEAFBFFF@EDD?DAF;A...8)....)..
@TP09X:00218:00886
GTCCAAGCTTCTGGAGGGATGGTAAGTAGT
+
6669?<66:066696::,688188).....
@TP09X:00218:00887
GTCCAAGCTTCTGGAGGGATGGTAAACCAGCAGTACACTG
+
.6:0606::066:4:BB1=?KAEDK>>+0...........
@TP09X:00219:00854
GTCCAAGCTTCTGGAGGGATGTAATCCTTAC
+
8..+06;:606??:CBC8B::.8)..).)..
@TP09X:00219:00880
GTCCAAGCTTCTGGAGGGATGTAAATCACG
+
DCD@E;>?CBHFDADAA6>10...).....
@TP09X:00219:00886
GTCCAAGCTTCTGGAGGGATGGTAAAAACTCCTCGGCCGTCAGTCGAATAATTCACCTCTGCACGAATTCCTAG
+
H::3:5:::06??:CDD>CDD>:::66)66.)...).)....5566606605056B<C55::::::;EAE=BC=
@TP09X:00219:00892
GTCCAAGCTTCTGGAGGGATGGTAAGTC
+
CGC@ECIFEAFED>:::1:..)..)...
@TP09X:00220:00855
GTCCAAGCTTCTGGAGGGATGGTAAATCGTGTACCGACTGTTCAATTT
+
BDE@K@FFEAD==<>DF?EEEACBB;=:BB::::4:5.8882.-)--)
@TP09X:00220:00862
GTCCAAGCTTCTGGAGGGATGGTAAACCTGTGCA
+
===;C@DDB9A::3=CD>BHFB../).)......
@TP09X:00220:00866
GTCCAAGCTTCTGGAGGGATGGTAACGGTCGTC
+
DDDAEADDE@DCB>CFL?A>A71.)..).....
@TP09X:00220:00870
GTCCAAGCTTCTGGAGGGATGGTAACGACTGGTAGGTCAACTT
+
=>G>D@DHEBDDD@DDG?EEEBCB>:::::606/.1...)...
@TP09X:00220:00871
GTCCAAGCTTCTGGAGGGATGTAACCAGTACCGTCCG
+
???BLIDCB<DDGADFD?D>>=EA8)000..)...).
@TP09X:00220:00889
GTCCAAGCTTCTGGAGGGATGGTAATCCTCATTGAT
+
FDD@EBEEGAEDD@DDD=DHFB>>6/.)...8)...
@TP09X:00221:00861
GTCCAAGCTTCTGGAGGGATGGTAAGCCGTCC
+
6<=>C=CIFAFED@FED8B..).8*..)...)
@TP09X:00221:00888
GTCCAAGCTTCTGGAGGGATGGTAAATA
+
8..+.).6606::3:66,.881...)..
@TP09X:00221:00899
GTCCAAGCTTCTGGAGGGATGGTAATGC
+
EEF@EBGDD<EG;7...)0.8288)...
@TP09X:00222:00857
GTCCAAGCTTCTGGAGGGATGATAACGGACTGGCCGGTCACGTCAGT
+
66<<DAEA@6@::4:FF8BD@<<>)..)...6060505@:::....-
@TP09X:00222:00861
GTCCAAGCTTCTGGAGGGATGGTAACCGACCGGTCACTTGACACCTGGAATTCACCTCTGCACGAATTCCTAG
+
</1+>=AAB6@??4::@8@AA;==8<?DCC>C@A:===:>EDDD=?>BEBE===B<:::::::::<B4:4:::
@TP09X:00222:00882
GTCCAAGCTTCTGGAGGGATGGTAATCATATCGTA
+
:<==C@EEFAEDD@DEI<BCD<>>)..........
@TP09X:00222:00885
GTCCAAGCTTCTGGAGGGATGGTAAAGCTCCTTTCGTTAACTGCCGATTAATTTCACCTCTGCACGAATTCCTAG
+
>=:;C5==D@EDEADDD?D>=6;;8+..881>>6>66060...8)...).)..)..54:333::C:<8;ADAEEE
@TP09X:00222:00895
GTCCAAGCTTCTGGAGGGATGGTAAACGTTCGTACGT
+
???@ECLFEADDD>CBE:C:=86CE:111).......
@TP09X:00223:00856
GTCCAAGCTTCTGGAGGGATGGTAAGCCGC
+
F>>8>AECD@?;?0:66,6>>06.)..)..
@TP09X:00223:00872
GTCCAAGCTTCTGGAGGGATGTAAAAGCACTT
+
====C>DED<E=:40>>6>/.....(.88.0)
@TP09X:00223:00876
GTCCAAGCTTTCTGGAAGGGATGGTAACAGAACTCCGTCAAACTTGGAATCGACCGTCTG
+
6660606666,66606ACD?G882..)....)...)....82@D@C4:4:55..)....-
@TP09X:00224:00863
GTCCAAGCTTCTGGAGGGATGTAACAAG
+
EFEBHBIEE>CBC::66,666.8)..).
@TP09X:00224:00874
GTCCAAGCTTCTGGAGGGATGGTAAAGCTCGTACTGA
+
=>=?EBEGD@FFE>CEDBFIEAA>8).......8..0
@TP09X:00224:00878
GTCCAAGCTTCTGGGAGGATGGTAAATACCGT
+
:===DCFIEBD@??1::46660.0A+...)..
@TP09X:00224:00879
GTCCAAGCTTCTGGAGGGATGTAAGCTATGTCGTTGGTCATACTTGATTCACT
+
>>@;C=CDC?DEEAEAA6>;...)....666:6B0606665...)..828...
@TP09X:00224:00882
GTCCAAGCTTCTGGAGGGATGGTAAACCTGCGCAATTGA
+
:<=;D@CEKBDED@FDGBECC>:6:,6066666.).1..
@TP09X:00224:00889
GTCCAAGCTTCTGGAGGGATGGTAACTGACTAACCGG
+
8..*.18..)...+:EE?DEDA..)0.....8).).)
@TP09X:00224:00891
GTCCAAGCTTCTGGAGGGATGGTAAGCGACGTACACTAT
+
::C8:5:AA=CDE@DEG?GDD@CB:?66655555...--
@TP09X:00224:00892
GTCCAAGCTTCTGGAGGGATGTAATCCGGTCGAAGTTGTACATTCTTTA
+
=>>BIBGIFADDDA...+/0/.82./*:06555655055533:6---)-
@TP09X:00224:00894
GTCCAAGCTTTTCTGGAGGGGATGGTAAAACGAACGTGTTTTTTCTGGTGGAAGTCAAATTTCACCTCTGCACGAATTCCTAG
+
6==@F>>/...(..0+....(.8>66:66)6>><:::666666)6666::50+.....)..)...)5555C:::<75>DA;=<
@TP09X:00224:00895
GTCAAGCTTCTGGAGGGATGGTAAATTTACCTTACTGTTCGTTAGCCCTATTCACCTCTGCACGAATTCTA
+
.>?>CKFEADDD@DFF?DDD@A==)..)11).2...5:0555053..)...28??9::66665..).)...
@TP09X:00225:00858
GTCCAAGCTTCTGGAGGGATGGTAAACGTACACGACTCGGTCGATCGTATCTACCTCTGCACGAATTCCTAG
+
DED@E>D>=06BB=DCE?EBB;:::,6............)..88.5555333556:B=:<=<::>C2:2353
@TP09X:00225:00872
GTCCAAGCTTCTGGAGGGATGGTAAATACCGACCGTA
+
>>>?EBEEDADGE>CKE?EA@;:::1:10+/..)...
@TP09X:00225:00873
GTCCAAGCTTCTGGAGGGATGGTAATCGTA
+
ACC?CBLEEAC::4:::1:::06.).....
@TP09X:00225:00892
GTCCAAGCTTCTGGAGGGATGGTAAAACTAATGCTATGCTTTTCGAATAATTCACCTCTGCACGAATTCCTAG
+
DDDIGBFEC<EDEACCD?CCC@CDEE;ECC?DEFDEEEDDDD;DDD@DD9<4<::;?BB<<<DBB=B?C?<==
@TP09X:00226:00876
GTCCAAGCTTCTGGAGGGATGGTAAACTTCGTCTT
+
6<6<D3:6:06>=;DEB<@AA;:::,6.).....)
@TP09X:00226:00888
GTCCAAGCTTCTGGAGGGATGGTAAGCCAGAGACCA
+
>>>>GCFFEBCB@3::6,6CC6A<18<*......).
@TP09X:00226:00892
GTCCAAGCTTCTGGAGGGATGGTAAGCGTCGTACTA
+
666066>6<86CC0:66,6>C<6:3<..88......
@TP09X:00227:00853
GTCCAAGCTTCTGGAGGGATGATAAAACCTCGGTACCCTAACGGCCGTCAT
+
6660606DD6BCD?DEF?D===DDDD8>9//0+....)..)..).)..8;C
@TP09X:00227:00871
ATCCAAGCTTCTGGAGGGATGGTAAA
+
FDE?C8<6545::053:)33C4--8)
@TP09X:00227:00891
GTCCAAGCTTCTGGAGGGATGGTCAACGA
+
6==BLBEED==>F<.0L;010+...1...
@TP09X:00227:00898
GTCCAAGCTTCTGGAGGGATGGTAAGTATAAACTACCGACTGGTTGCTAATTCACCTCTGCACGAATTCCTAG
+
CDCAE@DDCACCC>CCGBECC?BB=<>>DDD>D<5:0:::<?;=900//).2FFKCFEC>>>CBB<B4:4:::
@TP09X:00228:00850
GTCCAAGCTTCTGGAGGGATGGTAACCCTACGTACGAATCGATC
+
?>>;C>CIL@DCC?EFG>EDD@>:4:F166666666.)......
@TP09X:00228:00868
GTCCAAGCTTCTGGAGGATGGTAACCGGGCGACCGGATGGTCTACAAGATTCACCTCTGCACGAATTCCTAG
+
8>A=G>EEEBFFF>C@4:=><?IAMAKM<?=>>6>8<.828.1/./7/..18;;?@D?::::::4::?4::5
@TP09X:00228:00896
GTCCAAGCTTCTGGAAGGGATGGTAAATACA
+
>BB>C?DIFACAA4:0:6,...).88)....
@TP09X:00229:00865
GTCCAAGCTTCTGGAGGGATGGTAAGACTAATGGTAGCGG
+
GDD@EIEKE?C<:8=EE>FFEBED:<....).86=....)
@TP09X:00229:00892
GCCCAAGCTTCTGGAGGGATGGTAACTAACGTAATGC
+
666,606?FBFFEACCC<CCC=CCA...)....)...
@TP09X:00230:00892
GTCCAAGCTTCTGGAGGGATGGTAACCGACTGGTC
+
???BIIEED@DDE@FEF?EEE<::5/).....1..
@TP09X:00230:00895
GTCCAAGCTTCTGGAGGGATGGTAACTCGACCTG
+
KKK@FCICC?CDD@DA>6>..).8)0666..)..
@TP09X:00230:00896
GTCCAAGCTTCTGGAGGATGGTAACACTGTC
+
6<?<B<>::06660::566@66/+.......
@TP09X:00231:00862
GTCCAAGCTTCTGGAGGGATGGTAACCGAGCGCCACTCGGCTTTTCGTATTCACCTCTGCACGAATTCCTAG
+
=>>?GBEED?CBE?EDG?DEEBFF;>;:AA>11+.....=BDDD;DD===@BC@5::1/1....18).)...
@TP09X:00231:00867
GTCCAAGCTTCTGGAGGGATGGTAATAAGTGCTTACTGACTAGTCGTTCATTCACCTCTGCACGAATTCCTAG
+
FED;>=>FFBFEE@DCC>BCB>BD@CB@CDEEE>CDEFFFCCBB<=:<BBBAE>=9===@:::::4:?DADDD
@TP09X:00231:00872
GTCCAAGCTTCTGGAGGGATGGTAACTACGAACCGATTGT
+
6<65:4:6606660:6F;DED@DCA88....).)...)66
@TP09X:00232:00864
GTCCAAGCTTCTGGAGGGATGGTAAACCGTCCTTGTTTCGGT
+
CCB;C=CCA6@::3:::1:::5:BF1:4::60606..)..).
@TP09X:00233:00862
GTCCAAGCTTCTGGAGGGATGGTAAACGCACGTCGTA
+
DDDAE@FFF>CCH>ECF=GDC<:::,...........
@TP09X:00233:00870
GTCCAAGCTTCTGGAGGGATGGTAACCACACTC
+
>>>>GBILGBE??::::16??98A*.)......
@TP09X:00233:00887
GTCCAAGCTTCTGGAGGGATGGTACCGAACGGTTATTTACTGTGTTTTTTATTCACCTCTGCACGAATTCCTAG
+
>>?BLCLHE@EEFACCC>;>>900.2..)6F;D;CDE;>:FC:::::::*::5::@<<:=>DDDCC8:7::BCC
@TP09X:00234:00868
GTCCAAGCTTCTGGAGGGATGGTAAGCGTACACG
+
6<=;C@DEE?BCGAFEG;>1<9<>*..8......
@TP09X:00234:00888
GTCCAAGCTTCTGGAGGGATGGTAAGCCGTACGG
+
6660<;===?DDG;><F666606>06.18....)
@TP09X:00234:00899
GTCCAAGCTTCTGGAGGGATGGTAAACGACAGTACTA
+
>665:36A>6A::3:::1:AFB:.0)0..8.......
@TP09X:00235:00866
GTCCAAGCTTCTGGAGGGATGGTAACGTACTACAACTCG
+
...=EBECB9?::0:@>6@=:5:E3:6666666.)....
@TP09X:00235:00871
GTCCAAGCTTCTGGAGGGATGGTAACCATAGACTACTATGACCGGTTGTA
+
<===C>DDD@FEG;=>L?DDB;.0+.).......6666666.).28)...
@TP09X:00235:00877
GTCCAAGCTTCTGGAGGGATGGTAAAGCTACTGACCGACCACATGTTTAATTCACCTCTGCACGAATTCCTAG
+
A=:5=@FFE@DDD;=>C>DEFBFDC1:::6666:606660.......).181866055.....882C050355
@TP09X:00235:00881
GTCCAAGCTTCTGGAGGGATGGTAAATTTTACTTACCGCTCATTAAGCTATTCACCTCTGCACGTATTCCTAG
+
:<:5:<A::0<DD;>?M?>==@==<;>MMHLFE:==8:??C::0:4:/0..1.66066.......8A0505:5
@TP09X:00235:00890
GTCCAAGCTTCTGGAGGGATGGTAATGTTACT
+
8E>?EAEFEAEED@DCA8;/0)01)...)...
@TP09X:00236:00857
GTCCAAGTTCTGGAAGGGATGGTAAAGACTTACGCTTCAACTCATCGATCTAA
+
AB@4:4:606>?3:0:@,66?96:6,666606666.)..).......------
@TP09X:00236:00859
GTCCAAGCTTCTGGAGGGATGGTAATCTCGTACAC
+
...6CB>CC?CCI>CCL?EAA;::56.........
@TP09X:00236:00885
GTCCAAGCTTCTGAGGGATGGTAATACTTAGCTTACCGGTCGTTCAGTATTCACCTCTGCACGAATTCCTAG
+
>???EBCDB>BABCCD?DGFAEEA==>>@=>>E@CCBFAGEFD@DDD=>=><==@CBC>>>DCD@C3:6:::
@TP09X:00236:00899
GTCCAAGCTTCTGGAGGGATGGTAAACCGTACTTACTAC
+
A==3:<D::06::4::@8@AA;AA>68)....828....
@TP09X:00237:00855
GTCCAAGCTTCTGAGGGATGTAATACTCGCGTCAGT
+
FED8><0A>2A...==;=.>=>6>8........../
@TP09X:00237:00858
GTCCAAGCTTCTGGAGGGATGGTAATATCAACCGACTGATTTGATC
+
=>DALAEKD@CCC@EEE?CCEAEF?DD>===?;?<0/.---)----
@TP09X:00237:00866
GTCCAAGCTTCTGGAGGGATGTAATGCGTACTCG
+
6<<=BBGCB?CCE?AAG;>/...)..........
@TP09X:00237:00892
GTCCAAGCTTCTGGAGGGATGGTAATGCCAGCCTA
+
DDC@F@EGEAEDD@DDE>DCEAC8)...)...)..
@TP09X:00238:00864
GTCCAAGCTTCTGGAGGGATGTAACGTCGCTATT
+
6==@F@E>>;=DD@FDL?F::6>0:6.......)
@TP09X:00238:00865
GTCCAAGCTTCTGGAGGGATTGTAACCGAGCGACCGTTTTAGATCTACTGATTCACCTCTGCACGAATTCCTAG
+
8>>-.-1KLBFEE>B@@8::56=E?D@ECCB:::40000)00...@==??::5:0<90/10/10/0+.).).AA
@TP09X:00238:00868
GTCCAAGCTTCTGGAGGGATGGTAACGCTTCTAGTCGGCTGTCGTTA
+
6CDAH<BBDBEDD@DDF?EEEBED36666066666..).......).
@TP09X:00238:00883
GTCCAAGCTTCTGAGGGATGGTAATTACCATGACTAG
+
=EE<D;:6606666>C:DDC>CB6;6660........
@TP09X:00239:00853
GTCCAAGCTTCTGGAGGGATGGTAAATCAGTAACCGCGTT
+
FFD@D@DEC?CBB=CBE:BCE?ABF1666...182....)
@TP09X:00239:00861
GTCCAAGCTTCTGGAGGGATGGTAATCAACTGGTCCGG
+
>CD>C?CIL@D=<8=BB<CKFBEE4::0)..1+..).)
@TP09X:00239:00873
GTCCAAGCTTCTGGAGGGATGAGATAGTAACTAACCTATTCGGGATGGGGCAGCGTATTCACCTCTGCACGAATTCCTAG
+
DCE>C@GFE@DDD@>>:8:F:::6666..6<<8).)...2...)5=ACC06666666505?B:@<<=DDDCDAC4:4:::
@TP09X:00239:00874
GTCCAAGCTTCTGGAGGGATGGTAACTGTACCTACTTACTGGCCGTACGATTCACCTCTGCACGAATTCCTAG
+
CDB?E@ELL==>MADDD>DEE@DH>CCC:=:@:::E8=>GHAEACB=:::C4::@:?://0/.//6>2:23:3
@TP09X:00239:00889
GTCCAAGCTTCTGGAGGGGTGGTAATTATTTTTAACTG
+
=>=8>8:DB6::::::::/:F;BB51+0....(.)...
@TP09X:00240:00857
GTCCAAGTTCTGAGGGATGGTAACTAACATTCGTTACGATC
+
6==BICHE=B6::6?6?@A;::0.8>)..8)..8)......
@TP09X:00240:00864
GTCCAAGCTTCTGGAGGGATGGTAACTGAGTGTCCAGTAGGTCAGTAGAATTCACCTCTGCACGAATTCCTAG
+
FFF@E@DGG@DCD@DEF?EEE@DD@DDDDCCCEEADDDDD@DDCDAA::3:;AAD?BBCDBBB==<>AEAFFF
@TP09X:00240:00870
GTCCAAGCTTCTGGAGGGATGATAACTGTCT
+
8DE?DBADF?CCE?8FF;A.....)......
@TP09X:00240:00871
GTCCAAGCTTCTGGAGGGATGTAACTGACGGTTGATTA
+
<EE@EBEDK=>=EADCD>C::6;06.....).)...)6
@TP09X:00240:00875
GTCCAAGCTTCTGGAGGGATGGTAAATCACTGTCG
+
CCC@EAFDGBEED@EDD>EGE@:..+/........
@TP09X:00240:00886
GTCCAAGCTTCTGGAGGGATGGTAAAATTTTCCGACCGCCCGTTAGCTTATTCACCTCTGCACGAATTCCTAG
+
???BK@DDEBECC::::,6>>66:66/:::/6@CCE;BCD>DDADDDD@DD@DDD==<<<::???:?4:4:AC
@TP09X:00241:00865
GTCCAAGCTTCTGGAGGGATGGTAAACTTATAGTAA
+
A@A;C=BEE??::4::=1:HFA:::,.>).......
@TP09X:00241:00867
GTCCAAGCTTCTGGAGGGATGGTAAGCCGTCG
+
6666>:DBD=BB=)00>-..=28>)1.)..88
@TP09X:00241:00871
GTCCAAGCTTCTGGAGGGATGGTAAGTCTAATG
+
EDD@FADFD@DDEAEGG?E..)/>+.....)..
@TP09X:00241:00882
GTCCAAGCTTCTGGAGGGATGGTAAGCGGGCGGTCGTTCGACTCCGCAGATTCACCTCTGCACGAATTCCTAG
+
FGE@D@EDD@CDEAKDD>DDDA=:3::::111)....).....-)-:>38<7;9@:A;:8@CCAB=B>D>DDB
@TP09X:00241:00886
GTCCAAGCTTCTGGAGGGATGATAATACGTTACTTTACGCTACCAGATCGGTT
+
EDC>C?CDD<A::3::616>66::36::::4:55@,555.---)-----8282
@TP09X:00242:00852
GTCCAAGCTTCTGGAGGGATGATAACGTAT
+
???BFCFEE?CCEA=A>6>....8).....
@TP09X:00242:00868
GTCCAAGCTTCTGGAGGGATGGTAATGACTT
+
>??BI@EED@DDE@DDD>C..+..)0....)
@TP09X:00242:00886
GTCCAAGCTTCTGGAGGATGGTAACCGT
+
=>==C>CEEBB>=600+.8828>+/)..
@TP09X:00242:00890
GTCCAAGCTTCTGGAGGGATGATAATC
+
1>>>CBIFFAIDD</00+0.0...)..
@TP09X:00242:00893
GTCCAAGCTTCTGAGGGATGGTAATTTCCGACCGTTCGTTGCTAACAGATTCACCTCTGCACGAATTCCTAG
+
DDC>CBKFFADDDDEE?DEEACB>BF?EADDD>CC?CCC@EDDD@DDDEG@EBB=B<<;EDD<<:<@E>DCD
@TP09X:00243:00853
GTCCAAGCTTCTGGGAGGGATGGTAACACACTAACGTCGAATA
+
8>>>C>DFD>C:::,6@F:DCB>BEADC.....)......).6
@TP09X:00243:00861
GTCCAAGCTTCTGGAGGGATGGTAATTCGCCGACAA
+
:6::@3666666:06>>66<<@DD@EA=881./...
@TP09X:00243:00876
GTCCAAGCTTCTGGAGGGATGGTAAACTACTCTATCGACCGTTCGTATTCACCTCTGCACGAATTCCTAG
+
.889C3.1>2>1/).8818.:0:::,666666.......2..)....606666>B><=:ABC5:4:4:::
@TP09X:00243:00884
GTCCAAGCTTCTGGAGGGATGGTAAGCTATATAA
+
=DDAFAEEE=BBG@EEE>AA>9/1)........)
@TP09X:00243:00887
GTCCAAGCTTCTGGAGGATGGTAACCTCGTACGTA
+
=<CAFCDDDBDDC@=<:=@F@@@5.).........
@TP09X:00243:00892
GTCCAAGCTTCTGGAGGGATGGTAATCCGTACGTTCATTCGTCTTGTCATTCTAC
+
...6E=>CE@D>>;>EE?ECD>::4..)......)..60666660...88)...8
@TP09X:00243:00896
GTCCAAGCTTCTGGAGGGATGGTAAGACAG
+
CCC@GCGCC@DDD@CA>6>01)..2.....
@TP09X:00244:00870
GTCCAAGCTTCTGGAGGGATGGTAACTGGCGTCGTTAGAT
+
:=:;A<BCD==>EAEED>CCC@CC@>=1+......)....
@TP09X:00244:00880
GTCCAAGCTTCTGGAGGGATGGTAAGCCTACTAAACGGTCATTCTAACTATTCACCTCTGCACGAATTCCTAG
+
666:D@DDA6@::3:@G>:::<::46;0::@:::1::0666:56:66::::5:CA;A::::::::4:4:4:::
@TP09X:00244:00881
GTCCAAGCTTCTGGAGGGATGGTAATGA
+
6<=4=ADFD:6:?3:::1:..700)1..
@TP09X:00245:00852
GTCCAAGCTTCTGGAGGGATGGTAAGTATTGACTTAAGTGATTCCTT
+
GGCBEAFDDACCE>CCF?DBDADE0::6606;554/9<<<00+.)-)
@TP09X:00245:00853
GTCCAAGCTTCTGGAGGGATGGTAATACTTACTAACC
+
FDB;C<B::066:4:@D<=>=AAA0:::0)....).)
@TP09X:00245:00868
GTCCAAGCTTCTGGAGGGATGGTAACATCGCCTACTGTCGTCTTCTTCAATTCACTCTGCACGAATTCCTAG
+
CBB;C;A::0<>=8>EF;BCB566066666B06666C......)..18818).....666666606060666
@TP09X:00245:00873
GTCCAAGCTTCTGGAGGGGATGGTAAT
+
.6606A?::06>?4::::)..8)..).
@TP09X:00245:00874
GTCCAAGCTTCTGGAGGGTGATAATAC
+
CCCILBFFEA?:63//.)....8)...
@TP09X:00245:00878
GTCCAAGCTTCTGGAGGGATGGTAAGTACCTAACG
+
@>@4=8=EDAFED@DDE?EFCA66065660..)..
@TP09X:00245:00887
GTCCAAGCTTCTGGAGGGATGGTAACGAACGTTCATTCAGTAATTTTTTCATTCACCTCTGCACGAATTCCTAG
+
CDC>K@DFFBDDD@DEE?EEF@B@:@::4:::06@@;A:=>>=?MLMM1D><8:??;@::::::::;?7<9=CE
@TP09X:00245:00896
GTCCAAGCTTCTGGAGGGGATGATAAGCGTCGCTAACTG
+
DDD>C@KGLAEEFA==<6/:::66F3.0/1.....)...
@TP09X:00246:00860
GTCCAAGCTTCTGGAGGGATGGTAACCGAGCGCTCGTTCGTTTATTTGAATTCACCTCTGCACGAATTCCTAG
+
EEE@DADDFBEDE;?CG?ECC>BF3:3::6>666;./+.>AA-/.=)..)50555;AEE<::<::8>3:3:::
@TP09X:00246:00862
GTCCAAGCTTCTGGAGGGATGTAACGTACTAA
+
>C@068<?D?CEE@>::1:::6.).......)
@TP09X:00246:00863
GTCCAAGCTTCTGGAGGGATGGTAAACGGCCACTCAATTAAGAACTCAGAAATTCACCTCTGCACGAATTCCTAG
+
?CD:>:=CB6BCC>CCE?@A@@::61660606D6:=@>9>9..)..66>BD,<9<::A:::::::::5:<B<:::
@TP09X:00246:00869
GTCCAACTTCTGAGGGATGGTAACCAACAACGTC
+
??>BL@BC?D>>?LLBKFEA6600+1+..)....
@TP09X:00246:00878
GGTCCAAACTTCTGGAGGGATGGTAATCCCATT
+
.2>>>>>;=>=<EB<:::1:6@<8>)..8)...
@TP09X:00246:00882
GTCCAAGCTTCTGGAGGGATGGTAATTGACTTTCGACGAGCTCGTTTCGATCATTCACCTCTGCACGAATTCCTAG
+
:6:6A66<=AEEC@=::11<<911+.).....)......5555555,533333:-339-3>889898?5??D;AAD
@TP09X:00247:00854
GTCCAAGCTTCTGGAGGGATGGTAAGTTCCGTCCGT
+
EEEAC@FEEADCC>DCE?DCCAD87./).)...2..
@TP09X:00247:00863
GTCCAAGCTTCTGGAGGGATGGAGATGAACGACGACTGACTGATATCCTTATACTACCTCTGCACGAATTCCTAG
+
6669?<66606>?9:::,...)......)...555=555553-8---)-)-----8?:BCDECD<;98>292999
@TP09X:00247:00873
GTCCAAGCTTCTGGAGGGATGGTAACCGACCATCCGGCACCCTTTTTCAATTCACCTCTGCACGAATTCCTAG
+
>>>@EBEECBEDC=<==8=HEBDAAEADEE@DEC>B@B:::0::::-5=0505533:BB?DDECB>E@C>DEE
@TP09X:00247:00876
GTCCAAGCTTCTGGAGGATGGTAAGTTTTTTTCGCAACGCTG
+
?DF>D?CCB6>A?::=8:>F7AA*..;8888(....)...8<
@TP09X:00247:00879
GTCCAAGCTTCTGGAGGGGTGGTAATGC
+
??>BIBEIF@ABC:::::).8288)...
@TP09X:00247:00887
GTCCAAGCTTCTGGAGGGATGGTAAGCACTACGTATCAGTCGGTCAAGTCTATCTACCTCTGCACGAATTCCTAG
+
CEEAIAEDD>BBD:A@B1:6D<@@:::6566555555.----)---)--------5=0:::3:=3::2:2:23>?
@TP09X:00248:00864
GTCCAAGCTTCTGGAGGGATGGTAAATACTACGTCGACT
+
FEE@D@DEEBEDD?===8:DB<:::1666..88......
@TP09X:00248:00879
GTCCAAGCTTCTGGAGGGATGGTAAATACCTCGTACTTACTATCATCTT
+
>6:5=?CEEBK>=<>>E?EDBB:::,:..).8...88)..5=555388)
@TP09X:00248:00894
GTCCAAGCTTCTGGAGGGATGGTAAACTACGTCGCACTATCG
+
6<<;CBCCG@DED@DDG<DAEB:66,6..........88...
@TP09X:00248:00897
GTCCAAGCTTCTGGAGGGATGGTAACGTCGGTCGTTTAGCATA
+
001+/+//.)..86<BI?DFD@>>+1...8).....)......
@TP09X:00249:00850
GTCCAAGCTTCTGGAGGGATGGTAACGTCGTCG
+
LDD>C>DCB=BC@;==:10A<90/)........
@TP09X:00249:00852
GTCCAAGCTTCTGGAGGGATGGTAACATTACGTAGTAACTGGTTCGATTCTTCTACTACCT
+
8>>=D@D::06?=4:66,6660..)...).....8..).660505=::6..)...---828
@TP09X:00249:00860
GTCCAAGCTTCTGGAGGGATGTAACTACAGTCAG
+
..>+:5:::06<D@FFM?E=:6.).1........
@TP09X:00249:00869
GTCCAAGCTTCTGGAAGGGATGGTAAA
+
66:5:4:CC<C::4:3:6,6882...)
@TP09X:00249:00872
GTCCAAGCTTCTGGAGGGATGGTAAGACTAGTGTAT
+
...282D>G>=@E:::=1<CF6A>+0/.........
@TP09X:00249:00878
GTCCAAGCTTCTGGAGGGATGGTAACCGTCCGCCCGTTCAGAGCAAACTATTCACCTCTGCACGAATTCC
+
CDC?EAEBB>CBB=CBB=CEEBKEAE4:::0666,6>066B:::::,::::4::6066.......).282
@TP09X:00249:00886
GTCCAAGCTTCTGGAGGGTGGTAATCACATATTTACC
+
6<<;C;DBB6B=>;?DI?EMAB<*.00....--)3:-
@TP09X:00200:00901
GTCCAAGCTTCTGGAGGGTGTACTTGACGG
+
:6:0606EF?B?@0:::,6666..)....2
@TP09X:00200:00927
GTCCAAGCTTCTGGAGGGATGGTAAGACTACGACCACTTCG
+
DDDBIAFDEADHDACCC;>.>2>A).........)...155
@TP09X:00200:00932
GTCCAAGCTTCTGGAGGGATGGTAACCGAACGTTCAGACTGTATATACAATTTCACCTCTGCACGAATTCCTAG
+
8..+:<C:606660:66,66?9?D<606?066>666666666666....)..)...)...8.6666060606=8
@TP09X:00200:00941
GTCCAAGCTTCTGGAGGGATGGTAATGCAA
+
DCC>EBKEE?DDEADDC=>..+0/)....)
@TP09X:00200:00944
GTCCAAGCTTCTGGAGGGATGGTAAACGACTGCCGGTAGTTCTCTAATTCACCTCTGCACGAATTCCTAG
+
A>=8<BEDF>BBEAHEF8DEGB=::1/......).)....).....).188B@CCDCDDDDD@D@C@CDC
@TP09X:00200:00945
GTCCAAGTTTCTGGAGGGATGGTACCTCGTGACTGATTCCTTAGT
+
E>:3:<:66,66651A<6;8>)...)........66606060666
@TP09X:00201:00901
GTCCAAGCTTCTGGAGGGATGGTAAACGACGTCGACATGTTCGACATATCA
+
C==8>AFEEBDEFAHKH=D==86DD6666666666666660666.......
@TP09X:00201:00912
GTCCAAGCTTCTGGAGGGATGTAACTACT
+
GLFAEAFDDAGDE>66:,:666;0.....
@TP09X:00201:00925
CGTCCAAGCTTCTGGAGGGATGGTAAATGCACCTAACCTTCCGCTCAGTAATTCACCTCTGCACGAATTCCTAG
+
CCCD@DAFFE@DDD@DGG<CCC@DDD>DBBBD=<<8<=?=C?BBB<<<GG8;:;>B99;;DCCDEEAFAE@CCC
@TP09X:00201:00944
CCAAGCTTCTGGAGGGATGGTAACTAGTACTGATTT
+
.).28.0+..865550:5:05:455555555....)
@TP09X:00202:00908
GTCCAAGCTTCTGGAGGGATGGTAACCTAATGGCCGACCGTTCTGTCACTATTCACCTCTGCACGAATTACTAG
+
DDD@D@DDF<CDDAEEE?DDD@=<8=>BDADD@D@DDDBDD@DECCCDDDDE@DDDADDDCCCCCD@D@::ACD
@TP09X:00202:00925
CGTCCAAGCTTCTGGAGGGATGGTAATGACCGTTCGGTATGTTGTTAGTTATTCACCTCTGCACGAATTCCTAG
+
>>EH<C>@::4:::45@A6=;C@DD?ED:<3::3:@293A384:D?C?C:3929@?2<<EFEDDDD?D@E?BBD
@TP09X:00202:00939
GTCCAAGCTTCTGGAGGGATGGTAAATTTGTCT
+
...1818;<1:::8:EF?>>>>/0.)10+....
@TP09X:00203:00925
GTCCAAGCTTCTGGAGGGATGGTAAATTTTTTACCCGACTGGTCAATCAATTCACCTCTGCACGAATTCCTAG
+
FDDADBEEEACCE?DEEBD=>;:AA1:::::*:ED?DFE==;=EF@DCD>B>BDDAEBBBDDCCE@D@D@DDE
@TP09X:00203:00935
GTCCAAGCTTCTGGAGGGATGGTAAAATGACC
+
:::5:;AAA=B=>8=EG1:6B;://1(....)
@TP09X:00203:00944
GTCCAAGCTTCTGGAGGGATGGTAACTTGACTTGCCGCTCGGTTAGTCTATTCACCTCTGCACGAATTCCTAG
+
H>>:=@D:=<=DD@DGG=DBD@EFADDACBCA;CC;A@?::4::?@CB==>?CCE@<=<B:<==::@4:8:@@
@TP09X:00204:00902
GTCCAAGCTTCTGGAGGGATGTAATAGCACG
+
6<>;?BEIHBFFDAHGL><11..).......
@TP09X:00204:00904
GTCCAAGCTTCTGGAGGGATGGTAAGCTACTACTGTT
+
=..-.?A/1).10*...)..FB::86...8....88)
@TP09X:00204:00907
GTCCAAGCTTCTGGAGGGATGGTAACTAGACCGACCGGTCAGATTGTTAATTCACCTCTGCACGAATTCCTAG
+
E>>=>IIGE@DDD@DEE?EEEAEEA===DDD<==>@DBDDDEDD?CDAD@C?CDD?CCCBDDDDDAE@D@ABB
@TP09X:00204:00909
GTCCAAGCTTCTGGAGGGATGGTAATGTCGTGTTCACCGGACGAGCCTCATTCACCTCTCGCACGAATTCCTAGC
+
6::066>CFAD=:3:>@;8>>901+........).;818)......).5==><..2..------3::=6:-3533
@TP09X:00204:00910
GTCCAAGCTTCTGGAGGGATGGTAACCTACCGTTAAGTCGTCGTGTCTAATTCACCTCTGCACGAATTCCTAG
+
E>>=?BEEE@DEDADDE?DED@ED@DADDEADD@K<A;<0....8.<=D>DBLFEAEEEDDDADGAG@D?=>=
@TP09X:00204:00913
GTCCAAGCTTCTGGAGGGATGGTAACCGCTAACGTCC
+
8..).+/AGAHFMA>>?<>DDB00+0)....)...82
@TP09X:00204:00923
GTCCAAGCTTCTGGAGGGATGGTAAGCGTTACACTAA
+
E>>:>@FCD@CDE?KDD>DEEAEE<0...)......)
@TP09X:00204:00940
GTCCAAGCTTCTGGAGGGATGGTAAGTTCATAACG
+
F==5>AEFGAEFDADDD>DGF?>8)0.)...1)..
@TP09X:00204:00942
GTCCAAGCTTCTGGAGGGATGGTAATGACGCTTACCA
+
EGK@EBFFHBEDDACCC<<6D@660:66./..)..).
@TP09X:00204:00944
GTCCAAGCTTCTGGAGGGATGATAAGTAAGAGACCGTAACCGG
+
BDB4:4:::=BDD@EEG;>?DDDD@BBB?=<.882800).)..
@TP09X:00204:00947
GTCCAAGCTTCTGGAGGGATGGTAAGCAGCTTCCCGAGCGGTTAGTTGAATTCACCTCTGCACGAATTCCTAG
+
E>>:>BLKLAEDD@DFF;>>>8=B?BDEDED@DE>DDDDD23-:3:-3E<C?BFE@F<<<BECCC?D?D@DCB
@TP09X:00205:00900
GTCCAAGCTTCTGGAGTGATGTAGCTTA
+
><=8==CBC?@EC4://0........).
@TP09X:00205:00905
GTCCAAGCTTCTGGAGGGATGGTAAGCCCGACCGGGCGCTCGTTTTGCATTCACCTCTGCACGAATTCCTAG
+
H>>;>BEFLBDDD@DEE?DFF?CC>CCH;=:B8::,:??BBCEEE8DB>>:>EE;===>DEDDDAE@D@CCC
@TP09X:00205:00906
GTCCAAGCTTCTGGAGGGATGGTAAATGACTATTCGTTTTACTTTTCTCAATTCACCTCTGCACGAATTCCTAG
+
D>?;>CKBC?BDD?DDD?DDD@DEF?FBBBBD@<@::::):?CCE;A=AGAEAB;87:>>>BBBCCAEAF?CCD
@TP09X:00205:00911
GTCCAAGCTTCTGGGGGATGGTAAACAAACGGTCGTTAGTTCTGGTTCATTCACCTCTGCACGAATTCCTAG
+
CCCAFCEFE?A:6666-:::5:::1:BB8DE@DK>=:==:3:@@4:4:::5=DD@DCBCEEFEEBD@D?BBB
@TP09X:00205:00937
GTCCAAGCTTCTGGAGGGATGGTAAGCTTACCGTATGGATTATGATAATTCACTTCACCTCAT
+
DCC>CAFIFBDEE@DDF>D=:4:B3...)..).....)..).8>666050555505550533-
@TP09X:00206:00935
GTCCAAGCTTCTGGAGGGATGGTAACTAGCCGTAAA
+
G===?AECD@DCC>ELL?DDE@BF4.....)...8)
@TP09X:00206:00938
GTCCAAGCTTCTGGAGGGATGATAAACGGTTAGCCGGAGTTACGTCGAAATTCACCTCTGCACGAATTCCTAG
+
C>?;>BFDB9A::4.88)../..88).606066606<666>>66<=66D,5056606<<BCCEGG?C?C<=>D
@TP09X:00207:00912
GTCCAAGCTTCTGGAGGGATGTAAAATCTTAC
+
DEDAE@DA>2>..).88181:6666)6..)..
@TP09X:00207:00920
GTCCAAGCTTCTGGAGGGATGGTAAGAAAAGCTTCTGTCCGTTCGGTAAATTCACCTCTGCACGAATTCCTAG
+
EEG@D>CCF<DDEACCC>BAB=CB>CDDD;DDD@CCDDDABB>BC?CDE=B=BED@DAAA=CBEFAE>C>CFE
@TP09X:00208:00902
GTCCAAGCTTCTGGAGGGATGGTAACTACCGTTCGTTCGTTTGGTAGCCGTATTCAACCTTCTCGCACGAATTCCTAG
+
EEEADAEFD<CCD@FEC>DDE@DD@A@::4:60666=BCED>@30../)....2.606060666666566:@>EA=<6
@TP09X:00208:00904
GTCCAAGCTTCTGGAGGATGGTAAC
+
:=:06>DBE?A01*11+.881.0).
@TP09X:00208:00918
GTCCAAGCTTCTGGAGGGGATGGTAAACTACACATT
+
@::066>::06?@;::::)66CB.01).......8)
@TP09X:00208:00933
GTCCAAGCTTCTGGAGGGATGGTAATCGATAGGCG
+
CCC>EAGFLAFDD@=::1:AB;::366.....)..
@TP09X:00209:00904
GTCCAAGCTTCTGGAGGGATGGTAACCGGACGTTTAGTCGATCCAATGATAAT
+
FDC>CAD::06:=4=EH<BCA;@@4:5:9:66>>6>66666..).)....8).
@TP09X:00209:00905
GTCCAAGCTTCTGGAGGGATGGTGAATA
+
DBA5=4::66:::::::10106...)..
@TP09X:00210:00914
GTCCAAGCTTCTGGAGGGATGGTAACACGTCGTCTGCCGATTT
+
A::4:6>>>6@::0:@@,:6C<6:06@.........828.666
@TP09X:00210:00937
GTCCAAGCTTCTGGAGGGATGTAAAGT
+
FCC>EBEDEBEFEA...+00...0)0.
@TP09X:00210:00947
GTCCAAGCTTCTGGAGGGATGGTAAACGTCTACTGATTGTCGGTACCGTTATACT
+
C==4:>D::8<::3>FF>CCE>../+/......8..6066660.88)..)...88
@TP09X:00211:00907
GTCCAAGCTTCTGGAGGGATGGTAACTTTCGTTCGTGTTGATTTATCCTTATTCACCTCTGCACGAATTCCTAG
+
A==5=@ECD@CED@DDD<A::5::066C:>>B8<6::.)....)...).).50566<:::6:65650:2:25::
@TP09X:00211:00948
GTCCAAGCTTCTGGAGGGATGGTAAACTTCCGTA
+
F==8>@FKLBEDC@EDE=@A@;:10)..).)...
@TP09X:00212:00905
GTCCAAGCTTCTGGAGGGATGGTAACCATCGTACGTGCTGATTCGTACGTA
+
CCC@D@ECFAEDC@DFE?EDD@>=28)............6.8)........
@TP09X:00212:00922
GTCCAAGCTTCTGGAGGGATGGTAACACTCGAACTC
+
B==:?CGHGAE::0:::,6CB<>>+/......).6.
@TP09X:00212:00937
GTCCAAGCTTCTGGAGGGATGGTAACCACTTTACCTTTATTACTGCCATTCACCTCTGCACGAATTCCTAG
+
=>>:>BIFE@EEEACCC>CED@DC56066:6,6:566,660666::45@05<D@DCC=<=CCC?EBIBDDD
@TP09X:00212:00948
GTCCAAGCTTCTGGAGGGATGGTAACGTACCGGTTGTTC
+
DDD@EBEEE@DDEADDE?D=<5:B4:...818).)..).
@TP09X:00213:00902
GTCCAAGCTTCTGGAGGGATGGTAACTACTACGCACTAC
+
FCC>CBKEFAFDD@DEE>DDDAEG>88............
@TP09X:00213:00903
GTCCAAGCTTCTGGAGGGATGTAACCTAGAC
+
>>=8=<A>B>BBB=CFC,666..)/).....
@TP09X:00213:00906
GTCCAAGCTTCTGGAGGGATGATAACCGACCGTTTATTCAGACTATTAAATTTCACCTCTGCACGAATTCCTAG
+
E>=;>AFFL@DDC@HEE?EF=>>G@EBDDE>CCK?EE>BBBCDEEE>CC/::/:::;@8339@8::;A-32999
@TP09X:00213:00910
GTCCAAGCTTCTGGAGGGATGGTAAGTGCCCGATCACTCCGGTCGGACTTATTCACCTCTGCACGAATTCCTAG
+
H>>;=BHFFAEDD@DEE>CGGAB?4:55.0)...-....).)53:6:88)--)-886?=>=CHFFE=B=B@DDD
@TP09X:00213:00917
GTCCAAGCTTCTGGAGGGATGGTAACCTTCCTACAC
+
>6:56BE?C?C>>3==F,66>66:0.).).)...88
@TP09X:00214:00913
GTCCAAGCTTCTGGGAGGTGGTAACCGTCGTAGTAACTGTA
+
=>>>CCKCC?CDD@6::06606@6>666666666.).....
@TP09X:00214:00917
GTCCAAGCTTCTGGAGGGATGGTAAGTGCAACGAC
+
E>><?BKFLAEBB?CGM?E>?8:C6.....)....
@TP09X:00215:00925
GTCCAAGCTTCTGGAGGGATGGTAAACGTGCTAA
+
:==8>BEEEBDDC>KLF8=>>0.>8)....8..)
@TP09X:00215:00937
TCCAAGCTTCTGGAGGGATGGTAAATTCTGTC
+
0606AFDD@KGC>CKF?A>>910.).).....
@TP09X:00215:00947
GTCCAAGCTTCTGGAGGGATGGTAACTAGATCGTTG
+
E===>BECG?CDD@GFF<BCKBA>)0........).
@TP09X:00216:00910
GTCCAAGCTTCTGGAGGGATGGTAATATCCGAACGTTTCGTTAGTGCATAATTCACCTCTGCACGAATTCCTAG
+
6666>9?6:06::::::166606:0:600+//)....).8C03333:::3-3:=5503:8-/--?A<C?D=BB>
@TP09X:00217:00908
GTCCAAGCTTCTGGAGGGATGGTAACTACCGGATGTTCGGCAACTTTTAATTCACCTCTGCACGAATTCCTAG
+
E==8=@EA@6@=<3=EE<EDD?DHADDDDAEBFD==<>CAEE>BDLL;E?C=>>EAEDDDEDDDC?DBEADDD
@TP09X:00217:00918
GTCCAAGCTTCTGGAGGGATGTAAACCGCAGTCGTCACT
+
CCD@DBFEE<E::3:6C:>6668>*.).........666
@TP09X:00217:00947
GTCCAAGCTTCTGGAGGGATGGTAACATACGTAGT
+
...>CAAEE?CCE@DDF8@::06?3..........
@TP09X:00218:00901
GTCCAAGCTTCTGGAGGGATGGTAATACTGTAGA
+
D==4==CED@DDD9>?F?AFF7..)..8......
@TP09X:00218:00902
GTCCAAGCTTCTGGAGGGATGGTAATTGTGTACGAATAACCGGTTGGTAATTCACCTCTGCACGAATTCCTAG
+
:::56<B66:6::3:::1:DH@EDAE<::555555>:C?B@:?A?=601).).8:-333333:>D@D@D@<<:
@TP09X:00219:00906
GTCCAAGCTTCTGGAGGGATGGTAACTTGACCAA
+
?>CBKBIEGAEDC?CBB<BAC<::0..)...).)
@TP09X:00219:00915
GTCCAAGCTTCTGGAGGGATGGTAAGTCTAACGTCGCACTT
+
FDC>CCEKFBFCB>CDD>DED<BC3:5666066;;55...)
@TP09X:00219:00933
GTCCAAGCTTCTGGAGGGATGGTAAACCACTGACCTAA
+
8>>>C?E<<1<//).882.1:0::6,.2......)..)
@TP09X:00220:00933
GTCCAAGCTTCTGGAGAGATGTAAGCTGTCCCTACCAACCGTTTATTTTATTCACCTCTGCACGAATTCCTAG
+
C>>:>AEGL?FDDA=.10....8)..8A:::,66B0606066>,6666)6505::9=535553::4:3:7<=E
@TP09X:00220:00941
GTCCAAGCTTCTGGAGGGATGGTAACTGAACCTCGAC
+
A::5=@EDG@FDEACB@1:::0:A:@;..+1*.....
@TP09X:00220:00943
GTCCAAGCTTCTGGAGGGATGTAACCAACC
+
D>>8=<DBB0:::4:::,666.818).).)
@TP09X:00221:00914
GTCCAAGCTTCTGGAGGGATGGTAAAGCGTCACGTCGACTCGGTCGACTGATTCACCTCTGCACGAATTCTAG
+
6==;>BFEK@DDE?DDK?EA@;::6,.........8..5:33-:3333333:6>BB;@BD3333-5)-)----
@TP09X:00221:00946
GTCCAAGCTTCTGGAGGGATGGTAACCGTCTTAGTCACTAT
+
>::5:AB6<=<B@;:::166606C>>7<<..)........5
@TP09X:00222:00948
GTCCAAGCTTCTGGAGGGATGGTAATTTTCACCAACCAACTGTTCGTTATTCACCTCTGCACGAATTCCTAG
+
CCEAECEDD@DDD@CCB=BCA;@@4:::/<DD@D@D?C?CBBB=?::6<<8<DM@DDDDCCDDDAD@D@CCD
@TP09X:00223:00908
GTCCAAGCTTCTGGAGGGATGTAACTCCGACTGTCAGTTACT
+
:6:0:06>>>B?<6000).....266606668......)655
@TP09X:00223:00918
GTCCAAGCTTCTGGAGGGATGGTAAATGACCGTTCAGT
+
66:4=>::<>BBB;>=G>CCC>:::1::682..)....
@TP09X:00223:00919
GTCCAAGCTTCTGGAGGGATGGTAATCTACGGACGTCAGC
+
C>>:>CLIEAEDDAGEE>DDF@AA::6....)........
@TP09X:00223:00927
GTCCAAGCTTCTGGAGGGATGGTAA
+
CCC>DBLIFAEDDACCC?CCF>===
@TP09X:00223:00937
GTCCAAGCTTCTGGAGGGTGGTAACTTCTACAACTGTTACGTTGTATTCACCTCTGCACGAATTCCTAG
+
A@@;C466>?CDE@KHH><<06B0660666660666605888)....)..6066C6<<DEE@D@D?<=:
@TP09X:00223:00939
GTCCAAGCTTCTGGAGGGATGATAACTTTCTGACCATACGGTTACCCTTATTCACCTCTGCACGAATTCCTAG
+
B>=8>@CEG@DDEAEEM?CC>66A6:::,6666>6>>A::5:>:::1:5:CAFEEAFEEDDDDDF@D9<8<=B
@TP09X:00224:00906
GTCCAAGCTTCTGGAGGGATGGTAATGACCGCGGTACGGTAGCA
+
>660<ADFD<C::4666,6::0<DAEEDD?=882....)....-
@TP09X:00224:00907
GTCCAAGCTTCTGGAGGGATGGTAACCGTA
+
8>>>C=C::8<BC>C>>)/..).82826..
@TP09X:00224:00934
CGTCCAAGCTTCTGGAGGGATGGTAACTGACTGGACAGTTCGTTTTACAGTTATTCACCTCTGCACGAATTCCTAG
+
@CCE@D?C==4::C4:::0:::-33-6=655::7<DGDA;.--88(-----)-8)---)-::3:;CDE>D>C<;<:
@TP09X:00224:00938
GTCCAAGCTTCTGGAGGGATGGTAAATCTTGACTTACCGTACGGTAGTCATTCACCTCTGCACGAATTCCTAG
+
D>><>CEEKBDDD?DEF?CCEBDEC6;::566BB9CC?DE===>DCDDEFH@EEDABCCDFDBBB>B:B@==>
@TP09X:00224:00944
GTCCAAGCTTCTGGAGGGTGGTATTGGCCGTTTGGTAGGGC
+
88>+0)66>>C>=+...)..).6D@E@D0666,.)...82.
@TP09X:00225:00907
GTCCAAGCTTCTGGAGGGGATGTAAGCGC
+
>BB>C@KILAEA@;.//.(....8)..66
@TP09X:00225:00914
GTCCAGCTTCTGGAGGGATAGTAATGTTTCCTCCTGAAACGGTCAATTGATTCACCTCTGCACGAATTCCTAG
+
:::068/.).1/)...)..6:6:0::?F?G;::4:::6,6;965.282...).88288-8<B833>=-32:93
@TP09X:00225:00928
GTCCAAGCTTCTGGAGGGATGGTAAAGATACG
+
DDC>EBIFE@DDA?HKK?C01)...)......
@TP09X:00226:00911
GTCCAAGCTTCTGGAGGGATGGTAAGTTCTA
+
DDDADBFEE:ADEAEEF?D:/+10+..)...
@TP09X:00226:00912
GTCCAAGCTTCTGGAGGGATGGTAACTATACGTAT
+
FDDADCEED?ECEAFEGBECB;<>)0.....8...
@TP09X:00227:00904
TCCAAGCTTCTGGAGGGATGGTAATCCAGCTTTAC
+
8<=BAEDEBFCC>CDD>DCEA::3..).....)..
@TP09X:00227:00915
GTCCAAGCTTCTGGAGGGATGGTAAGAGTCTAC
+
8..+1?H=><=FD@LLI;>.828>)........
@TP09X:00227:00920
GTCCAAGCTTCTGGAGGGATGGTAATCCCTTATGTCCGAGCGGTTGGTAATTCACCTCTGCACGAATTCCTAG
+
>?>>CCIEDADBB6CB@8@AA;@?::::1::?C@::4:????7=9>@EE<=9=DE@BBBDDDEEE@E@D@DDD
@TP09X:00227:00923
GTCCAAGCTTCTGGAGGGATGGTAATTCCTTACCTAACGTCGTTGAAATTCATCCTTCTCGCACGAATTCCTAG
+
:::5:<CAC?BB@;:::166DACC4:00).2..)..28./...)...)-288@:1B8>B/.--...).).288:
@TP09X:00227:00934
GTCCAAGCTTCTGGAGGGATGGTAACGACGGACT
+
8..*06;A>=B==3:A?6@6606CA.....)...
@TP09X:00228:00902
GTCCAAGCTTCTGGAGGGATGGTAAATCCGTA
+
A::5:;AA>6@::3:::1:AB;:..)..)...
@TP09X:00228:00928
GTCCAAGCTTCTGGAGGGATGGTAACCTCTAC
+
...+171:=;=>D@DEF8:::0.;*0).....
@TP09X:00228:00943
GTCCAAGCTTCTGGAGGGATGGTAAACTACCGTTCGGATGGTCCAGCAAATTCA
+
>>>>EBLLF@DDEADDD>DFF>:::,::::0::06?6:::3:63....8).)..
@TP09X:00229:00928
GTCCAAGCTTCTGGAGGGATGGTAAATTAAACAACCATTCGT
+
E>=8=AH:=:6A?::::,66B<DEF=C:??8::0/)..)...
@TP09X:00229:00938
GTCCAAAGCTTCTGGAGGGATGGTAAAGCACTTCC
+
...+::,66?9BEE>BBC<@A@>101).....).1
@TP09X:00230:00913
GTCCAAGCTTCTGGAGGATGGTAACCTACC
+
6666A6>BB?DDC@FC4...)..).)...)
@TP09X:00230:00930
GTCCAAGCTTCTGGAGGATGTAATACG
+
8..*:<DDDAEBC<10+.....)....
@TP09X:00230:00942
GTCCAAGCTTCTGGAGGGATGTAACACTTACC
+
EDD@KBEEFAEEGAEFH?><;..)....).60
@TP09X:00230:00948
GTCCAAGCTTCTGGAGGGATGGTAACCTGCTCGTTTCG
+
C==4:<DCD?BDD=CBF8=<6<CE0:06.......)..
@TP09X:00231:00926
GTCCAAGCTTCTGGAGGGATGATTAACCCGA
+
001+.2???>B>>;0GK+11>10).).8)..
@TP09X:00231:00939
GTCCAAGCTTCTGGAGGGATGGTAAGAATGAC
+
D@B;C;ACC?DDE?DDD8A:/+./7..)....
@TP09X:00232:00930
GTCCAAGCTTCTGGAGGGATGGTAAACGGTCATCCGTTAACTACCGTATATTCACCTCTGCACGAATTCCTAG
+
?==;>CFEG@ECB>CBB8BEC;A>>)1.).88.:9=D@D@DCCC9<<BBCC?CDE?CCE=??CCM?D?D9<=<
@TP09X:00232:00939
GTCCAAGCTTCTGGAGGGATGGTAAATTAACGTACCGAACTC
+
66606<@>B>BCC8==E<===@B?;6;6;).....)..)...
@TP09X:00232:00940
GTCCAAGCTTCTGGAGGGATGTAATCCTTAACTATCACTTTGTCACGTATTCACCTCTCGCACGAATTCT
+
A::56AD?D@DFE@D>>*101..)..)6060665555555,5555..---28>><>6........).)..
@TP09X:00232:00944
GTCCAAGCTTCTGGAGGGATGATAAGTCCC
+
A::0606::06::4:@@8?11...)....)
@TP09X:00232:00948
GTCCAAGCTTCTGGAGGGATGGTAATCGTACCTAACGTTCGA
+
@::5=BHDA?A::0:>?6CKD<>>)1/...8)..).550555
@TP09X:00233:00912
GTCCAAGCTTCTGGAGGGATGATAACCAACCATTTGGACGTTTTTTGGGCATTCACCTCTGCACGAATTCCTAG
+
LEE>C>CEGAFD=9:::1:BBBBB@CBEBFADDD>D>AA::::::*:?8AAB>CEIAECAAEGDDD@D@DADDD
@TP09X:00233:00920
GTCCAAGCTTCTGGAGGGATGGTAAGAAACATCGAAGTGG
+
FDDAFADDGBEC=;CEG>DEEA>==8881......18..)
@TP09X:00233:00921
GTCCAAGCTTCTGGAGGGATGGTAAT
+
666066>@@066:3666,.8>60.).
@TP09X:00233:00927
GTCCAAGCTTCTGGAGGGATGGTACTTACCTA
+
DCB=CADEE@DHEHIAA6<..)....)..)..
@TP09X:00233:00929
GTCCAAGCTTCTGGAAGGGATGGTAAACCTACG
+
6665606>>6>A<+0).8288=9.66,.)....
@TP09X:00233:00935
GTCCAAGCTTCTGGAGGGATGGTAAACGTACCA
+
F>=:?CLLLBEBB>CDD<A::5:0/)/....).
@TP09X:00233:00947
GTCCAAGCTTCTGGAGGGATGGTAATTCCTTCCGTACTAGTTGAT
+
A::5:<D::06::3:::1:FB<EE4:4::?5:3:6555...)...
@TP09X:00234:00900
GTCCAAGCTTCTGGAGGGATGGTAACCCGTACACTCGATTGATCG
+
66:366>66066606??6>>F<::5:6,6666666666.).....
@TP09X:00234:00902
GTCCAAGCTTCTGGAGGAGTGTACTAG
+
:::566>6606::4:>066........
@TP09X:00234:00905
GTCCAAGCTTCTGGGAGGTGGTAAGCGCAGTAGTA
+
D>>;>@EDE@DDDD>DEBED@6606..........
@TP09X:00234:00908
GTCCAAGCTTCTGGAGGGGATGGTAACCGTACGTTCAGTCACTATCCCACATTCACCTCTGCACGAATTCCTAG
+
==:5:;A>C>BCEAFEFG;EDD@DE<A4:::A>B0<=>>=BB>;655,5:>?6<==ADACC>=::F5:5:;:::
@TP09X:00234:00929
GTCCAAGCTTCTGGAGGGATGTATACTCGACGTGAC
+
E>=:>BILLBHDD?CC@8@B:66666...8......
@TP09X:00234:00933
GTCCAAGCTTCTGGAGGGATTGTAAACGCTGAACGAATGACCATTAACAAATTCACCTCTGCACGAATTCCTAG
+
DCC>CBH::066606::,66B@6::,6666:F4:::3:::B4:::?>:::0:4:CD@DCCCDDDCC>D@DADCC
@TP09X:00235:00920
GTCCAAGCTTCTGGAGGGATGGTAACGTACCG
+
8..)07>:6;<CC?BBB1:::0:/*.....).
@TP09X:00235:00923
GTCCAAGCTTCTGGAGGGATGGTAACTTACTGGTCGGTTATTAGGTCTTATTCACCTCTGCACGAATTCCTAG
+
6<<?E@CFE@E::4:AB<BEFBBB>==:>CEDA6<=8<6;D>552:::4:505>G>DDEGFED..-/6=7..0
@TP09X:00235:00945
GTCCAAGCTTCTGGAGGGATGTAACTACATCGCTATTCT
+
FGC>CBFFFBFEE@CDD>C>=<D@>......8....)..
@TP09X:00236:00907
GTCCAAGCTTCTGGAAGGATGGTAAGGAGCTACCTGCAGCAGGTCGGAT
+
?<:8>ADKLAECC3:5:56@@>CD<<86;566:05?>55553----)--
@TP09X:00236:00912
GTCCAAGCTTCTGGAGGGATGGTAAACTGAGCGACTGGTCGTTAATAAATTCACCTCTGCACGAATTCCTAG
+
HDD@D@DDEAE==;>EF?EFFBEEE<CCEE::===::@DA@@4:4:::,:6==DAECBCGFFDE@DAEABBC
@TP09X:00236:00925
GTCCAAGCTTCTGGGGAGGTGGTAAATC
+
A6:06066?9A::::):A:/1+011+..
@TP09X:00236:00926
GTCCAAGCTTCTGGAGGGATTGTAACCTAACG
+
LDD@E>CCE@DE=?A886..)..8).)..188
@TP09X:00236:00934
GTCCAAGCTTCTGGAGGGATGGTAACTACATAACC
+
8..-1AEEE@DDD8=>B<BCF;A@40......).)
@TP09X:00236:00935
GTCCAAGCTTCTGGAGGGATGGTAAAG
+
BCC>D@FDFADFEA...+0.1)..0+.
@TP09X:00236:00946
GTCCAAGCTTCTGGAGGGATGGTAAATCCCGTCC
+
666069??@?B::4:::1:6A<:00).88)...)
@TP09X:00237:00901
GTCCAAGCTTCTGGAGGGATGGTAAACGTCCGCCTTCGATTTAGAGAGTAACTATTCACCTCTGCACGAATTCCTAG
+
C>=8>BGFKAEC=9=::1:::0666,:...2..).)...88)66;;555505553-355055@3:<CED@E@E?===
@TP09X:00237:00903
GTCCAAGCTTCTGGAGGGATGGTAATCCACTC
+
GGFBICFEEBEDD@EDD>A>>*0/+..)..8/
@TP09X:00237:00911
GTCCAAGCTTCTGGAGGGATGGTAACACTACCGTCCGTTAAGTCAGATTATTCACCTCTGCACGAATTCCTAG
+
=>D@FCFEEAEEE@DDD>DDB=CE8<=>=<C?DHEA./)/200.88..)5505::AE<<<?::::3:28@DED
@TP09X:00237:00914
GTCCAAGCTTCTGGAGGGATGGTAAGACCCGTGACGTAA
+
:<:?E@EEEBCDC@GKL>CBEABA56666,6655555.)
@TP09X:00237:00919
GTCCAAGCTTCTGGAGGATGGTAACTCAACTGA
+
...+.).88)..=6DD;=<C6;<)....)....
@TP09X:00237:00931
GTCCAAGCTTCTGGAGGGATGGTAACAGACTGGTCGTTGGTCCTATATTCACCTCTGCACGAATTCCTAG
+
C::3:5:::06::4:::1:DF<<;6...88..)....18)5505555A<3<=?DDBBBBBBC?B@DA>><
@TP09X:00237:00932
GTCCAAGCTTTCTGGAGGGATGGTAATGGACGA
+
8..)/7>::6,6@@<ABB<0.07>>*0.)....
@TP09X:00238:00904
GTCCAAGCTTCTGGAGGGATGGTAACTTGACTTGG
+
:>>4:<B::06::0:66,6::0682..)....)66
@TP09X:00238:00916
GTCCAAGCTTCTGGGGAGTGGTAACGTCTATCG
+
>6:0<9?A>066666)666:0:A4111......
@TP09X:00238:00924
GGTCCAAGCTTCTGGGAGGGATGGTAAAACTGTCTACTAATCCGTTTGTTTAATTCAC
+
.).>>>>>FH<B:::,::6,66B<6:::)6.........1881...)...)6060655
@TP09X:00238:00925
GTCCAAGCTTCTGGAGGGATGGTAATCGGTCGTCG
+
FEC>CCKFFAFCB>CCD:=>D;<;61..)......
@TP09X:00238:00928
GTCCAAGCTTCTGGAGGGATGGTAACG
+
8..*:;ADA9B::3110+0AF+..)..
@TP09X:00238:00949
GTCCAAGCTTCTGGAGGGATGGTAACGACCA
+
6665:;6666@::4:@B166606.)....).
@TP09X:00239:00914
GTCCAAGCTTCTGGAGGGATGGTAAATAATTACGTCAAGC
+
=>>>DCLLFBDDDAEEE>@AA;::6,..).)......)..
@TP09X:00239:00919
GTCCAAGCTTCTGGAGGGATGATAATTACCCTAC
+
D>>=?CLKMBE<<;>ELBA>>>//+.).881...
@TP09X:00239:00926
GTCCAAGCTTCTGGAGGGATTGTAATACACATGTAACTGAACGGTCGGTA
+
H==8=4:B@:B??::::1:CBBBB8=::::A=::D@<<>D=?:-333-33
@TP09X:00239:00927
GTCCAAGCTTCTGGGGAGTGGTAATCTTACTC
+
DCC@ECFFE@CBBAB8>=0A9A>+...)....
@TP09X:00239:00948
GTCCAAGCTTCTGGAGGGATGGTAAGCCATGGTAC
+
E>>;?BLGFAFDDAKDD?DF>7>8)..)...)...
@TP09X:00240:00900
GTCCAAGCTTCTGGAGGGATGGTAACTGTCGACTCGTCGAT
+
B::5:;AA>>BCC>GEG?FEFBBA<6:66666.........
@TP09X:00240:00924
GTCCAAGCTTCTGGAGGGATGGTAACTACGTACGTATTATCGATGCTTAATAAACTTCACCTCTTC
+
8>>>CBEEF@D>><?LM>EDF@.0)............)666655556050555,5:?555053-)-
@TP09X:00240:00938
GTCCAAGCTTCTGGAGGGATGGTAACCAATGTTTGGTAACTTCGGTGAACCTCACCTCTGCACGAATTCCTAG
+
:6:;C@DKE@FDE;:::1:6>66:060606666,606606606606650606...18......8828282.55
@TP09X:00240:00942
GTCCAAGCTTCTGGAGGGATGGTAAATGACTGTACAGTTATCTAATTTCGAGATTCACCTCTGCACGAATTCCTAG
+
8>>?EBEIEAEFEA>>>;>FHAHCE1:66........0)...--)33)333336666606;?E:===B:@;B>DCA
@TP09X:00240:00949
GTCCAAGCTTCTGGAGGGATGGTAACTTCGACCAAACGGTCCGCACAGGTACACTTCACCTCTGCACGAATTCCCTAG
+
:<=8:<DDD@DEE@FEF?>==A=:01<*....)..)6;9==?6.....)...66606..1.....66666>066,666
@TP09X:00241:00916
GTCCAAGCTTCTGGAGGGATGGTAATCCTTTAACGC
+
><=5=>FA@0:660:::,66?9?B06.)..).)...
@TP09X:00241:00936
GTCCAAGCTTCTGGAGGGATGGTAACCGACTGTTCAGTCCACAGTAGGAATTCACCTCTGCACGAATTCCTAG
+
:::4=BHEFADBB@CCG>CED;AB4:3:ACADE<CB:::06;;5:::056:65::5:=CCCCEDD@D@E>===
@TP09X:00242:00904
GTCCAAGCTTCTGGAGGGATGTAACCACTGGA
+
8..).?ACE@DDD@EFF-/0/.=7828...).
@TP09X:00242:00916
GTCCAAGCTTCTGGAGGGATGGTAACTACGTA
+
>B>;CAECC6>A?4:66,66>6::5.......
@TP09X:00242:00917
GTCCAAGCTTCTGGAGGGATGGTAACTACGAACGT
+
8..+06;>>:@::4:::,:DB;A>+/.....)...
@TP09X:00242:00919
GTCCAAGCTTCTGGAGGGATGGTAATCTAACTGAGCGGTCGGACCGTACCGACTTCACCTCATTCGCACGAATTCCTAAGC
+
><=8=@FED@DCC@CFF>DBA;::0....)..88666<?<606>0666;6655505==955550553335C:=9=035055
@TP09X:00242:00935
GTCCAAGCTTCTGGAGGGATGGTAAATCCCGTACTGACTGTTATTTCTATTCACCTCTGCACGAATTCCTAG
+
A::5:0:66>A??>:::166B<6./).0/)......6:6660666,6>66066606>;6<=DDF?C<B::::
@TP09X:00243:00925
GTCCAAGCTTCTGAGGGATGGTAAACCGAGCGTTCAGTTCA
+
8..-/CEFEBE=::A?,6<HB:::1:5666>..).8.0)..
@TP09X:00243:00927
GTCCAAGCTTCTGGAGGATGGTACAGTTAACAAACGTTCGTTAAGTCATTCACCTCTGCACGAATTCCTAG
+
6664:>DCC6A>=)..)...)..666@>F<:::1666>C65;<:=AA::255:6:CDDDDDDD9<9:@@@:
@TP09X:00243:00930
GTCCAAGCTTCTGGAGGGATGGTAATGACTACGTAC
+
8>>?GCEDDADDDAEEE?DEF;A<).......8...
@TP09X:00243:00937
GTCCAAGCTTCTGGAGGGGTGGTAACTCTCTTACCGGATTGTTACTTGTTTACGACTTCACCTCTGCACGAATTCCCTACG
+
...+07>.1).88):=EE:CCADC:>8....)..).).8188)6550555,55....)..82.6666555506066,6656
@TP09X:00243:00945
GTCCAAGCTTCTGGAGGGATGGTAAACTCGCCGAA
+
66606:@668<BB<:66,6660666,6666.)..)
@TP09X:00244:00922
GTCCAAGCTTCTGGAGGGATGGTAAGCTTACGTACTAACTG
+
8>>>CBFGFBFDD@FFF>CCA5:::;66066......)...
@TP09X:00244:00931
GTCCAAGCTTCTGGAGGATGGTAACCTACGTATTCGTTCGATTCATGAACTTATTCCACCTC
+
EDDAD@E::066606:4..82.1).).......)..B9666@05555505;05.18)..)..
@TP09X:00244:00932
GTCCAAGCTTCTGGAGGGATGGTAAACCGATCAGTCGGTCGGCACAAAAGTATTCACCTCTGCACGAATTCCTAG
+
>664:<B::8<==3>EE>CDL@=::,:4666666@6606660..8888(...-1-..)5555::BBC?E@D@DEE
@TP09X:00244:00941
GTCCAAGCTTCTGGAGGGATGGTAACCGTATAGTC
+
8..-.BFGF?DEE@EEE?EEEA:/+.)........
@TP09X:00244:00943
GTCCAAGCTTCTGGAGGGATGGTAAACTGGCCGTATGG
+
=./->@EED@DDDAFFF<BCLBEDF1:..+1).....)
@TP09X:00244:00948
GTCCAAGCTTCTGGAGGGATGGTAAAGCT
+
:::;C;:==>B@F3:::,6881.10)...
@TP09X:00245:00900
GTCCAAGCTTCTGGAGGGATGATAAGTCGGGAATGTTGTACGCACATTGATTCACCTCTGCACGAATTCCTAG
+
E??=>BFAA=B::4:EB8AA::::0:5::6,505??3<>CCDECBBC>>@B=:::;@:::::::=::@EA>?>
@TP09X:00245:00917
GTCCAAGCTTCTGGAGGGATGGTAATACTGACTATCAGT
+
EEEAFAEDE<BDEADEF>>A86;>)/.8...........
@TP09X:00245:00942
GTCCAAGCTTCTGGGGAGTGGTAACCACTGACCGTCATAAATTCGATTCACTCTCGCACGAATTCCTAG
+
?==:>AFEEAEDFMM;?>:A>:1*.)...8..).....??,60665@65.......---559B<@=<:5
@TP09X:00246:00904
GTCCAAGCTTCTGGAGGGATGGTAACTGTCGCGACTT
+
>==8=AECC>B@?::::1:AA3::A...........)
@TP09X:00246:00906
GTCCAAGCTTCTGGAGGGATGATAAGAGCTGACCGTATTGCCCGGCCGGTATTCTACCTCTGCACGAATTCCTAG
+
8.0+=@DDD@DED@//0+0A0..8180:56?AA4....)..828;C=?6>::3:366066>6<>EEGAG@E@==:
@TP09X:00246:00912
GTCCAAGCTTCTGGAGGGATGTAAACTCTCGTACATTCTAATTCGCTTATTCAACCTCTCGC
+
8..+.6>:606660:DD1:::666,666666666666666060655;05595.).28...--
@TP09X:00246:00917
GTCCAAGCTTCTGGGAGGTGGTAATGCGTCGTACTGATACGTTCAGCTACTTC
+
DED@F>DC@6>:::1::06606.)...........888...82.--88888)-
@TP09X:00246:00928
GTCCAAGCTTCTGGAGGTGGTGATACT
+
...).288>>>>;6./).8288.....
@TP09X:00246:00931
GTCCAAGCTTCTGGAGGGATGGTAACTAACCGGCCAGTTAGGGTAGCGTATTCACCTCTGCACGAATTCCTAG
+
DED@EAEFEAEDD>C@B1:6686C>E::4:0606:@66066;6;>666<;A?BCDABBCB>>>DDAE@B<B?:
@TP09X:00246:00938
GTCCAAGCTTCTGAGGGATGGTAAGTTCTCCTAA
+
>>?BICEEDBFCDDLK=D?1)0A+..)...)..)
@TP09X:00246:00939
GTCCAAGCTTCTGGAGGGATGGTAAGACCTTCGCTACCGAATGACCAGTATTCACCTCTGCACGAATTCCTAG
+
D>=8>@EFLADDDADDD:CCCBGFABBB?C>CDDEDF=>?BKEEE?DCFFD@DDEBCCCCEFD88).)/+0A<
@TP09X:00246:00940
GTCCAAGCTTCTGGAGGGATGGTAAGAGTTACCA
+
<<<*.)6??9CDD@DDD?DKE7>8)/...)..).
@TP09X:00246:00942
GTCCAAGCTTCTGGAGGGATGGTAATGTCTCTTTCCCGTGAGCC
+
>::5:<BCA6@::4:DD8BEL8::46666....).8)......)
@TP09X:00247:00900
GGTCCAAGCTTCTGGAGGGATGGTAAAATGTTTCCTAACGTCTGGTTGGTAATTCACCTCTGCACGAATTCCTAG
+
IACC>C>CCA=B<:3=CC=CFGBEDED8A:::,:06:365CB:69=;=@EE<>;>CC?ECFDDDD::3::B@DEE
@TP09X:00247:00904
GTCCAAGCTTCTGGAGGGATGGTAAACTTCTT
+
GGCBICFFEADB?::::,66@:.11)..)..1
@TP09X:00247:00912
GTCCAAGCTTCTGGAGGGATGGTAACACATCCGA
+
DCB;A;C::06::4:CB8@::0..).....82.:
@TP09X:00247:00913
GTCCAAGCTTCTGGAGGGATGGTAAGCGCGTTCGGTACTGTTGTCTTTATTCACCTCTGCACGAATTCCTAG
+
.::06A@BB6>::4::B,6::068)/.....).8).55555033555,5505??066B<==>>EAG@C?>>>
@TP09X:00247:00915
GTCCAAGCTTCTGGAGGGATGGTAACCGCACGAACGTA
+
:6:46<666?CCB>DHH;>>G@D8=8)......)....
@TP09X:00247:00916
GTCCAAGCTTCTGGAGGGATGGTAAGCCAAC
+
AB@;C;C::86::4:::166B:88)..).).
@TP09X:00247:00918
GTCCAAGCTTCTGGAGGATGGTAATCTACGACGTATGATCATCCTTAT
+
..0)66>@@:@::4::366>6>C06666555555.88..----)3-33
@TP09X:00247:00921
GTCCAAGCTTCTGGAGGGATGGTAAAACAATTGACTGGTCGGTCCGTCTATTCACCTCTGCACGAATTCCTAG
+
GGFAE@DDE?DDE@DDD>CDA;@@@A4@B>C>ECEDD@DDEADD?DDDDEE@D>===CCBEEDDD@D?C?CED
@TP09X:00247:00931
GTCCAAGCTTCTGGAGGGATGGTAAATGTT
+
B::3:5:6606::4:66,6.82.10)...2
@TP09X:00247:00932
GTCCAAGCTTCTGGAGGGATGGTAAGAACCTATTGTCTAGGTCGGGTAAGTCATTCACCTCTGCACGAATTCCTAG
+
::@;C;ADD>BBC4:::1:6CACC?@@4:066:0555=:505555,--)--.--)-551>@;933833-318:883
@TP09X:00248:00918
GTCCAAGCTTCTGGAGGATGGTAAGGTCTCTACCAACTAGTCGGCAATATTCACCTCTGCACGAATTCCTAG
+
ECC>K@EFFBFCC?DI@DED@DE@B@CCC@=:<8<9:ACDBCC@DA<A:<8=DDAFGEBBBDDEAEACABBB
@TP09X:00248:00924
GTCCAAGCTTCTGGAGGGATGTAACGTAGCT
+
E>=8=@E::06::4:@@1:::.8)/......
@TP09X:00248:00927
GTCCAAGCTTCTGGAGGGATGGTAAGCTCGCAGCTGTCTTCCCCTGTTTTATTCACCTCTGCACGAATTCCTAG
+
ECC?CBFEGADDCAEDE?EDE;::86??FDEDCCCDDDD@EEG;@6666/:@>DDD@DDCBBBCCE@E@D?BBB
@TP09X:00248:00936
GTCCAAGCTTCTGGAGGGATGGTAACCGGTAGTC
+
B>>3:;B::066:3666,66B6><28).).....
@TP09X:00249:00909
GTCCAAGCTTCTGGAGGGATGGTAACGTACGTACGA
+
CCC>ECEGE>BCH@EED?D>A6:60......8....
@TP09X:00249:00921
GTCCAAGCTTCTGGAGGGATGGTAAAAAACCGAACGTTCAGTAGTTAATATTCACCTCTGCACGAATTCCTAG
+
EDDADBCCC?ECEAFEE>ECC>666666)66>>6BDICLEDDDEE:><>>KAFEE>CEFHFCCCEBE>C>>>=
@TP09X:00249:00923
GTCCAAGCTTCTGGAGGGATGGTAACGTGTAGCATCGTGACCCTCGATTCACTTCACTCT
+
EDD@D@DED@E<<4=EE<DEGBED06...............8).66660666.2......
@TP09X:00249:00925
GTCCAAGCTTCTGGAGGATGATAACT
+
DDE@DCDDC@FDEA/0+.....8)..
@TP09X:00249:00927
GTCCAAGCTTCTGGAGGGATGGTAATACGCGCTAACTGATCATTCGTTATTCACCTTCTGCACGAATTCCTAG
+
:::5:06FEBDDE@C@@8@::4:>91.......60666666669??C065056606066666688).).)...
@TP09X:00249:00942
GTCCAAGCTTCTGGAGGGATGGTAATATTCTAAGCGA
+
E>=:>AFFDAF>=;?KE?DDIAB?:?6.)...)....
@TP09X:00200:00953
GTCCAAGCTTCTGGAGGGATGGTAAGACTACT
+
IDC>DCLGLAEDD?DDL?A>>2..*.../.0.
@TP09X:00200:00958
GTCCAAGCTTCTGGAGGGATGGTAATCCGACTCGGTT
+
:::5:36A>6@CB?EDM>CCDA=:06?066....).)
@TP09X:00200:00965
GTCCAAGCTTCTGGAGGGATGGTAACTCGTCTACCGTTCGGTGAGTTATTCACCTCTGCACGAATTCCTAG
+
L?>;?@DDD@DED@EEE>E==;<C@F8.......28>0666>>:6:0656;6606655;BBCD@B2:4:::
@TP09X:00200:00970
GTCCAAGCTTCTGGAGGGATGGTAACCTAAGCAGTCGGT
+
DDFBE<D::066=;:::,:@@<CH4:0..).......).
@TP09X:00200:00974
GTCCAAGCTTCTGGAGGGATGGTAATTACCGACCGCCCACACAAGACGAGATTCACCTCTGCACGAATTCCTAG
+
B==8>AEEKA>>=A>==;>DC;BF4:4:6065505==,6666.)....88.:4:::05:55@CC:B;:9=6>BB
@TP09X:00200:00981
GTCCAAGCTTCTGGAGGGATGGTAAATGTCCATTCGT
+
.::0606BEAKED@CBC=BBB<:::15:5505.)0.0
@TP09X:00200:00983
GTCCAAGCTTCTGGGGGAGTGGTAAACAAC
+
8..+.2...)/./;;8(/..828882.1+0
@TP09X:00200:00993
GCCAAGCTTCTGGGAGGTGGTAAACCTACTATACT
+
ME?C?CDFADDEHHCC?B><...).).....66=@
@TP09X:00200:00995
GTCCAAGCTTCTGGAGGTGTGAATAC
+
KED@E@GDF?C==9//+.....)...
@TP09X:00200:00997
GTCCAAGCTTCTGGAGGGATGGTAAGCCTCCAACGTGACATCGGCGTCTCTTATCACCTCTGCACGAATTCCTAG
+
:6:4:9CDDAEDD?CCD>DEGAGG@::4::06066666666660555....).--.3-3333A??BB=B=C?CCC
@TP09X:00201:00952
GTCCAAGCTTCTGGAGGGATGGTAAACCTTAACTACAACTGTCCA
+
>6:06066606B@4:66,6>>66:6,606<B066...).....).
@TP09X:00201:00958
GTCCAAGCTTCTGGAGGGATGGTAAACGCT
+
DCC>CCEEGAFED@C<A6>11).88)....
@TP09X:00201:00963
GTCAAGCTTCTGGAGGGATGGTAACCGAACGGTCGCTAATAAGCTGGATTCACCTCTGCACGAATTCCTAG
+
D>><AEBB>DB?8@BB<BBDA>=<??AA<:606>;:5:3:505...)..)..<AEFDDEEDDD@D>B?CBB
@TP09X:00201:00968
GTCCAAGCTTCTGGAGAGATGGTAAAAT
+
BDD@CAEGKA6:5066666550....(.
@TP09X:00201:00972
GTCCAAGCTTCTGGAGGGATGGTAAGCTGTCCGGTCACTCAATGGTCCTAATTCACCTCTGCACGAATTCCT
+
EEC?G@GDEADDC?CDE<B::3660566::606066666;;0:50560<60<@CBBAE=55;55..).).)-
@TP09X:00201:00980
GTCCAAGCTTCTGGAGGGATGGTAAACGTCGACTACC
+
?6:5:;BEEAEDD@>>>;=FF>01/)........660
@TP09X:00201:00989
GTCCAAGCTTCTGGAGGGATGGTAAACCCACTGAGGGACCGGTCGGTTAATTCACCTCTGCACGAATTCCTAG
+
KCGBEAFED?CDCA>=>;>EE?A@F1::1:6@B666,6>060666<B0:0606==@CDDCDDD==<>AKAEDD
@TP09X:00201:00999
GTCCAAGCTTCTGGAGGGATGGTAATCGAACTT
+
CBB=B;CEE?DDD>CBE?AGG60/)...8)..)
@TP09X:00202:00961
GTCCAAGCTTCTGGAGGGATGGTAAGCCACTCGGC
+
LA<+1+/..2A<;6:::1:CC@:.)..).....).
@TP09X:00202:00970
GTCCAAGCTTCTGGAGGGATGGTAACCTCGTTGGT
+
...).?>BB>CDC>CLK>?>>@EE060....).).
@TP09X:00202:00973
GTCCAAGCTTCTGGAGGGATGGTAAGATAACGACCGCCCGTTTATGTAAATTCACCTCTGCACGAATTCCTAG
+
EDFBFAEDD@DEDACBC=BCB@CEADCCC@CCCC@CED>CCD<BBCCDE>D9<;D@EB@@DDCCC>C?D?BCC
@TP09X:00202:00978
GTCCAAGCTTCTGGAGGGATGGTAATGCTGACAC
+
<::0<=BFF@DEE?AAA6=10)..)........8
@TP09X:00202:00981
GTCCAAGCTTCTAGAGGGATGGTAATATCTTACGACCAGTTATTCGGTTATTCACCTCTGCACGAATTCCTAG
+
C>><>@GKFAECCCDDF>CC@).090----)-33::-389233-3=:=-8::BBB8>=:5@:55:6:-32:::
@TP09X:00202:00986
GTCCAAGCTTCTGGAGGGATGGTAAATCGTATAATGGCCGGTCATTCGAATTCACCTCTGCACGAATTCCTAG
+
6665:6>CDADED@>==1=DD;>=H8@::::5:05-)-)-)-888)---)-)-882CCBBDDD==;=@D@CD=
@TP09X:00202:00999
GTCCAAGCTTCTGGAGGGATGGTAACGACCGACCGGACACTTACATCGGATTCACCTCTGCACGAATTCCTAG
+
>::5:6BBD@ABC;:::,66606E;=>FIBCCCAE<=>GEE@BBDDDD;==@=>=?CEEDCEFED;<8<7<??
@TP09X:00203:00950
GTCCAAGCTTCTGGAGGGATGATAATCCTA
+
:6606066BADDE@KDB8>01...)..)..
@TP09X:00203:00953
GTCCAAGCTTCTGGAGGGATGGTAACTTAGTACGTCATC
+
8>>?I?FDD<==C?CDE?BCA;::56:066666......
@TP09X:00203:00965
GTCCAAGCTTCTGGAGGGATGATAATGTCCTACGTCGACCTATGTCAGTTAATTCACCTCTGCACGAATTCCTAG
+
ECC?CBLEFADDD@DDE?F><66C05:5.)......-.0*55555555:050505..700//==???;A2:3:::
@TP09X:00203:00979
GTCCAAGCTTTCTGGAGGGATGGTAACCGTCCGGCCACTAAGGAAAAGGTATTCACCTCTCACGAATTCCTAG
+
0::469?666,6654::@6?AB;::4:5:::;@6>68...+.).88(;;;=F;=<D4:::333550503-333
@TP09X:00203:00989
GTCCAAGCTTCTGGAGGGATGGTAACTGACCGGTCAGATGCATCCAAAAATTCACCTCTGCACGAATTCCTAG
+
>>C>C?DEIAEDD@DFE?EDD?CD=:::AC5:4:::::::::559====)50533-3333:::::3:=B?EDD
@TP09X:00203:00996
GTCCAAGCTTCTGGAGGATGGTAACGAC
+
FDD@CAEDEAF==9..*.8828<+....
@TP09X:00204:00950
GTCCAAGCTTCTGAGGGATGGTAATTCGAACTAACAGTTAGTCAGGCGATTCACCTCTGCACGAATTTCCTAG
+
GEEAE=>?LBFBBCEF:A66066060666055505?::4:::::@6B;BB95===B?CBBBD==;=G=C===>
@TP09X:00204:00952
GTCCAAGCTTCTGGAGGGATGGTAAAGATCGA
+
EKDBL@GEE?DEEAFLF+0.0).88)0.....
@TP09X:00204:00953
GTCCAAGCTTCTGGAGGGATGGTAACATCGTCGATTGAT
+
6<C?EAFEDAEEEAIFE>B::0:;3/......8.60666
@TP09X:00204:00954
GTCCAAGCTTCTGGAGGGATGGTAACTTCGCATTAGTAGGATCACAAAATTCACCTCTGCACGAATTCCTAG
+
==E@F:?>F=C=><=@F8:=>8=F<DD:@::10+.88660:@>@::::/:4666<DEDFF>>>C>B@D@EF>
@TP09X:00204:00965
GTCCAAGCTTCTGGAGGGATGGTAATTGAGGCTACCGACCGGTAAGATGATTCACCTCTGCACGAATTCCTAG
+
=>A>DADEE@FDD@EDE>EDD@:60:055.)..==+.00)-2=81-/---8185?:>??:9::33:=6:<??>
@TP09X:00204:00969
GTCCAAGCTTCTGGAGGGATGATAATCCTT
+
DDD@EBEDI@DDD@AAA;A....8)..).)
@TP09X:00204:00995
GTCCAAGCTTCTGGAAGGATGATAACCAACCGTTCCGTTCTTTTTCGTTAATTCACCCTGACGAATTCCTAG
+
...BF>DDF<=>D?D::8=::66C0:5:4.)..).)..).....(.8C054:4::::)555555:A4:3::3
@TP09X:00205:00950
GTCCAAGCTTCTGGGGATGGTAACTCGCTGGCTTTTACCAAATTAAAATTCACCTCTGCACGAATTCCTAG
+
BBB=D>=:::B::::):66:60).0.8;.:0::::/:F5:=;>;BFF/:8:::<A===<CCBC?CBDBFDD
@TP09X:00205:00970
GTCCAAGCTTCTGGAGGGATGGTAAGTAGATCTACCGGTTGACCGTTTGATTCACCTCTGCACGAATTCCTAG
+
???@DBGEE?EDD@EEE?EDD@DD@EEDDDDCBCC@DCEACCF>CCD>EED>BAA=A<==EBBCG@D9=;<BB
@TP09X:00205:00976
GTCCAAGCTTCTGGAGGGATGGTAAACCAGACGA
+
8>>>E?DDEADDC?DDG?E==5:<8).)......
@TP09X:00205:00983
GTCCAAGCTTCTGGAGGGATGGTAACCTACGC
+
8..+0).BB<66506@@6;6:0660.1.....
@TP09X:00205:00984
GTCCAAGCTTCTGGAGGGATGGTAATGCCGTAGAA
+
BEE@B=B==8<DD@EEE>D>>:=191..).....)
@TP09X:00205:00997
GTCCAAGTTCTGGAGGGATGGTAATTGTCACCA
+
>=:;@;:6066:;BDD>AE>7<;*0).....).
@TP09X:00206:00953
GTCCAAGCTTCTGGAGGGATGGTAACTATCCGACTCGA
+
GFEBEBLEE?DDEAFEE>EEEBDE;.....).......
@TP09X:00206:00957
GTCCAAGCTTCTGGAGGGATGGTAAACCGTCGACG
+
FEFBFAFDDAECC>CIL?E>=40>>+0).....8.
@TP09X:00206:00969
GTCCAAGCTTCTGGAGGGATGGTAATAATATGACCGTTCAGTAGGTAAATTCAACCTTCTGCACGAATTCCTAG
+
888+0).BC<E::0:::1:FF@FC465055....)..).6556605=C6=956060606.......1:>C>...
@TP09X:00206:00988
GTCCAAGCTTCTGGAGGGTGGTAACCAC
+
DCC@E@>?>@C@@;:::1.8)..).).8
@TP09X:00207:00950
GTCCAAGCTTCTGGAGGGATGGTAAATTACTGGTCG
+
EDD@F@EFF@DDE@DDD;DDCA666,6066..*...
@TP09X:00207:00952
GTCCAAGCTTCTGGAGGGATGGTAAAGAGGCTAACCAGCCGACCGTTCAATTCACCTCTGCACGAATTCCTAG
+
?BB4:06A@6@:60666,666066;6::60566?DADDD@=<<>BB=CE6>8B<:2:===3;3?@6;6;055:
@TP09X:00207:00953
GTCCAAGCTTCTGGAGGGATGATAATATAACCGTTCGGTCGGTAGCCCTATTCACCTCTGCACGAATTCCTAG
+
DDC@ECFDD@DDD@EED=AAA@::066:?6B@EE@EG@D=<<>CEEG>DDD>BCC=BBB=>=CCFAI@C@CBB
@TP09X:00207:00955
GTCCAAGCTTCTGGAGGGATGGTAAATGCCTGTT
+
...9C;:>>?DDE>CDF=:..1/..)...)...)
@TP09X:00207:00959
GTCCAAGCTTCTGGAGGGATGGTAACGTTACTACTGGTTGTTAGCCTAATTCACCTCATCGC
+
FCC@CCEFE@DDE@DEG?D=:4:B566606......).).8)5560660606.82.......
@TP09X:00207:00963
GTCCAAGCTTCTGGAGGGATGGTAACTGAATGTTCAGTCGGAGATGTCCATTCACCTCTGCACGAATTCCTAG
+
D@A4=5:@D@CCBAFEE=FCK@DD@DDDD=BBC8==EEFE;==::::<:@?@=::>:::::::::4:3:4:FC
@TP09X:00207:00969
GTCCAAGCTTCTGGAGGGATGGTAAACGAATGGTCGGTTACTTTTCATATTCACCTCTGCACGAATTCCTAG
+
BBC=D@KDF@D@@;:::1:6:06::,:66<..)...).)..=@@)533AB:AEF@DDDDDDDDD@D?D?DDD
@TP09X:00207:00972
GTCCAAGCTTCTGGAGGGATGATGATACGTTA
+
8>=6<+0=B@DIE@AAL6>>.......8..).
@TP09X:00207:00996
GTCCAAGCTTCTGGAGGGATGGTAACTACTGGTCAGTTAGTCTATTATATTCACCTCTGCACGAATTCCTAG
+
FEFADADEEADECAEEG=BCC>B=+/.....)..66.2;......)...@9=BC?=???:::?A:A@E@C::
@TP09X:00208:00950
GTCAAGCTTCTGAGGGATGGTAAACGATCGACCGTTCACTTTTATCATATTCACCTCTGCACGAATTCCTAG
+
>>>F>F:<:<CBEEI>BCF@DDG?D>??EEEE?>:4:A::::/::B@C::4:::5:A@AED>>=@EHF?DDD
@TP09X:00208:00951
GTCCAAGCTTCTGGAGGGATGGTAACTAATTACGAATGACCATTCAGTTATTCACCTCTGCACGAATTCCTAG
+
>CD@FAKEF@DDEADDD>DEEAEEACCB?D8=>EF@B>>>>CBA::::4::4:@C>CCEDDCCCE>B=B=BBC
@TP09X:00208:00978
CGTCCAAGCTTCTGGAGGGATGGTAAAGTGAACGAACCAACCGTTCGCTGTAATTCACCTCTGCACGAATTCCTAG
+
66:60606::05==:CDD<>>>2:::)33-818.0).75)---8288CBABA>C<:::2::99>>9998>.929:9
@TP09X:00208:00987
GTCCAAGCTTCTGGAGGGATGGTAAACCTACTACGGC
+
...?E@EEDAE==;?DE?FDDADGC11).......).
@TP09X:00208:00988
GTCCAAGCTTCTGGAGGGATGGTAATACGTACTGTCCGGTCGGTACCGAATTCACCTCTGCACGAATTCCTAG
+
>>D@DBHEE<DDDADCC>BDE@EDABDC==>FCCCE?D?BBAADCD?EEAD?D==;<BBBDDDDEAE@D@CCC
@TP09X:00208:00989
GTCCAAGCTTCTGGGAGGATGGTAAT
+
8==6A+/=B<B:::,660...).8).
@TP09X:00209:00956
GTCCCAAGCTTCTGGAGGGATGGTAATCGCTACTAG
+
...0+:4:6606::4>EE8@AD4:.)..........
@TP09X:00209:00961
GTCCAAGCTTCTGGAGGGATGGTAACCGACTCGCCGGTAGGGTTGGTAGATTCACCTCTGCACGAATTCCTAG
+
CCCBGBFDD>CCDAEKK>FDD?DD@DADDDDDDD@DADDDD:D@DACCDDD=BBD?D===EDDDE@E?B>DED
@TP09X:00209:00968
GTCCAAGCTTCTGGAGGATGGTAATACC
+
EDD@D@DEF@D882..).88288)6/0)
@TP09X:00209:00970
GTCCAAGCTTCTGGAGGGATGGTAACCGAACGGTCGTCTTGTGCTTAATATTCACCTCTGCACGAATTCCTAG
+
ABC=B@EEC?DBB=BDB8?=:5:?4:36606606C;A??465<CDAFABBB@<>=>BBD>>=B?C;?4:4:::
@TP09X:00209:00985
GTCCAAGCTTCTGGAGGGATGGTAAACCTCTACGTCG
+
8>>6<9A::0<DD@EFI?E663:::,:;0........
@TP09X:00209:00994
GTCCAAGCTTCTGGAGGGATGGTAAACGTTACGTCG
+
8..*16AEDAEDD@DEE?EFFAA==+...)......
@TP09X:00209:00995
GTCCAAGCTTCTGGAGGGATGGTAATACACAGTCC
+
DCKBEBGEE>CCE?CDF?AAA6>;)...888...)
@TP09X:00210:00953
GTCCAAGCTTCTGGAGGGATGAGATGGCCTTA
+
:66066>?B9?::4::6,666666650600+.
@TP09X:00210:00977
GTCCAAGCTTCTGGAGGGATGGTAATAACTA
+
==KBEBCCC@EEDAEA>6>10).8)..)...
@TP09X:00210:00979
GTCCAAGCTTCTGGAGGGATGGTAATAAAACT
+
A::4:;DCD@EEE8==<8.88288)..88(..
@TP09X:00210:00981
GTCCAAGCTTCTGGAGGGATGGTAATCCGCTTGTAGTG
+
:6:36<CEEAFEF@EFF?C::0:60682...6//....
@TP09X:00210:00994
GTCCAAGCTTCTGGAGGGATGGTAAACTGACCGAACGTACATTAGTCAATTCACCTCTGCAACGAATTCCTACGT
+
:=:5=ABDD?CDE@DDL?E@@:000+0.8881>>666:6...18...82=9BDC?6668..).88).).)66666
@TP09X:00211:00957
GTCCAAGCTTCTGGAGGGATGGTAAGCTCGCGCGATCATCATACTATATACCTCTGCACGAATTCCTAG
+
DDEAFBEEGBICE?666,6660./)//....66666@::66CC:665555DADBAADDEEEAC@D@DDD
@TP09X:00211:00960
GTCCAAGCTTCTGGAGGGGTGGTAGACT
+
CCC?CCKLK>CBD>0000)11)......
@TP09X:00211:00962
GTCCAAGCTTCTGGAGGGTGGTAATCATACA
+
====C>BEE@><<::::11<9A<+.......
@TP09X:00211:00970
GTCCAAGCTTCTGGAGGGATGGTAAGTCTTCC
+
FBB8=;=FE@HBB>CDF?A>>7..*....).)
@TP09X:00211:00973
GTCCAAGCTTCTGGAGGGATGGTAAATCTAACC
+
F==5=?DDD@DDIAEFD?C6:06;;,....).)
@TP09X:00211:00988
GTCCAAGCTTCTGGAGGGATGGTAAGCGTCGCGTATT
+
>>>@GADED?DDF@DDE>C@@::60565555555..)
@TP09X:00211:00989
GTCCAAGCTTCTGGAGGGATGGTAATTACCGTGAC
+
8..-0?FEE>BDE?DCF?FGG@A=).)..).....
@TP09X:00211:00992
GTCCAAGCTTCTGGAGGGATGGTAAATACTTCG
+
C=:8>?CGI?DEE@=:=80..2>==+....)..
@TP09X:00211:00996
GTCCAAGCTTCTGGAGGGATGATAAAATCCGTCCTACCGTACGTTAGAAATTCACCTCTGCACGAATTCCTG
+
DCC>DBDDCAEED@DDD?DEBBBDHH;EDABBBAD<<7<>>B>>8>:99.929@C:BBBBBDBBB>D?E?DD
@TP09X:00212:00950
GTCCAAGCTTCTGGAGGGATGTAAAGATACC
+
====C@DFGBDDE@C@B8@:....).....)
@TP09X:00212:00955
GTCCAAGCTTCTGGAGGGATGGTAATTACCCG
+
8=86E-.<@AB:<4:@B<A<F91.+.)...).
@TP09X:00212:00961
GTCCAAGCTTTCTGGAGGGATGGTAACCT
+
:::5606666,6654:BA1..1).1+.).
@TP09X:00212:00963
GTCCAAGCTTCTGGAGGGATGGTAACCG
+
.6:3606??9?::4:66,66606.).).
@TP09X:00212:00964
GTCCAAGCTTCTGGAGGGATGTATACTACGA
+
CCC@DBEDC@EEF@>=:11/1....888...
@TP09X:00212:00969
GTCCAAGCTTCTGGAGGATGGTAACT
+
6663:06666?;<211+..818<*1.
@TP09X:00212:00980
GTCCAAGCTTCTGGAGGGATGGTAAACGCACCGACCGACCGGTTCGTAAATTCACCTCTGCACGAATTCCTAG
+
6664:ACDF@DDC>:::1:6:66::,::6AD?AED3://)1+.).888;;B?C<=9=CDCCB>>C-3-3-3C:
@TP09X:00212:00984
GTCCAAGCTTCTGGAGGGATGGTAAATACTATCGAGCAG
+
...)66>66;=FG@DDB1:::0666,656665.......
@TP09X:00212:00987
GTCCAAGCTTCTGGAGGGATGGTAATTTATTTGACCGACCAGTTGATTGATTCACCTCTGCACGAATTCCTAG
+
DEE@E@DEEAHDD@DEE>EFGAFH4::15::,55CA:<<4:::3:::3:::299>8>9;999C>?8B:A9B@B
@TP09X:00212:00988
GTCCAAGCTTCTGGAGGGATGGTAACGACTACGTTA
+
CDE@EBEEE@DDE@DDD>EEA;>=*.........).
@TP09X:00213:00956
GTCCAAGCTTCTGGAGGGATGGTAACACGTACTAG
+
1/1BL<>=D@CBH@EKE?A<F910+..........
@TP09X:00213:00961
GTCCAAGCTTCTGGAGGGATGGTAACCGGCGCCGCTAACAGCTCTTATTCACCTCTGCACGAATTCCTAG
+
A>=8=>>>A1810+...).8@6?@>F4:06..)....1.......).82;CC@DDFEFGEDC=@3:3:DA
@TP09X:00213:00970
GTCCAAGCTTCTGGAGGGATGGTAAGTTTACCCTTCGCC
+
BBD4:066606;?:BDF?EKAAAA?888)...).)...)
@TP09X:00213:00974
GTCCAAGCTTCTGGAGGGATGGTAAGCACTAACGAAT
+
:::5:;@::8<=E@EED?DAAA>=*......)..8)-
@TP09X:00213:00975
GTCCAAGCTTCTGGAGGGATGGTAAGTGTACTGTACGGTCAATCCGGTATCATTTCACCTCTGCACGAATTCCTAG
+
>::0606A@6;::4:::1:?A;::4:5..-------36::9-33-3898--...).8815=<A:::::5:4:5:E?
@TP09X:00213:00980
GTCCAAGCTTCTGGAGGGATGATAAAAAAGTCGGCCATTAGCGTCAGAGATTCACCTCTGCACGAATTCCTAG
+
A::4:8<DEAEDC?=<:1:FBB:::::6)5B=E@D9=<=BCCCCCD;<<@>:>99299999@=?A;B7;8<DC
@TP09X:00213:00983
GTCCAAGCTTCTGGAGGGATGGTAACCTAGTG
+
><=:>@GKLAEC@;:::,6BBA/.)0).....
@TP09X:00213:00988
GTCCAAGCTTCTGAGGGATGGTAAACACACTTCGG
+
B::4=4..8=A...>>;=AAA...)0.....2..)
@TP09X:00214:00951
GTCCAAGCTTCTGGAGGGATGGTAACCGAAC
+
CDD<F?CDFAEEDADDD<1.>71.).)..2.
@TP09X:00214:00963
GTCCAAGCTTCTGGAGGGATGGTAATCCACGTCTC
+
FED@D@DDG>CCC?CCD:CCEA>;*./).......
@TP09X:00214:00970
GTCCAAGCTTCTGGAGGGATGGTAACTTTACAACTATATACTGAATTCACCTCTGCACGAATTCCTAG
+
D6:3:06CC@EEC>EFF?EDA<::4...)...1.......66669?9CDD@D===DDDBC@B@D?=>:
@TP09X:00214:00972
GTCCAAGCTTCTGGAGGGATGGTAACCTACGTACAACTGATCGTACA
+
6660606>>866C<::6,66606=0606666666.)...........
@TP09X:00215:00956
GTCCAAGCTTCTGGAGGGATGATAAGATTAC
+
CDE@FBIDE@CDA@>>>6.....81...).8
@TP09X:00215:00960
GTCCAAGCTTCTGGAGGGATGGTAACGTGTAAGAGCTCTACGTGTCAATTCACCTCTGCACGAATTCCTAG
+
8>=>A?DFF>B?CA:::16CC<6:3/.....)........65555<=;<BDDD?DBB?:::::5:5:;::6
@TP09X:00215:00976
GTCCAAGCTTCTGGAGGGATGGTAATAACACTCGTACGGACGTAAACAATTCACCTCGCACGAATTCC
+
EDD@D@FFE>BBE@DDD?CDDADD<::400.......;188DDDD>DD=B4::>8BBB?DD<<88::C
@TP09X:00215:00995
GTCCAAGCTTCTGGAGGGATGGTAAGACGTTGACC
+
666069?>B>BCE@EEF>CK>6<<).....)../)
@TP09X:00216:00974
GTCCAAGCTTCTGGAGGGATGGTAACTCGACGCTACTATAC
+
CCC@DBFFEAEDC@DDD?DCB:@=9...8.....666....
@TP09X:00216:00975
GCCAAGCTTCTGGAGGGATGGTAACTACCTACA
+
DDAF@DBF@FEEA=::1:6:06>)....)....
@TP09X:00216:00977
GGTCCAAGCTTCTGGAGGGATTGTAATACGC
+
606><CAEDD@DEAA;;;6/0)..898/0//
@TP09X:00216:00979
GTCCAAGCTTCTGGAGGGATGTAACCTGCTGACTGAGACGTAT
+
D@A5>;>DDAKDD@DFG?E=:6C063:BA>.............
@TP09X:00216:00980
GTCCAAGCTTCTGGAGGGATGGTAACTAGACCGGCAGGGTACGCGCTGTCTCATTCACCTCTGCACGAATTCCTACG
+
CED@DBEFF?CCDAFEE<BBBAGH::66666<C:6666,6655555555553-.)...28.53:565@2:4:4::56
@TP09X:00216:00981
GTCCAAGCTTCTGGAGGGATGGTAAATCCATTAGA
+
DDE@DBEED@DDC>CDG?D??;::6,6.)..)...
@TP09X:00217:00956
GTCCAAGCTTCTGGAGGGATGGTAACTGTACTAGTTGGTCGGGTATAATGAATTCACCTCTGCACGAATTCCTACG
+
GGKAF@EEFA>>>AFFE?DEFADB0:66666666.).)....)....)55606@>>B>B666<::?@4:4:4:::.
@TP09X:00217:00970
GTCCAAGCTTCTGGAGGGATGATAAGCCTAATGACCGGCTAGTCAGAACATTCACCTCTGCACGAATTCCTAG
+
D::0606A?=BCG?=>>8:BC==>;;C>:68:@AA;A3::::::555033:-3-81---8/:6>B3:0::6:6
@TP09X:00217:00973
GTCCAAGCTTCTGGAGGGATGGTAATACGTCACTC
+
8::0<6BEF=A==8=BD>CBA;:1+........--
@TP09X:00217:00978
GTCCAAGCTTCTGGAGGGATGGTAACCGCTAGTACC
+
8..-/>DFKAEDD@DDD>DC@:;=).)........)
@TP09X:00217:00982
GTCCAAGCTTCTGGAGGGATGGTAAACCGCTAGTGCG
+
B::4:06@>6?::4:6>6;BEAD==)1+....8....
@TP09X:00217:00985
GTCCAAGCTTCTGGAGGGATGATAACTATCCGAACGGTTGTTTTTACATAATTCACCTCTGCACGAATTCCTAG
+
=DLBL==>D@B::0:::,:@A::66AA@CD?CI@>=4:A:::::-::FDE@D?EEDBEDDDEDDCB>C@DABBB
@TP09X:00217:00990
GTCCAAGCTTCCTGGAGGGATGGTAATGACTTAACGTCGTATCGTAGCCTT
+
A/1+07>11).).89>EE?KEE<::0655550505555555:333---).)
@TP09X:00217:00992
GTCCAAGCTTCTGGAGGGATGGTAACGTTGGACTC
+
DCD?EBDCC?DDE@DEE?DFEAE=)/..).)....
@TP09X:00218:00963
GTCCAAGCTTCTGGAGGGATGGTAAATACTGC
+
8./+16;..)...):CC,66.).882.....5
@TP09X:00218:00969
GTCCAAGCTTCTGGAGGGATGGTAAACTCTCGACCTG
+
>BB=C?DEEADDC?DEE?DCC@6::,666666..)..
@TP09X:00218:00970
GTCCAAGCTTCTGGAGGGATGGTAATGCGCTCCTACTTGA
+
HBC8>8=EE@ECB>CDD>DDC?AB8=.0.8..)..--)-8
@TP09X:00218:00973
GTCCAAGCTTCTGGAGGGATGGTAACGTACGTTAC
+
A::4:A666ACB??>=>;=FF<:1).......)..
@TP09X:00218:00983
GTCCTAGCTTCTGGAGGGGATGGTAACCCTACTTGCCGGCTGGTTATCGGATTCACCTCTGCACGAAATTCCTAG
+
B::4:::::4:66065DD;<=B>:.)0<+0...)..):066505055::25::ADDAEFDC>=<???8?=?;<<=
@TP09X:00218:00989
GTCCAAGCTTCTGGAGGGATGGTAACCGTACGTCGCACTTG
+
>=>?KAFIEAE<:4:AA8ABEACB:@@:....8......).
@TP09X:00218:00993
GTCCAAGCTTCTGGAGGGATGGTAACTACACGTAT
+
>=>AHACDC@CCCADDA8A=:0681..........
@TP09X:00219:00951
GTCCAAGCTTCTGGAGGGATGGTATACG
+
C::5:466606::4110+...)...8..
@TP09X:00219:00957
GTCCAAGCTTCTGGAGGGATGTAAATTACCTT
+
====CBFIF@EEE?DEFAG...88).)..).)
@TP09X:00219:00960
GTCCAAGCTTCTGGAAGGATGGTAAACAGCCCTTACTATCCGCTCGGTTATTCACCTCTGCACGAATTCCTAG
+
:::5:366C@DDD@D;=<=DCA:::166666,6ACE6<<B8=:EEE8=7:A:?::3<BB>ADB==9=AD@DCD
@TP09X:00219:00963
GTCCAAGCTTCTGGAGGAGATAATACGTAGCTCGTTGATCGGCCGTGGCTAACTTCATTCACCTCTAGT
+
CCC?E@ELLALDC@CE@D==8;)...........-)----3-3-333:99?96606..)...)......
@TP09X:00219:00972
GTCCAAGCTTCTGGAGGGATGGTAACGACC
+
:<==@;B:=866B4:::,66>6660....)
@TP09X:00219:00983
GTCCAAGCTTCTGGAGGGATGGTAAATACGG
+
B=>:>IEFD@EDD@DEE>A:1)...)....)
@TP09X:00220:00952
GTCCAAGCTTCTGGAGGGATGGTAACTAGTATCAACT
+
===>DBCED?CCD?DEL?I>=4:@:6........)..
@TP09X:00220:00963
GTCCAAGCTTCTGGAGGGATGGTAATCGTTCGACC
+
:=C;B=BBB9?::4:::1:::06828...)....)
@TP09X:00220:00977
GTCCAAGCTTCTGGAGGGATGGTAACCTAACACGTCG
+
>BC>DBLFD@DDDAFFC>C=<86EA>).1+.......
@TP09X:00220:00989
GTCCAAGCTTCTGGAGGGTGGTAAACTGAAGT
+
666@D?BCFA>=:?:::1:B501/)....)..
@TP09X:00220:00991
GTCCAAGCTTCTGGAGGGATGGTAACACTAGAA
+
FEE?C@CEIAEDC@CHI?E=<40=)0......)
@TP09X:00220:00992
GTCCAAGCTTCTGGAGGGATGGTAAA
+
:66066>>A8<=E;00>*/..)...)
@TP09X:00221:00952
GTCCAAGCTTCTGGAGGGATGGTAATACTGACGTGAT
+
CCD>GCLLE?CCD@DEF?FDE@8>)............
@TP09X:00221:00953
GTCCAAGCTTCTGGAGGGATGGTAAGTGAGCGGTTGGTAAGACTGCGTTATTCACCTCTGCACGAATTCCTACG
+
GGF>C@DDFACBB=CAA8@==8>D@BCBBBBC?D?CA8=6--.....8188;<<5@AA<;<AA@A+1+19<110
@TP09X:00221:00960
GTCCAAGCTTCTGGAGGGATGTAATGTTCCG
+
CBC=C=BCH@FDC@EDE?F...8)...).).
@TP09X:00221:00961
GTCCAAGCTTCTGGAGGGATGGTAACTACGTTCTGA
+
666066>66066;4:::16669660.....8)....
@TP09X:00221:00963
GTCCAAGCTTCTGGAGGGATGGTAAAGTCTAAC
+
C=:4:;ABA9B::3:AD8B>>6...).....).
@TP09X:00221:00968
GTCCAAGCTTCTGGAGGGATGGTAAATCCATACGTCCGATAGTAATCACTACCTCTGCACGAATTCCTAG
+
E?>:?BDCC@EDD@DCB8A::0666,6.2888;...288C@5550..---8818BBBEDDDD?C9;9<EE
@TP09X:00221:00995
GTCCAAGCTTCTGGAGGGATGGTAAAGTGCCTTAACGAACAATCAGTCGATTCACCTCTGCACGAATTCCTAG
+
6<C;@;B::06??:@CC<DDD@DCC1:555056:9:A:6:>2:5:55555C:CCD?DEDCECC>?<<AC;<=:
@TP09X:00222:00961
GTCCAAGCTTCTGGAGGGATGGTAAACACTGACAA
+
BBB=C@EBB>BED@DDD>CEC>:/0)0..0....)
@TP09X:00222:00964
GTCCAAGCTTCTGGAGGGATGGTAACCACCGGGCGTTCGGTTAAGAAGTTAA
+
8..)09<1.)...9@BD>CAA:::4:5::06@,:66<?@4:41+..).-).)
@TP09X:00222:00969
GTCCAAGCTTCTGGAGGGATGGTAAGCTACTGTCCGGTCTTTAACTGTTATTCACCTCTGCACGAATTCCTAG
+
DCD?C@EFFAFDD@EEE>CCCADDADBBCBCB::5:3:???=C@DDED>BB=B??=BBCBDEFBB>B@D@DDC
@TP09X:00222:00971
GTCCAAGCTTCTGGAGGGATGGTAAATGACGCT
+
>>>@EAF?=<>FE>CCD?DB>2...).......
@TP09X:00222:00986
GTCCAAGCTTCTGGAGGGATGGTAAACGACATTCGATTA
+
EKF@D@KDD@DDEAFDE?D@@<DDH8..1...2...60.
@TP09X:00223:00968
GTCCAAGCTTCTGGAGGGATGGTAAACCTGAACGACCGGCCAGTAGAACATTCACC
+
...+1=ADDAEED@DDD=DDGADDE>EB>?>B>>=C?D?A@B1/...).88)...)
@TP09X:00223:00999
GTCCAAGCTTCTGGAGGGATGGTAACCGTACGTTTCGTTCAGTTATTGGTTGGATTCACCTCGCTCGAAA
+
BCC=B>CCE?CCC@EEE<CEEAF=+1)......8)...)...5655056:05033:---)------555)
@TP09X:00224:00956
GTCCAAGCTTCTGGAGGGATGGTAAC
+
:6606B>>>><<<@=>8)...)..).
@TP09X:00224:00965
GTCCAAGCTTCTGGAGGATGGTAACCGACTGGTTGGTCCAACTACTTTATTCACCTCTGCACGAATTCTAG
+
DDF@DBLDD@DED@CB>BED><=;=>DFEEE@D@DAED@C@CCCCDD?DD<==B>B=>>EEEDDAE@DDDD
@TP09X:00224:00966
GTCCAAGCTTCTGGAGGGATGGTAAGAACACTTGTCTGTGGATTATTCCACCTACTTCGAC
+
666069?BC0:::::::1:DE@A=9<<+0...1.......)5505C>D;;-28---)--.8
@TP09X:00224:00970
GTCCAAGCTTCTGGAGGGATTGTAACCATCTGACGTTAGATTGA
+
...182=DD>BBE@DDE?::4:6;41*000.8.6..)....)..
@TP09X:00224:00973
GTCCAAGCTTCTGGAGGGATGGTAACGACTACTATGTATGCTTATCTACCT
+
8::060<DD?DDD@CCD?BEFA::0.........6665:556055....).
@TP09X:00224:00976
GTCCAAGCTTCTGGAGGGATGAGATCCTTACTGACTAGTCACTTTGAAGATTCACCTCTGCACGAATTCCTAG
+
KFF@D?DEE@EDD@DEE?DDC:6:::3605555:::?@::::::,::4:BE?ELE@DBBCDDDCB>B@D@DD=
@TP09X:00224:00979
GTCCAAGCTTCTGGAGGGATGGTAACCGTATGGCA
+
DDDBEBDDC@DDE@EDD?DDF>>=+.).....)..
@TP09X:00224:00983
GTCCAAGCTTCTGGAGGGATGATAACCTACCGTACCTATTAATGCTAGTGTACTTCATC
+
D=>8>AECF?DDD@AAA;A....828)...)....)...).2886666666..82....
@TP09X:00224:00989
GTCCAAGCTTCTGGAGGGATGGTAACTACCTAACTGTTCGGTCTATAGAAAATTTCACCTCTGCACGAATTCCTAG
+
...)6066>:A::4::6,6@@@DGAA101+..).8..)..).888::::::/:>6>>C6<=;8CCA:<3:9?3:::
@TP09X:00224:00993
GTCCAAGCTTCTGGAGGGATGGTAAGCAGCTCGCC
+
DDD@DBLEE@DDE?CCE>DED@..*1.........
@TP09X:00225:00950
GTCCAAGCTTCTGGAGGGATGGTAACGTACCACGAAGTAATCATCTTACTCA
+
CBB@GCKED?CCD=CBG?EED@BF5.....)..88286606555.81...8.
@TP09X:00225:00955
GTCCAAGCTTCTGGAGGGATGGTAAATAACTTCGA
+
6=<=CBCEG?CCE@CEE?EHH@:1/)..)..)...
@TP09X:00225:00968
GTCCAAGCTTCTGGAGGGATGGTAACCTCAAGACT
+
E=:4:;@:6066:4:::,:AA3::06066.)....
@TP09X:00225:00975
GTCCAAGCTTCTGGAGGGATGGTAAATGCCGT
+
>66:=BEHF6:::4:6D,66C>00.)...)..
@TP09X:00225:00991
GTCCAAGCTTCTGGAGGGATGGTAACTACCTACCGCA
+
>>C=B>DCFADFE=CBE?EDD??D0....)...)...
@TP09X:00225:00992
GTCCAAGCTTCTGGAGGGATGGTAACTCAACCGGGCGTCGTTTACTGAATTCACCTCTGCACGAATTCCTAG
+
BDE?C@DDD@DGM@CCC>CEE>BB?CBA@3:4::,::55CCC,<<66;6A;BDEAFCCB?==CD@A3<7:::
@TP09X:00225:00995
GTCCAAGCTTCTGGAGGGATGGTAAATCATACGA
+
DCC?D@KEE@DDD@EDF?AA>9//.)........
@TP09X:00226:00953
GTCCAAGCTTCTGGAGGGCTGGTAAAATACGCTTCTACGTCAAGCCTTGACTTAGTCTTATTCACCTCATTCGCACGAAC
+
D::4:4::60::/)...)...).888(8;6666055::555.)--)-)---818@333-3=-333-3888-3-----5)-
@TP09X:00226:00956
GTCCAAGCTTCTGAGGGATGGTAACTATGTCGCCTATTACCGAATTCACCTCTGCACGAATTCCTAG
+
??>AIC0011;10.8828CA;@@4:6:6666660666>AC>BA@D4==E@E=>>DDDDD@D@D@EEE
@TP09X:00226:00960
GTCCAAGCTTCTGGGAGGGATGATAATT
+
.::06066:066::,1;82=10..8).)
@TP09X:00226:00963
GTCCAAGCTTCTGGGAGGTGGTAAACCCACATAGC
+
.886;2...18101+:606@:;88)..).......
@TP09X:00226:00965
GTCCAAGCTTCTGGAGGGATGAGATGGTTTAACGACTCGCTCGGATAGCATTCACCTCTGCACGAATTCCTAG
+
FCD?DBDDF@>>=@FEE>DDB::::1)..).)....---8--54:??::::4:..).---/-5551;151033
@TP09X:00226:00971
GTCCAAGCTTCTGGAGGGATGGTAACATACGTAC
+
C>>8>@BCC@DEE@EFK?E::4:60.........
@TP09X:00226:00980
GTCCAAGCTTCTGGAGGGATGGTAACTA
+
8>>>D?DCC<<6@>:::,..82.1*...
@TP09X:00226:00989
GTCCAAGCTTCTGGAGGGATGGTAAATCGCTGCGGT
+
CDF@D@EFE@EBA;:::1:CC>:::,66......).
@TP09X:00226:00991
GTCCAAGCTTCTGGAGGGATGGTAACTTACTGAATGTTCATGACTAACATTCACCTCTGCACGAATTCCTAG
+
DCC>CBEDDAKEE?:::16660.8+..)...C81...)........288C;<.818...8.55A6:-:3:::
@TP09X:00227:00960
GTCCAAGCTTCTGGAGGGGATGGTAAAA
+
>>>?DADDD?A@=6.///(...28===)
@TP09X:00227:00962
GTCCAAGCTTCTGGAGGGATGGTAACTTACTGGCCAGCCGTTCACGCCGATTCACCTCTGCACGAATTCCTAG
+
C@C=C>CEE@ECB=CCC?CGHAHF;=:;@:6:<B0666066:@@@::4:::4:BB@EFECCCDCC?C@D@BAB
@TP09X:00227:00971
GTCCAAGCTTCTGGAGGGATGGTAACTGACGCTGCTCGA
+
FEDADAEEE@DDD?CDG?GCB@BE>66./0/........
@TP09X:00227:00981
[truncated: 5,393,432 more chars]
