# Supplementary material for: General and Genomic DNA-Binding Specificity for the Thermus thermophilus HB8 Transcription Factor TTHB023
Source: Biomolecules. 2020 Jan 6;10(1):94. doi: 10.3390/biom10010094 (PMC7022988; doi:10.3390/biom10010094)
Supplement: Supplementary file 1 [file biomolecules-10-00094-s001.zip › Data S2.txt]

>TP09X:00072:00861
TCCTTCCGTCCAACCGACCGGTTA

>TP09X:00076:00892
TGTTCGTTCTAACTTTTACTGACG

>TP09X:00077:00853
ACTTGCCGGATAGTCATTCGGTTT

>TP09X:00084:00853
ATAACCGTTCAGTTAGTTTTCCTC

>TP09X:00085:00862
CCTTCCGTTTGGTAGCCGGTAGCC

>TP09X:00086:00859
CGACCGACCGGTAGGTGCACAAGG

>TP09X:00088:00878
AAAATGCTTACCGTCCATTCATTT

>TP09X:00095:00887
CTTACCGGGCTTTCGGTAATGCAT

>TP09X:00108:00831
AGGGAATTAACGTCCGCTCGTTCC

>TP09X:00113:00834
TTCGGCCAACTAGTCGTTAAGTAC

>TP09X:00114:00843
GTAAACGGTCGGTCGGGAATCCAT

>TP09X:00119:00830
CCGTACAGTCGTTAAGTACTAAAT

>TP09X:00122:00836
GTCTGTCCATATGGTCGTTTAATC

>TP09X:00124:00838
ATCTAATAGCCAGTCATTCAGTTC

>TP09X:00127:00823
AAGCGCCCGAGCGACCGTTAAATT

>TP09X:00128:00843
TCGGTGTACGGACGGTCATTCAAA

>TP09X:00137:00827
CCGACTAGACAGTTATATTCGCAT

>TP09X:00148:00843
ACGACTGGTTATTCACTATGGTGA

>TP09X:00103:00875
CCGTCCGTTCGGATACTTTAGTCA

>TP09X:00110:00862
GTGACTGTTCGTTAGGTCAAACAA

>TP09X:00112:00853
GGATGACCGACTGTCCATTAGAGA

>TP09X:00113:00889
TTTACCATTCGTTCAATACTGATT

>TP09X:00114:00879
CTGACCGTTCGGTCTCTTTAGCAC

>TP09X:00120:00852
GTTACTTACTGGGCAATCAGTCGG

>TP09X:00121:00851
CCGACTGGCCGTTCCTCATACTAT

>TP09X:00121:00898
GTTGCTGAACGTTCAGTTAACCAT

>TP09X:00124:00852
GTTTGGTTACTGAACGACAGGTTA

>TP09X:00124:00881
TTGCGTACTGAGCGGTCGGCAGGC

>TP09X:00124:00888
CAACTCTTCCGACTGGTCGGCAGC

>TP09X:00128:00896
CCGGCCGCTAACTGTCCGTTCGGT

>TP09X:00130:00854
ACGGTCGTTCGTTAGAAAATTCTA

>TP09X:00130:00872
GGCATCCGACCGGACGGACATTAC

>TP09X:00136:00884
CTAAACAAACATCCATTTGGTGAT

>TP09X:00139:00877
CTAACGAGTGTCGGCCGGGTTACG

>TP09X:00144:00866
CCGACCGTTCGTTTCACAAGCTCG

>TP09X:00147:00884
CCGAACGCCCATACGTTTTTTCCT

>TP09X:00148:00891
GAAACCGAATGGTCAGTCTCCTAA

>TP09X:00102:00921
AACCCGCCCAACCGTTCGGTAGCG

>TP09X:00102:00922
TTCTTACCGAACGTCCGGTTCATT

>TP09X:00106:00906
TGCATCTGAATGAATGTTCGTTTA

>TP09X:00106:00914
GACTTAATGACTGGTCGTTATCTC

>TP09X:00108:00934
CCGACCATTCGTAAGAGTGCAACT

>TP09X:00109:00916
AATATAGTGACCTACCATTCGGTA

>TP09X:00111:00940
CGCACCTTCTGACTGGTCGTTATA

>TP09X:00113:00922
CTGTACGTTCGGTTGTTAATGTAT

>TP09X:00114:00912
ATGATCGTTCGGTATCTTAATACG

>TP09X:00114:00914
CTTCTACCGGCCGGTTAGTCTTTT

>TP09X:00117:00943
CATCTACCGACCACTCAGTCCCTC

>TP09X:00121:00931
CGACTATCCATTCGGTAGCGAGTC

>TP09X:00122:00911
TCTTAAGCCTGCCGGCCGTCCGGT

>TP09X:00124:00901
CCGACCGTTCGGCATAGCTCCATA

>TP09X:00124:00916
CATAACTGACCGGTCAGCCTTTCA

>TP09X:00125:00916
CCGGAGGTCCGTTTAGCCGTTCCA

>TP09X:00127:00921
CTACTAGTGACATCTGCCCTTTCT

>TP09X:00132:00902
CTGATCGTTCGTTAACTAGGATGA

>TP09X:00134:00906
CTAACCGGCCACTCGGCCTTTGTT

>TP09X:00136:00932
ATTACCGAATAGTCACTAGCTTGG

>TP09X:00137:00920
CTTGCCGTTCGTTTGGCACATTAA

>TP09X:00145:00919
CGCTGACCGAGCGTTTAGTCATTC

>TP09X:00147:00927
TCTACCGGCCATTAAGTAACTCTA

>TP09X:00113:00950
AGGCTAATGGCCGTCCGGTTTGAT

>TP09X:00116:00955
TTACAACCTACCGTCCGCTCACTC

>TP09X:00128:00969
TTGAACAGTCGGTTAGTTCAGAAT

>TP09X:00134:00950
GTAAGTTAACGTGCAGTCGTTCGA

>TP09X:00135:00994
CTATCCGAGCGTTCGATAAGTTTG

>TP09X:00137:00950
CCGACCGACCGCTCGATTTCGAAT

>TP09X:00138:00956
CTGTCTGGCCGTTCAGCCTCGAGC

>TP09X:00139:00989
GTAATTGTACGGTAGTTAAGATAA

>TP09X:00140:00996
GAAACCGACCGTTCATTTATACAT

>TP09X:00141:00956
CCGGTCCTCCGGTCAGCACGTTAT

>TP09X:00141:00984
CTAACCATTCGGTAATGTCTCCGG

>TP09X:00145:00977
ACTAGTTCTAACTGTCTTTAGTCT

>TP09X:00145:00997
AATAACGGCCATTCGGTCGGATCT

>TP09X:00141:01000
GTTTTCGTAATCGAATAGTCGGTA

>TP09X:00146:01001
AATACCCACTGACCGCTCGCTAGA

>TP09X:00156:00797
TTGAACGTTCGTTTACTTTATATA

>TP09X:00157:00778
ATGGCCGGTCGTGTGCCGATGTAT

>TP09X:00160:00755
GTGAGTCGACTCGCCGGTTGGTCA

>TP09X:00162:00793
GTAACCGTTCAGTAAGTCTGTCGT

>TP09X:00169:00795
TCGTCCGTTTAGTCAGCTGTCCGT

>TP09X:00187:00754
CTGACCGCTCGGCTGCCTTTTCCA

>TP09X:00191:00763
CCACTGTTCAATTCAACTAATGTC

>TP09X:00198:00780
GCCGACCTAACTAACCGTTCGCTA

>TP09X:00154:00833
ACTTACCGATTAGTCGGTTTTCCA

>TP09X:00159:00845
TCTTCCCGGACGGTCAGTTAACAA

>TP09X:00160:00840
CCTCTAAATTACTGGTTGGTCAGA

>TP09X:00160:00843
CGAACCGAACATTCGGTAGGTTAG

>TP09X:00162:00843
CCCCCTTTCGACCGGCCGGTAGGC

>TP09X:00165:00834
CCGACTAGCCGGTCACATACTTGA

>TP09X:00168:00822
CAAACACTTACTGACCGTCTGGTA

>TP09X:00171:00843
CTGATTACCGAATGGTTGGTCTTT

>TP09X:00174:00817
ACCTAACGTACAGTCGATAAGAAG

>TP09X:00175:00846
ACGGACAGTCATTAAACGATCGAT

>TP09X:00177:00813
CCGGTCGGCCGTTAATCTAGTCTA

>TP09X:00178:00822
ACGACCTTTCGGTAACTATCCGTT

>TP09X:00182:00826
GTACTGACTGTCTGGTCGGTCTGT

>TP09X:00183:00806
CTGAACGTACGGTCGCAATCATTG

>TP09X:00183:00820
GTTAATTACCGTTCGGTCCAAGTT

>TP09X:00183:00827
CTGAACATTCGGCTGGTATTTCGT

>TP09X:00189:00826
ACGACCGGTCAGTAGGGACCTCCC

>TP09X:00153:00863
GAGACATAACTGACGGTTGGTCAG

>TP09X:00153:00882
CCGGCCGTCCGATCGGTCCACTTT

>TP09X:00154:00872
TCCCTACCGGCTAGTCGTTATACA

>TP09X:00154:00893
GCTAACAACTAACCATTCATTCGT

>TP09X:00155:00864
GATACTCGACTTAACGGTTGGTCT

>TP09X:00156:00859
CTTAATAGCCAACCAGTTGACGAT

>TP09X:00156:00889
GATTACCGTGTTGCAATTGGTCCA

>TP09X:00156:00899
GCATTTGCCGGCCATTCGGTATCA

>TP09X:00159:00855
CTCACTCGACTCCAGCCCATAAGT

>TP09X:00161:00850
GCTGCTTCTGCACCGTATTTACCA

>TP09X:00161:00854
AGTATCTGGTCGGTCGGTTAGATG

>TP09X:00169:00850
GGTTAGCTACCGTCTGACCGTTAG

>TP09X:00169:00856
GCTTCCTGACCGGTCAGAGGGTTT

>TP09X:00170:00877
ACTACCTACCGTTCGATAGCGTGA

>TP09X:00171:00897
ACGACCAGTCGTAAGGCCTTTCAA

>TP09X:00172:00864
ACCTCCCGGGTATTCATTAGCTCA

>TP09X:00174:00857
ACGAACGTACGGTAGCTGAGTAGT

>TP09X:00174:00874
GCGACTGAACATTCGTTTAGAAGA

>TP09X:00176:00888
ACGGGCGGTCGGACAGGATACGAA

>TP09X:00178:00886
TTTTACCGACTGGTTAGAAGGTGG

>TP09X:00180:00877
GTTACCGAATATTTATTCGACCAT

>TP09X:00181:00858
CTGACCTTTCAGTTAATAGTACAG

>TP09X:00181:00896
TTTACCGGCTGGTTGGCAAACCGA

>TP09X:00183:00873
ATTCTATCGACCGGTAAGTAAGCT

>TP09X:00185:00872
CGAACGTTCGGTTATTAACTCAGT

>TP09X:00185:00879
CCGACCAGTAGTTAGTTTCTTTGT

>TP09X:00188:00873
ACCGGACGGTCGGTAAGAATAGGG

>TP09X:00190:00861
AGCTTATTAACCGTTCGGTAGCAA

>TP09X:00191:00862
CGTAGTACGTGAACTGTTCCGTTG

>TP09X:00194:00852
GCTTAACAACCGTATAGTCAGTAG

>TP09X:00195:00854
ATAACGACCGGTCGGTGGGCTTAG

>TP09X:00195:00886
CATACTTACCGTTCGTTTTTTACA

>TP09X:00197:00871
TTAATCTAACGACTGCTCATTAAC

>TP09X:00151:00913
GCTGATTACTGGTTGGTCGGTACA

>TP09X:00157:00914
CTGACCAGCCGTTAAACTGTTCGC

>TP09X:00157:00933
CGAAAAGCGAACGTCCGGTCGGGA

>TP09X:00158:00924
ACCCACTGGCCGGTTGGTATGTAA

>TP09X:00160:00930
CACACTACCGACTAGTCAGTGTGA

>TP09X:00161:00910
CTTGCACTTTCCGACCAGTCAGTA

>TP09X:00161:00945
CTGGTTGGTCGTTAAGACCTGGCT

>TP09X:00163:00923
TAACCCGGACAGACCGGTCGGTAA

>TP09X:00165:00905
TTAACTGGCCCTTCAGTAGTTTCA

>TP09X:00168:00917
GTTTACTGACTAGTAAGTAGTCAT

>TP09X:00168:00936
CGTCTGGTCGGTAGGGTTGTTTTG

>TP09X:00168:00939
ACGGTCGGTCGTTCATCTTCGCGT

>TP09X:00169:00932
ACGAACGTTCGGACATGCGGTGCG

>TP09X:00171:00944
ACAAACCGAGCGTCTGGTCGCTAA

>TP09X:00175:00926
CACTTCCCAACCGTTCGGTGTCCT

>TP09X:00180:00918
CTGACCGGCCGTATGACTGTCGCT

>TP09X:00183:00932
CTTACAACTGGTCATTCATTCAAC

>TP09X:00183:00944
ACTTAGCTTAACAAATGGTCGGTA

>TP09X:00183:00947
CTGGTGAGTCGGTAACCACATTAC

>TP09X:00185:00932
GTCCTACCAACCGATCATTTTGTC

>TP09X:00185:00944
GAACTAGACGGCGCGTTTCGTTAA

>TP09X:00187:00940
CCAACTAACCGGTCGGTTCATACA

>TP09X:00192:00940
CCGGGCGTTCATTAACACTGTCTG

>TP09X:00192:00942
ATTACCATTCGTTTGGTGACTCAA

>TP09X:00194:00904
TTGCAACCGACCGTTCAGTTATTC

>TP09X:00197:00904
AACAGTCCAACCATTCGGCCAGTG

>TP09X:00197:00916
CTAACCGGAAAGTAAGTGCACCTC

>TP09X:00198:00928
TGATCGCTACCTAACGTTCGTTTT

>TP09X:00199:00944
TACCTACTTACCGGTCTTTAACTA

>TP09X:00150:00966
CACTACTCGTACATCGTCATTGGA

>TP09X:00151:00954
GTTACCTGACGACCGGCCGACACC

>TP09X:00151:00964
TGTAACCAACCGGCCGTGAATGAG

>TP09X:00154:00976
GAATTATCTTACCGGTCGGCCGGA

>TP09X:00156:00978
TGAGTGAATGTTCGGTTAATGTAG

>TP09X:00158:00984
GGGAAACTAACCGACTGGTTAAGT

>TP09X:00158:00986
ACGACCGTTCAGCAAGATTATCTA

>TP09X:00160:00971
CTTACCTACTGCTCGGTAACTAAG

>TP09X:00162:00956
CCTTACTAAATATCCGGTAAATGA

>TP09X:00163:00959
TCTTACTAACCGACCTTCAGTTGC

>TP09X:00173:00989
CCTACTGGCCGGTCAGTAAGCGCC

>TP09X:00175:00953
AGACGGGTTCTCCAGATGTTCAGA

>TP09X:00175:00989
CTGCCCAGTCGGTTAGATTTGCAT

>TP09X:00176:00971
CCGGCCATTTGTTCAGGGATACAC

>TP09X:00178:00963
GTCGTGCCTGCCGACCCTTCAGTT

>TP09X:00178:00976
TTGCGCAGTCCTATCTGCACTAAC

>TP09X:00182:00978
GGTCGTTAAACCGCCTGACTGTAC

>TP09X:00182:00990
ACGTGCCGACTGGTCGGGAGGTCT

>TP09X:00185:00972
ACCGACCAGCTGGTAATCTATTTA

>TP09X:00187:00998
GTCGCTCCCGACCGTTCGATTAGC

>TP09X:00191:00972
TCCTACTTACCAACCAGTCATTCA

>TP09X:00191:00982
CTAACTGGCCAGTTATTTCTTAAG

>TP09X:00197:00999
CTGAATGTTCGGTGAGTTATTGAC

>TP09X:00199:00959
ATGGCCGGTTAGTATCTAATTCCG

>TP09X:00199:00968
CTTAACGATTATCCATTTAGTCCC

>TP09X:00199:00999
CTACTTGAATAGGATGGATGCTCT

>TP09X:00153:01001
TGACTGGTCGGTACGTTAGGCCTA

>TP09X:00158:01022
CTTCCGACTGGCCGGTTGTTGATT

>TP09X:00160:01021
GGAGACCGATCGGCCGGTAAACCA

>TP09X:00165:01029
CTGAATGGTTGGTCTAACTACGGA

>TP09X:00169:01028
AGCTTACTTCCGTACTGTCTTTGG

>TP09X:00169:01038
TTGACTGACCGTTAATTAAGGCTC

>TP09X:00174:01011
TATAGCCACATGACCGTTCGTTTA

>TP09X:00174:01031
GCGACCGACCAATCATTCAACTCA

>TP09X:00176:01012
TAAGACCGAACGCCCGGTTACTTT

>TP09X:00176:01044
TGCAACTAACCTTCCGATCGGTAA

>TP09X:00180:01043
CTGAGCGTTTGGTTAGCCAGGGGC

>TP09X:00181:01001
TGGGACCTTTCCGACTAGTCATTC

>TP09X:00181:01026
GTTAATGATTGGCCGGTAACTTGA

>TP09X:00182:01024
GTATTACTGACTGGTTGTTAGCAC

>TP09X:00183:01002
AGCCCTTTACTTACTGGTTAGTCT

>TP09X:00183:01025
CCTTATCCTACCGGGCGCTAGGTC

>TP09X:00185:01041
ATGACCGGCCGTTAGGCAGCCAGG

>TP09X:00189:01013
AGCTACCAAGCGTTCAGTCAGCGC

>TP09X:00189:01019
AGTTACCGGCCGTTTGGTTGCAGT

>TP09X:00190:01005
AGAATGTCAACCGAACGTTAGGTT

>TP09X:00190:01015
TCAGCCGTTCGGTAAGCGTATCTT

>TP09X:00192:01027
TACCAACTGACTAACCACTCGTTT

>TP09X:00192:01039
CCGGATAGTTAGTCGAACCAAGTC

>TP09X:00194:01007
AACCCTTTACCGATCGTTCGGTTA

>TP09X:00195:01049
GCTAATGACCGGTTAGTATGTCGA

>TP09X:00196:01007
CTGAGCATTTGGTCGCTTATCTCG

>TP09X:00196:01017
CATCCGGTCGGCCGGTCAGGGCCG

>TP09X:00199:01027
GTTCAACGATCAGTCGGTAGTTTA

>TP09X:00188:01062
CCGAACGGCCGCTCAATGCCGCGA

>TP09X:00235:00708
TTCTATCTGGTCGCCCGGTAAGTG

>TP09X:00201:00769
CCTTCCAATCATTCATTAGGCGCG

>TP09X:00209:00768
AACCTCCCAACTGGTCATTCCGTT

>TP09X:00209:00793
CCGGACGTTCGTGTACTTGTTAGT

>TP09X:00218:00790
GTCCTACCTGACGTTCGGTACAAT

>TP09X:00219:00772
AGTTCACGGCCGGACGGACGGTTA

>TP09X:00223:00777
CAACTGGTCGTTAGTTAAGTTTCA

>TP09X:00227:00764
CTAAACGGACAGCCGTTTACTCTA

>TP09X:00235:00795
GTACTAACGAATGTTCATTTTGAA

>TP09X:00243:00767
TCGACGCCTTACCGACCATACAGT

>TP09X:00247:00792
TAACCCAAGTGACCGTTTAGTAGG

>TP09X:00210:00838
CCGGCCGATTGGTCAAGATTCTCT

>TP09X:00220:00825
GTCCTTTACTCTTAATGCTTTTGT

>TP09X:00241:00827
TCTGACCGTGCGGTCGGTTAATTC

>TP09X:00241:00839
ACTAACTATCCATTCAGTAAACTC

>TP09X:00246:00847
CATTTACACGACCGTTCAGTCGGA

>TP09X:00200:00888
CTAACTGGCCAGTTAAGATCGACA

>TP09X:00202:00863
CCTAGTGGTCGGCCGGTACATACT

>TP09X:00202:00881
CGATCGCACACCGGGCGGCCGGTA

>TP09X:00204:00858
TCAAACGAGCGGTTGTAAAGGGGC

>TP09X:00207:00858
CTAACCATTCGGTATATACCATTT

>TP09X:00210:00863
CCGACTGGTCATCCGAAATCAGTT

>TP09X:00213:00864
CTATCCAGTCGGACGCACTCTAAA

>TP09X:00215:00852
CTAACTGGTTGGTCAACTACTATC

>TP09X:00222:00861
CCGACCGGTCACTTGACACCTGGA

>TP09X:00225:00892
AACTAATGCTATGCTTTTCGAATA

>TP09X:00227:00898
GTATAAACTACCGACTGGTTGCTA

>TP09X:00231:00867
TAAGTGCTTACTGACTAGTCGTTC

>TP09X:00235:00877
AGCTACTGACCGACCACATGTTTA

>TP09X:00239:00874
CTGTACCTACTTACTGGCCGTACG

>TP09X:00240:00864
CTGAGTGTCCAGTAGGTCAGTAGA

>TP09X:00240:00886
AATTTTCCGACCGCCCGTTAGCTT

>TP09X:00241:00882
GCGGGCGGTCGTTCGACTCCGCAG

>TP09X:00244:00880
GCCTACTAAACGGTCATTCTAACT

>TP09X:00246:00860
CCGAGCGCTCGTTCGTTTATTTGA

>TP09X:00247:00873
CCGACCATCCGGCACCCTTTTTCA

>TP09X:00203:00925
ATTTTTTACCCGACTGGTCAATCA

>TP09X:00203:00944
CTTGACTTGCCGCTCGGTTAGTCT

>TP09X:00204:00907
CTAGACCGACCGGTCAGATTGTTA

>TP09X:00204:00910
CCTACCGTTAAGTCGTCGTGTCTA

>TP09X:00204:00947
GCAGCTTCCCGAGCGGTTAGTTGA

>TP09X:00207:00920
GAAAAGCTTCTGTCCGTTCGGTAA

>TP09X:00217:00908
CTACCGGATGTTCGGCAACTTTTA

>TP09X:00218:00902
TTGTGTACGAATAACCGGTTGGTA

>TP09X:00224:00938
ATCTTGACTTACCGTACGGTAGTC

>TP09X:00227:00920
TCCCTTATGTCCGAGCGGTTGGTA

>TP09X:00232:00930
ACGGTCATCCGTTAACTACCGTAT

>TP09X:00235:00923
CTTACTGGTCGGTTATTAGGTCTT

>TP09X:00237:00911
CACTACCGTCCGTTAAGTCAGATT

>TP09X:00241:00936
CCGACTGTTCAGTCCACAGTAGGA

>TP09X:00246:00931
CTAACCGGCCAGTTAGGGTAGCGT

>TP09X:00246:00939
GACCTTCGCTACCGAATGACCAGT

>TP09X:00247:00921
AACAATTGACTGGTCGGTCCGTCT

>TP09X:00249:00921
AAAACCGAACGTTCAGTAGTTAAT

>TP09X:00201:00989
ACCCACTGAGGGACCGGTCGGTTA

>TP09X:00202:00973
GATAACGACCGCCCGTTTATGTAA

>TP09X:00202:00986
ATCGTATAATGGCCGGTCATTCGA

>TP09X:00202:00999
CGACCGACCGGACACTTACATCGG

>TP09X:00203:00989
CTGACCGGTCAGATGCATCCAAAA

>TP09X:00204:00965
TTGAGGCTACCGACCGGTAAGATG

>TP09X:00205:00970
GTAGATCTACCGGTTGACCGTTTG

>TP09X:00207:00952
AGAGGCTAACCAGCCGACCGTTCA

>TP09X:00207:00963
CTGAATGTTCAGTCGGAGATGTCC

>TP09X:00208:00951
CTAATTACGAATGACCATTCAGTT

>TP09X:00208:00988
TACGTACTGTCCGGTCGGTACCGA

>TP09X:00209:00961
CCGACTCGCCGGTAGGGTTGGTAG

>TP09X:00209:00970
CCGAACGGTCGTCTTGTGCTTAAT

>TP09X:00212:00980
ACGCACCGACCGACCGGTTCGTAA

>TP09X:00212:00987
TTTATTTGACCGACCAGTTGATTG

>TP09X:00221:00995
AGTGCCTTAACGAACAATCAGTCG

>TP09X:00222:00969
GCTACTGTCCGGTCTTTAACTGTT

>TP09X:00227:00962
CTTACTGGCCAGCCGTTCACGCCG

>TP09X:00228:00952
CATAAGTTCATTACCGTCTTTCTG

>TP09X:00228:00978
TTGCCTGACTAACTATTCGGTAAT

>TP09X:00230:00993
GCCCACCGACCGTTCACTTGTCAT

>TP09X:00231:00959
CCAACCGGTCATTTGATAAAGTGC

>TP09X:00232:00965
GCCCGCCTACCGTTCATTCATCTC

>TP09X:00234:00979
ATGAACGACCGTTCAAATCTCCGA

>TP09X:00236:00977
ATGACCGTTCGTTTGGTAACGATT

>TP09X:00243:00970
CCGAGCGACCAGTATTTATAGCAG

>TP09X:00246:00969
GTTAATGAATAGTCAGACAGCGGG

>TP09X:00200:01020
CCGAACGGTTATTTATTTCGTCGG

>TP09X:00202:01014
ACTGATGAACTAACGCTCGGTAGT

>TP09X:00204:01026
CCGGATATCCAGTTAGAGACGAAT

>TP09X:00211:01009
TTGAGTGAACGTTCGTTAAATTTC

>TP09X:00211:01030
AAGGATTCTAATTACCACTCGGTA

>TP09X:00213:01037
CTTCTAACAAATGATTTCACACGT

>TP09X:00214:01023
CTTGCCGGTCAATCAGATGCAACC

>TP09X:00217:01000
GCCTATTGATTGGTCATTTACTTT

>TP09X:00217:01001
CCTACTATTCAGTAACTTATTATC

>TP09X:00217:01010
ACGGTCGGTCGGTAGACACTAGAG

>TP09X:00220:01021
ACGACTCGACTGTTGTTAGATCGA

>TP09X:00220:01040
ACGAATAGTCGGTTAGGACCCCTT

>TP09X:00221:01048
CCGACCGTCAGGTTTGTAACTGTC

>TP09X:00222:01038
ATAAACCGTCTAAATGGTAATTAA

>TP09X:00223:01040
CGCGTTGTAAACTGGACGGTAGGA

>TP09X:00225:01014
TGCCAAACCGACCTACTAGTCGGT

>TP09X:00225:01018
CTAGACGTCCGGTAACTTGATGTG

>TP09X:00226:01037
CCGACTATTCAGTCTAACTACTGC

>TP09X:00227:01030
GATCACTACCGTCTGACCATTTAG

>TP09X:00229:01023
CCGGTTATTCATTAAGACATCGGA

>TP09X:00230:01005
CCGACCGTTCAGTGGACTCCATGT

>TP09X:00230:01044
CTTCCAACCAGTCATTAACCCTGA

>TP09X:00231:01011
ACGACTGCCCAGTAGTACTTTCAC

>TP09X:00232:01041
GCCTTAACGAATAGTCGGTTGTGA

>TP09X:00233:01022
AAGAAGCTTACTTGTCGCCCGGTA

>TP09X:00233:01029
CACCAACCGACCATTTAGTTTCTT

>TP09X:00233:01039
CGCAACCGACCGTTCATTCTGCAT

>TP09X:00234:01014
CCTACCGGACGGTCATGCGCATCG

>TP09X:00234:01023
CCAGTCGTTCGTTCATCTTATTGT

>TP09X:00235:01026
CCGACCGCTAGTTAAATGTCGTAT

>TP09X:00235:01049
CACTAAATGACCGTTAAGACGAAT

>TP09X:00237:01000
ACTAAACGAATGTTCATTAGTGTA

>TP09X:00237:01039
ACTGACCAGTCAGTCAGCCTCACT

>TP09X:00240:01043
CTTGCGCTAATTGACCATTCATTA

>TP09X:00245:01045
TGTACTAGACGTTCGTTAGTCTAT

>TP09X:00246:01001
AATCTGCTTTCCGAGCGCTCGTTC

>TP09X:00246:01030
CCTACGTGACCGTATGGTCGTTCT

>TP09X:00247:01049
ATTACCGACCACTCCTTCACAGGC

>TP09X:00203:01055
CGCTGGCTTGCCATTCAGTTAGTG

>TP09X:00203:01069
CTCTACCTAACGGTCGTTAGTAAA

>TP09X:00204:01078
CCGACAGTCGTACAACGTATCGAG

>TP09X:00206:01052
GTTACCGAGCCTTCAATCGGTCGA

>TP09X:00210:01076
ACCGAGCGGTAGTTAGCTTACCCC

>TP09X:00211:01050
GCAACCGTTCAGTAACCGATCAAC

>TP09X:00212:01076
CACTCTGAACGACCATTTGGTTAT

>TP09X:00212:01086
TAGTCTGACCGTACGGTTGGTGAG

>TP09X:00214:01063
TAGTATGTTAACGGCCGTTCAGTA

>TP09X:00217:01059
GTTTTCTACTGATTAGTCGTTTAA

>TP09X:00220:01077
ACGAACGACAGGTCAGAAAACGGC

>TP09X:00223:01068
CCAACCGACCGTTCAATCGTCAAC

>TP09X:00223:01088
TGTCTAACTGACTAGTCGTTCCAA

>TP09X:00223:01092
CACTACCTATAGACCGCTCGGTAA

>TP09X:00223:01099
CTCGAGGATATCCAACCAGTCGGT

>TP09X:00224:01090
TTCATATGACCAATCGTTTATTAA

>TP09X:00225:01080
CTCTAAATACTGTGCGGTCGGTCA

>TP09X:00227:01064
CGAGGATTAACCGACCATACAGTT

>TP09X:00229:01066
ACCCGCCGACCGGCAGGTCAGTTG

>TP09X:00229:01092
CGTTAACTTGCCAGGCGTTCGGTA

>TP09X:00230:01066
GCCATGTTACTCGCCGTCCGTTCA

>TP09X:00232:01092
CGAGTGGTCATTCGGTCACCCCGT

>TP09X:00242:01052
ATTTCTGGATACCGAACGTTCGTT

>TP09X:00242:01082
GACTACCGATCATTCAGTAAGCTG

>TP09X:00242:01085
CCAACCAGTAGTTCGTATCGGTGG

>TP09X:00246:01075
ACTAACTGAATGATCGTTATGTAT

>TP09X:00249:01062
TTTTGTTATAACCTCTCTTTAGCA

>TP09X:00261:00713
GACTCCGAGCGTCCATTCAGTAAG

>TP09X:00292:00727
GTTACTGTCCACTCATTAGCAGGC

>TP09X:00252:00768
ATGCTGACCGAATGGTTGGTCTTT

>TP09X:00258:00790
CATTACTGACCGGTACGTTACCCA

>TP09X:00260:00768
CCTACCATTCGTTCATAGCCTCTT

>TP09X:00260:00784
CTGTAACTGTCCGCTCGTTCAGCA

>TP09X:00262:00750
CTGAACGTTCATTCTGAAAGATTA

>TP09X:00267:00788
ATAACCATACGGTAATGATTCATC

>TP09X:00267:00795
ACGAGCGGCCATTTATCCCCCAGT

>TP09X:00275:00796
CTGAACGTTCACTCGATAACTCCT

>TP09X:00294:00770
TATGAACGAACACTCGGTCGGTTA

>TP09X:00298:00777
CCGGATGGTCATTCGTGTTTGACT

>TP09X:00298:00791
TCTTGGCGAACCGTTCGGTTGTAT

>TP09X:00254:00801
CTTTACCGACTGTTTGGGTGCCTC

>TP09X:00254:00828
CTCGACCTGACTATCTGTTCGTTA

>TP09X:00255:00818
CTAACCGGTCAGATAAGTCCTAAA

>TP09X:00256:00805
CCATTGATCGACCGGACAGTAGGT

>TP09X:00256:00846
ACGACCGCCCGGATGTTCCAGTTT

>TP09X:00261:00828
ACTGCCTACCAGCCGGTCAGTAAC

>TP09X:00265:00802
ACATCTGACCTAGCGGTCGGTTAG

>TP09X:00269:00836
ACGGATATTCGTTAGCCTTAAACA

>TP09X:00272:00845
AAGCGACCAGCCAGTCATTCGCCC

>TP09X:00275:00800
GCCTAACCGACTAGTCGCTTTGCA

>TP09X:00276:00843
CTAACCGAATATTCGTTTAACTCT

>TP09X:00279:00808
CGTCCGTTCGGTTGGCTTACTCGA

>TP09X:00280:00834
CTAACCGGTCGGTCTCCTCGAATT

>TP09X:00283:00805
CCGAACGGCCGGGCGCATTGTCTG

>TP09X:00285:00832
CCCTAACCGACTGCCCGTTAAAAT

>TP09X:00286:00839
CTGACTGATCGTTAGGATACTCTA

>TP09X:00291:00846
CCTTCTGACTGTCCAGTAGTATCA

>TP09X:00294:00812
GCCTTACCACTCCAGCTATTTTTT

>TP09X:00295:00810
CTGTCCGGTCGTTGGGTCGATCCT

>TP09X:00297:00826
CCGAATGACAGTTAGGCCTGGACT

>TP09X:00298:00840
ACTAACTGAATGCTCGGTAGTGTA

>TP09X:00250:00889
ATAAAATTTAACGAATGGACATTA

>TP09X:00253:00898
GAATCGTTACCGAACGTCCGTATG

>TP09X:00254:00894
TGCCTGAGTCCAATTAGCTAATAG

>TP09X:00257:00855
CTGAACATTCGTTTGATTAGTTAT

>TP09X:00261:00872
CTAACCGGACGTTAATGCGATCAT

>TP09X:00267:00865
TATTACTGTTCGGTCAGGACAAGT

>TP09X:00268:00899
CCAAATGGTCAGTCAGGTTATGTT

>TP09X:00269:00891
CCGACCGGTTATTTATCGCTAATC

>TP09X:00269:00895
CACAATCCTTAACGAATGTCCGGT

>TP09X:00271:00870
CCGTCCGGTTATTAGGGTAACGTT

>TP09X:00271:00899
CTAAACGGTCGGCCAGGCCCAAAC

>TP09X:00275:00899
AGTCAACGAACGGTCGTAAATGCA

>TP09X:00277:00899
CTTACCGGTCATTAACCATTGTGT

>TP09X:00282:00872
ATAAACGAATGGTCGGTTGATGTA

>TP09X:00294:00855
AAGTCGTGACTAACCAGTCAGCCG

>TP09X:00294:00886
CCGAATCCTCGGTTGGGAACTATC

>TP09X:00295:00871
CCGTCTGATCGTTTAGTTCATCTA

>TP09X:00250:00922
CCGTCCATTCGGTAATTTTTGGAT

>TP09X:00252:00904
ACGACTATACGGTATGTATACTGT

>TP09X:00252:00910
TAGAGACTTACCGGACGGCCAGTT

>TP09X:00253:00930
CTGTCCGGTCATTTAAAAAACCCG

>TP09X:00253:00938
GACTCCTACCTACTGGTAAGTTAT

>TP09X:00253:00946
ACTTTTCGACTAAGCGTTCAGTCA

>TP09X:00255:00920
CGTCCGTTCGGTAATATGAACCCT

>TP09X:00255:00949
CTCTGACCGACCGTTTAATAACTT

>TP09X:00261:00906
TAGTGACTACCGAACGTTTTGTTC

>TP09X:00265:00919
TTCTCCCGGACGGTCAGCCAGGTG

>TP09X:00267:00909
CCGTTTGGTCATTCAGTTAGTACT

>TP09X:00270:00903
TAATGACTGGCCGGCCGGCTAGAT

>TP09X:00270:00913
AGCTACCGAGCACTTGGTAACCCT

>TP09X:00272:00926
AGCTATCCTACCAACCAGTCAGCC

>TP09X:00273:00941
GCCTACCAACGACTCGGATATCTG

>TP09X:00274:00923
CTTACCGACTCTCCGGTCACGCCT

>TP09X:00275:00926
CCGGATATTCATTCGTCTTACTGT

>TP09X:00276:00915
CCGACTAGTCATTCCATCTGACAC

>TP09X:00280:00901
GTAACTTTACGGTCATTCATCACT

>TP09X:00280:00910
TTCCATAACGACCGGTCACTCTGT

>TP09X:00282:00906
GCGACCGACTGGACGTGTGGGAGA

>TP09X:00288:00937
ATCTACCGGCCGCTTAGCAGGGCC

>TP09X:00291:00931
ACGAACGTTCATTCAATTTGCCCT

>TP09X:00292:00927
CCGACGGGTCGTTTAACACTCAGT

>TP09X:00292:00928
GAAAAACCATCTTACCGGTCAGAA

>TP09X:00292:00941
GACTACCAACCGTTCAGACAAGAG

>TP09X:00295:00931
CCGACTATTAGGTAAACGGTATTT

>TP09X:00297:00932
GTCGCCCGAGCGGCCAGTTAGTGT

>TP09X:00298:00907
ACCGACTGAACGTCCAGGAGCTTC

>TP09X:00250:00971
CTGAATGCTCGTTAGAAATAACGC

>TP09X:00251:00975
ATCAACTGTCCAATCGGTCGGTAC

>TP09X:00253:00963
ATTTGCTCTACTAATTGAATCGTG

>TP09X:00255:00968
CTACCTACCGGTCGGGCAGCACTT

>TP09X:00256:00956
ACGATCACCCGGTAGGAAACCGAA

>TP09X:00256:00968
GGGCGAATGGCCGTTCATTCTCTT

>TP09X:00257:00996
GATCATACCGTATGAACAGTCGGT

>TP09X:00264:00968
TGATTCAACTGGCTAGTTGTTCGG

>TP09X:00265:00980
CTAACGAACGTTCAGTTGCGTCCG

>TP09X:00268:00995
CCTACCGACCATCAAGTATACGCT

>TP09X:00270:00993
GGCATCCGACTGGCCACTCATGAC

>TP09X:00272:00988
ATTTAAATGACCGGTCATACGAAG

>TP09X:00274:00965
TTGCCGACCGGTCGGTCTAACAGG

>TP09X:00274:00967
CTACGTACCGACTGGTCAGTACCT

>TP09X:00275:00980
GGTAATGACCGAATGACTGGTCGG

>TP09X:00278:00969
CCGAGCATCCAGTAAGTTACTCAC

>TP09X:00282:00972
AATCTACCGACCGATAAGTAAGAA

>TP09X:00285:00964
GCCGGGCAACCAGCCAGTCGTTAA

>TP09X:00287:00994
GCTATCCGACCGATCGGTATCCAT

>TP09X:00288:00996
ATGTCTGGTCGGCAGGATTTTCTT

>TP09X:00289:00987
ACCGTGCGCTCAGTCAGTGTGCAA

>TP09X:00294:00950
GTTCTCGTCGTAGTCTCCAGTTCT

>TP09X:00297:00985
GTTTGAGCGCCATTACAGTTAAGA

>TP09X:00298:00959
CCGTATGTTCGTTCGATCGTGCTA

>TP09X:00298:00965
GTAGACCGAACGGTTAGACTCTCT

>TP09X:00299:00981
AATGCACAACCATTCAGTCAGTCG

>TP09X:00250:01007
AACTATCCGGCCGGTTATTCGGCA

>TP09X:00250:01012
CTACCTACGTGCTCGGTACATTAT

>TP09X:00252:01002
CCGTACGTTAGGTTGAGACTGCAC

>TP09X:00252:01010
GCCTACTTAACGGTCATATAATCA

>TP09X:00254:01044
ACAACCGTTCGCTTAGGTTGCTAT

>TP09X:00258:01000
AGGTCTTACCAACTATTCGGTATC

>TP09X:00258:01033
AAGATGTACGACCGTTCAGTAACT

>TP09X:00259:01037
CCAACCAGTCGGTGTTGTTTTCGA

>TP09X:00260:01031
GACCAATTGGCTGCTCGTTAACTA

>TP09X:00264:01047
CCGCTTACTTACTGTTCATTAGAA

>TP09X:00266:01048
TGTTACTGAATGCTCAGTCGCTGA

>TP09X:00269:01040
GGACAATTAACCGAATGGTCGGCG

>TP09X:00270:01030
CCGACCACTCGTTTGGTTCTTATC

>TP09X:00271:01034
TATCTTACTGTCCGACCGTTAAAC

>TP09X:00271:01037
CGACCGAGTGTTCAGTATACTGGA

>TP09X:00272:01044
CCTAACGGCTGGTTAGTCATTTCC

>TP09X:00275:01039
TGACCGACCGGTCGGTTTACATGG

>TP09X:00276:01034
CTGACTGATCGTCCATTCAGCATG

>TP09X:00278:01024
TGTGGCAGACCTACCGCTCATTTA

>TP09X:00279:01024
TCTAGCCAGCCAGTCGGTCAGTTT

>TP09X:00281:01014
TCCACTACCGGTCGGACGTCCAGT

>TP09X:00283:01026
CCGGACGGTAGGACGTGCACCAAA

>TP09X:00286:01000
CCTATCTGACTATTTGGTAGTGAC

>TP09X:00286:01008
GTGACCGGTCATTAACTCACATGC

>TP09X:00286:01018
AGATTCTTAACCGGACGGTTAGTA

>TP09X:00290:01043
CCCCTTGACGAATAGTCGGTAACA

>TP09X:00291:01017
GTTACCAGCCGGTTAGTATGCAGA

>TP09X:00293:01022
GCCGACGACGTCTCTCATGATACA

>TP09X:00295:01001
TGCCCATATGACTTACCGGCCGGT

>TP09X:00254:01062
CTGAATGTCCATTGAGACGCCCCC

>TP09X:00254:01072
GCGACTGTCCATTCGTTCATTGCC

>TP09X:00255:01055
ACAGACGGTCGGTAATTGTACCCA

>TP09X:00258:01061
CATGCCGACTGGTAGTTAGATGAA

>TP09X:00259:01069
TAAGAGCTTACCGAATGCACGTTT

>TP09X:00260:01053
CCGGCCATCCACTAAGAGGTTATG

>TP09X:00262:01078
ATCCACTCCCGACTGTTCATTTGC

>TP09X:00262:01097
CTGAATGGTCATTCTGATACACAT

>TP09X:00265:01074
GAACCTGTCCGTATGTTCGGTCGA

>TP09X:00266:01092
TCGTACTAAGCCTACCTCTTTCGT

>TP09X:00267:01081
CCCAATACTTAGTGGCCGTTCGGT

>TP09X:00267:01092
CTTACCAGTCGGTAGCTCATGGCT

>TP09X:00268:01097
CCAACTGTCCGTTTGGACTTCCTC

>TP09X:00270:01078
CTTTAACCGACTCTTCGGTCATAG

>TP09X:00270:01081
GCTTGGTTCTACAGTAAATATTGT

>TP09X:00272:01069
GAGTACCTGAACGGACGTTCACTC

>TP09X:00273:01070
TTTTGACCTACCATTCGGTAGGAG

>TP09X:00274:01068
AATTATTTAATTACCGTTCAGTCG

>TP09X:00274:01096
CTGAACGGTAGGAATCGTTATGAT

>TP09X:00275:01053
ATAACCGGTCGGATTGTCCGCATT

>TP09X:00275:01068
TTACTGAGCACTCGGTAGGTCACC

>TP09X:00281:01086
AACCCGTTTTCCGGACGTTCGGTC

>TP09X:00283:01065
TACAACACGACCGTTCGGTTAGTG

>TP09X:00283:01066
AATTTGCCTGCCGACCAGTAGTTC

>TP09X:00284:01074
CTAACCAGTTAGTCAAGTTTTCTC

>TP09X:00287:01086
TCAACCTAATGGCCGGCTAGACAG

>TP09X:00288:01066
CTGACCGTTCGGTAACCTCCTGAT

>TP09X:00288:01086
CCGACCACTCGGTTCGTTCAACGT

>TP09X:00290:01072
TGTTCTCGACTCCAGTAGTGATTC

>TP09X:00290:01085
GAACCCGGGCGCTCGGTAGGATCA

>TP09X:00290:01087
CCTACTTTCCGGTTAGTAATGACT

>TP09X:00292:01099
TCTGTCGCTACCGTCCGTCCATTA

>TP09X:00293:01067
GCCTTACTTGCCGGTTGGGCTACT

>TP09X:00293:01074
CTGGACTGACCGTTCACTCATATT

>TP09X:00294:01098
AACCCGGTTGAACGGTCAGTCGCC

>TP09X:00297:01059
CTTACTGACTATATACTTAGTCCA

>TP09X:00297:01094
CTAGCCGGACGGTTAGCTCTTGTA

>TP09X:00298:01072
CAACCGTTCGGAAACTCATGTTAC

>TP09X:00298:01075
GAAACTGAACAGTCAGTCATTTTA

>TP09X:00250:01105
CTGACCGCCCGCTAGGCATTGATT

>TP09X:00250:01112
TGTAACCGAATGACAATTAAGCTG

>TP09X:00255:01106
CCTTACCTACCATTTGGTCAAACA

>TP09X:00258:01112
CTTTCTTAACGACCTCTTAGTAGG

>TP09X:00264:01127
AGCTATTAACGGGCATTCGTTCAT

>TP09X:00265:01107
TTGACCGGTCGGTGGGGATACTAA

>TP09X:00265:01110
TTCTACCGCCGCTAACGGGTGTTC

>TP09X:00272:01101
GCTAGCCTAACGACCATTCGTTAT

>TP09X:00273:01134
AGACTTCGCTGTGACGGTTCGTTA

>TP09X:00279:01107
ACGGATGGTTAGTAAGTAACATTT

>TP09X:00281:01108
TAAACAAACGCGTAATGTGCAAGC

>TP09X:00281:01144
AGGCTGAACGGCCGTTCATTCAGA

>TP09X:00287:01147
TTGTTCTAACTAACGGTTGGTTGG

>TP09X:00288:01110
GTTCGGCTGATGACTCTTTAGTCC

>TP09X:00289:01121
CTGGCCATCCGGTATATTTCTCGA

>TP09X:00292:01117
AATATCGACCGGTCGGTAAGCCCG

>TP09X:00294:01113
ACATAATGACCGCCCGGTTAGGAA

>TP09X:00295:01137
AATACTGGTGTGAACGAACACGAG

>TP09X:00297:01107
CTAGCCGGTTGGTTAGATGCTTGA

>TP09X:00297:01138
CCGTCCGACCGGATGCTCTCACTG

>TP09X:00306:00701
GGCCTGGCTGACCGGTCGGGTAGA

>TP09X:00325:00720
CCTAACCGGTCGGTTGGTAAACGG

>TP09X:00334:00748
CTAACCGTTCGTTGATCAGTTCTG

>TP09X:00302:00759
CTAACTGTTCGTTAAGGCGAGTTT

>TP09X:00305:00797
TCAGTTGATCGACCGGTTATTCGT

>TP09X:00307:00795
CCGTACGACTGCTCGGTCGAAATT

>TP09X:00317:00788
CCTTACCTACCGGTCATACGATCA

>TP09X:00326:00764
CCGTCCGTCCGGTATTCGACGCCT

>TP09X:00331:00765
GACCGGACTGACCGGCCGGACGAG

>TP09X:00333:00794
CTCCAGTTCCTCGTCTGACGAGTA

>TP09X:00340:00772
TGCAGTCCGACCGTTTGGTAATTC

>TP09X:00340:00773
GCCTACCGGACATTAAGTAGCCTT

>TP09X:00344:00750
GTGGCCTACCTACTGCCCGGTACA

>TP09X:00349:00789
TACCGAGCGGCCAGTAAGGCTATC

>TP09X:00302:00804
CTGGACGACCGGTGACAGAGCGTT

>TP09X:00306:00801
CTGATCGTTCATTAAGCGTGCGTC

>TP09X:00307:00802
GCCTAACCGAGCGGTCAGCCAAGG

>TP09X:00309:00826
CCAAACGGTCGGTCTACTTCAAGA

>TP09X:00313:00806
CGTTAGTTACTAACTAGTTAGTCT

>TP09X:00314:00834
ACTAAGTTAATAACTGGTCGGTAT

>TP09X:00316:00834
CATCAGACCGGGCGCCCGGTGACT

>TP09X:00318:00814
ATGAACATTCAGTCGGTCAGTGTA

>TP09X:00320:00835
CTACTGACTGGTCGGTGTGGTCTA

>TP09X:00320:00838
CCCAACTGAGTATTCGTTAAGCTC

>TP09X:00325:00812
CTGACCATTTGGTAGATTCCGATA

>TP09X:00325:00831
AACTTTCGCCAAGCGGCCGTCCGT

>TP09X:00326:00833
TACTAGTTCCTAACTGGCCGGTGA

>TP09X:00329:00807
CTGACTAGTCAGTAGAGAAGAAAC

>TP09X:00331:00806
CCGACCGGTTGTATGCGTATGCAT

>TP09X:00334:00808
CCGGTACGGTGGTTAATGTAATGA

>TP09X:00335:00833
GCGACCTACTGGCCGTTTAGTGAG

>TP09X:00344:00809
CCTTCTGACTGGCCGTTAGTGTTG

>TP09X:00344:00838
CCGACCGCTCACTTCCCGAAATGG

>TP09X:00345:00806
GAGCTATCCGGCCGTTCGGTCTTA

>TP09X:00346:00819
TTGCCTGTCAACCGACCGTTCGGC

>TP09X:00308:00851
AGGGATTACTAAATGGTCGTTCGA

>TP09X:00308:00875
ATGACCGACCAGTAGTTCACCGGG

>TP09X:00308:00896
GTTTACCTTTCTGACCAGTAGGTT

>TP09X:00312:00889
CTAGCCGACTGGTCAGTTCCTCTA

>TP09X:00316:00899
CTCCTCCTGACCGGTCGGTTCGCT

>TP09X:00318:00873
CGTCTGATTTACTGACCGGTTGGA

>TP09X:00320:00875
TTTAACTTTCCGGACGGTGACTGA

>TP09X:00322:00857
GTGTGGACCAACTGACTGTTCAGT

>TP09X:00325:00876
TGCTTTCCGACTGGTTAGTCATTC

>TP09X:00335:00858
CATTAACGACCATTCAGCCATCAA

>TP09X:00336:00862
CAAGTGACTTATTGGTCGGTTAGT

>TP09X:00337:00878
CTGAACGTTAGTTCGGTATTAAAT

>TP09X:00338:00869
CCTATACGAACGGCCACTTAGAGC

>TP09X:00338:00891
CTAACTGGTCAGTAGATACCGATA

>TP09X:00342:00897
TGACCGGTCAGTCATTGGGAAAAT

>TP09X:00345:00864
CTGACCAGTCAATTACTCAGCCGA

>TP09X:00345:00894
CCGTTCGTTCATTAAGTTTGTTTA

>TP09X:00302:00914
CATGTTTACTTAATGGTCAGTCTT

>TP09X:00306:00915
GCGACTGTCCGGTCATGTCCTAAT

>TP09X:00308:00930
CGAACGGTCGGTCTGCAAGAAACA

>TP09X:00309:00947
TCCCCGACCTACCGTTCGCTCAGC

>TP09X:00314:00908
CTTATTGGTCGGTAACTTCTCGTA

>TP09X:00314:00934
AAGTTATCGAACAGTCGGTCACAC

>TP09X:00314:00948
TAAATGACTGTTCGTTAAACCTTG

>TP09X:00317:00903
CCGGATATCCATTAAATCCCTTAA

>TP09X:00321:00919
GCAAGCGAGCGTCGGTAGTGGCTA

>TP09X:00323:00916
CTTACTGTCCGGTCGTACCCCAGA

>TP09X:00327:00920
ACAACTGACCGGTAAATTGTACTG

>TP09X:00330:00919
GTGCCGGACTTACCGTTCAGTCTG

>TP09X:00334:00945
TAATGACGACTGACTGTTCGGTGA

>TP09X:00337:00921
TTTTTCCTCACAAATGGTCGTTCG

>TP09X:00339:00927
CCTCGTCGCTCGTACGACCTTCAA

>TP09X:00341:00934
CGCTTACTGGACGGTAGGTATGCA

>TP09X:00342:00907
GGCAATGTATGACCGGTCATTAGA

>TP09X:00349:00919
ATTCGTCCGAACGGTCGCTTAGGT

>TP09X:00300:00985
GATAAGTAACCAGCCGTTTATTCA

>TP09X:00303:00968
CACTTACGAATGTTCGTTAATCTT

>TP09X:00303:00969
CTGAACATTCGGACAATTTATCTT

>TP09X:00304:00965
CTCGACTACCTACCAATCGGTAAG

>TP09X:00307:00964
ATGACTAGTCACTCATCTTATGCT

>TP09X:00307:00996
TTGGAATTTAACGACCGGTCAGTT

>TP09X:00308:00969
CTAACTATTCGTTCGAGTTTTCGT

>TP09X:00308:00989
GACCGAACGAACGACCGTACATAT

>TP09X:00309:00957
TACCGTCCGGTCGCTTGGCGGTGC

>TP09X:00310:00959
CTACCGAGTGCCCGTTAAAACTTT

>TP09X:00311:00952
TGCTTCCTAATGATTGGCCGTTAG

>TP09X:00316:00970
CTGACCGTCCGTTATTATGTGCCT

>TP09X:00316:00996
AACTATCAACCGTTTGGTTAGGGG

>TP09X:00319:00966
GGTCTGACCAGACGACCGGTCGGT

>TP09X:00320:00964
CTTTCTCGCCACGTTGTGTCCGGG

>TP09X:00320:00974
TATACCGGCTGGACGGTTAGTTGT

>TP09X:00321:00980
GTATAACCTACCATTCGTTCACGA

>TP09X:00321:00989
TCTACTGAGCGTTCGTTTACTACG

>TP09X:00323:00961
TTCGAACGGCCACTCAGTCACCCT

>TP09X:00324:00951
CCTCCCAACCGACTGTCAATTAAT

>TP09X:00327:00978
CCGAATAGTCGGAAGGTTCGATAG

>TP09X:00332:00959
GCTAACGTATGGTCATTAATTGAT

>TP09X:00332:00976
CCGGGTGGCCGTTTGGTTTACCGT

>TP09X:00334:00970
TCTCTACCAAACGCTCGGTTATTC

>TP09X:00334:00973
AACTGAATGGCCGCTCATACAGTA

>TP09X:00335:00955
TACTTAACGCTCGGTTGGTGGTAT

>TP09X:00339:00965
ACGACCGGTCAATTGTGATGATTT

>TP09X:00341:00986
CTCATTGTTACGTCCGACGTTGTT

>TP09X:00345:00970
CAACCGACTTACCATTTAGTCAAG

>TP09X:00300:01006
TAACACCGACCAGTCGGTCAACTG

>TP09X:00301:01044
ACGTACGTACGTATATGTAGGAAT

>TP09X:00302:01010
ACGACCATTCGGTTGCCTCGTGTG

>TP09X:00302:01030
TTGTGCCTTTCCGACCGTTTAGCA

>TP09X:00307:01007
ACGTCCGTTCGTTTATTTGAAAAT

>TP09X:00308:01036
ATGAACAGTCGCTCATACATATTA

>TP09X:00308:01049
ATCAGCAAACCGAACGGTCATTTC

>TP09X:00309:01024
CGCGGCTACCATGCGGTCGGTTGG

>TP09X:00309:01049
CTTACCTGGCAGTCATTAGACCAG

>TP09X:00313:01016
CAAACGAACGCCCAGTCAATAGCT

>TP09X:00317:01023
CGACCGAACGTCCAGTTAACTACT

>TP09X:00317:01037
CGATACTAACTGACCTTTCGGTTG

>TP09X:00318:01008
CCCCTTACCGACCGGACGTACTGT

>TP09X:00320:01012
CTTTACTAACCGGTCAATAATCCT

>TP09X:00321:01035
CCGACTAGTCAGTTCGTGAAAAGT

>TP09X:00322:01003
CCGACCGATTAGTCATTAAGGTAT

>TP09X:00323:01033
CGAGTTGACTGACCGTTCGTCATT

>TP09X:00327:01026
GCACTGGCTTACCGGTCGGTAACT

>TP09X:00328:01047
TCTAAGTTATCCGACCATTCGGTA

>TP09X:00331:01020
ATGACTGGTTATTCAAATTTTTAC

>TP09X:00333:01045
CCGACCATACAGTCAGTTGAATGA

>TP09X:00334:01003
TTGACCGACCGACCATTACACTCC

>TP09X:00334:01004
AACTGACCGAATGCTCACCCAGCA

>TP09X:00335:01033
ATGAATCTACTGGCCGCTCGGTAA

>TP09X:00336:01014
CAACGACGTACTGACCGTTCGTTA

>TP09X:00337:01003
ATTACCGGTTGGACGCCCCTATGC

>TP09X:00337:01011
TTGACCGGGCGGCCATTTGTTATA

>TP09X:00342:01022
TCTATCGAATGGTCGGTTGTGGGC

>TP09X:00344:01034
GTTCGACACCCGGACGTTCGGTAG

>TP09X:00348:01016
ATGTCCGGTCGCTCGGCTCACTCT

>TP09X:00349:01008
TCTTAATGACCGGTTGTTATGCTG

>TP09X:00349:01021
TGACTGACCGTTCATTCTGCAGTA

>TP09X:00301:01064
CGGCCGTTCGTTTGGTTCTGGTTG

>TP09X:00302:01053
CCGTATGATCAGTAACTTTATTCA

>TP09X:00303:01082
ACTTAACGACCGGCTGGTGTCAAT

>TP09X:00304:01086
CTTGTCGGTCGGTTATATTCCCTG

>TP09X:00305:01057
CGAACGGCCGTCCAATCGGTCCTT

>TP09X:00309:01089
ATGAACAGTCGTTAAGGAGACGTA

>TP09X:00311:01051
TATCATTTAACTACCGGTCGGCCA

>TP09X:00313:01053
GGCCTCTTCCCGGTCGACCGGTTG

>TP09X:00315:01098
GTTAACGAATACTCGTTCGTATCA

>TP09X:00316:01070
TGAAACCAACTGACCGGTCGAACA

>TP09X:00318:01099
CCGGGTCCAACTGGCCAGTCATTC

>TP09X:00319:01069
TCTACTACTGAACCGTCCCGTCGT

>TP09X:00320:01084
ACTACTGTTCGGTCGCTACCGTCT

>TP09X:00321:01058
ATTCACCGTGCGGTCGGTTAGGAT

>TP09X:00321:01072
ATACGGTCCGACTGGTCGTTCAGA

>TP09X:00323:01055
AATTAACGACCAGTCAGTATCGAG

>TP09X:00325:01080
GATTGGGAAGTTCTGTCCGAGGCA

>TP09X:00328:01094
TTTACTGGACGGTCATTTACATAG

>TP09X:00329:01054
GAGTAACTTATTGGTCGGTAATCA

>TP09X:00332:01085
CCGGATGTTCAGTAAGGGAATCTG

>TP09X:00334:01070
ACGTCCCAACCGACTATTTATTTA

>TP09X:00336:01066
ACGAGCGCTCATTAATTTAATGCA

>TP09X:00338:01061
ACGAACGTTCATTTGGCACATACA

>TP09X:00339:01053
CCGAGCGACCGTTTGCCCATACTA

>TP09X:00339:01073
AGCATAACAACTAGTCGGTAGTCC

>TP09X:00339:01088
CCGGTCGTCCGTTTGGCTTGACCA

>TP09X:00340:01090
CGGTCAGGCTGAATAGTCGGTAAG

>TP09X:00340:01096
CTTACCGCCCGTTAGCTGTTCTAC

>TP09X:00341:01070
TGGTGCCAACCGAATATTCATTCG

>TP09X:00341:01079
CCGAGCACTCAGTCTGGTGCTCAT

>TP09X:00342:01095
ACGTCCCTACTAACTGATCGTTTA

>TP09X:00342:01096
GTGACTGCCCGGTCGGTTCGAGTA

>TP09X:00344:01089
AGCTTATTACCGTTCGTTAAGTCC

>TP09X:00301:01104
CCTATTTACCGAATACCCGGTAAC

>TP09X:00303:01110
AATTCTATGGTCGTTCGTTAAGGC

>TP09X:00303:01113
CCGACCGTCCACTAACTTCATTGG

>TP09X:00306:01120
ACCTCACCGGCCATTCGGTCGAAG

>TP09X:00306:01144
AGAATTTCCCTAGATATTTCACCG

>TP09X:00306:01145
CTGAACGACCAGTCAGGTATAGCA

>TP09X:00307:01128
ACCTTCCGAGCGACCGGCAGGCCA

>TP09X:00307:01130
AAACTTTCCGACCGATCACTCTGT

>TP09X:00308:01116
GGTCACTTACTGACCGCATAGTTA

>TP09X:00308:01124
GCGATCAGTCGGCAAGTACATAGG

>TP09X:00311:01137
CCGCTGTCTGACCGCTCAGTCGAT

>TP09X:00315:01101
TTTTAACCGACCGGTAGTTATGAC

>TP09X:00315:01133
CCCTTACCGAATGCCTGGATATTT

>TP09X:00315:01149
TATTACCTTCCGGTAAGTTAGTCT

>TP09X:00316:01127
CTGTCCGGTAGGTAATCTCGCTGC

>TP09X:00316:01135
TTCCCTAGTGACCGGTCACTCGAT

>TP09X:00316:01148
TTACTGGACGCTCAGTTGTTTTGC

>TP09X:00318:01136
CGTGCATTACCGGTCGTTCATACA

>TP09X:00321:01110
CCAACCGACTACTCGTTAATTAAC

>TP09X:00321:01126
CCAGTCGTCCGGTTCGGACTCTCA

>TP09X:00324:01124
CCGACTATTCATTCTAGTTCCTGA

>TP09X:00327:01143
CTTGACGGTCATTCAAAACCATTA

>TP09X:00328:01129
CTGAATGGTCAGTGTATTGGATTT

>TP09X:00329:01117
CGGATCACTGAATGAATGGTTAGT

>TP09X:00332:01136
CTATATGACCAGTCGTTCGTCATG

>TP09X:00334:01141
CTGACCATTCAGTATTCAGCGGAT

>TP09X:00338:01104
GGTGACCGACTAGTCATTGACCTT

>TP09X:00340:01104
CCCTACCGGCATTCATGACGTCTA

>TP09X:00341:01129
CTTAATCGACTGGTCATTAGCGAA

>TP09X:00341:01131
ATCCAACTGAACGTCCAATCGTCT

>TP09X:00342:01141
GTGAACGACTGGCTGTTAGACTAA

>TP09X:00346:01141
TTCACCTACCGCTCGGAAAGTTTA

>TP09X:00347:01146
CTGTCTGGCCGGTCGGCTTTCAAG

>TP09X:00348:01137
GCTACCAACCAGTCACTCTGAAAG

>TP09X:00310:01159
CTTACTGAGCGGACAGTGGGGCCA

>TP09X:00321:01157
CCGACCATTCGTCTAGCCACATGT

>TP09X:00324:01175
ATAAACGGCCGGTCTGGATACGAT

>TP09X:00328:01167
ACATAATGGGCGGTTAGACAGGCT

>TP09X:00334:01164
ATCTTCCTGCAATATAACAACTTA

>TP09X:00336:01152
CCGGGCGCTCGATTGGTCGTTAAT

>TP09X:00337:01170
ATTACCGACTGCTTAGTAGAGCCG

>TP09X:00339:01158
GCCTTACTACCATTCAGTTAGCCC

>TP09X:00391:00725
GCGCCTTCTGTGCAATTGCGCACA

>TP09X:00350:00782
CTGAGCGGTTATTCATGTAGATTA

>TP09X:00355:00782
CGTGACCGAGCGTTCGTTTGACAA

>TP09X:00359:00766
TAGACCGACCGCTCAGACTGTAGA

>TP09X:00363:00764
ACTTACTGAGTGTTCGTTCGAATA

>TP09X:00374:00787
TACGCTGCTAATGACTATTCATTA

>TP09X:00384:00792
GTAATCGACTGGCCGGTGACCAAT

>TP09X:00370:00817
ACGATCGACCGGTGGGTGACACAA

>TP09X:00388:00825
GGTAGCTAAAATGTCAATGTTATC

>TP09X:00396:00844
ATTAACTGGGCGGTCGTTTATAAC

>TP09X:00350:00895
GCGAGTGGCTGATCATTCGGTAGA

>TP09X:00352:00876
GTATACCGAGTGGCCGGTTGGCAA

>TP09X:00356:00894
CCGACTGTTTGTTCATTCAGCCGA

>TP09X:00361:00873
ACGTACGGTTGGTCACTTCCTTTC

>TP09X:00363:00891
GATGTACTGAATGGTCAGTCACCA

>TP09X:00364:00858
ACTGACGTTCAGTAGGGAATCCGT

>TP09X:00368:00887
GTACTGACTGACCGGTCAGTTTGT

>TP09X:00369:00883
ACGAGCGCTCAGTAACTCACCTTG

>TP09X:00369:00898
CTCTTGAATGGACGCTCGTTAATA

>TP09X:00373:00880
GTACCGACCGTCCATTAGTAGGAT

>TP09X:00377:00877
ACGTCCGGTCAGTATTGTTACGTA

>TP09X:00378:00898
AATAACCAGACGCTCGGTTATCCG

>TP09X:00382:00879
CTGCCTTTCCGAGCGGTTGTTTAC

>TP09X:00387:00878
CATTTCCGAACTACCGTTAATTAG

>TP09X:00388:00869
ATAACTGACCGGTAATCTCCCTTG

>TP09X:00389:00882
ATGAACGGTTGTTCGGCCTAACGA

>TP09X:00391:00870
AACCTACTAACCGTACGTCCGTTT

>TP09X:00394:00854
GCCCCACCTACTGTTCGTTAACCT

>TP09X:00352:00919
ACTATTACCGAACGTTAAGTCAGA

>TP09X:00357:00901
ACGACCGTTCGTACTGTACTGACC

>TP09X:00357:00906
TTGGTACCGACTGAATGGTTAGAC

>TP09X:00358:00900
AAACCGGTCGGCCAGTCTGTCTTG

>TP09X:00362:00920
CTCGTCTGTCGGTTGCTTTTCCCT

>TP09X:00362:00922
GTTGACTTACTCTCTGGTTATTCA

>TP09X:00363:00937
CCTATTGACTGTTCATTCATTTAA

>TP09X:00364:00939
ACCTTTCCGAATATCCATTTAAAT

>TP09X:00365:00932
TACCCGCCGACTAACCGTTCAGCA

>TP09X:00369:00905
CCGGTTATTCATTAGATTTTCGTT

>TP09X:00370:00941
CCAACTGTCCGGATAGCGTTCAAC

>TP09X:00375:00915
TTGCCCGGCCGGTAAGCACCGGTT

>TP09X:00376:00905
CCGACTGACCGACAATTAGAGACG

>TP09X:00376:00946
CGACCGGTCGTTTAGCTGTTTAGT

>TP09X:00377:00935
TCTAACTATCTCCAGCCAGTTATA

>TP09X:00380:00903
CACCGTCCGACCATTTATTAAGTC

>TP09X:00380:00921
TTGCCGTCAGCTGTAGTGCCATGT

>TP09X:00381:00919
CCGAATTACCGGTCGTCTGGCTCT

>TP09X:00381:00922
CTTAACAACTAGTTGGTCGCTCGC

>TP09X:00384:00920
CTTACTATTCAGTAACTTTCTTCC

>TP09X:00385:00925
GCAAATTAACCTACCAGTCGTTAT

>TP09X:00387:00921
CCCTAACGTCCATTCGGTAACTAT

>TP09X:00388:00919
GGTGACTGACCGTTTGGTCACTTT

>TP09X:00388:00922
TTGACTATCCTTACGGTCGTTTAG

>TP09X:00388:00937
CCGATCGCTTGGTAAGCATGTGGT

>TP09X:00389:00942
CCAACCAACTAGTCAGTAATTCAG

>TP09X:00390:00947
GTTAATAACCAGTCGGTTGTCCCA

>TP09X:00391:00948
TGCGTCCCGCCTTGTTCTGAAATC

>TP09X:00393:00940
TAGGCTACCGTACGCTCGGCTAGT

>TP09X:00394:00914
CCTTAATGAATGTTTTAGTAGCTA

>TP09X:00395:00940
GTCTGCGTTACTGACCAGTAATTA

>TP09X:00351:00969
GGCTTACCCACTGGCCGTTTACGC

>TP09X:00353:00959
CTTCTTTAATTAACCGGTCGGTAA

>TP09X:00353:00993
CCGAACGGCAGGTTTGCGTATAAC

>TP09X:00354:00986
ACCCACTGACCAGTCGTTATGTCA

>TP09X:00357:00977
CCGAATGTCCGCTCGAGTCTCACT

>TP09X:00357:00986
CCGATTGGTCGGTGGGTAACCCCA

>TP09X:00358:00961
CCGGACGCCCGGTAGGAATGAGAA

>TP09X:00361:00976
GCTACCGACCGGAAGCGATATTGA

>TP09X:00361:00996
CCGGACGGCTGGTTGATCGATTCA

>TP09X:00363:00953
CTTACTATTCGGTAACTTTTTTTT

>TP09X:00364:00978
GTACCGCCTGACTAGTCAGTTGAG

>TP09X:00364:00994
GATAAGGCAACCGGCCGCTTGTTA

>TP09X:00365:00953
CCGGCCAGTCACTAGTTCACTGTG

>TP09X:00367:00969
AAGCCAACCGACCGGTTGACTAGT

>TP09X:00369:00991
ACTAATGACTGTACGTATGGTACT

>TP09X:00370:00982
CCGACCGTTTGGTCTCCGGTCCCA

>TP09X:00371:00955
CATGCCACATGGCCGTTCGGTAAT

>TP09X:00371:00962
ATGATACTCGACCGGTCATTCGAT

>TP09X:00371:00972
TTCCAACTGAATGGTTAGTCAGTA

>TP09X:00373:00997
ACTAATTCCTTACCGAACGTTTAG

>TP09X:00374:00968
CCGACCAGTCGTTACAGGTTTTTT

>TP09X:00380:00989
CCGACTATTCATTCGTTCAACCCA

>TP09X:00380:00997
TTGAAAACTTAATGAACGCCCAGT

>TP09X:00383:00968
AGTTTACTTACTGACTACTTAGTC

>TP09X:00383:00990
GTTACCCTCCGGTCGGTTAATCCC

>TP09X:00385:00977
CCGTACGGGCGGTTGGATTTTCTA

>TP09X:00385:00997
TACCTGTTCTACCGACCATTCAGT

>TP09X:00386:00982
CCAACCAGTCGTTCACCTATAGGT

>TP09X:00386:00985
GTGACTACCCGGACGGTTAGACGA

>TP09X:00387:00982
CACTACATACCGACTGCTCGCTTA

>TP09X:00387:00991
AATCACCGAATGGCCAGTAACAAT

>TP09X:00388:00950
CAGTAAACCGACTGATCGTTTAAC

>TP09X:00389:00970
ATGACTGTTCGGATAGTAGTTGCT

>TP09X:00389:00993
ACGACCGTTTGGTCGTGGGCGCGC

>TP09X:00391:00968
GTTTGCGACGTCTACTGTCGAATG

>TP09X:00392:00983
CCGAGCATTCATTTAGTATATCAA

>TP09X:00394:00987
CCGAATAGTCAGTTATATCAGCAA

>TP09X:00394:00990
CCGTTCGAATGGGCGCCCAGTCAG

>TP09X:00395:00970
TGGCTGGCCGGTCAGTTACCTTCG

>TP09X:00396:00966
CAATGAATGACTAGTCGTTAGCTT

>TP09X:00397:00966
ACGTCCGTTCATTCACCCTGTCAG

>TP09X:00398:00972
GCAACCAACCAGTCGTCAGAACAA

>TP09X:00398:00973
ACCTACTAACCGTTCGGCATCAGC

>TP09X:00399:00965
AAAAACTACTGACCACTCGGAATC

>TP09X:00352:01049
ATGACTATCCGTTCGCTCAGTAGC

>TP09X:00353:01040
CAAAAAGGTAACTGACCAGTCAGC

>TP09X:00356:01035
CTTCAGAGCTTCTGTCCGGTCGGT

>TP09X:00359:01015
TCTAGACATCTCCAGTGGTACTCA

>TP09X:00359:01028
CTTTAGCGTAACTGGTTCGTCAGG

>TP09X:00363:01008
CTGAACAATCAGTAGGCTGCAGAA

>TP09X:00363:01045
ACTGACCGTTAGTCTTCCGGTACT

>TP09X:00365:01028
CTGACTGGACGTTAGGTAGGTTCC

>TP09X:00370:01047
ACGAACGGCGAGTAAACCACGTAA

>TP09X:00371:01010
CCAAACAGTAGGTCAGAAATATAA

>TP09X:00372:01039
GCATCCGACCGCTCACTAACTTAT

>TP09X:00373:01002
CTGACTAGTCAGTTAAATGACTTG

>TP09X:00375:01049
AAGCTCCCTACTGTCCGGTCGTTG

>TP09X:00376:01014
GCGCCCATCTTACTATTCGGTCGA

>TP09X:00377:01002
GTCGTTCTGTCCGACCGTTCGGTT

>TP09X:00378:01041
CTGAACGTTCATTAGACCGCATAA

>TP09X:00378:01045
CCGTACATACAGTCAGTCGCTAGC

>TP09X:00380:01007
CCGCCCGTTAGGTAAGTGCAGACT

>TP09X:00382:01044
TAGTGCCTTACAACCATTCGGTTG

>TP09X:00384:01025
TAACCGAATGGTCATAAAGTCTAC

>TP09X:00386:01046
GTATACGGACGTTCGGTATGTTCA

>TP09X:00387:01041
CCGAATGGTCAGTTCATAGAGTTA

>TP09X:00392:01049
ATAACCATTCGGTATCATAAAGAA

>TP09X:00393:01014
GCTGCTTAACTTCCGGTAGTTTAG

>TP09X:00393:01030
TGTTCGACCGTACGGTCGCTTAAT

>TP09X:00395:01009
TGAACCTAATGATTGGTCGGTCGT

>TP09X:00395:01045
GGCTCCGTATTTAACAGAAACAGT

>TP09X:00398:01022
AGCCGTATACCGAGCGTTAGTTAG

>TP09X:00352:01092
CTGACCATTCGCTCGGGCCATCTG

>TP09X:00353:01091
TCTCCTTCCTACCGTCCGGTCCGA

>TP09X:00355:01057
CCGAGCGTCCATTAACCTCTCTAT

>TP09X:00355:01070
CTGAGCGTCCGTTTGCTTACATAC

>TP09X:00355:01096
GATCTCCTTACCGGTCAGTTAATT

>TP09X:00359:01057
ACGAACGGTAATTCACTCACGTTA

>TP09X:00359:01078
CCTTAAGCGACCAGTCGGTCTTTC

>TP09X:00361:01073
CCTACCGGCCATTCAGACCCTCTG

>TP09X:00364:01070
GGTGCCGACCGTTCATTCTACTGA

>TP09X:00364:01094
AACTGAACGGACGACCATGCGGTA

>TP09X:00365:01050
CTTACCCTAATGAACGCCCGGCAG

>TP09X:00366:01096
GACCTACGTCCAATCACGAATAGT

>TP09X:00367:01061
ACGACCAGTCAGTAGTGTGAGGAT

>TP09X:00367:01065
TTTAGCCTAACGACCGCTCGACCA

>TP09X:00368:01052
CAAATTAATGACTAGTCAGTATAT

>TP09X:00368:01077
TTCGCCAACTAACCAGTAAGTTAC

>TP09X:00369:01058
AATCGAGTGACTAGTCGGCTCGGG

>TP09X:00369:01060
AGTAAACAAATGTCCATTCAGCTA

>TP09X:00370:01056
CTGAGCCTTCATGACCAGCCGGTA

>TP09X:00370:01066
TACCATATGAACGTTCGTTAAAGA

>TP09X:00370:01092
AATTCTACTGAATGAACGGTTACA

>TP09X:00371:01059
GAGACCGAATGACCGGTCAAATCT

>TP09X:00372:01079
AGCTAACCGTACGGTCAGTCTGTC

>TP09X:00375:01070
TCGTTCACACCGAATGTTCATTAG

>TP09X:00376:01062
ATAATCGGTCGACCGTTTAAACTT

>TP09X:00378:01062
GCTGCCGACTCTCCGGTCACGTCT

>TP09X:00378:01070
ACTGAACGGTTGGTTAAGTTATTT

>TP09X:00384:01096
CCTACCGTCCGGTGACAAATATCG

>TP09X:00388:01068
CCGTCCGGTTAGTAATAGAAGCTT

>TP09X:00390:01069
CCGAACGGTCGGTGATGCCCTATC

>TP09X:00390:01074
GACTACTTCGTAACTCGATAGCCG

>TP09X:00391:01077
ACGTCCGGTTGTTAACCTATTTTA

>TP09X:00391:01094
ATGACCGCTCGATCACTTACGAAA

>TP09X:00393:01050
TAATGCCTACCGGGCATTCATTTA

>TP09X:00394:01050
CCTTCCGACCAGTTGGCTACTACT

>TP09X:00394:01070
CAAGACTTCCCGAATGTTTAGTAA

>TP09X:00394:01085
GGCGATCAACCATTTGGTCAGGCC

>TP09X:00395:01096
CCCTACTGAGCGTATAGTCGGTAA

>TP09X:00397:01073
CTTCCGACTGTCCGGTAACCGGAC

>TP09X:00398:01085
AAATCACCGACCTTTCATTCGGGT

>TP09X:00350:01133
ACGAATGATCGTTAACTGTCTCCC

>TP09X:00351:01148
TACACCGACCGGTCAGTATTGTCC

>TP09X:00352:01121
GTGTCCATTCGGTTAGCAGCATTA

>TP09X:00353:01147
CCGGGCATCCATTCACACTGAGAT

>TP09X:00356:01141
CTGGCCGTTAGTTAACGAAACTTA

>TP09X:00357:01104
CCGGATAGTCATTAATGTAATCTA

>TP09X:00358:01103
TTGACTTCCCGACCGCCTGGTCGA

>TP09X:00358:01112
TCCGGCTAAATGAACGGCAAGTTA

>TP09X:00361:01122
ACCGCTTAACGACTAGATGGTCAG

>TP09X:00361:01125
ATACATGTAACCGATCGGTCAGTT

>TP09X:00361:01133
GTATTAACGGGCGGTCGTATGGTT

>TP09X:00362:01136
ATCCGACCGAGCATTCGGTGCGAC

>TP09X:00364:01108
GTTACAGTCGTCAGTGTGTTACCG

>TP09X:00364:01114
ACTGAACTACCGATCGTTAGACAT

>TP09X:00365:01112
CTGACTGCCCGGTAAACGCGCACA

>TP09X:00368:01111
TTACTGACCGGTTATTCATTCTAC

>TP09X:00368:01145
CCAACTGGTCGTTCATGAATTGCC

>TP09X:00368:01149
AGTTACCTACCATACGGTTGTCTT

>TP09X:00370:01111
CCATAGTTCCTGTCCGGTCGTTTA

>TP09X:00373:01120
TCGACCTACTGGTTAGTTGACATC

>TP09X:00374:01138
TATCTCCTACCAACTGTTCGTTTA

>TP09X:00375:01142
CCGTACGTTCGGTCATGTGTAAGA

>TP09X:00377:01120
CTTACCGGACGGTCGATCTAAATC

>TP09X:00380:01120
TGAATGTGAATGTCCGTCCGTTAG

>TP09X:00382:01127
CCGACTGTTTAGTCAATCTACACT

>TP09X:00386:01145
CTTAACGACTAGTTATTCTTCTTA

>TP09X:00391:01108
CGACCGGTCAGTGGGCTCGTACCT

>TP09X:00392:01111
CGCACTAGCGCGTTAACGACTTAT

>TP09X:00393:01142
TGGTCGGCCGGTAGGGTACCCGCT

>TP09X:00396:01135
TTGACCGGTTGGCAAGTATTTCCA

>TP09X:00397:01134
CCAACCGGTCGTGAATGCATATTA

>TP09X:00399:01137
ACTTCTGCTGAACGGTCAGTCAAT

>TP09X:00350:01174
CGACTACCGACTGGTTATTTAGCG

>TP09X:00351:01170
CATTAAACGACTGGTTATTCAACT

>TP09X:00352:01161
GGCCTAACTAACCGTTCACTAAGG

>TP09X:00353:01170
CCGCCTGGTCGGCAAGCAGATGCG

>TP09X:00353:01171
CCGACTCGTCAGTATCGCAATAAT

>TP09X:00353:01186
ATGACCACTTGGTAGTTCGTAACT

>TP09X:00355:01168
CCAAACAGTCAGTCAATAACGGTC

>TP09X:00358:01157
TCTAATGTCTGGCCGGTTAAAAAT

>TP09X:00358:01175
TGTTGACCAACTGGTCGGGAGGCC

>TP09X:00359:01151
ACAGTTTAGACCGACCATTCAGAC

>TP09X:00361:01190
GCCGACTGTCCAGTCATTAAGTCA

>TP09X:00361:01194
CTGTCCGGTCGGCAGTTGCACTTA

>TP09X:00362:01194
ACGGACGGTCGTTAAACCGCTGGG

>TP09X:00364:01165
CTACCAGGTAGTCATCCGCTTTTG

>TP09X:00365:01188
ACCCGCTCCTACTTACCGGTCGGA

>TP09X:00366:01153
ATCGGACTACCGGATAGTCAGTAT

>TP09X:00368:01166
CTGAATGGTCATTATCGTCGCAGC

>TP09X:00369:01198
CTTACCGTTCGGTATTCGCTTTCT

>TP09X:00373:01151
GCTATCTACTGAACGGTCATTGGC

>TP09X:00373:01196
GTCCAACCGGCCGACCGGTTAAGA

>TP09X:00375:01167
CCTGATAACCGGTCGGATGGTCAT

>TP09X:00376:01155
GCTATAAACGTCCGTTAAGTAAGT

>TP09X:00377:01160
TTTGATAAATGACCGCTCGTGTGA

>TP09X:00380:01187
CTGACCATCCGGTTATTGATAAGG

>TP09X:00381:01155
AACAAAACAACCGGTCACTCGTTA

>TP09X:00382:01163
CTGTCCGGTCAGTATATGTATCAT

>TP09X:00383:01172
CCCACCGAATGGTTGGATAGTTAC

>TP09X:00385:01151
ACTAACATTCGGTTAGATTCCACT

>TP09X:00386:01154
CTGGATGAACGGTCAGTCCCACAA

>TP09X:00390:01181
ATGAACGTTTGGTCAATATAAACA

>TP09X:00391:01155
CCCGTCCGACCAGTTGCTCAGCTA

>TP09X:00391:01199
ACGGACGCTCATTCAGGTCAATGG

>TP09X:00396:01163
CTAACTGGTCGTTCTTCTATTTGC

>TP09X:00382:01206
TATCTGTCTGACTATTCGGTAGAC

>TP09X:00388:01201
TTATGTCTTACCGGATGTTCGGTG

>TP09X:00392:01201
CATTCCACTGACCAGTCGGTACTA

>TP09X:00392:01205
CCAGCCGTTTGTTCTTTTTTTATC

>TP09X:00392:01209
CTGAGTAGTCGGTAGGGATCCAAG

>TP09X:00431:00684
ATTGCCAACCGTCCGGTAAATTTA

>TP09X:00414:00781
CGCTGCCTGGCCGTTCAGTCGGTT

>TP09X:00446:00782
TTGGCCGGTCGGTATCCTCAAGTA

>TP09X:00400:00828
CGACCGTTCGGTAAACCCTTTCGT

>TP09X:00400:00837
TACGAAAGTCGGTAGGCTGTCTCA

>TP09X:00401:00806
CTACCCGGTCGGTAGCGCCCATTC

>TP09X:00401:00838
ACTCCTGTACGACCACTCATTTAA

>TP09X:00402:00840
GTTAACTGACGTCCGGTAGTTAAC

>TP09X:00409:00822
TAGAATGAACGTCCGGTCTATAGT

>TP09X:00412:00806
ACTACTGAATGGACAGTAGATCTA

>TP09X:00412:00819
ACTGACCGACTGGCTGATTAGTGA

>TP09X:00413:00846
GAGCGCCCTAATGACTAGTAGGTC

>TP09X:00422:00841
AATCGCTTCACGGCCGGTCATTCT

>TP09X:00424:00801
ATTACCAGTCGGTATATATATGTC

>TP09X:00428:00805
ACGGACATTCGGACGGAATTATAT

>TP09X:00439:00804
AATGAATAACCAGTCGGTACATTA

>TP09X:00401:00871
CCGGACGTTCGTTTGGGTTCGAAG

>TP09X:00402:00855
CGGGCATCTACCAACCAGTCGTTT

>TP09X:00404:00893
GGCGGCCGACTGGTTGTCCGTTAA

>TP09X:00408:00868
GTACTCAGTTCATCGTCTCCGGTT

>TP09X:00408:00886
CCTACCGTCCGTTCATTATTGCTA

>TP09X:00409:00877
GCCTACCAACCGTTCGGTCTTTCT

>TP09X:00410:00850
CCGTCCGGTCGATAAGGTGACCCA

>TP09X:00410:00898
GGTCTTACCAGACGGTTGGTAAGG

>TP09X:00411:00889
CCGAACGACCGGTCAATGTTATCG

>TP09X:00412:00864
TGGACGGTCGGTCGGCTTGTAATT

>TP09X:00414:00854
CCGAACGTCCAGACGGAGCTCACT

>TP09X:00416:00878
AGTAACCAACCGTCCACTTAGTGG

>TP09X:00417:00880
CCTTAATGAACAGTCACTCAAACT

>TP09X:00422:00860
ACCGAATGAACGGTAGGTCATAAT

>TP09X:00427:00858
TTCCATATGTACCGTTCGGATAGG

>TP09X:00429:00879
GTGCACGACTGGTCGGTAGGGTTC

>TP09X:00431:00870
GTTTCTTGCTTACCGTCTGTTCAA

>TP09X:00432:00864
ACGACCAGTCGGACTAACTAAACA

>TP09X:00436:00877
CGTTAACTGACTTAACGCTCGGCA

>TP09X:00438:00881
GTGGACCGAACAGTCGATAGGCAT

>TP09X:00439:00890
TAACTAGCCAGTCGGTCGGCACGA

>TP09X:00439:00893
CCGTACGGTTAGTTGGAATTTACA

>TP09X:00440:00897
TTGAGTGTCCAGTCGGCAGACAGC

>TP09X:00445:00885
CCGGCCATTTGGAAGCTTTCCTAT

>TP09X:00447:00888
TTTCCGTGAACTGACGGTCATTAG

>TP09X:00407:00943
GGACCTAACGCACAGTCAGGCGAC

>TP09X:00413:00918
TCGCAGCTCCAACCTGTTCTGTAT

>TP09X:00414:00929
CAGAGTACTGAATGCTCAGTCACA

>TP09X:00422:00939
CTTTCCGGACGTTCGGGCAACTCG

>TP09X:00426:00934
CTTTCCTAATGACTGTCAAGTTGA

>TP09X:00428:00919
CCAACCAGCCGCTCGGTAAGTATA

>TP09X:00432:00908
GCGAATTAACGGTCAGTTGCCATG

>TP09X:00434:00921
TTCGACTGACCGCTCATTCGACTG

>TP09X:00436:00901
CCTTACCGACTAGACAGACGGCTT

>TP09X:00438:00922
AGAATTACCTAACAACCGATCGGT

>TP09X:00438:00933
CTGACCGGACAGTATCGTCGCGGC

>TP09X:00448:00918
CGAATGGTCAGTAGTCCAGTTATC

>TP09X:00400:00999
GCAACTGATCGGTCAGTCAGCACT

>TP09X:00402:00975
CGTCTAGCCGAACGGTCATTAGAC

>TP09X:00404:00977
CTTCCCGACCATTCGGATTGGCGC

>TP09X:00408:00965
ATGACCAGTCGGTATTCTTCACGA

>TP09X:00408:00984
CGTCGGGTTTAATGACCACTCGGT

>TP09X:00419:00997
CCTAATGAACGGCTGGTTCGCCGC

>TP09X:00422:00970
CTTTCCAACTGGCTGGTGAGTATA

>TP09X:00424:00973
CCAGACGGTCAGTATGCTCCATAT

>TP09X:00429:00950
GATTACCGTCCGTACGGACAGTTG

>TP09X:00432:00977
CTTGCCGGTCGTTTGCTACTTGAA

>TP09X:00433:00968
CCAAACGGTCATTATGCATCATAT

>TP09X:00433:00985
CTGTACGGCCGGTTGTATCTTAAT

>TP09X:00435:00979
ACGAATGGCCGGTCAATTCAGGAA

>TP09X:00437:00962
CCGACCTTTTAGTAAGGTTATGCT

>TP09X:00437:00964
TTGCACCTTACCAACCGGTTAATC

>TP09X:00440:00976
CCCCGACTTAATAACCGTTTGTTA

>TP09X:00442:00967
CCGGACGGAAGGTAAATGAATCAA

>TP09X:00444:00976
ATGGGCGCTCGGAAAGTATTTATC

>TP09X:00445:00973
GCTAACTGACCATTTGTTAAAATG

>TP09X:00446:00982
CCAAACGGCCAGTAACCTGCTCTC

>TP09X:00448:00984
TCGTCCGTTCAGTTGGTAAAGTTT

>TP09X:00401:01000
CCATCGGTTGTTTGGGAGGTTGGT

>TP09X:00402:01031
ACTCCAGACAATCCCTATATATCA

>TP09X:00404:01012
CCCGCCTGACTATTCATTCAGCGA

>TP09X:00405:01016
TTCAACCGAGCATCCGGAAGTTTT

>TP09X:00405:01039
GGTGAAAAACCGGTCAGTAAGTCC

>TP09X:00411:01014
CCAGACGTTCGTACAGTATAGTTT

>TP09X:00412:01009
CTGACCGACCGCTATGTATGATTA

>TP09X:00413:01022
CCTTAATGAACATCCATTTGACAT

>TP09X:00414:01036
ACGACTAGTTGGTAGATCTCGACG

>TP09X:00415:01031
ACCTACAGTGGCTAGTGATTGATT

>TP09X:00415:01037
CAAACACTACTGACCGTTCAATCG

>TP09X:00415:01044
CCGGTCGTCCGTTCTTCAGAACCC

>TP09X:00417:01013
AAGCTACTGACCGGCGAGTTATGC

>TP09X:00420:01046
CTGAACGGCCAGTTTGTGGATCGA

>TP09X:00421:01032
ACCGCCGAACGGCCGCACGTTTAA

>TP09X:00423:01045
CCGACCATTCGCTCATATCGTAAT

>TP09X:00425:01015
CCTACCGTTCGTTCATGTGACGGG

>TP09X:00426:01006
CCAACCGGTTGGTTCTTTCATTGA

>TP09X:00426:01047
TTATAACGACCATTCGATTAGTTT

>TP09X:00427:01045
CCGTCTGTTCGGTCCGTATTTGTC

>TP09X:00428:01044
TACTACTGTCCAGTCGGTCCCACT

>TP09X:00431:01010
ATTGCCGACCAACCATTCATCTAT

>TP09X:00431:01029
GTGAACAAACATTCAGTCGCCTAA

>TP09X:00433:01037
ATGGCCGCTCATTTGCTAATTAGG

>TP09X:00434:01024
AATCGGACCTTACGACCAGACGGT

>TP09X:00437:01012
GCTTCCTACCGGAAGGTAATTAAG

>TP09X:00440:01008
AGCTGATTAAACGGACGTTTGGTG

>TP09X:00444:01047
CTCACCGTCCGCTCAGTCATCTGA

>TP09X:00446:01004
TGTATCCTAACCGTCCGTTCAGTA

>TP09X:00447:01045
GTATATTTACTTACTCGAACCGTC

>TP09X:00448:01006
CCGAACGCTCATTCGCCATGATCC

>TP09X:00449:01041
AGCCGTCTGACCATTCACTCAAAA

>TP09X:00402:01099
CCGTATGGTTGGTAATCACATTCA

>TP09X:00403:01085
GTTTCCGCAGCCCTTATCTACGAT

>TP09X:00405:01069
CTCGAACGAACGGTAAGTTGCATA

>TP09X:00407:01053
CAATCTGTACGACCATTTGGTAAG

>TP09X:00408:01083
TCATGACCCAAGCGGTCTCTGTCT

>TP09X:00410:01051
CTGACCGTCCAGTTAGAAGATATA

>TP09X:00411:01084
GAGTTACCGGGCGTACGGAAGTTT

>TP09X:00412:01062
GCCTCCAAACCGACCAGTTGGTAT

>TP09X:00412:01081
CCGGTCGATCATTAGCTCAAGTAC

>TP09X:00412:01092
GTCTTAATAATCGGTCGGTCGGTC

>TP09X:00413:01053
CCGAATGTCCGATCGGTCGACACG

>TP09X:00413:01092
TGAATGGCCGGTAAGCCCAGGAAT

>TP09X:00419:01083
CCGTACGGTCGTTCGACACACGGT

>TP09X:00421:01084
GCTACAGGTTGACGAACGGTTGGT

>TP09X:00422:01057
CCGACTGGTTGGTTATGCAACACA

>TP09X:00432:01076
GGTCGTACCGAGTGGCCGGTCGGT

>TP09X:00433:01052
GCCTCTACTGACTAGCCGGTAAAA

>TP09X:00435:01066
CTGTACAGTCAGTAGATACGTCGA

>TP09X:00439:01087
GTACGACTTAATGACCGGCCAGTA

>TP09X:00449:01076
CACGCAGTAGACCGTGATCCTTAA

>TP09X:00405:01135
ATAACCGGTCGGGAGGCCGTCTGG

>TP09X:00405:01138
ACCGACCGTTCGTAAGTGGTAATT

>TP09X:00406:01136
CTTGACCGACCAGTCGGTGGAGAT

>TP09X:00408:01142
GTTACGTACTGTTCGTTCGCCATG

>TP09X:00411:01123
GGATCCCTAACGAACATTCGTTAT

>TP09X:00412:01146
ATGTCCAGTCGGTCAAAAGATGTC

>TP09X:00412:01147
CTCTCCGGTCAGTCGGCATATCCT

>TP09X:00413:01134
GCGAATATTCAGTCACCCCAGATA

>TP09X:00414:01122
AACGACCGTCTGGCCGTATAGTTA

>TP09X:00417:01106
CCGGTTCTACCGAACGGTTGGCTG

>TP09X:00423:01129
GTAACTGACTAGTCGTTTATATCA

>TP09X:00426:01120
CCGACCATTTGGATGATTACTGAG

>TP09X:00426:01149
AAACTAACCTACCGTCAAGTCAAT

>TP09X:00431:01109
CTGAGCGCTCATTAGGATATTCTA

>TP09X:00433:01146
TTTCTTACAACTGGCGGTCATTAG

>TP09X:00435:01111
CTCCCTACTGAATACTCAGTCACT

>TP09X:00435:01132
TACATACTGACCATTCACACGGAG

>TP09X:00436:01134
CCGACCGCCTAGTCAGCTCCTATA

>TP09X:00436:01144
CTAACCAGTCAGTAGCTAAAAGTT

>TP09X:00440:01135
CTTTTTGCAGCCGAATGAGCGCTC

>TP09X:00441:01104
ACGACTGCCCAGTTAGTAAATCTA

>TP09X:00443:01122
CACCTCACTGACTGGTCATTCGAT

>TP09X:00444:01139
CCCCGTGACCGTCCGATCGGTAAG

>TP09X:00449:01107
TGCATACCGAACGGCGAGTAGTCT

>TP09X:00401:01180
CGCAAACCTTCCGTCCGTTAGGTA

>TP09X:00405:01182
TCCTAATGACTGTTCGTTCAGTCG

>TP09X:00405:01186
AGATAACGACTAGTCGTTCGGGCT

>TP09X:00406:01195
CACCAGTGACTGATTATCCGGTAG

>TP09X:00410:01155
GGAGTCCTTTTACTTGCTGTGTCA

>TP09X:00413:01159
CCGACCGCCCATTTACTGCATCAT

>TP09X:00416:01165
CCTCCTTACCGCTCAGGTAGCCGT

>TP09X:00417:01155
ATCTTACTGTCCGGTCATTTAACA

>TP09X:00422:01183
ACTACCGACTGGTCAATAACAATA

>TP09X:00428:01185
CCGAACGGTCGTCAGGTAATTGTG

>TP09X:00429:01181
GGTCGTGCCGATTAAGCGTTTGCA

>TP09X:00430:01192
TCGTTACCGTATGGTCATTTAGAA

>TP09X:00430:01194
ACGAACATTCACTCAGAGCCTTAC

>TP09X:00431:01150
GCTGACCGTTCGATTGTCTGCGCT

>TP09X:00431:01153
CTGAATAACCGGTCAGTAATCGCT

>TP09X:00431:01172
TATCCGACCGTTCAGTAATTCTGA

>TP09X:00431:01180
CTAACCGAACGGTCAGTGGCTTTA

>TP09X:00432:01154
CTACCCGGACGGTAAGGACTCCTA

>TP09X:00434:01190
ACCTGCATTTACTGACTGGTCAGT

>TP09X:00435:01188
GTGCCTACCGGACAATCAGTCTCG

>TP09X:00435:01198
ATGAACAGTCGTTATAATAGGGGT

>TP09X:00438:01180
CCGACTATTCGGTCTTGCTTGTTT

>TP09X:00439:01154
GTCGACCGATTAACTGGTCGATTA

>TP09X:00441:01177
CTAAACGGTCATTAACTCTTTGCA

>TP09X:00442:01176
CCGTACGACCATCCGGTAACTGTA

>TP09X:00444:01176
ACGTGTGTGACTGACCGCTCATCC

>TP09X:00445:01162
AACACCATACGAATAGTCGTTAAG

>TP09X:00446:01187
CTGACCATTCGTTCTTCGCGCTCT

>TP09X:00446:01188
CTTACTGTACAGTCAATAAGTCGA

>TP09X:00448:01167
ACTGACTGGTCGTTTAAAAGTTGT

>TP09X:00403:01205
CCGATCAACCGGTAGGTAAATTCT

>TP09X:00405:01206
CTGACTAACCGGTCAGGAATAATA

>TP09X:00407:01207
CTGTCCTTACCGAGCGACTATTAA

>TP09X:00408:01208
CCGACTGTTCGGTCAACGAATAAT

>TP09X:00414:01208
CACCTACCAACCACCCAGAAATCT

>TP09X:00420:01217
TCGCTGTTTACCGACTGCTGTACA

>TP09X:00430:01207
CTGGACGGTCACTCGGGCTCCCGA

>TP09X:00435:01202
TAAGTGACCGGTCAGTGGAGAACA

>TP09X:00435:01219
TACTGACCGTCCGGTAAGATAGTT

>TP09X:00440:01210
GCAACTGTTCGGTCAGATAGTGCT

>TP09X:00442:01204
AAAACGACTTTCCGTAACGGTCGG

>TP09X:00444:01215
ACATACTAGTACTCTACACTGCCT

>TP09X:00456:00748
CCATCCGCTCGGTTACGGAAGACC

>TP09X:00457:00721
CCTGTTACTTACTGAATACTCAGT

>TP09X:00450:00761
AGTTACTGTCCGTTAGGTAATGCG

>TP09X:00450:00783
ACAACCGAACGTTAGGTATCTCGC

>TP09X:00453:00751
GTGCTCCTTACCGACCAGTTGACT

>TP09X:00459:00789
GTTTCGCGCGAATCACCGAGCCGC

>TP09X:00466:00769
AATCAACCGACCGATAGGTAGCGA

>TP09X:00472:00798
GCGTGCCTACCGAACGCCTGGTTC

>TP09X:00479:00759
CTGAGCGTTTATTCGCTCTGGCTT

>TP09X:00483:00774
GAATATTAACCGACCGATCATTTA

>TP09X:00484:00794
CTGACCGGTTGGCTAGAAATTCAA

>TP09X:00485:00768
CCAAGTTGACTGCCATGTCGTTAG

>TP09X:00489:00783
CCGGCCGGTTGTTCGTCTAAGCAG

>TP09X:00452:00832
CTGAACGGTCATTATTTTCCGCTA

>TP09X:00457:00801
CTGACTATTCGGTCTAACTCCAGT

>TP09X:00457:00807
CTTTGCTTACTTGTCGGCCGTTTA

>TP09X:00457:00829
CTGACCGGTTGTTATGGCACTTAA

>TP09X:00460:00831
TTTAACCGAATGATCGGTCAAGGC

>TP09X:00463:00815
CTCACCGGTCAATCATTGCTGTGA

>TP09X:00463:00830
TGCCCCTTACTTACCATTCATGCA

>TP09X:00463:00844
CAACTGACCAGTCAGTAGCCATTT

>TP09X:00465:00831
CCGACTGGTCACTTAATGTTTCAT

>TP09X:00465:00845
ACGGATGGATGGTTAGTTGGAGTA

>TP09X:00468:00835
CTTTCAACCTACCAGTAGGTTGGG

>TP09X:00473:00848
CTGAATGTCCGGTTGACCGCGCGT

>TP09X:00477:00823
CAATATGAACAGTCGGTTTGTTTC

>TP09X:00478:00834
GTCGACCGGTTGGTTGGTGGATAA

>TP09X:00483:00821
CTGACCAGTCGGTGAAGACAACGA

>TP09X:00483:00842
CCTTTCTGAACGGTCGTACGTTTA

>TP09X:00483:00847
ACTAACCGGTAGGACTGGACGTCA

>TP09X:00496:00817
CCGGCTGTTTGTTAAATTGCATGA

>TP09X:00498:00848
CGCTACCTGAGCGTTTCAGCAGTT

>TP09X:00499:00811
TCGTTGGCCGAACGTTCGGTCTAA

>TP09X:00451:00881
TAATTTCTACTCTCCGTTCAGTAA

>TP09X:00453:00890
CTACCTAATAACCGGTCGTTTCGC

>TP09X:00459:00888
CCGGTCGACCGCTAGCAAACCCGC

>TP09X:00460:00855
AAAAGCCTAACCATTCGGTAAGTA

>TP09X:00461:00851
ACGACCATTCAGTCGCCGGATCAC

>TP09X:00461:00854
CTGACCGTTCATTGGCCATATGCG

>TP09X:00461:00866
GCTACGCTCGAGCGTCTTTAAGCT

>TP09X:00462:00885
CTATACAAATTGTCCGAAGTTCCG

>TP09X:00475:00858
CTACCGACCGCTTGGCTTTTTCAT

>TP09X:00477:00883
TAGCCACCTACTGACTATTCGCTC

>TP09X:00479:00869
CTGACCGGTCGGCAGGAGTCACAA

>TP09X:00479:00890
GTTCTCATCTACCGACTGGTCGGA

>TP09X:00480:00892
GTTAACGGATGGTCGGATTGCCTT

>TP09X:00482:00855
GGAACACTCTTGTATAGAGTTCTG

>TP09X:00485:00874
CCGACCGTTCAAGCAGTCTACTTA

>TP09X:00488:00877
CCGAATGGATGGTAGCCAAGATAC

>TP09X:00491:00873
ATTGAATCACCGCCCATTCGGGCT

>TP09X:00491:00879
CGGACGGTCGTTAAGAGGACAAAG

>TP09X:00452:00929
CCCGCAACCGGCTATTCATTAGGC

>TP09X:00454:00926
CCAACTGGCCGGTCGTTCTGTCTG

>TP09X:00456:00903
TCTGGTTAACGAATGGTATGTAGA

>TP09X:00459:00942
CCGACCGTTTACTCGTCAACGTGT

>TP09X:00460:00939
TAAAGTTGACCTACCAGTAAGTCA

>TP09X:00461:00920
TTACTGACCATTTGGTATTGTCTT

>TP09X:00463:00935
GTGACCAGTCGGTATCCAAGTACA

>TP09X:00464:00914
AGTCTATTCCAACTGGTCGGTTAC

>TP09X:00465:00934
TTCTCCGAACAAACGCTCATTAAT

>TP09X:00471:00929
CCTGTGACCGGATGGTCAGTCATC

>TP09X:00472:00948
TCGACTAACTTACCGGCAAGTCGT

>TP09X:00473:00933
CCGAACGTTCACTCGGATCATAAA

>TP09X:00475:00942
CTTAACGACCGACTGGTGAATGCA

>TP09X:00476:00939
CACTATTAACCGGCTATTTGGTTA

>TP09X:00476:00940
TACCTACCTGCCGACCATTCATCT

>TP09X:00476:00942
CTAGATCTTAACGACCAATCGTTA

>TP09X:00479:00947
GGCCTTACTGGCCGTTCGGACGGA

>TP09X:00480:00949
CGTAGCTAGCCAGACGTTCGGTTA

>TP09X:00482:00922
CTTACTTGACGCCAGTTATTAACT

>TP09X:00483:00924
GTTCCCGAGCGCTCACTAGGGTAC

>TP09X:00483:00930
CCGGACGTTCAGCTAGTTTAGGCG

>TP09X:00484:00906
GCTCTTTACCGACCGTCTGTTTGA

>TP09X:00487:00924
ATTAATGACTGTTTGTTAAAAGTG

>TP09X:00489:00935
ATAAATGGTCGGTTGATTAGACGT

>TP09X:00490:00942
TACGTACGAATGGTCGGTAAGAGA

>TP09X:00490:00945
TTACTGTCTTCCGACTGGTTATTA

>TP09X:00492:00913
CCTTAGTAACCAACCGTTCGGACG

>TP09X:00499:00925
AATCCACCTGAGCGTTTAGTCAGT

>TP09X:00451:00984
ACGAATGAACGGTAAGCTGCCCTA

>TP09X:00451:00994
ACGACTGGCCAGTAGGTTGAACAT

>TP09X:00455:00990
GCGGGTGCTTCCAACCAGTCGGTT

>TP09X:00460:00992
CCGGTCGGCAGGTTAGCTTTAATT

>TP09X:00460:00999
GCTCACTTCCGACTAGACGGTAAA

>TP09X:00462:00981
CTGACTGTCCAGTATCTCCTCAAT

>TP09X:00465:00974
CTAACCGACCGATCAGACGGATGT

>TP09X:00465:00997
GTGAATGGCCGGTTTGGTCCCAGA

>TP09X:00466:00988
TCGTGTAACCGAATATTCGTTTAT

>TP09X:00473:00962
GACGCGTCGAATGAGTGGTTGGTA

>TP09X:00473:00987
CATGTAACTAAACGCTCGGTAGGT

>TP09X:00473:00991
CTGACCATTCAGTATACAAGCAGC

>TP09X:00473:00997
GCTTAACAAACACTCGGTCAGGCG

>TP09X:00474:00994
TTATCTACGGGATGGTCGGTAAGA

>TP09X:00482:00986
GTCTAAACGGTCATTCAGTCTCTA

>TP09X:00483:00987
AGTGACCGTCCGGTAGGGCCCTCT

>TP09X:00484:00971
TGCCTGCGAGTGGGCGTTCGTTAG

>TP09X:00494:00957
CCGACTGCTCAGTCGTATTGCAAA

>TP09X:00496:00967
ACGACCCTCCGTTAAGTGGTCTAA

>TP09X:00496:00999
TGCCGTTGTATGACCATTCAGTCT

>TP09X:00497:00956
ACCATTCTCACCGACCGCTCAGTT

>TP09X:00497:00991
CTGAACGGTCATACGCTGTTTTAT

>TP09X:00498:00996
ACAACCGGCCGCTCATGTATCATT

>TP09X:00499:00998
CCGAGCGACCATTTGGGTTAATGC

>TP09X:00453:01005
CTGCGTGTGAACGACTAGTCATTA

>TP09X:00454:01045
CACTGTTAACCGATTGCCATTAGT

>TP09X:00458:01001
CCTGAATGGGCATTCAGTAGCAAG

>TP09X:00459:01022
CGCAGACTATTTCGATTCACCAGT

>TP09X:00460:01014
CTGACCGATTAGTCAAATGGTATA

>TP09X:00461:01030
CAGAATCCTACTAAATGGCAAGTC

>TP09X:00463:01042
GTATACTCCCTCACTGCATCTGTG

>TP09X:00464:01024
CCAACCGCTCGGCATGCCACATCA

>TP09X:00464:01026
ACGCACTTGCCGACCTTTCGGTAG

>TP09X:00464:01037
AGATTACTGAACGGTTAGTAGCTT

>TP09X:00467:01002
AACTTACCGACTCCTCATACACTT

>TP09X:00471:01044
CCGAACGCTCGCTTGGCGCCTTTA

>TP09X:00474:01049
TCCTAACGGCCATTTATTCGCTCC

>TP09X:00475:01018
CTTACCGCACGTCCGGTATGTCTA

>TP09X:00478:01026
TACCAAACTGACCGTCCAGTAGAG

>TP09X:00480:01006
CTTACCGGATGACCGTTGAGTATA

>TP09X:00480:01007
CCAACCGATCATTAACTTTTGCCT

>TP09X:00480:01023
GCCCGACTGACCGTTCAATCCTTA

>TP09X:00480:01044
ATGAATGACCGGACGTTCGTAAAT

>TP09X:00485:01006
ATATCTACTGAACGTTTAGAAAGG

>TP09X:00486:01039
CTCTGCCACCTGACTGTTCGTTAA

>TP09X:00487:01015
GCGAATGGTCGATCATCTCTTGTC

>TP09X:00489:01002
CTGACAGCTCAGTTCAGAATCTGA

>TP09X:00489:01022
GCTTCTGACCGCTCATTTGCTCGA

>TP09X:00490:01048
GAGTATTATACCGACCGCTTAGTA

>TP09X:00492:01012
ATAGACTGTCCGGTCGTTATGCTT

>TP09X:00492:01016
CTACCGACTGTTCGTTTAAACACG

>TP09X:00496:01028
CCAATCGGTTGGTCGACTGAGCAT

>TP09X:00498:01049
CTGAACTCTTACGATCGGTACCTT

>TP09X:00450:01062
TCCTACCGACTGGCCGGGGATTAA

>TP09X:00450:01077
ACGACCGTTAGTTACTATGATTAT

>TP09X:00450:01095
ATTTGAATGGCCAGTCGGACGTAA

>TP09X:00452:01070
CCGTCTAACCGTTCGTTAGACTTG

>TP09X:00452:01076
TCCTAAGTGATCGCCCGGTAGATG

>TP09X:00455:01068
ATACTTCCGAGCGTTCAGTTACCT

>TP09X:00455:01090
ACGACTGCTCGTTTGAAAAGGCTT

>TP09X:00456:01050
CCTCTTCCGACTATTCGTTCGGTT

>TP09X:00456:01096
CTACCGTGTGCTCGGTCACCCTCA

>TP09X:00457:01068
TCCACACTTAACGAATAGTCGTTT

>TP09X:00457:01094
GTTACCAAACGCTCCTTAGGCTAA

>TP09X:00459:01070
TTTTCCGAGCTCCAGTTGGAGCTG

>TP09X:00459:01076
AGTCACCAGCCGACCGCTCGGTAA

>TP09X:00461:01061
CCAAACCGCATCAGGTAGCTCGGT

>TP09X:00462:01070
AGCGGCCTACTTACTGTTTAGTAG

>TP09X:00464:01088
ATGACCGGTTGTTCATCGATGACA

>TP09X:00466:01055
CCCGTACTGACCGGTCATCCTCAT

>TP09X:00470:01067
GTTTCCGACCATCCATTAGAGTAT

>TP09X:00472:01078
AATGTTACTGGATGGCCGTTTATA

>TP09X:00477:01075
CCGACCGGAAGGTTATAGTACATA

>TP09X:00479:01087
CTTAATGAACGGTCATTAGGCATT

>TP09X:00480:01058
GTATTCCGGACGGTCGTTCATAAG

>TP09X:00485:01084
GTACCGACCGTTCATTCTCTGCAT

>TP09X:00487:01075
GTCCTTCTGAATAGTCATTAAGTG

>TP09X:00489:01060
GCCTGACCGACCAGTTATTCCAAT

>TP09X:00491:01068
TAATACTAATAACCAGTCACTCAC

>TP09X:00491:01099
CCTTTGCCCGAAATCTGCTTTCAG

>TP09X:00496:01096
GCGCTCGAACCGTCGCTTACATCT

>TP09X:00498:01082
CTGACTGGTCGTATATTCGACGTG

>TP09X:00454:01138
CCGAATAGTTAGCCAGTGCATTTT

>TP09X:00454:01140
GACGTTACCTACTGACTCTCCGGT

>TP09X:00456:01125
CTGAATAAACATTCATTCAAAAGG

>TP09X:00457:01146
ACAAACGTTCGGTCTCCTATTAGC

>TP09X:00458:01110
GGTAATCTACCAACTGCTCAGTCA

>TP09X:00463:01109
GTTTAACCTTACGTTCGTTTAGTT

>TP09X:00466:01117
CGTACATGGAAGGTCGTTAAACTG

>TP09X:00467:01114
CCATCCATTCGGTAAACAGTCTGT

>TP09X:00468:01143
ATCCTCTTACCGTCCAGTTGCTCA

>TP09X:00469:01104
TCATGAATGTCCGTCCGTTTGGTT

>TP09X:00472:01138
ATGACTGAACGTTAGTTAAGCTAA

>TP09X:00473:01112
CTACTTAATGAACGCTCGTTGGGC

>TP09X:00473:01115
AAAACCTTACCGACCGAACGGTGG

>TP09X:00474:01117
CTGATTATCCGGTAAGGCGTGATT

>TP09X:00477:01109
ACATTCCGACCGACCGCCAATTAA

>TP09X:00478:01146
TCTTACCTACTGTTCATTAGCTAT

>TP09X:00481:01146
TGGCCGGTTGGTAAGCCTAAAGAT

>TP09X:00482:01117
GTCGTTTAACTCAACTGACCGTCA

>TP09X:00483:01133
CAATACCTACCGACCACTAGGTCA

>TP09X:00484:01113
TCTAACCAGCTGGTCGGTCACCCA

>TP09X:00484:01148
CCGACTGCTCGGTACTAAACAGAG

>TP09X:00493:01120
CTACCGACTAGTCGTATACCTTGT

>TP09X:00494:01126
GTCCGTACGACCAGATGGTAGGCT

>TP09X:00496:01125
ATGAGCGTTCGTTAATATTGGTTT

>TP09X:00498:01114
CCTACCGGTCGCTAATTTAGCAGC

>TP09X:00498:01129
ACTTTCTGACTAGTCGGTTAGTGA

>TP09X:00499:01114
CTAACCAGTCGGTGTCTTTATCGC

>TP09X:00453:01196
AACTAGCCGGGCATTCGGTATACG

>TP09X:00456:01189
GATATACTACTTACCGGTCAGTTG

>TP09X:00458:01189
CCGATCGACCAGTTAGTGTTACAA

>TP09X:00460:01197
ACCTAGTGTGCGTTCGTTTACTTA

>TP09X:00461:01158
GTGTAAATGAACAGCCGGTAATGT

>TP09X:00462:01169
CTCACTGTCCATTTAGTAGGATGA

>TP09X:00462:01184
CCAGGCGGTCGGTCTGGGACCTTC

>TP09X:00462:01188
CTGAACGGTCAGTTTGGATGGCTA

>TP09X:00463:01188
ACTACCGGTAAGTAGCACACTACG

>TP09X:00464:01184
CTGACCATTCGCTCAATGACTGCG

>TP09X:00465:01166
ACGATGGTATCACGGTGTCACATC

>TP09X:00468:01157
TAAGCATGCCGACCGGTAAGTCTA

>TP09X:00468:01188
GGATTAAGCTACTGAACGTTCGGC

>TP09X:00473:01164
CCAAACGGTCAGTAGTAGCTTTAT

>TP09X:00485:01170
TCCGGACCTACCGTACGTTCGCTC

>TP09X:00491:01183
GCTACTGTCCATTTAGTAACCTGG

>TP09X:00493:01153
CTATACGTCCGGCCGTTCGTGCTG

>TP09X:00494:01180
CCGATTGTTCGTTCACCGTGTTGT

>TP09X:00495:01158
TCGCTGTATGAACGTTCGTTCGGC

>TP09X:00495:01159
CTGACCGGCCACTTATCGCATTAG

>TP09X:00497:01188
TCACCAACTGGTAGGTAAGACAAT

>TP09X:00499:01153
AAGCGTGTCTTCGACTATTCGGTT

>TP09X:00450:01230
CCGTTACCAAACGGCCGGTCGATG

>TP09X:00461:01215
GTTTTATTACCGGTCGGTAGCTCA

>TP09X:00463:01240
CCGACTGTTCGCTAGGATTTCTTC

>TP09X:00465:01206
CTGACTGGTCGTCTGGGGTTGTGA

>TP09X:00468:01239
CATTTACACGACCGTTCAGTCGGA

>TP09X:00472:01208
ACCGACCGTCCATTCACTATTACT

>TP09X:00473:01202
GCTTTTCTACTTACTGGTCGGCAG

>TP09X:00477:01235
ATTTACCAACTGTTTAGTAATTCG

>TP09X:00480:01208
TCGCATAACGGCCGTTCGTTTATA

>TP09X:00482:01240
CCGACTGGTCGGTCCGCTTAAGTT

>TP09X:00486:01214
ATGGGCATCCGGTAAAGCCGAAAC

>TP09X:00488:01239
CCATCCTACTTACTGTCCATTTAA

>TP09X:00489:01246
TCTATTGACCTAACGGTCATTTAA

>TP09X:00492:01243
CCTCCGCTACCAGCTGGCCGGTCA

>TP09X:00494:01247
GCATATGAACGGACAGTTACCCGG

>TP09X:00496:01208
ATTAACCTAGCGACCGTTTAGTTG

>TP09X:00496:01227
CCGACTGTTTGGTCACGGTGCCGC

>TP09X:00523:00693
CCTAATGAACATTTAGACGCCTAC

>TP09X:00535:00693
GTAACCGACCGGTCACCCGATGTC

>TP09X:00507:00705
CCGAATGAATGGATATTTAAAAGC

>TP09X:00545:00704
ATCTATCTAAATTTCCGGTCGGTA

>TP09X:00503:00753
ATGGCCATCCGGTAGAAAAGTCCA

>TP09X:00517:00770
CATTATCTGAGCGTTCGGTAAACC

>TP09X:00534:00754
TCGAAGATAACGGACAGTCGTTTA

>TP09X:00539:00789
CCGAACGCTCGTTAGGTCGATAAA

>TP09X:00510:00809
CCAGTTTACTGACCAGTAGGTAAG

>TP09X:00517:00820
CCTACTGTCCGGTGAGCTTCGGCC

>TP09X:00517:00828
ACAAAACCTACCGGTCGTTAAAAA

>TP09X:00520:00839
AGATTCCGGGCGTCGTTTGGGGTC

>TP09X:00522:00807
CTTTCCAAACATTCGGTTGGGACT

>TP09X:00522:00842
ATGACCACTCAGTCGGAACCAAAA

>TP09X:00528:00825
CCGTTACGACTGACCGGACGCTTA

>TP09X:00537:00804
CTTAATGATTGGACGGTAGCTCCA

>TP09X:00537:00805
ACTGCCGGTCAGTTACACAAAACA

>TP09X:00540:00801
CATACCAAACAAATGCCCGGTCAG

>TP09X:00540:00822
CTTACCCTACTGCACGTTCGTTAG

>TP09X:00545:00828
CGTTTTCGACTGACCGGTTGTTCT

>TP09X:00500:00870
CCTTGACCTGTATGAACGGACGGT

>TP09X:00504:00869
CTACCGAACAGTTCATTAGACTTG

>TP09X:00505:00860
CGATACGGCCGTCCATTCGGTAGT

>TP09X:00506:00860
GCCATTTACTGAATGTTCATTAGA

>TP09X:00510:00875
ACCGACTAACCGGTCGCGTGGTTA

>TP09X:00512:00898
ATTTCTACCTTCCATTCAGTCTGA

>TP09X:00523:00875
CCATCCGACCAGTCACTCACTAAC

>TP09X:00525:00883
ATATTATACCGACCAATTGGTTGG

>TP09X:00531:00883
GTGTAAACGGACGCTTAGTTAGCC

>TP09X:00531:00885
ACCTACTAACGAGTCAGTCTATTA

>TP09X:00533:00863
CCGAGCGGTCATACAGTATGAATG

>TP09X:00539:00870
CCTGACCCTAACGATTGGTCGGGA

>TP09X:00542:00888
TCGACTGACCGGTAGGTACCAATA

>TP09X:00548:00899
ATGTACGGTCGTTAGGTTTATGTT

>TP09X:00503:00949
ACTATTGTGCTCCAGTTTATATTC

>TP09X:00505:00908
CCGACCGTCAATTCAGAGCAATAA

>TP09X:00507:00919
CCGAATAAACATTCATTAAAATTT

>TP09X:00510:00928
ACCTACCGGGCGGCCGTTAATTAT

>TP09X:00516:00907
GTTAACGACCATTCGGGTGTCTTC

>TP09X:00516:00909
CCTAACACCCGGTAAGTACGGCTT

>TP09X:00519:00923
TCTCACCTGTCGGTCGTTCACCAT

>TP09X:00521:00906
CTTACTTACCGTTCGTCCGGTATA

>TP09X:00523:00906
CCTTAACTTATCTCCAGTTTACCA

>TP09X:00526:00904
ATGCTAACGACTGCCCATTTAGAT

>TP09X:00528:00914
AATCGAACAACTGCTCGGTTAGTT

>TP09X:00530:00939
ACGAACGACCAGTTGGTTAACTTG

>TP09X:00531:00921
TGCTGTTAACCGTCTGGTCAGTCT

>TP09X:00535:00946
TTAACTGGTCGTTAGGCTATCACT

>TP09X:00537:00940
CCAAACGGTCACTTAACTCGTATT

>TP09X:00539:00915
TATCAACTGACCGTCCATTCCAAC

>TP09X:00546:00910
ACGATCGGTAAGTAACTATGATTA

>TP09X:00546:00933
ACCTATCTTCCGTTCGGTAAGTTA

>TP09X:00500:00955
TTGAGCGTTCAGTTCGGGTGGTAT

>TP09X:00503:00959
CCATAATAACTGACTGTTCGTTAC

>TP09X:00505:00952
TCTCGTTTCCGACTATTCGTTAGC

>TP09X:00507:00961
CTACCTAGCGGCCGGTCTGTCCGT

>TP09X:00507:00976
CTAAACGGTTGGTTAGTGCTTCTT

>TP09X:00509:00987
CCTGACGACCGGTCGCTTACTCGG

>TP09X:00514:00983
ATGCATAACGGTCGTTCGTTCAAA

>TP09X:00515:00974
CTTCACGTTACTTTCCGCTCGGTA

>TP09X:00515:00980
TCTGAGTGGCCAGTCATTTAATGT

>TP09X:00515:00989
CCTACTGGGCGCTCGGTCTCATAT

>TP09X:00516:00987
ATGACCGGCCGGGCTGTCAATTGC

>TP09X:00517:00980
TAGTAATGACCGAACGGGCGGTTA

>TP09X:00524:00998
GCGGCCCCTATTGGCCGTTCGTTA

>TP09X:00525:00958
AGCGGTCGGTCGGTAGTTAGATTG

>TP09X:00526:00977
CTTACTGTTAAGTTAGGTATACTA

>TP09X:00528:00958
TGGCTACCGGCCATTCGATAAGAT

>TP09X:00530:00960
GATGAAGTTAATGAATGGTCATTA

>TP09X:00530:00993
CCGACCGTACGTTTAATATTCCGG

>TP09X:00533:00996
GTCCTACCAACCGATCATTTTGTA

>TP09X:00535:00966
CTGACTGATCGGTTGTGTCTCAGA

>TP09X:00537:00990
CACCCGATGACCGACCATTCAGTT

>TP09X:00541:00977
TGCGACCTTCCGGTCGGTAGACGT

>TP09X:00542:00968
GTTACCGATCGGTAGGGAGATCAT

>TP09X:00544:00979
ACGAACGGATGGTAAGTTGTTAAT

>TP09X:00546:00990
CTGATACATTCTCGTCGGTCGTTG

>TP09X:00500:01000
ACGAGCGTTCAGTACAATGTTTGA

>TP09X:00501:01046
ATTTACTGACTGGCCATTAGGACT

>TP09X:00502:01016
ACTTACTGAACGTTCGTTATCGTA

>TP09X:00503:01034
ACGAACAGTCGGTAGTCTGTAGAG

>TP09X:00504:01039
CCGAACGGTCGGTTAATGGTGACC

>TP09X:00505:01012
CCAACCGGTCGCTAACAAATTTAG

>TP09X:00506:01007
ATCCTAGCTTGAACGATCGACCGT

>TP09X:00508:01020
TGCTTACCCGAGTTTTGTTCTTAT

>TP09X:00509:01032
GTGACCAGTCGGCTGCTCCTTAAT

>TP09X:00510:01009
CTGACCGTTCAGTTGCTACGAGAT

>TP09X:00513:01023
GTATCTGGACGTTCATTAGCCTAT

>TP09X:00513:01030
TAAGACAAACGTCAACTCGCAATA

>TP09X:00514:01012
TAGACTGACCAACCGGTTTACGAA

>TP09X:00518:01038
ATGCTCGTACGGTCGACTATTCTT

>TP09X:00519:01003
TTACCGGTTGCTCATTAATCTCCA

>TP09X:00519:01047
GCGACCGGACGGTAGGCTTATGTA

>TP09X:00522:01011
CCTGTCTGACTAGTCGGTATATTT

>TP09X:00524:01029
GTGCGTGGAAGTCGGAAATTCGCC

>TP09X:00526:01014
CCAAGCAGTCAGTCGGTCGCACAT

>TP09X:00526:01049
CTGTCTGACTAGTCGTACAAATAA

>TP09X:00529:01028
AATGCCCGACTGGTCGGTTGGCGA

>TP09X:00537:01013
CCCAACCGACTGTTCGTTCACACG

>TP09X:00537:01045
AGTTTCCGTACGTTCATTTAGAGT

>TP09X:00539:01000
CTAACCGGACATTCATTCTAATAG

>TP09X:00541:01028
TTGAACCTAACGACCGGCCATACT

>TP09X:00543:01035
CCGTCCGTTTGTTAGATTCCGCTT

>TP09X:00544:01014
TCCTTGACCGACCCTTCGGTAATG

>TP09X:00544:01024
CAACCGACCGGTAGTTTACTGCGC

>TP09X:00549:01012
CCAAACGACCGGTCTTATATTGAA

>TP09X:00549:01028
ATCAATCTCATGACTGGTCAGTCT

>TP09X:00500:01070
TCCGAATGAACGGCCATATGACCA

>TP09X:00501:01073
CCATAATTGACCGATCGGTAAGTC

>TP09X:00504:01058
CTTACCGGTTGGTAGGCCACTACT

>TP09X:00504:01068
CCGACCGTTCGATAGAGTTCAACA

>TP09X:00505:01058
ATGCTACCGACCGGTCGTTCCCTA

>TP09X:00505:01063
ATTTCCGGTCGTTTAGTTCGAGGA

>TP09X:00505:01090
AAAATTAACTATGCATCAGTAATG

>TP09X:00506:01057
CCGAGCGCTCGTTATTCGACTTAC

>TP09X:00507:01066
ATCTACCGACCCGTCAGTAAATAG

>TP09X:00507:01090
GAGTGTAACCGACCAACCGTTAAC

>TP09X:00513:01087
TGACCGATCGTTTGGTCACCACAC

>TP09X:00517:01075
ACTGACGTCCGGTTGGTCGAAGCA

>TP09X:00519:01068
GCGCCCGACCATCCAGTTATCCGC

>TP09X:00519:01096
ACTCTTACCGGATATCCATTCGTA

>TP09X:00520:01060
ACTAACTACTATTCGTTAAGCATA

>TP09X:00521:01050
TCTCCCGACCATTTGGTAAGTTCC

>TP09X:00522:01065
CTGTCCATTCGGCAGTATGACTTG

>TP09X:00522:01082
CCGATCATCCAGTAGGTGCACCTA

>TP09X:00522:01091
GCACCAGCCGACCGTTAGGTGGGG

>TP09X:00524:01073
GTGAATGACCGTCCGGTCGAGATT

>TP09X:00526:01052
CTAAACAGTAGGTTGGGAGTTTAG

>TP09X:00526:01057
CTAGCCAGTCAGTAATTTCAATTA

>TP09X:00526:01071
CCGAACGGTGAGTAAAGCATTATT

>TP09X:00530:01077
TGCTTACTGAGCGGCCGTTAACCT

>TP09X:00530:01084
GCTTCAGCCGACCGTTCGTTCTTT

>TP09X:00530:01099
GTCCTAAATGACCGTATGGTGGGT

>TP09X:00531:01065
TAGGTATACAACCGTTTGGTAGCT

>TP09X:00532:01089
CCACTTATCGACCGGTTATTTAGC

>TP09X:00536:01055
CTTGCCGGCCGGTATATCTGTCCT

>TP09X:00536:01056
CTTACCGTCTGGTCATTCGTAAGC

>TP09X:00537:01075
CTATCCAGCCGGTCGCCTTTCAAG

>TP09X:00537:01089
AATGACCTACCATTCAGTCTGTCG

>TP09X:00539:01069
CCGTCTGCTCGGTTAGCCCATCTC

>TP09X:00541:01098
TCGCCTTACTGAATGGTAGTTCGG

>TP09X:00543:01072
CTGTCTGGTCGGACGGTTAGATAG

>TP09X:00543:01086
TTCACAGCCGCTAGCTCGACTTAA

>TP09X:00544:01061
AATTTCTAACTGATCGCTCAGTCT

>TP09X:00544:01080
CCGAATGGTTGTTAGTGATTATTA

>TP09X:00544:01082
CTGGACGCTCGTTAAATGTGACGA

>TP09X:00545:01077
GCCCTAATAACCGGTCACTAACTA

>TP09X:00546:01063
CCGAGTGGTTATTCAGTTCCCCTC

>TP09X:00546:01071
CGTGTGAGCGACCGGTCGGATGGA

>TP09X:00549:01056
ACAACCATTCATTCTGTGGGCCTA

>TP09X:00500:01148
GTGACCATTCGGTATACTCCAATA

>TP09X:00503:01127
CGCAGCCAGACTGAATGTTTGTTA

>TP09X:00508:01110
CCGACTGTTAGGTCACCAGGAGTG

>TP09X:00508:01132
GGTCTCGTTGGTCAGTAGACTCTG

>TP09X:00512:01124
ACGACCAACTGTCCATTAACGAAG

>TP09X:00515:01100
GCGACCGTTCATTAGCAGTTTTTC

>TP09X:00515:01103
ATAACCAAACGGTCGGTCTGTCAA

>TP09X:00517:01102
TATATTTGAGTGACTGGCCGGTAT

>TP09X:00517:01140
TATATCCGAATGGTCAGTTAAATA

>TP09X:00522:01105
CTGTCCGGTCGTTTCCCAGTTCTT

>TP09X:00523:01122
ATCTAACCGACCATTAGGTACATT

>TP09X:00524:01130
GTGACCATCCGGTCGATACATATC

>TP09X:00525:01127
AACTGACCTTCCACTCGGTAATAA

>TP09X:00529:01101
ATCGTCCTCTATCTTAGAACGTCA

>TP09X:00531:01133
ATAGGCTACCGTCCAGTCAATTAA

>TP09X:00532:01108
GTCTAGGCGCTCCAGATAGAAATG

>TP09X:00532:01144
CCTGTTGGTCGGTAGCTTTCTATC

>TP09X:00536:01109
TCGAATTAATGAACGGCCATTTGA

>TP09X:00536:01116
GTTCTACCGAACGGTAAGAAGTGT

>TP09X:00538:01132
CACGCTAACTTAACGTTCGGTTTG

>TP09X:00540:01129
TTATTACTTACCAGTCGGTGGATA

>TP09X:00541:01121
GGCCAAATAACCGGTCGGATAGAG

>TP09X:00542:01126
ATGACCGGCCATGTGGCACCCTTA

>TP09X:00543:01107
CTAACCATTCAGTTTATCATGCGG

>TP09X:00544:01101
TCGTTTGCCTACCGAGTGGTCATT

>TP09X:00501:01196
AGTCCGACCTTACAGTCGGTAATT

>TP09X:00502:01163
TGAACGACCGTTCGGGTGAACTAT

>TP09X:00502:01182
CTGAATATTTACCGGACAGTCAGT

>TP09X:00506:01150
GATACTGAATGTCCAGTTAAATGA

>TP09X:00506:01163
CCGACTAGTTGCTTAGCGTAGGGG

>TP09X:00513:01191
CCCTAACTGCCGCTCGTTAGTCAC

>TP09X:00514:01172
GCTAGACGACCGGACATACAGTCA

>TP09X:00515:01166
ATGGGCGAACGGTAAGGCTAGAGT

>TP09X:00515:01193
CCGACCGGTCATTATGTCTACACC

>TP09X:00515:01194
CCGAGCAGTCAGTACGAAGCTAAC

>TP09X:00516:01178
CTAACCGTTCGTTTACCTATCCAG

>TP09X:00516:01183
CCGAGCGATCGGTCAAACCTCAAT

>TP09X:00516:01188
TTACAACCTGCTGACCACTCAGTC

>TP09X:00517:01158
TATCAATACTGAACGACCGTTTAG

>TP09X:00517:01187
AACCTGCTAACCAGTCACTTAATT

>TP09X:00519:01175
AATTTCTGCTGACCATTCAGTTAA

>TP09X:00520:01158
TAGACCGGTCGGTTAATATTAGAA

>TP09X:00520:01175
GGACTTTTTAACTGCCGTTCGTTA

>TP09X:00520:01185
GACTGGAAAAAACTCTTTATGATA

>TP09X:00521:01166
CACCAACTAAATGGTTAGTTATAA

>TP09X:00521:01192
TTCCACTTCCCAACTGGTCACTAA

>TP09X:00522:01163
CTTTAGCAAATTAACGGTCAGTTA

>TP09X:00522:01164
TTAACGACTGGCCGTTTGTAGGCC

>TP09X:00523:01178
CCTATCCGAACGTCCGGTTTGTTG

>TP09X:00524:01188
ATGAACGGTCAGATAGTTATGCCA

>TP09X:00525:01159
TTAACCAGCCGACCGTTCAGTCTT

>TP09X:00525:01172
CCGACTAGTCGTTCCGTAATCTAT

>TP09X:00528:01178
GTCCAACGTTAACGTAGCTATTCG

>TP09X:00528:01193
TGCCTACCTGACGACCGCTCGGTG

>TP09X:00534:01176
CTGACTAGACGGTTAAAGTCCATT

>TP09X:00540:01151
CCTGCCGTTCGTTAAAGTCAAGTT

>TP09X:00541:01160
AATTCTCGCCGCCGACGAGCCCCA

>TP09X:00543:01199
CTGAACGCTCGGTATTATCCTCTA

>TP09X:00544:01177
AACATTTGTCCAACCATTCGTTTG

>TP09X:00545:01150
CCGACTACTCACTTAGTGAATTCC

>TP09X:00545:01166
CGTTAGGATCCTACCGGTCGGTTG

>TP09X:00545:01168
ACTAACGGTCGGTAAATGCTTCGG

>TP09X:00546:01172
CCGAACAGTCGTTAGACTACCTTT

>TP09X:00502:01214
TCGACCGGTCAGTAAAAGCCAGGC

>TP09X:00503:01234
CACCGGACGACCATTCAGTCAGTT

>TP09X:00503:01247
TTAACCGTTCGGTTGCCTTTGTTG

>TP09X:00508:01229
TTATCTGACTGTACGTTCGTTAGA

>TP09X:00511:01242
GCGCGGCCTACCGATTATTCGGTA

>TP09X:00512:01228
GCCCCTTACCGACCACTTAGTTCA

>TP09X:00512:01242
ACTACTGAGCAGTCGGTTGGATCC

>TP09X:00516:01231
CTATGAACGAATGGCCGTTTGACT

>TP09X:00516:01243
CACTGTCGACTTACCGGTCGTTAA

>TP09X:00518:01235
CTAACCGGTTGTTAAGCGACGCCC

>TP09X:00520:01205
TCCTTCCCAAACGATCGTCCGTTT

>TP09X:00520:01246
ACCGACCATCCGGAAAGCCAAGAG

>TP09X:00521:01241
AGGTTAACGAATGACCGGTCATCT

>TP09X:00522:01234
CGAAATTTACCGTACGGTCGATAA

>TP09X:00525:01207
TTGACCAGTCGGTATCATTTTCGT

>TP09X:00526:01208
AGCTATTGTCCGGTCATTTAGCTG

>TP09X:00526:01216
CCGAACGACCAGTCGGACACCGGA

>TP09X:00526:01226
ATGCCACTGACCGACCGTTTATAA

>TP09X:00527:01245
TCCATAACTGGGCGTTCATACACT

>TP09X:00534:01214
CTAACCGGTAGTTAGTGCTCACGA

>TP09X:00534:01245
ACAACCATTCGGTTACATATCTTG

>TP09X:00536:01213
ACTGACTGGACGCTCGTTACGGAG

>TP09X:00538:01240
CCAACTAGTCGGTATAGCGCAATA

>TP09X:00542:01230
CGCTGTGACTGACTGGTCGTTGGA

>TP09X:00542:01234
CCTACTAACCGACCGTGCAAATTT

>TP09X:00543:01221
CCGACTATTCATAAAGTTACGGGA

>TP09X:00543:01230
CCGAGCACCTGGTCATTAACCTCA

>TP09X:00545:01212
CTGAACGTTTATTAGGTTTGCGTA

>TP09X:00547:01200
CATATCACCGAATGGTCAGTAACC

>TP09X:00528:01256
ACCTACTGAACGGTCATATGGTTA

>TP09X:00592:00675
GCTAACCGGGCGCCCGGTCACGAA

>TP09X:00553:00745
CCTACTGTCCGTTCGATTACTATC

>TP09X:00559:00701
TCAACCGTTCGTTTGGTGCTCTAG

>TP09X:00566:00733
CCGAATGGTCGTTCGTCCTAAGCG

>TP09X:00575:00741
CTGACCAGTCGGTATAATAATCAT

>TP09X:00576:00703
CCGGGCGGTCGTTATACTCGAACT

>TP09X:00566:00767
CTAACCATTCGTTAGATTTACTGT

>TP09X:00577:00788
AGAGTAAGCATCTGACCAGTCGGT

>TP09X:00583:00766
CCGAACATTCGGTCCGTTCTTTGA

>TP09X:00584:00792
TATTAACCGGCCGTCCGTTGGGCC

>TP09X:00590:00779
TTGACTTTATGACCATTCGGTTTA

>TP09X:00595:00766
CTAATCATCCGGTAGGCAGACGTG

>TP09X:00599:00792
AAAATAACGAACGCTCATTCACCA

>TP09X:00550:00831
TACTGATTGACCATTCGTTTAATT

>TP09X:00555:00801
GGTTCTACGACGTCGGTATAAGTA

>TP09X:00560:00817
ATGACCATTCAGTATCTTACTCGC

>TP09X:00561:00824
TATCGTCTAACTGGCCGTCTTAGT

>TP09X:00566:00811
CTTTGTGGACTCCAGATCGCCAAA

>TP09X:00571:00806
CCGACCATTCACTTAACCAGACAT

>TP09X:00575:00821
ACTACCAGTCAGTAACCGTGCCCT

>TP09X:00581:00847
GCTAACGAGCGCCCGATTGGGCCC

>TP09X:00581:00848
CCTACTGAACATCCGATTACTTGC

>TP09X:00582:00814
CCGGCCGGTCGTGTTCCTGTGTAT

>TP09X:00584:00814
GACCCGACCGAACGCCCGACCAAA

>TP09X:00585:00848
ACCGACCGTTCGGCCACTTAAGAT

>TP09X:00593:00837
ACTGGTCGTTCAGTTAGCAAGCGC

>TP09X:00596:00848
TACGACCAACCGTTCGGTATCGGG

>TP09X:00599:00835
CTGACTGTTCGTCAGTGTGCGTCA

>TP09X:00550:00856
GGTAACCGACTAGGCAGTCTAGCG

>TP09X:00551:00863
TAAGCGACTGACTGGTCGTCCCGT

>TP09X:00552:00887
CTCTGAACGAATAGTCGGTTGACT

>TP09X:00554:00898
GCTATCGACCGTTGATTACATCTA

>TP09X:00558:00857
GGTAACTCACCGATCGGTAATTCA

>TP09X:00558:00885
ACTACCAGTCGGTAGATCTTATAC

>TP09X:00559:00891
AAAATCCTTACCGATCGTTTATTA

>TP09X:00565:00898
CTGTCCGGTCAGGCAGTAGGAATG

>TP09X:00567:00881
TAACCGATCAGTAGGTCACCTTTC

>TP09X:00575:00870
GTAAACGACCGGCCATGAAGTTTC

>TP09X:00575:00882
TAAACGACCGTTCACTAACCTCCA

>TP09X:00575:00883
CTAACCGACCAGTAGGGACTGTGC

>TP09X:00575:00884
ACCCAACCGACTAATCAGTTACTA

>TP09X:00576:00882
CTGACCGGTCCTTTACCTACCAGG

>TP09X:00578:00851
CTGACCGCTCATTATTTTAAGCAA

>TP09X:00580:00890
AAATAACCGACCAGTCGTTCCGAT

>TP09X:00582:00865
ACGCAGCCTTCATCCAACTCTTTT

>TP09X:00582:00867
ACGAATGAACGGTCATACACCTAT

>TP09X:00585:00871
ACGAATGGTCACTTGCCTAACAAC

>TP09X:00585:00883
CTTACCGTTCAGTCAGCTCTTATA

>TP09X:00585:00894
CCATACTGAGCGGTCGTTCGCTAG

>TP09X:00587:00856
ACTGCCGACTGGTCATTTGGTTAT

>TP09X:00587:00860
AACTAATTAAACGTTTGGTAAACT

>TP09X:00590:00899
GATCCCCTGTAACGGCCGGTAAGG

>TP09X:00596:00886
CCGGGCGGTCATTTGATGTGCGTG

>TP09X:00554:00933
TCTAATGAACGTTTAGTTAGTCTA

>TP09X:00558:00924
CTTGACCTAACGATCATCCGGTTG

>TP09X:00559:00933
CAGTTACCGAACAGTCGTTAATCA

>TP09X:00560:00902
CCAATACCGAACGGACGGTTAACT

>TP09X:00561:00930
GTCACCTAGTAGGACTTGGATCAT

>TP09X:00564:00926
ACGATTGGTCAGTAAGTGGTAGGC

>TP09X:00570:00929
TTGCCCTACTGAGTGTTCGTTAAA

>TP09X:00572:00901
ACAACTAGTCGTTCGCTAACTTGA

>TP09X:00583:00948
GCCAGCTCCCCGCTTTCATGCCTA

>TP09X:00583:00949
CTAAACGGTAATTCGTCCCACCGC

>TP09X:00585:00947
GTTGAACCGTCTGACTGGTCGTAT

>TP09X:00588:00934
CCGACCGTTCAAACGGCCGATGTT

>TP09X:00591:00910
ACGACCGACAATTCGGCTTATCCC

>TP09X:00592:00907
GTTACTCAACGTTCGGTCAAAGAA

>TP09X:00593:00914
CTGGCCGCTCGTTTACCTGTACGC

>TP09X:00594:00931
CAAGACGACCGACCAGACGGTGGA

>TP09X:00597:00925
GTAGGAACACTCCAGACCAAGAGT

>TP09X:00599:00914
CTGATTGACCGTCCGGAATCTCAT

>TP09X:00550:00981
CCTTACCGAGCGTTCGTTTACTGT

>TP09X:00552:00970
CCGAACGTTTGTGAAGATTCGTAT

>TP09X:00555:00987
ACGTACGGTCATTCAAATTCGTCT

>TP09X:00559:00976
ACAGTTTAACGAACCTCCGGTCGG

>TP09X:00559:00990
TAAACTGACCAGTCAGTCCGGGAA

>TP09X:00560:00976
GACGACTTTGTCATTTATAGGCAT

>TP09X:00562:00984
CTTAGCGGTCGTTTAGTATCCGTT

>TP09X:00563:00990
TCTACCCGACCATTCGGTACATAA

>TP09X:00570:00963
CTGAATGGTCATTAAATTTATACA

>TP09X:00570:00982
CCGACTGTATAGTAAGGTCATGCA

>TP09X:00571:00958
CTGACCGTTCACTCGTGTGTGATG

>TP09X:00572:00977
GCAGCTATCTGAACGGTTGGTTAC

>TP09X:00572:00997
CCTGAACGACCATTCATTCTTATT

>TP09X:00580:00951
ATACTTAACGGATGGCCGGTAACA

>TP09X:00581:00967
AGCCTACTGACCGTCCGGTCAATT

>TP09X:00582:00952
CCGACTAGTAGTTAAAGACGCTAC

>TP09X:00583:00968
GGGTCTTTGAACGACTGTCCGTTA

>TP09X:00583:00984
ACGGACGACCGTTTGGCAGCGTAT

>TP09X:00593:00962
CTAAACGATCGGTTGCCTTCATGT

>TP09X:00597:00968
TCCCTGGGTGTGACAGTTCGTTTG

>TP09X:00598:00957
CTGACTGGACGTTGAGTTTCTACG

>TP09X:00599:00968
GCGGTATAACGAGCGCTCGGTCAT

>TP09X:00599:00972
ATTGGTACCTATAGCGACTAGATC

>TP09X:00599:00989
TCCACGAGACCGAACATTCGGCTA

>TP09X:00550:01002
CCTCCCAAATGTTTGGTAAGTCCA

>TP09X:00550:01005
CTGAACGGTCGACAGGTCTATATT

>TP09X:00550:01019
ATCGCACTACCCGTACGTTCAGTA

>TP09X:00550:01028
GTCGCCCGTTGCTCGGAAGTAAAC

>TP09X:00550:01030
CTTCCGACCTCGAATGACCTAAAA

>TP09X:00553:01039
TTGTAAATGATCATTCGGTAGGGT

>TP09X:00554:01049
CGGCCAGTCGGTAATTAGTCTATG

>TP09X:00560:01028
GTTTAATAACTACTCGTTATGTAT

>TP09X:00561:01004
GACGGCACCGACCGAATGGCCGTT

>TP09X:00562:01034
GCTACCTGCCGGTCGATAGGCTCG

>TP09X:00563:01001
CCGAATGGACAGTAACTTACCGGG

>TP09X:00563:01043
CTCCAACCAGGCGCCCACTCAGAT

>TP09X:00564:01041
ACCTCTGCGACTCGTCCCTTGATT

>TP09X:00565:01046
GCACTCGCTCTCAGAGTTTTTCTC

>TP09X:00567:01023
ACGGATATTCGGTATGTTCGCGTA

>TP09X:00567:01026
CTGAGCGTTCGTACGAGAAAGTCA

>TP09X:00570:01021
ACGACCATTCAGTCAGTCCATTAG

>TP09X:00576:01009
ACGTTCAGTAACCGACTGACCGGT

>TP09X:00578:01030
CCGGTCGCCCGTTCCGGCCCTCAG

>TP09X:00578:01040
CCGTCTAGTCGTTAGTTATGCTCT

>TP09X:00582:01000
AGGAGTTACTGTCCATTCGTTTAC

>TP09X:00585:01016
GATAGTCTCGCTACAACTTTGTGC

>TP09X:00589:01010
GGTAACTAGCCATCCGGTAGTTTT

>TP09X:00589:01023
TTCGAATGGGCGCCCATTCAGAGG

>TP09X:00589:01031
CTCCCTCTTAATTGCCGTTCGTTC

>TP09X:00593:01028
CGACCATCCGGTTGTTTCGGATTA

>TP09X:00594:01021
CCAGCCGTACGGTTAATATCTTGT

>TP09X:00594:01024
CCTGGCGCTCAGTCGGCTTCAATC

>TP09X:00595:01021
GTTACCGTTCGGTTAGCTATTCTC

>TP09X:00596:01027
ATAATCGGTCGGTAGGTAGTAACA

>TP09X:00597:01008
CCTAGCTTTAAACGACCGTTTAGT

>TP09X:00599:01038
GAACGGTCATTCGGTTAGCCACTT

>TP09X:00550:01085
CGTTTCGACCGAACACTCGTTAGA

>TP09X:00551:01052
CGCTGACCGGCCGTTCATTCGTAA

>TP09X:00551:01063
CTACCGACTGGTCTGTAGTCTCTG

>TP09X:00551:01092
AATACATTCCGACTGGTCGGCAGA

>TP09X:00552:01067
GCGACCGGTCGGATAATGTCAATA

>TP09X:00552:01089
CCGAATGTTCACTCAGTCGTGCTT

>TP09X:00554:01056
CCAACTGTTCGGACGGCTAGCTTA

>TP09X:00554:01068
TTTCTCCCGAACGTTCACTCGGCT

>TP09X:00554:01071
CCGACCGTATAGTAGACATCATAT

>TP09X:00555:01063
ATGACCGATCGGTAAGATGTCACG

>TP09X:00556:01087
ATGACCGGTAGTTCATGTTCCGTT

>TP09X:00559:01078
GCTTCTGTCCGCTCACTCGTTTCC

>TP09X:00565:01067
CTGAATGCTCGTTTGGTCGTCTGG

>TP09X:00567:01075
TGCTACTGACTAGACATTTAGTTA

>TP09X:00568:01097
ACTTAACGGACAGTTATTTAGACG

>TP09X:00569:01068
TTCTACCGAATGATCGGTTTGTAG

>TP09X:00574:01073
GTAAATAACCGGTCATTAATATGT

>TP09X:00575:01064
CTTAGTAACTTACCATTCGTTAAT

>TP09X:00583:01054
CTAAACGAGCGTGCGGTCACTTTC

>TP09X:00584:01095
TAATCACCTTCCAACTATTCGGTC

>TP09X:00588:01070
ATTTTATGTACGACCATTCGGTTC

>TP09X:00591:01052
CCGAACGCTCGTTTGTCCCTTCAA

>TP09X:00594:01079
ACTGTCCGAATCTTCGGTAACGCA

>TP09X:00597:01091
CTACTGAATAGTCGGTCGAGTACG

>TP09X:00550:01103
CCGACCATTAAGTATACTAATGCT

>TP09X:00550:01134
CGGTTCACGACCGGCAAGTAGAGT

>TP09X:00551:01120
TCTTCTACTTACCGTTCATTAGGC

>TP09X:00553:01135
CCGACCGTCCCGTTACCCGTGGAT

>TP09X:00553:01143
CCTGTCGGTTGTTAAGAGATTCAG

>TP09X:00555:01103
GTAAGTGCTAACGGACGTTTAGTT

>TP09X:00557:01119
TCTCCTAAGCTCCAGTTACGTATC

>TP09X:00560:01127
GTGTCAGCTAACAAATGGTCGGTT

>TP09X:00565:01124
TAGACCTTACCGAACACCCGGGAA

>TP09X:00565:01146
TGCTGACTAAGCGTTCAGTCGCAT

>TP09X:00567:01125
TCCAAACGTCCGTTCATCAAGCTA

>TP09X:00569:01122
CCGAGTGTCCGTTAGCTAATACCG

>TP09X:00570:01100
AATTAGAGACCCACCAGTCGGTAG

>TP09X:00571:01109
CTTACCTTCCGCTCAGTTGAATGT

>TP09X:00571:01118
GCAACGTTCAGTAACGCGTTAATT

>TP09X:00574:01140
TTTACCGTTCGTTCGTTAACCTTG

>TP09X:00578:01149
CAGATAACCGTATGGTCATTCAGA

>TP09X:00579:01146
GTAACCGACTGTACAGTACGGTAG

>TP09X:00583:01123
ACCAACTGTTCGTTAAGGTGGCCA

>TP09X:00584:01119
CTGACCGTCTGGTTATTGTAAATA

>TP09X:00585:01103
TTTAAGCTAGCGAGCGTTCGGTAG

>TP09X:00586:01110
CCGATCGGTCGTTCGCTCCACGAC

>TP09X:00586:01124
CTGAATGTTCGGAAAGCATACCTA

>TP09X:00587:01120
CTAACTCGTGGCTAACGAATCTGA

>TP09X:00587:01123
GGATGACCGGTCGGCGAGTAATCG

>TP09X:00589:01122
GCCTACCTGTCAGTCAGTCAGCTC

>TP09X:00589:01134
GCGGCTGGTCAGTAAGCTGCCATA

>TP09X:00590:01106
ATAACCGGTCGTTAACGCAGAGAC

>TP09X:00590:01144
ATATCTAACTAACCGGTTATTTGA

>TP09X:00592:01127
AGAGGTGCTAATGAACGTTCGGTA

>TP09X:00594:01138
CCGAATGTTCACTCGGGTGGAGAA

>TP09X:00594:01146
CCGACTAGTTAGTCTGACCCGTCA

>TP09X:00598:01109
GCGTACGGTTGGTCATATAACCCA

>TP09X:00598:01118
CTGCCTAACAAACGGTCGTTATGA

>TP09X:00599:01127
ATCGCGGGCTTGGCTCTTTCCATG

>TP09X:00552:01180
CACTTAAGGACCGGTCATTTGGTC

>TP09X:00553:01185
ACCTGTCCTACTCTTCGGTAAGTC

>TP09X:00555:01171
TGCCAACTGAACGGTAATAAAGTT

>TP09X:00558:01163
TTTTCCTACCGTTAAGTAACACAG

>TP09X:00558:01181
ACGGGTGTTCGGTCTGCTCTGAAG

>TP09X:00560:01158
ATGTCCGTTCATTAAACTTCCTTT

>TP09X:00560:01198
CTGACCGCTAAGTAGCCGCAGCTA

>TP09X:00562:01151
ATAACCAGTCATTCGGGGCTTTCA

>TP09X:00562:01161
TGACTAGTCGGTAATGTTCTTAGC

>TP09X:00562:01168
CGGACCCGATCGACTGGTCAGTCA

>TP09X:00564:01173
CCGTCCGTTCGTTAGCATAACAAG

>TP09X:00565:01184
CCTACTAGTCAGTAACAAGTATTC

>TP09X:00568:01154
CCGATTGAACGGTTGGTCGGTACG

>TP09X:00568:01167
TCGACTGACCGTTCATACGCTCAC

>TP09X:00570:01170
GGCTAACTAACCGGTCGCTTATTT

>TP09X:00573:01174
TTCGCACCCAACCGTTCGTTTAAC

>TP09X:00577:01174
GGGTTAACGAGCAGTCGTTTAGAA

>TP09X:00577:01196
ATGACCATACGGTCAATCTTTGCT

>TP09X:00579:01170
CTGTCCGTTCGTTCACCACACCGC

>TP09X:00581:01169
CCGACCGTCCGTTCTAATTGTACA

>TP09X:00582:01155
CCGACCGAACAGTCACTCTCCATA

>TP09X:00587:01151
ATTGGCATACCGGATGCCCGGTAT

>TP09X:00587:01196
CACGTCCATACGAACGTTTAGTCT

>TP09X:00589:01160
GTTAACCTGACGGTCGGTCGCTTT

>TP09X:00590:01161
GCCAGTTTGCCGTGTTAATTGTAG

>TP09X:00592:01158
GACCAAACTAACAACCATTCGGTC

>TP09X:00593:01161
AACTATTAACCAACCGGTAACTCC

>TP09X:00594:01198
GTAGCCTAACCGGTCATTAGTTTC

>TP09X:00552:01227
TTAACCGCTCGGTAACATCTCGTT

>TP09X:00553:01228
CATACTAACCGGCCAATTATTTGT

>TP09X:00555:01233
CGATGAGTACCGGTCGTCCGGTTA

>TP09X:00556:01232
CCCTACCGGCTAGTCAGTTACCCC

>TP09X:00556:01233
ATTTACAATAACGAATGGTCGGTT

>TP09X:00562:01223
ACGAACGTTCACTCGTTAACCTGT

>TP09X:00563:01249
GCTACCGAACGATTGGTAGCTGTG

>TP09X:00565:01213
CCGAGTGTTCGTTAGCATTGAATT

>TP09X:00567:01221
CCGACTGGTTGTTTGTCTCCCGAA

>TP09X:00569:01203
CCGACCGTTCGGGTGGCATGACCA

>TP09X:00575:01219
TAATGACCTACCGACCGTTTAATC

>TP09X:00576:01248
CGAGCCTACTTACTGTTCAGTTCG

>TP09X:00577:01226
CACGCTAACTTAACGTTCGGTTTG

>TP09X:00577:01248
CCGATCGTCCATTAGGCTAACCAT

>TP09X:00583:01224
CCGGTCGCCCGTTTTGGGCAGTTG

>TP09X:00583:01227
CCGGACGTTCGTAAGCCGTAAAAC

>TP09X:00585:01243
CCTGATTGACTAGTCGATAGAAAC

>TP09X:00586:01248
TCCCTAACGGTCACTCATTCGGTG

>TP09X:00589:01232
CCGACCAGTCTGTCAGTACGTAAC

>TP09X:00591:01210
ACCTGACTCTCCGGTCATTCACAA

>TP09X:00591:01235
ATCCAGCTGTCGTGACTGACGTCT

>TP09X:00594:01204
CCGAACGTTAGGTAGATTATATAT

>TP09X:00594:01206
CCTACCGGGCAGTGGTTAGGAACC

>TP09X:00594:01246
ACTAATGGTCGGTCATTTAGTATG

>TP09X:00596:01214
ATTTCCCTTACCTACTGGTTAGTA

>TP09X:00596:01235
GCTTACCGCTCCAGTGCATTCGTC

>TP09X:00598:01240
GCTTACTGGCCGGTTGGACGCAGG

>TP09X:00599:01200
CTGGCCATACGGTTATTACACATT

>TP09X:00599:01205
AAGTACACGACTGGTCAGTTACAT

>TP09X:00580:01265
TCATATAAACAACCGTCCGGTCAA

>TP09X:00613:00671
TGGCCTATACCGAATGGTCGGTAG

>TP09X:00605:00789
CCGGATAGTCAGTATGTCGCTTAA

>TP09X:00606:00791
CTGACCGTCCGATAGTCTGAGTAT

>TP09X:00609:00764
CCGACTGCTCATTAGTTCCCGCGA

>TP09X:00615:00773
GGTTACAAGGCGATGAAGATTTCT

>TP09X:00630:00781
CTGGGCGGTTGTTAGATGACTTTC

>TP09X:00634:00791
TTCACCACTGACCTACTAGTCGGT

>TP09X:00635:00789
CCGACTGTTCGTTCATCGGTTCTA

>TP09X:00644:00775
CTTACCTACCGTGCGTTTGGCTGA

>TP09X:00644:00794
ACGGATGTCCATTAAGTCATCTGG

>TP09X:00647:00758
ATCTCGATCAACCGGACGCCCAGT

>TP09X:00649:00774
ACCGTCGCGTTGTTAATTGTAATA

>TP09X:00607:00843
TTAACTTCCCGACCGTTCGGTGCC

>TP09X:00615:00840
GAATGAACGTCCGGTTAGCATGTT

>TP09X:00616:00830
TACAGCTTACGAGCGTTCATTTAG

>TP09X:00618:00819
TGGCGCTAAATGACCGGATAGTTA

>TP09X:00620:00810
GCCGAGTATTAAAGGCTCGTTAAC

>TP09X:00623:00848
CTAAACAAACAGTCGCTTAACTGT

>TP09X:00630:00848
CCAAATGGCCGGCAGGCTTGATCA

>TP09X:00632:00825
CTAACCTTACAGTCGGTAAACATC

>TP09X:00637:00836
CCGAATGGTTGCTCGGCAATGAGG

>TP09X:00642:00847
GGCCGACTGAATATCCAGTAAGAC

>TP09X:00644:00839
ATGAACGCTCATTAGAATTGAACC

>TP09X:00602:00879
GACGAACTAACCGACCGGTAAGTA

>TP09X:00602:00894
TTCGCCGTCTCCTAAGGTTATAAC

>TP09X:00604:00851
GCCTTATAACCGTTCAGTTAGTAT

>TP09X:00606:00862
GTAACCGTCCGGTCACGTTGTCGT

>TP09X:00606:00864
CGTTATAGAACGAACAGTCAGTCA

>TP09X:00607:00850
GCTACCGAACATTTGGAAGGCAGA

>TP09X:00607:00881
AAGAGTAAACAAATGGTCAGTAGA

>TP09X:00611:00885
CCAGCTTCAACCGAGTATTCGGTA

>TP09X:00612:00870
GCCTACTCGCCGGTCATTCAAGTG

>TP09X:00612:00897
ATGCCTCGTAGTCCACTGTCGTAC

>TP09X:00613:00868
CCGGTCGTTCGTGTAGTTATCGCC

>TP09X:00613:00884
ATAACCATTCATTTAAATCAAGAT

>TP09X:00615:00876
TGTTCGCCTTATCGACCGTCCGTT

>TP09X:00616:00854
CTGACTGCTCATTCGATAGGAACA

>TP09X:00619:00857
CTGACCATTTAGTAGCCATTTTCT

>TP09X:00619:00897
ATATCTCTGCTCCAGCCTCTACCA

>TP09X:00620:00857
GTTTTTTTACCCTGTGGTTTAGCC

>TP09X:00622:00867
ACGAGCGACCGGATAGACGTGAAC

>TP09X:00624:00874
CTTACCGTTTGTTAGGGACGGTTA

>TP09X:00627:00871
CCAACCGTTCGGCCATTTGCAGCA

>TP09X:00630:00881
TTCACTACCGGCCGTTCGGCAACA

>TP09X:00633:00863
TTATACTGTACTGGTAGTTAGGCT

>TP09X:00637:00878
CGAGTCTACCGGTCGGTCGGTGGA

>TP09X:00639:00885
TACTGCATGGTCGCCCGGTAACCC

>TP09X:00645:00882
GCTAACCAGCCGCTCATTTGGTGG

>TP09X:00603:00935
TCTAACTGACCGTCTGGTGAGATA

>TP09X:00605:00900
CGCCTGCCGGCTGGCCGGTTATAT

>TP09X:00606:00906
AACGGACCGACCATTCATAATCCA

>TP09X:00606:00907
CTAAACGGTTGGAAGGAAATGCTC

>TP09X:00607:00930
CAAGGCTGTCCGAGCGGTCATTAA

>TP09X:00608:00925
CTATCCATTCGGTTTGTACCTAAT

>TP09X:00610:00928
ATTAAAATGAATGTTCGGACACCC

>TP09X:00612:00904
TCCAGCTAACCAAGCGTTCATTCA

>TP09X:00613:00928
ATATTGCCGAACGTTCGGAAAGGA

>TP09X:00614:00928
CCGTGCGTCCGTTAATATTCTCCG

>TP09X:00615:00944
CTACCGATTAGCCGGTTACCTTAA

>TP09X:00630:00915
GAGATTGCCAAACGGTCGCTAAGT

>TP09X:00632:00912
TGCTACTGACTGGTCACTTACGTT

>TP09X:00634:00903
CAACATTACTTACTGTTCAGTCGT

>TP09X:00634:00942
ATGAACGTTCGGTCTACTTACCAA

>TP09X:00636:00932
CTTAACAAATGATCGGAAGGACGT

>TP09X:00642:00914
CTCACCGGCCGGTAAGTTCAAGAC

>TP09X:00646:00903
CGGACTCTACTGTCCGGTCGTTTG

>TP09X:00646:00912
CCAACTGGTTATTCAGAGGACGTA

>TP09X:00646:00922
CTCGACCGGCACTTACCTGGGATG

>TP09X:00649:00923
CCGTCCGGTCGTAAATCTTACTAA

>TP09X:00600:00955
ACATCAACGACCGACCGCTCGTTA

>TP09X:00600:00966
TCAATCTGAATGAGCGTTCGGCTA

>TP09X:00601:00992
CCGGACATTTGTTCAGTGTACTCG

>TP09X:00603:00978
CCAGCTGGACTAATGTCCGCTCGA

>TP09X:00608:00976
CCGACCGCTTGTTTGGTGTGGCGC

>TP09X:00609:00958
TGTGAATGACTGACTGGTCCTTAA

>TP09X:00612:00964
GGATAACCGGTTGGCCATTAAGAA

>TP09X:00613:00997
TCGTCACTTACCGGTTGATCAGTA

>TP09X:00614:00999
ATTCCGCTTACCGACGTTTCATTA

>TP09X:00618:00977
CCCACTCGCCATTCGGTTACCGGT

>TP09X:00618:00995
GTGAGCGTCCGGTCTAATCGGCTT

>TP09X:00622:00987
CTGTCCGGTCATTCGGCCGTAATT

>TP09X:00623:00967
TCGAGATTCCGACCGTTCAGACAG

>TP09X:00623:00969
CCTCATCATAACTATTCGTCGGTA

>TP09X:00629:00965
GTATCCGTCCGTTCATCCGGTCTT

>TP09X:00629:00987
ATGATCGGTCGTTAGGTAGTCATT

>TP09X:00630:00989
TTAGCATTGATGACCGGTCGTTTA

>TP09X:00631:00960
AATCTAACTAACGGCCAGTCAGAA

>TP09X:00631:00967
ATGACCATCCAGTTGAAACCCCAG

>TP09X:00634:00971
ACCATCTGACTGTCCGGTAGAGCA

>TP09X:00636:00955
TATTAATGACTGTTCAATCGGTTA

>TP09X:00636:00990
CCAAACGCCCAGTTGGCACTTCCG

>TP09X:00637:00965
CCCTACCGAATGCTCGTTGAGGCC

>TP09X:00639:00969
AACTAACCAACCGCACGTTAGGCT

>TP09X:00639:00996
GTGCGACCGACCAGTAATTTGATT

>TP09X:00641:00971
CTGGGCGTTCATTTGTTTGTGCAC

>TP09X:00644:00950
TAGAAACCAACCGACCACTTGTTC

>TP09X:00648:00993
CCAACCGGTCAGGTAGCGATTAAT

>TP09X:00602:01025
ACCTACTCACCAGTCGTTTAAGCA

>TP09X:00602:01026
ACTACCGGTCGTTCTACCCACTCG

>TP09X:00603:01036
GGAACTCTAACAACCGGTCGGTCA

>TP09X:00603:01046
ACTCCACTTAGCGAACGGTCGGAA

>TP09X:00603:01047
CTGACTAGTCGGTCAATTTGTGCC

>TP09X:00604:01032
CTGTACATACCAACCATTCGGTGA

>TP09X:00605:01044
AAACATGTTGACTAAACGGCCGGT

>TP09X:00606:01004
TCCATTTGAACGGCCATTTGTTAA

>TP09X:00607:01009
AATTGACCGAGTGCCCGTTCGCTC

>TP09X:00616:01048
CGGAAGTAGCCGAACAGTTGGTTA

>TP09X:00617:01025
ACAAACAGTCGTTCAGGCATCGCA

>TP09X:00621:01036
GACTGACCACTGATTATTACTTAA

>TP09X:00625:01004
AACTACCAGGCGTACGTTAAGCGT

>TP09X:00625:01023
CGACGCTTACCGTATGTACGGTTA

>TP09X:00626:01015
CCGGTCGATCGTTAAGTTTCCTCA

>TP09X:00627:01001
TCCATTGTTTACCGGTCATTCGGT

>TP09X:00628:01020
GTGACCGGTCGATAGCATTCCGTA

>TP09X:00632:01000
CGACCGGTCGGTAAACCTGTATGT

>TP09X:00632:01013
TGAACGGTCGGGTGGCGCATGCAG

>TP09X:00632:01019
CACTCCATATCTTCTTGTGCGCGG

>TP09X:00632:01041
CACTCTAAATAAACGTCCGGTCGT

>TP09X:00638:01013
CTTCGACACTTCATGACCTTGAGA

>TP09X:00638:01038
CCGTACGTTCGGAAACTCTGCTGT

>TP09X:00644:01022
CTCCCTACTAAATAGTCGGTTGAA

>TP09X:00644:01038
CTAGCTCCTTCCTACCGTTCATTA

>TP09X:00645:01011
GTGACCGTTTAGTCGGAAATCTTC

>TP09X:00647:01023
AGTCTAACTTACCGACTCTTCATT

>TP09X:00648:01016
CATGTACGACCGACCGGTAATATA

>TP09X:00600:01067
ATATACCAACCAGTAGGTCGAATC

>TP09X:00600:01078
ACGAGCATTCGGTAGCTCTGAGCA

>TP09X:00601:01099
TTACTTTCTAACCGACTGGTCGGG

>TP09X:00603:01063
CTGACCGTTTATTTACTGTAACGC

>TP09X:00603:01069
ATCGTACCGACCATTAATCTTTCC

>TP09X:00604:01087
CTAACCGGTCAGTCCATGATCCAA

>TP09X:00606:01085
TCTTACCGAAGAGACGGTAGGCCA

>TP09X:00607:01054
CTACCGGGCGGTTGTCAGGCTTGC

>TP09X:00611:01069
GGTCGCCCTACCGATCGTTTGGTA

>TP09X:00611:01090
CTGACCATTCGGTGGTCATTATTG

>TP09X:00612:01092
CCTTGCCGACCGTCCAGTATCAGC

>TP09X:00613:01090
CAGACTGTCCGTTCAGTTAGTTAG

>TP09X:00615:01050
CCGAACGTCAGTTAAAGCTGATGA

>TP09X:00623:01088
TCTAACAGACGACCGGTCGCCCAG

>TP09X:00623:01089
TTTTCGTCACGCTGGACTCCCTAG

>TP09X:00624:01068
ACTACCGTACGGTCACTTAGTGTC

>TP09X:00624:01093
ACGAATGCCCAGTTAGTTACTTAC

>TP09X:00625:01091
ACGACCGTTCGTTCATAGTACCGA

>TP09X:00628:01072
CTTACGGTGTACTCGATTCGTCCA

>TP09X:00630:01068
GGTTAACGAACAGTTGTTATGATT

>TP09X:00630:01074
ATACTTACTGAACGATCGTTCAGG

>TP09X:00638:01082
ATCTGACTGAGGATTTGGTAAGTA

>TP09X:00639:01060
CTGCCAACCGTACGGTTATCTGGG

>TP09X:00641:01090
GACGATGCCGACCATTCAGTTGGG

>TP09X:00643:01086
GACCAAACAACCGGTCAATAGGTG

>TP09X:00648:01050
TTGAACGGTCGGTCTACGTGATGG

>TP09X:00601:01124
TCTAACTAACCAGTCAGTGAGGAT

>TP09X:00601:01129
CAATTTTGACCAAACAGCCGTTTA

>TP09X:00601:01130
CTACCGGTCGGTTGGTATTTTCCA

>TP09X:00602:01127
CCGTCTATTCAGTAGCATCATGTC

>TP09X:00603:01140
GTGACCATTCAGTCACCAATCTAA

>TP09X:00605:01137
GACGTAAGTCGACTTATCAAGACT

>TP09X:00606:01118
TATACCTAACGACTAATCGTATAG

>TP09X:00607:01126
CCGACTGGTTATACATGTTCTCGT

>TP09X:00607:01136
CCGGCCATTCGGTTCTGCACTCAG

>TP09X:00610:01109
CGACCAGTCGATCACCCTGTTATT

>TP09X:00610:01111
ACAACTGGCCGGTAAAGACTGCCA

>TP09X:00610:01149
AGAACCAACTTACCGGTTAGTTAT

>TP09X:00611:01126
TGTTAACGAATAGTCGGTTACCCG

>TP09X:00611:01143
ATGACCAGCCAGAAAGGATCGTAA

>TP09X:00614:01141
ATCCTTCGTTGTGTCAATTACAAT

>TP09X:00618:01122
CTGGTTAACTGTTCGTTTGCTTAT

>TP09X:00619:01128
GCTGACAAACGGTCGGTTACGTGT

>TP09X:00619:01136
ACTACCAACTGTCCGTTTGGCCTA

>TP09X:00620:01120
CCGGACGGTAATTCATTAGCCTTA

>TP09X:00622:01101
ACGTTCTTACCGACCAGTTGATTG

>TP09X:00624:01146
ATACGAGACCAACCAGTCGGTTTG

>TP09X:00626:01119
TGTCCGCCAACTGACTGGTCAGTT

>TP09X:00632:01140
ACTTACCGTCCGGACGTATGCTGC

>TP09X:00632:01146
CCGTACAGTCATTCGACTTGTGTG

>TP09X:00635:01133
TACTGACTATCCATTCGCGTAAAG

>TP09X:00637:01136
GCTACCGGATGGTCGTTAGCATTG

>TP09X:00640:01110
TCCTAACCGGCCGTTTAATAACAT

>TP09X:00640:01114
ACCACACATTACTGAGCGGCCGGT

>TP09X:00640:01139
CTTACCGGAAGGTTGGTCCTGAAT

>TP09X:00647:01129
CCAAATGTTCATTAGGATTTGCAA

>TP09X:00647:01143
AAACGACTAACCGGCCGGTCATGA

>TP09X:00648:01102
GTCTCCGGGCTGTGGGGTCGTGTA

>TP09X:00649:01125
TTCAAATTGACCGGTCAGACGTTA

>TP09X:00603:01164
GAAAGCCAAGTGGCCGTTCAGTTA

>TP09X:00603:01178
CTGGACGTTAGTTTAGCGTGCACT

>TP09X:00605:01179
CTCTTACCTGTCAGTTGGTTGGTC

>TP09X:00605:01190
CATTCCAGGGTAGGAGAAACTCTG

>TP09X:00606:01187
TTATCCGGACATCCTTAGAGTCCT

>TP09X:00607:01171
CCTCCTGACCATTCAGTAGTTAAC

>TP09X:00610:01172
CTACCTACCGTTCAGTCTTGAATC

>TP09X:00610:01185
TATAATCCTAACCAACTGTTCAGT

>TP09X:00612:01191
AAGTAAACGACCGGTAAGCAGAAC

>TP09X:00621:01150
CGGCTCAGCGACCGTTCGGTTGAA

>TP09X:00622:01163
CTTTCGAGAGTAGTGGGTTTACCC

>TP09X:00623:01160
CGACCGTTCGCTTAGATTTCACTT

>TP09X:00625:01175
TGGACCACATTCCGACCGTCCGGT

>TP09X:00625:01192
CATTTGGTGACCGACTGGTCATTT

>TP09X:00626:01190
ATGGATGGACGGTCGGCCTCCTTA

>TP09X:00627:01181
CTGAACGTTCATGAGGACGACGAA

>TP09X:00627:01188
CCGAACGTTAATTAGTTTCCGGGA

>TP09X:00630:01183
AACAAGTGACCATTCAGTAACCAC

>TP09X:00631:01154
CCAGTCGGTCGGTGGGGACAGGAT

>TP09X:00631:01167
CCGGACGGCCGTAAAGTCGTTCTA

>TP09X:00631:01198
CACGTGACCTTACGTTCGGTCGGT

>TP09X:00634:01155
CTAACTAACTGGTCGGACAAACAT

>TP09X:00634:01168
TCAATTTACCGAATGGTCATTCCC

>TP09X:00636:01156
CCGACCGACTGGTTAGATAGGGGC

>TP09X:00636:01160
TCTGACTGACTGTTTAATTAGTTA

>TP09X:00636:01180
TCTGCTGTCCGGTTGTTTGGGTCG

>TP09X:00637:01168
TCTATCTAACCAGTCAGTAAGGAT

>TP09X:00641:01160
CCTACCGTCCGGTAATTTCGCATT

>TP09X:00642:01157
CCCGACCGGTCGGTCGGGGAGAGG

>TP09X:00642:01166
CCTACTGGCCGTTAAATATCAATC

>TP09X:00644:01186
ACATAACAACCGTTCACTCGGTTA

>TP09X:00646:01178
CCTACTAAACATCCGCTAAGCAAA

>TP09X:00648:01178
CTCGGTTGACCAACCGTTCGTTTT

>TP09X:00606:01236
CCCTGTCCGACCATTCAACCAGAT

>TP09X:00607:01223
CCACACGACCATTTACTTGGTTTA

>TP09X:00610:01202
ATACAACCGACCGTTCAGTATCCG

>TP09X:00610:01229
CCAAGTTCCCGAACAGTCAGTAAC

>TP09X:00613:01219
CCGACCCTTCGGTATACTACTCCG

>TP09X:00614:01213
TATAACCGGCCGTCAAGTTAGGCA

>TP09X:00615:01208
GCACTGACTAAACGTCCGATCAGG

>TP09X:00617:01237
TCCACTTACTTGCCAGTAGTTAAC

>TP09X:00618:01207
GCTACCTACCGGACATTTATCCCA

>TP09X:00619:01226
CCGACTACTTAGTCGAATAGACTT

>TP09X:00620:01216
CCCAAACTGACCGGAAGTTTACGC

>TP09X:00621:01239
GATCCTATTGTACGACCGACCGGT

>TP09X:00622:01204
ATGGGCGCCCGGTAGTTTACTTAT

>TP09X:00622:01206
CGGTAATATCTCCAGTTCGTAAAG

>TP09X:00622:01231
ACTAAACAAATGGTCATTAAGTTA

>TP09X:00622:01240
CAGTTAGATACGTAATATATCGTT

>TP09X:00623:01200
CTGTTTAATCTCCAGTTTTGTATC

>TP09X:00626:01211
CATACCGGTCATTCGTTTGGCAAC

>TP09X:00626:01218
ATTGTTTTGAACGACCGGTCACTC

>TP09X:00626:01233
ACGACCGTTCGGATTCTTTGTCAC

>TP09X:00627:01207
TGCTGTCCGGACAGTTGGTTGATG

>TP09X:00628:01221
CAGTCTCCAACCTGCCGTTCATTT

>TP09X:00628:01226
CGTTACTTGCCGTCCGGTAATTAA

>TP09X:00630:01211
ATTCTACCGAACGGAAGGTTCGAG

>TP09X:00631:01229
GCCAGACCGTATGACCGGCAAGTA

>TP09X:00632:01231
TACTGCCGTACCATTCAGTCAGTG

>TP09X:00633:01206
CTGACTGACCGGTTGACATCTGCG

>TP09X:00637:01236
CTGACTAACTAGTCGTTTATGCTA

>TP09X:00637:01243
GCAAACCGACCGGCCGGTTCATGT

>TP09X:00640:01212
CTATGTATTTACTCCAGTCTCCTT

>TP09X:00640:01218
CCCGGTCTTCCGGACATTCGTTTA

>TP09X:00641:01248
ACTACTACAACCGTCTCAGTAGTT

>TP09X:00642:01206
TTTTACCGAACGATCACTCAAGAC

>TP09X:00642:01246
CCGAGTGCTCGGTAAGACCGCGCG

>TP09X:00648:01225
GTTACCGACCGGTTACCACTTTTA

>TP09X:00648:01245
ACGACCGCACATTTGGTCCACGCA

>TP09X:00606:01259
GTGTCCAGTCAGTCAGACGCTCGC

>TP09X:00606:01268
GGTGTCTTCCTCTTGGCATCGGAC

>TP09X:00612:01254
CTCGCCGGCCATTAGGTGTCTGGA

>TP09X:00613:01257
ACGATCGCCCATTCAACGACTTAG

>TP09X:00615:01251
ATTAAATTACTGAACGTTCATTCG

>TP09X:00618:01262
AGGCTACTCGACGGTCGGTTACTT

>TP09X:00619:01255
CCGACCGTCCAATCAACTAGATAA

>TP09X:00626:01258
TGATGAACTACCGTTCGTACACCC

>TP09X:00628:01259
CGACCGGTCATTCATGGCAATAAT

>TP09X:00630:01251
ACTAGACGGTCGTTTGGTCGGGCT

>TP09X:00636:01269
TTACCCGACCGGTCAGTAGTATGT

>TP09X:00637:01270
CGTTTTTTTCTCCAGATATTATGG

>TP09X:00639:01269
TTATACCTTACCGACTAGTCTGTC

>TP09X:00647:01267
ACCTACACTGCCGTCCGCTCGGTA

>TP09X:00647:01272
GCTTCCGTACGGTTGGTAGCCCGA

>TP09X:00661:00526
CCGAACGACAAGTTAATTGTTCCA

>TP09X:00665:00729
ACTACCGAATGGTTAGTGGCCTGA

>TP09X:00680:00734
CCGACTAACCAGTCGGAATGGGGA

>TP09X:00697:00733
CTGACCGTTCGTTGAGTCTGAGCG

>TP09X:00698:00738
ACTATACCGGGCATTCAGTCGCTA

>TP09X:00654:00761
GTTCACTACTTACCGGTTAGTTGA

>TP09X:00662:00753
AACTTAGTTACCGGCCGATCGGAA

>TP09X:00671:00789
CATCTAATGAGTATTCGTTAAGCA

>TP09X:00672:00755
CTTACCGATCAGTCAGTAACCTAA

>TP09X:00677:00793
TATATCCTTACTAAATGCTCGGTT

>TP09X:00683:00779
CCAATTGAACGGTCGGTAAATCAA

>TP09X:00691:00761
TCCGTCTGACCGTTCGTTCACACC

>TP09X:00695:00799
ATGTCCGGCCGGTAACTCTTAACC

>TP09X:00651:00835
AGACTGACCATTCGGTCCAGAATT

>TP09X:00652:00839
CCGGATGATCGGTAGATGTTTAAC

>TP09X:00656:00819
ACTGACCGACTGATAAGTACGGGA

>TP09X:00658:00842
CCGGTCATTCATTAATCGATTGTT

>TP09X:00659:00830
CCGACCGAATATTAGGTCAGATGC

>TP09X:00660:00830
GTTATTGCGACCGACCGGCAGGTA

>TP09X:00660:00837
GCTACCGAGTGATCAGTTACTTTA

>TP09X:00669:00811
CCCTCATTACCGTTCGGTAAGTCT

>TP09X:00672:00809
ATTAATTGACTAGTCGTTAATGAT

>TP09X:00684:00831
CCGACCGTTCACTTAGCTAATCCT

>TP09X:00685:00840
TAATACCGAATAGTCAGTCTGCAT

>TP09X:00686:00808
CCGAACGCCCATTAGTTTCACTTA

>TP09X:00698:00842
CAGTGAATTACCAGTCGGTGGAAT

>TP09X:00656:00864
ACGAGCGGCGAGTCGGATCATATT

>TP09X:00657:00883
CTTACCGGCCATTCGGCTTCATGT

>TP09X:00658:00868
TTACTGACCGGACGGTGTCGTCCT

>TP09X:00658:00881
TTGCCGAACGGTTACTCAGTTTGA

>TP09X:00660:00873
GCGACCTTCCGAATGTCCACTTAA

>TP09X:00667:00861
CCGACCGTTCAGTGTATCGCTACG

>TP09X:00667:00886
TATCGTCTGAACGATCGGTAGGGG

>TP09X:00670:00867
TCTTTTACCGTGCGTTCGGGAGGT

>TP09X:00670:00877
CCGGCCGCACGTTTAAATCAGAAT

>TP09X:00670:00893
CTGACTGGTCAGTCTTTCCAACCA

>TP09X:00670:00896
TCAGCTGACTGAGCGGATAGTAAT

>TP09X:00671:00897
CCGTACTGCCGGTCCGTACTGTGA

>TP09X:00676:00888
CTTACTAACCGTTCGCTCGACTAT

>TP09X:00682:00867
CTGAAAACTCTCCCTCGAGGGATT

>TP09X:00684:00865
ACACATACTGAATGGTAATTAATC

>TP09X:00685:00875
AATTGACTTGATGACCGGTAAGCC

>TP09X:00686:00893
TATCCAACCGACCGGTCAGGTACG

>TP09X:00688:00855
CCGAACGTTTATTAACAGCGTATA

>TP09X:00690:00862
CTGAATGGTCGTTATGAGCCAGTA

>TP09X:00697:00856
GCTACTAACTATTCGTTAAAGCAT

>TP09X:00698:00867
CTTTTTCCGACCGGTCGTTATAGT

>TP09X:00698:00875
AACTCACGACCGGTAGGTAAATGG

>TP09X:00651:00927
TCAGATGTACTCCAGCACCTCTTA

>TP09X:00651:00948
CCGAACGCCCGGTCACGCAAAACT

>TP09X:00654:00906
CCGTCCGGCTATTCGAGTTACAAC

>TP09X:00656:00903
ACGGTGTCCGACCACTCGGTTCGT

>TP09X:00656:00908
CCGAACAGTCACTCGAACGTTCCT

>TP09X:00657:00914
ATAACTAACCGGTTGTTAGCTTAT

>TP09X:00660:00921
CTGACTGTTCATTTAAACAACCGG

>TP09X:00663:00928
CCGAACTTTCAGTAAGATCTTACA

>TP09X:00664:00927
TACTCTGCTACCGGATGGTTAGCT

>TP09X:00668:00901
ACAAACAATCGGTAGGTCCTCCTT

>TP09X:00670:00941
CGACCTGGCCTGCCTACTTACCCC

>TP09X:00672:00948
CTGAACAGTCGGTACTTTCTCGTA

>TP09X:00675:00908
CTTTCTGGACGGACGGTTGGCGCT

>TP09X:00676:00916
CCGACCACTCGGTACTTAGTAGCA

>TP09X:00682:00910
TCCATAACCGACTGTCCAGTCGCT

>TP09X:00682:00920
TATTAACTGACCAGTCAACTAGTA

>TP09X:00686:00926
CTGGGCATTCGTTTAACGTATTGC

>TP09X:00688:00922
CTACCGAACGGATAGTAGCTAAAG

>TP09X:00689:00913
ACAACCATCAGTATCTCGTTTGCT

>TP09X:00690:00900
CCGACTGTTAATTCAGCAGTGTCT

>TP09X:00692:00926
GTATCCGACCGGTCGTCCGCCGCT

>TP09X:00697:00949
CCGACCGCTCGTTAAAACCAATAT

>TP09X:00651:00965
GTCGGAACTGGATCACCTTTCGTC

>TP09X:00665:00957
AAATTACTGACCGCTAAGTCAGCT

>TP09X:00669:00965
ATGAAACTACCAAATGGTCGTACG

>TP09X:00691:00979
TGCCCTACAACGACTACGTGAGTA

>TP09X:00692:00953
TGTTAGCCTAACGGACAGTCGGTC

>TP09X:00651:01027
TCTACTGAGCGACCGTTTACTCTC

>TP09X:00651:01037
ACGACCGGTAGGTCAATTTATGGA

>TP09X:00652:01018
ATGAATGTCCGGTCGGGTCTATCT

>TP09X:00653:01001
ATCTATCTACCGTCCGTCCATTAA

>TP09X:00653:01002
CGCATACCGAACATTCGTATGGAT

>TP09X:00655:01021
ACTACCCTAACGGTCAATCATTCA

>TP09X:00656:01025
GACGGCTTAACGACCATTCGACCA

>TP09X:00656:01041
CCGGCTTACTGACTACTTAGTAGG

>TP09X:00657:01040
CTCAACTCAACGAACATCCGGTAG

>TP09X:00658:01027
AACGAACGGTCATTCGGAACAGAT

>TP09X:00659:01045
AGGCTTAATAACTAGTCAGTAAGA

>TP09X:00665:01004
GCACCGATCCGAACGGTCAGTAAC

>TP09X:00665:01046
TAACTAACTAACTGGTCGGTAAGA

>TP09X:00666:01027
CCGTCCGAACACTTAGTCGTTCCG

>TP09X:00667:01019
CCAAACGGCCATTAGTCAGCTCAA

>TP09X:00668:01036
CTTGAGTGTCCGGCCGGTTGTTTG

>TP09X:00670:01018
CCTTCTGAACGTTCATATACCGGT

>TP09X:00672:01031
CCTACTGAATGGAAGGTAACTTGG

>TP09X:00678:01007
CTAAACAACCGGTTAGGTAGGCGC

>TP09X:00679:01012
GAATATTTAATGAACGGTTGGACA

>TP09X:00687:01005
CCGGACGAATGGTAAGTAAGTAGA

>TP09X:00690:01031
GGTTAATAACCAGACGGTTGACGA

>TP09X:00691:01033
AATTTCACCGAGCATTCGGTTGGG

>TP09X:00692:01019
GGTTACGTACTGGTCATTCAGTTA

>TP09X:00693:01003
GCATCCAAACATTCACTTAGGTTC

>TP09X:00693:01014
CTGGCCGATCGTTCAGCAATACCT

>TP09X:00693:01031
GTCGTTAGTCGTACCTCCTGTAGA

>TP09X:00693:01043
AAGTGACCTAACGAACGATCGGGT

>TP09X:00696:01016
GTTAACGGTCGACCGGTCGCGATT

>TP09X:00696:01043
AGTATAGTTACTGACCATTCGGTC

>TP09X:00698:01021
TTAGACTGGTCGTTCAGTTACCAA

>TP09X:00698:01049
TAGCCTACCAAACGGACAGTAAAT

>TP09X:00651:01062
ATGTGGCGCGACTGGTCGTTCGGT

>TP09X:00652:01059
GATAACGGCCGCCCAGTCATAGCT

>TP09X:00654:01095
CTGACCATTCAGTATACAAGCAGA

>TP09X:00655:01053
AACATACCGTCCGTTTAGTAGTTA

>TP09X:00656:01060
TTTACTGAATGTCCAATCAGACCG

>TP09X:00659:01097
ATTACCGTTCGTTCGAGTGTACCA

>TP09X:00660:01082
ACGAATAGCCGTTAGGGTCTGCCG

>TP09X:00661:01054
ATGACTGGACGTTCAGTTATATTG

>TP09X:00662:01070
TGGGCTACCGAACGGACGGCTGAA

>TP09X:00668:01088
GTACATGTCCGTTCATTAATATGC

>TP09X:00668:01096
ATGAACGCCCGGTAATGTTATCCT

>TP09X:00669:01097
TGGTATCCGGCCAGTCAGTAGCGA

>TP09X:00672:01088
CCTACTTGCTGGACGTTAACCTCA

>TP09X:00677:01054
TTGACCCAACCGGTCATACGGTCT

>TP09X:00687:01080
ACGACTGTCCAGTAAACTAGACAA

>TP09X:00688:01051
CTTACTGGTTGTTCGGTATGTCTT

>TP09X:00688:01054
CTGAATGGTCAGTACCTTTCAATA

>TP09X:00693:01051
GATTATCTTATCGGATGGTCGTTC

>TP09X:00693:01068
AGGATATCCCGACCGGTAAGTCAG

>TP09X:00696:01083
TAGACCGAATGGTCGGTTAATTTA

>TP09X:00697:01079
GTTTACCGTCCGCCAGGTTAGAGT

>TP09X:00650:01122
CCGACTGATCGGTTTGATGCTTCT

>TP09X:00654:01110
AATTCCTACTTAACGTTTAGCATA

>TP09X:00655:01148
CCTAACGACCGTCCGGCCCACTGA

>TP09X:00660:01117
CCGAACATTCGCTTATCGCCGTGT

>TP09X:00662:01100
CCAGTGCGACTGTCCGTTCGTTAT

>TP09X:00663:01112
TTATCGTAACGCTCGGTGCACTCG

>TP09X:00663:01142
GAGTTCTACCAACTGGTTAGTTTA

>TP09X:00667:01149
GTACAACGACCGGTCGTTTAAATA

>TP09X:00669:01137
ACCTTACTGACCAGTTGATAACTA

>TP09X:00670:01114
AAACTACCGATCGCCTGGTTTGCA

>TP09X:00670:01116
ACGACCATTCGTTCAAACAAGCGT

>TP09X:00671:01128
CATGCAACCGAACGCTCATTCACT

>TP09X:00671:01131
ACTTACTTACCGTCCGGTTTGTGA

>TP09X:00675:01118
CCGTATCTTCGTTAAGTCCTACGA

>TP09X:00677:01112
CTAAACGAACGTCCGTTCAGGGAG

>TP09X:00682:01108
CGACCGGACATTCGGTTAGAACGG

>TP09X:00682:01110
CTGAACGACCGTTCATCTCCGCTT

>TP09X:00683:01136
AGACTAGCCGACCGATTGGTAAAC

>TP09X:00684:01132
CAAACTCTCCGGTCAGTCGGTCAC

>TP09X:00685:01117
CCGAACGGTCGATCATTTTTCCAA

>TP09X:00686:01112
ACCTATTAACCGGTCGGGATGGAT

>TP09X:00686:01129
GTCCTAATTGAGGTCCAACAATTC

>TP09X:00686:01144
CTGGGCGATCGGTAAATACCACGC

>TP09X:00687:01129
CTGAGCGGTAGTTCGGATTAGTAC

>TP09X:00687:01142
TCCCGTCCAACCGTTTAGTCGACA

>TP09X:00690:01147
AAACAACCGGGTGATCGTTCATAA

>TP09X:00697:01106
GTCAATTACGACGACTTTCGTTCA

>TP09X:00697:01109
TCCTACCGGTTGGTCATGTTCCGA

>TP09X:00698:01102
CTGAACGATCGGTAGTCCAAACAG

>TP09X:00698:01112
GTCTCAGCAACTGGCCGTTCGTAA

>TP09X:00652:01170
GGGTCCCGATTTTCAATCCTGATG

>TP09X:00653:01181
CCTGCTGACCGTTTGGTTGACTTC

>TP09X:00657:01152
CTTACCGAAGAAGCGGTCGTTAAC

>TP09X:00657:01184
GCATTATTAACTGTCTATTCGGTA

>TP09X:00658:01176
CCGAACAGCCAGTAACAAAAGGCT

>TP09X:00659:01154
CCGCCTAACCGGTCAATCGTTCAT

>TP09X:00660:01176
TCCTTACTAAGTGGTCATTCATGC

>TP09X:00662:01156
CTGACCGTTCGGTATATCCAATCT

>TP09X:00662:01187
CCGACCGGTCACCCATGACACCGA

>TP09X:00663:01195
AATGGGCGTTCGGTCAACTCTCAA

>TP09X:00666:01159
CTGACCGGTCATTTACCAGGCTTC

>TP09X:00667:01176
CTACCGAGTGGATCATCAGTCGCT

>TP09X:00667:01187
ACCGTCCTAATGGCCGTTTACTTT

>TP09X:00669:01159
ACTAGGGACTGAGTGGTCGTTAAG

>TP09X:00670:01173
ACCTACTGAACGACCGCTTAATGT

>TP09X:00671:01155
CGTATACTACCGCCCATTCGGTCA

>TP09X:00673:01177
CCGATCGGTTGGTTAATACGTTAT

>TP09X:00675:01172
CCGACTGTTCGGTCTATCGTACTT

>TP09X:00675:01199
AACCAGTCTTACTGACCAGTCATT

>TP09X:00676:01160
ACTACCAGTCAGTCTACTATTAAT

>TP09X:00678:01172
GGTATGTATCCGACCATTCATTTA

>TP09X:00681:01154
TACCTAACGAACGTACGATAGTTG

>TP09X:00683:01186
TCCTACCGAATGTTAGGTCAGAGA

>TP09X:00689:01186
ACCCAACCTATTGGTCGAACCGCA

>TP09X:00691:01192
CCGGCCGCTCGTGTAGACTTTAAT

>TP09X:00693:01197
CTAACTGACTGGTTGGTATTTATT

>TP09X:00694:01180
ACTAACGAATGGACAATCGGGCTG

>TP09X:00699:01177
GGTGAACTTACCGATCGGTCGCTT

>TP09X:00699:01187
CTATACGGTCGTTCAGTTTCCGTA

>TP09X:00653:01245
GTCGACCGCCCAGTAGGTAAGGTG

>TP09X:00655:01229
CGGCCGTTCGGTCAAGACCTGAGA

>TP09X:00655:01234
CTGGCCATTCGTTTAGGTTGATTG

>TP09X:00658:01212
TCGGATGACCGGTCATTAGAATGG

>TP09X:00658:01237
CCGTACGTACATTAAGTAGGCAGA

>TP09X:00660:01215
CTACCGTCTATTCGTTACGGTTCC

>TP09X:00660:01221
ATGAGTACCAGCCAACTAGTCGGT

>TP09X:00662:01216
CCAGCCGGTCAGTCAATACTTTGG

>TP09X:00665:01222
CTGACCAGTCATTAGTTAGATTTA

>TP09X:00666:01200
GCATTACCACCGTTCGGTAGGTAA

>TP09X:00666:01209
CCGACCGGTTGGTACCAAATATTT

>TP09X:00667:01234
CCATATGAGACGGAACGGTCTTAA

>TP09X:00669:01212
ATTACCGTTCGTTAGTAGCCTTTC

>TP09X:00669:01234
CCGACCGTCAGGTCACGCATAGTT

>TP09X:00671:01210
CTGACCGTTTAGTAAATCCAAGGG

>TP09X:00676:01223
CTACTGTTCAGTCGGTAAGCTGCG

>TP09X:00677:01211
CACTTACGAATGTCCGGTAATCTG

>TP09X:00677:01221
ACAACCGCCCACTTACTTCTATAA

>TP09X:00679:01204
CCGACCGGTCATTCGATTGTCGAT

>TP09X:00680:01248
AAGGTACCCGTCCGCCCGGTCATT

>TP09X:00682:01245
CTACTGGCCAGTTAGTAATTAGCA

>TP09X:00686:01205
CTGATCGTTCATTTGGACTTCCGA

>TP09X:00686:01223
TGTCCGACCAACCGATCGTTGGGT

>TP09X:00687:01211
CCATACTCTAACAACCGCTCGTTA

>TP09X:00689:01229
TGATCTCCACCGTCCGTTCGTTAA

>TP09X:00692:01233
CTGACTGCACGGTCAGCGTTCCAC

>TP09X:00693:01219
TGTCACCGACCAGTTGTTATCTGT

>TP09X:00693:01241
TTCAATTTCCCGACCGTTCAGCCA

>TP09X:00695:01243
AATAGCATACTGAACGCTTAGTCA

>TP09X:00698:01205
CCGACTGCTCGTAAATTGTGTCCA

>TP09X:00650:01254
CCAACCATTCGTGTACCTTTGAGT

>TP09X:00656:01270
GTCTCCCTTTCCGTCCGTTCGTTA

>TP09X:00657:01268
CTTGCATTCTGAATGGCCGGTAAT

>TP09X:00659:01265
GTTAACGGGCGTCCGCTTAGATGT

>TP09X:00660:01258
CCGGTTGTCCGTGAAGCTGGCATC

>TP09X:00673:01254
CCAGCCGGTTGGTTATCCCGCTAC

>TP09X:00675:01266
TGACTAACAACCGGCAAGTTAGAG

>TP09X:00676:01251
CTAAACGCTCGGTAAATACCCCGC

>TP09X:00680:01258
GCGTACGAACAGTCATTAGACGCA

>TP09X:00680:01267
ATGACTGACCGGTCAGACAAATCG

>TP09X:00680:01270
CCGGACGTTCGGTAGGTACTCAAG

>TP09X:00689:01262
CCCAACCGGTCGTCCGCTATGTAA

>TP09X:00697:01256
GTCCTCTACTGACCGTTTATTAAC

>TP09X:00749:00606
CCGGTCATCCAGTTGGGCCTGCGG

>TP09X:00704:00671
CTTTCCGACTATCAGGTAGGTAAC

>TP09X:00709:00662
GGTTTTACCGAGCAGTAAGACGGT

>TP09X:00711:00651
CTACCGGACATACGCTCATTACGA

>TP09X:00720:00666
CACCTACCGACCAATTAGTCGTCA

>TP09X:00723:00653
CTTTGCTTACTTGTCGGCCGTTTG

>TP09X:00731:00663
TAACCGTCTTGACTGTCCGTTAGT

>TP09X:00731:00683
TCTACTGAACGTTCGGTTGACAAT

>TP09X:00700:00714
TCTATCGACTGGTCGTTAACCAAC

>TP09X:00709:00749
CTGACCGACTGGACGGATATCCAG

>TP09X:00728:00744
ACGACCGGTCATCAATCCTCGTCG

>TP09X:00725:00789
ATGCTTATGACCGACTGTTTGGTA

>TP09X:00725:00794
CTAACTGACTGCTCGTTAAATCAA

>TP09X:00731:00766
GCTACTGTCCGGACATTCTACACA

>TP09X:00702:00825
TGCCTACCAACCAGCCAGTCGAAA

>TP09X:00707:00830
TAGAGCAAGCGAACGGTCGGTTAC

>TP09X:00708:00820
CCTACCGACCGGTCTCCCCTTTTT

>TP09X:00708:00837
CCGGTCGTATGTTAAGGCCCAATA

>TP09X:00720:00834
CATCCTGACCGTTCGGTAACGATC

>TP09X:00720:00837
CTGACCGACCGGTTGCTCATGCAA

>TP09X:00724:00821
TTCCCAACTCGCCGCTCGGGAGGC

>TP09X:00726:00835
GGAATCCCCCACCGAACGTTCATT

>TP09X:00728:00842
CTGAACGTCCGTTCTATGTTCAAT

>TP09X:00734:00846
ACAAACGTTCATTTAGCGGCATGC

>TP09X:00740:00807
GTGACCGTTCATTTGCATTCTAGA

>TP09X:00741:00835
CTGGGCGGCTAGTCACTAGCTTCG

>TP09X:00744:00805
CCCAGACTGAATGGTCGGTAGTGG

>TP09X:00744:00821
CATGAATGGCCGTTCGTATGGTGA

>TP09X:00745:00818
TAGTACCCGGCCGTTTGGTAAAGA

>TP09X:00748:00803
ACCGGTTGGTCGTTTACTCGAAGT

>TP09X:00700:00894
TATCCTTATGACTGGTCGTTCGCA

>TP09X:00704:00875
TCTACCTACTTAGTGGTTGGTAAT

>TP09X:00709:00850
AAACTATCGAACGTTCGGTCAGTC

>TP09X:00711:00859
GAGCTCCCGAATGATAACTTTTGC

>TP09X:00714:00871
CCGTCCGGTCGGGATCTTTTGATC

>TP09X:00714:00886
GCTTGGCGTCTCCAGACCGACCTT

>TP09X:00717:00882
TACTGTCCAGTCGGTTAACTCTAC

>TP09X:00718:00892
ACCTACTGACCGGCTGGATACCTA

>TP09X:00720:00854
GCAAACGACCGTTCACTTATTGGT

>TP09X:00720:00881
CTAACGACCGCTCAATCGGAACCC

>TP09X:00720:00892
ATGACCGATCGTTAACGACAGCAA

>TP09X:00722:00855
CCAACTGTCCGGTTGCACTGTGAT

>TP09X:00722:00886
CCTGTTGACCGGTTGGTAGCTGTC

>TP09X:00723:00896
AATAAGTGACTGGACGGTGGGGTC

>TP09X:00724:00860
GCACGACCGACCACTCGTGAGAAT

>TP09X:00736:00874
GTGTTGACCGGATGTTTAGACAGT

>TP09X:00736:00881
CCAACCGCTCGGCTATATTCGATG

>TP09X:00737:00891
CTGGACGCTCGGTAACTTCGCTCT

>TP09X:00741:00854
GCTCCGACGTAACGACGAGCCGTG

>TP09X:00742:00861
ACCGAACGTTCGTAAAGTCATGGA

>TP09X:00743:00872
GTACTGACCAGTAAGTAGGCTCGA

>TP09X:00700:00941
GCTTACCGACTAGTAGGTCACAGA

>TP09X:00702:00916
GCTGGCCAACTGAATAGTCGGTCA

>TP09X:00702:00941
CCGACTGTTTAGTAAATTTCACAA

>TP09X:00703:00931
GCTAACCGAGCGCCTGGTATTATT

>TP09X:00703:00938
ACTACTAGTCGGTAACGAGGACTA

>TP09X:00708:00929
CTTACCGACTGTTTAGTAACATAA

>TP09X:00711:00909
GCCTATAGCCTCCAGTTACGGCCA

>TP09X:00714:00936
AATGACTAGTCGGTCGACATACTA

>TP09X:00715:00944
GCCTACTGAATGCACAGTTACATT

>TP09X:00720:00930
CCATTCTTACCAACCAGACGTTTA

>TP09X:00721:00948
TTAACTGACCGGCCAGTTAGCTCG

>TP09X:00729:00919
CCTAGCGGTCGGTTGGGCCGCATA

>TP09X:00730:00917
ACGGTCGTCCGGTAAACGCCCTTA

>TP09X:00739:00900
TGTTACCAAATGGTAGGTTAACCG

>TP09X:00743:00947
CCGTTACCTGACGGGTCGCTTAGT

>TP09X:00745:00906
TACTTACTTTCCGCTCGGTGATCA

>TP09X:00746:00900
TATTGACCAAACGGTTATTAACGT

>TP09X:00701:00955
ACACATGCCGACTGCCCGGTAAGC

>TP09X:00703:00999
GCCGCCCGAGTTAACAGAAGGTGA

>TP09X:00705:00972
GGTAACCTAACGTTCATTCAAAGC

>TP09X:00713:00972
TTGAATACACGACTGGTTGGTCAA

>TP09X:00714:00958
ATTCAAATGACTGTTCAGTTGGGA

>TP09X:00715:00963
CGTTACTGACCGTTCAGTGAATTA

>TP09X:00721:00982
GCGACCTACCGGTAGTTTCTTCGA

>TP09X:00721:00987
CTGGGCGCTCGTTTGAGTTAGCAG

>TP09X:00727:00975
CCGAATATTCATTAGTGTCTCCCT

>TP09X:00728:00985
CATGAATGGACGGACGGTTGGTTA

>TP09X:00733:00953
TTCTGACCGTCCGGTAAGTACTGA

>TP09X:00734:00972
CCGGGTGACCGGTTGGCAACTTCG

>TP09X:00735:00993
ATAAACGGTTGGTTAGATATACGT

>TP09X:00738:00997
CCGGACGGTCGCTTATGTTACTGG

>TP09X:00746:00993
CCTATCATTCGGTTAGTTAGTTGA

>TP09X:00747:00963
CTTTATGAATGGTTGGTAATATTG

>TP09X:00747:00970
AAGCTCCCGAATGGCAGTTAGTCT

>TP09X:00747:00980
CCGACCGGCCGGGCTCTTTTATAT

>TP09X:00747:00987
CCGAATGGTCGGATGGTCCATGAC

>TP09X:00701:01003
CTATAATGACCGGCCGGTTGCAAA

>TP09X:00701:01030
CCCTTTAACTAGAGCGGTCATGTG

>TP09X:00705:01027
ACGACCAGTCATTAGTGCTGTTAT

>TP09X:00713:01045
CCGACCATACGGTCACACTTTACG

>TP09X:00717:01011
GATAGAGCTACCGTCCGTTCAGAC

>TP09X:00720:01036
ACTACCATTCGGTAACTTACAACA

>TP09X:00727:01024
CTCTAACGGATGGTTGGTAGGTAG

>TP09X:00727:01026
ATGACTGGACATTCAGCTATCTGT

>TP09X:00729:01013
AATGACCGGCCGGTCATAGAAGTA

>TP09X:00730:01002
GATGCCTACCGAGCGATAATTAGA

>TP09X:00732:01018
CACAACCAAACAGTCGGTAAGGGC

>TP09X:00734:01049
CTGGACGTCCAGTTGTCTGCCAAT

>TP09X:00738:01027
AAAGCGATAACCGGAGATTCATTA

>TP09X:00745:01029
TTGACCAGTCAGTCTGTGAGCGGC

>TP09X:00747:01022
ACCTTCCAACCACACGGTCGCTGC

>TP09X:00747:01029
CGACCGAACGTCCACTAACTTTGG

>TP09X:00748:01045
TTGCTACCGTATGGCCGGTCTCCA

>TP09X:00700:01074
CTCCAGCCGGTTCGGACTTTTGTA

>TP09X:00700:01083
CCAACCAGTTGTTAGGTGTGACAT

>TP09X:00701:01051
GCTTCTGACTGGTCGCTCATTTTC

>TP09X:00705:01056
TAACTACCGACTGGTTGATCGCCA

>TP09X:00708:01070
AATTAACGACCAACCATTAGTTCG

>TP09X:00709:01057
CCGTGCGTTTAGTTGCCAACTTTA

>TP09X:00709:01098
GCCCAACCGACTATTCTTTCGGAT

>TP09X:00712:01061
AGAGCCTTATGACTGGACGGTTAT

>TP09X:00715:01052
ACGACCAGCCAGTTTGTTACATCA

>TP09X:00715:01057
CCAGCCGGTCGGTCTGATCTCTGG

>TP09X:00717:01061
GTGTCTGTATGACTAGTCGGTAAC

>TP09X:00723:01056
AGGACCGTACCGGGCGGTAAGTCA

>TP09X:00723:01074
AACTGGACTTACCGAGTGGTCAGA

>TP09X:00725:01051
GAAAACCGTCCGTATGATCATTCA

>TP09X:00725:01069
ACAATCAACTAGTGGCCGGTCGGT

>TP09X:00727:01059
CCGTATGTTCGTTTGGTGAGATGC

>TP09X:00728:01089
TTATACCGACTATTCAGTGGGCTG

>TP09X:00729:01079
TGTTGATTAAACGAACAGTCGATA

>TP09X:00730:01051
TTCCGTTCTAATGGACGTTCAGTA

>TP09X:00734:01056
CTGAACGTTCATTTGCTAGTCTTG

>TP09X:00734:01099
ACGAACGGTAAGTAGCCCCATGCC

>TP09X:00738:01056
GCTACCGACCATTCGGATTTCTTT

>TP09X:00742:01097
TTCGACCCACTATTCGGTCAGCGC

>TP09X:00744:01099
GCTGTCTTACTAAATAGTCGTTAG

>TP09X:00745:01099
TGGTAATGACCGTTCGGCAAGCTG

>TP09X:00746:01051
AAGATTCCGGCCGGTCGTATGGGT

>TP09X:00747:01091
CCGAATGCTCGGTGGCTTACCATT

>TP09X:00748:01066
AGCTTACCAACCGTTCATCAAGCA

>TP09X:00702:01126
CTGACCGTTTAGTCTCTTTTCAGA

>TP09X:00704:01135
TCGTACGGTCGGTAATTCATGAGA

>TP09X:00708:01110
CCTGACGTTCGGTCAACGGTGCTC

>TP09X:00710:01103
CCGACCGTTCGTTACATGCATTAT

>TP09X:00711:01128
ACGACCAACCGGTGGGATTTCATC

>TP09X:00712:01148
GCGTCCGACTGACCACTCGGCCAG

>TP09X:00713:01132
GCCTAGCGGTCGCTCGGTTACTCT

>TP09X:00713:01136
TTAAGTTCAACAAACGGCCGGTAA

>TP09X:00714:01121
CTTCATGACCGCTCAGTGAGGCAC

>TP09X:00716:01126
TCTTAACGAGCGCCCGTTCTGCGG

>TP09X:00717:01127
TCTTCGCCCGAACGACCGGTAAGA

>TP09X:00720:01104
GCTCGTCTCTACTGAACGGTAAGT

>TP09X:00721:01126
TTGTCCGACCGTTCGCTCAATGTG

>TP09X:00726:01100
CACAACCGACTATTCGCTAAGCCT

>TP09X:00726:01123
CACTAACCGACCGTTTGTATTCCT

>TP09X:00727:01130
CCAAACGGTAAGACGGTATTTGTT

>TP09X:00730:01105
CCAATTAACCGTTTAGTCATGTAA

>TP09X:00730:01123
ACGAACTACCGGTCGGTTACGATA

>TP09X:00731:01102
CCGACTGTCCGCTAGGGTATGAAT

>TP09X:00732:01130
ACGACCGTCCAGTATTGATCGCGT

>TP09X:00735:01109
ATGAACTACGTGTGTCAATATCGA

>TP09X:00743:01118
CCACCCGCTCGGTTGGTCGGCGCA

>TP09X:00744:01104
ACGACCGCCCGCTTTCCCAGTGAC

>TP09X:00745:01121
GCTACCGTACAGTCATTCAGTTAA

>TP09X:00745:01129
GGTGACTTAATGAACAGCTGGTAA

>TP09X:00748:01104
ATACCGACTGTTCGTTTGCTTCTA

>TP09X:00748:01147
ACGACCGCCCAGTTGAATAGTGAA

>TP09X:00701:01199
CTGAAGCTACCAACTAGTCGTTTA

>TP09X:00704:01150
GAATCCTTACCGACCGGCCGTAAC

>TP09X:00706:01186
TTTATCCTTACCAGACGGCAGTTC

>TP09X:00708:01192
ATCGCGCTTACCGACTAGTCGATT

>TP09X:00709:01153
CTGTACCTCCATTCGTTAAGTATC

>TP09X:00711:01155
CCTTACTATCTGGTCACTCAATTT

>TP09X:00711:01175
CTCACGACCGTTTAGTAACGTACA

>TP09X:00711:01178
CAAACGTTTCCTACCGGTCAGTCA

>TP09X:00713:01159
CTAACCTACCGGTTAGTACTTGAC

>TP09X:00716:01185
TTCGATTTACTGATTAGTCGTTAA

>TP09X:00717:01171
TGCCTAATTGACTGGCCAGTAGAC

>TP09X:00718:01168
TCGACCGTTTGGTTAGTAATACAC

>TP09X:00719:01168
CATCGAACTACCGAACGCTTGGTA

>TP09X:00719:01170
GTACCGGTCGTCCGGAAGTCAATG

>TP09X:00720:01175
CCCATAACTCCTAACGGTTGGTCA

>TP09X:00720:01178
CCGAGCGTTCGTTTGGATACCTAT

>TP09X:00721:01153
ACAAACAGTTGTTAAGGTTTCTCT

>TP09X:00725:01164
TCCCCTAATGGTCGTTCGGTAATC

>TP09X:00726:01174
CTTACCGACCGTACACAAAGCGAA

>TP09X:00726:01189
TGTCCCCGTCCGAACGGTTGGCAG

>TP09X:00728:01155
CTGAGCTACTGGCCGTTCAGTGAT

>TP09X:00729:01189
CTAACGGTCGGTCAGTATAACAGG

>TP09X:00729:01193
GAGTGTACGGACGGTCGATAAGTA

>TP09X:00730:01156
CCAGTCAGTCGGTTGTTTGTCTCG

>TP09X:00731:01162
CTGACCATTCGTTAACGCTTACGA

>TP09X:00735:01186
CCAGTCGCTCGGTAGGCAGTCAAA

>TP09X:00738:01170
TTACCGGACGTTCGTTATATGCCT

>TP09X:00741:01175
TCTACCGATCGGTCAGATAAATCT

>TP09X:00742:01190
CCGAGTGTTTGGTAACTAATCCTA

>TP09X:00744:01182
ACTCGTGCTTACTGGCTGGTCGGT

>TP09X:00747:01189
GCCGTTGACTACTAGTACGTTCGT

>TP09X:00749:01179
GCGAACGTTCAGTGACTCCAAACA

>TP09X:00749:01182
ATATCTTTCCGTATATTCGGTCAG

>TP09X:00749:01186
CATTAACGGCCGCTCGTTAACTAT

>TP09X:00749:01188
AAGATCTACCTACTGGTTGTTTAG

>TP09X:00700:01209
ATTTCTTGACCGCGTAAGATCAAG

>TP09X:00700:01228
CCAACCGGTCAATATGTCGGAAGG

>TP09X:00701:01241
ACGGACGTTTGGTCGTATCCCAAC

>TP09X:00702:01241
CCGAACGGTCAACCAGCAGGCAGG

>TP09X:00703:01204
CCTTTACTGAACGGTCGGCAACGA

>TP09X:00707:01223
ACGAACGTTCGGTGAAAGCCTATA

>TP09X:00711:01242
CCGGACAGTCGTTTATAGCGCCTT

>TP09X:00712:01229
ATTCCGACCGACCGTTTATACCGT

>TP09X:00712:01232
CCTTGTCTACCGACCGGTCCATTA

>TP09X:00713:01220
TTAGTGACCAGTCGTTAGAATAGA

>TP09X:00717:01248
AAATTACCGAACAACCGTTTAGTA

>TP09X:00720:01234
GACCAACCGACTGCCCATTACCTA

>TP09X:00722:01225
AGACAAACCGACCGTTCGTCCGGT

>TP09X:00724:01227
CCTAACGACTACCCATTTAATAGC

>TP09X:00725:01236
ATTAAGTGACTGGTCGTTACAACT

>TP09X:00726:01220
CTTGACGACCGGTTACCAGTCGGA

>TP09X:00727:01220
CCGTATAACCATTCGTTTAGCTAG

>TP09X:00728:01201
GACTAAACGACCAGATGGTAGTGT

>TP09X:00728:01218
ATACCAAATGAATGACCGGTTATC

>TP09X:00728:01243
CAAAACGTCCGACTATTCATACGA

>TP09X:00729:01222
TTATTTACCGGATATCCGTTTGGC

>TP09X:00732:01222
GTGACCGACTAGTTAGTTAGAAAC

>TP09X:00732:01239
CCGGCCATTCAGTAATCCCTCTTC

>TP09X:00736:01241
CCAACTATCCGTTAGGGACATGCT

>TP09X:00739:01225
GCTCAGTGACTAACTAGTCAGTAC

>TP09X:00741:01201
TTAGACTTACCGATTATTCAGATA

>TP09X:00743:01223
CCTACTGGTCGTTTGTTTCAGTCT

>TP09X:00744:01223
GCCTAGATTCCCGTCTGGTCGGTA

>TP09X:00745:01210
CCGTGCGGTCAGTTGGTCCTTCAT

>TP09X:00748:01218
CCAACCGGTCAATAAGTAGGTTTA

>TP09X:00748:01220
CCGATCATTCGGATACTGACTTCA

>TP09X:00748:01230
CAATCCGAACGTTCAGTTAATTAA

>TP09X:00703:01267
TGTCTTGGACCTGTCTGTACTTCC

>TP09X:00710:01257
GTGCATGCCTAACGAACGCTCGTT

>TP09X:00713:01263
CAGTGACCGAACGGCTATTTAGGG

>TP09X:00722:01266
AAGTCCCTCCCGTCCGCTCGGTTA

>TP09X:00727:01254
CTGGCTATTCAGTAAGCTTTACCT

>TP09X:00734:01263
CCTAACACAGCCGGTCGTCCGGTA

>TP09X:00734:01269
CCTTCATTAACGGGCGGCCATTAA

>TP09X:00735:01263
TCTGACCGGCCATCAATTAGGTCA

>TP09X:00747:01254
AACGATCGGTCGGTAAGAGGCGAG

>TP09X:00750:00678
CCGACCCACCGTTTAGTACTAATT

>TP09X:00766:00656
TATACTGAGTGATCGCTCGGTCAG

>TP09X:00784:00698
ATCCTACTGTCCGTTCAATCAACG

>TP09X:00791:00686
GTAATGTAGTACGTTATTGCAGAG

>TP09X:00763:00788
ACTACTGACCGGTTGGATTGATCA

>TP09X:00770:00768
CCGAACATTCGGTGAAGCACCATC

>TP09X:00780:00775
AGTTGTTATTGACCGTTCAGTCAG

>TP09X:00791:00752
CTCTTACCCACTCTTCGGTCAGTA

>TP09X:00758:00844
GGAGCCTGACTAACCATTTACTCA

>TP09X:00760:00824
ATGACCGTTCGTAAACTCGAACTC

>TP09X:00761:00832
AACTACAACCGAACAGTCAATTAA

>TP09X:00762:00809
CACACCATACCGACTGGTCGGAAT

>TP09X:00763:00811
AGCTAGCTACCGCATAGCCAAATC

>TP09X:00764:00846
TAAATTGCCGTCCGGTATGTTCCT

>TP09X:00768:00841
CTGAACAGACGGTAAGTGAAAGTG

>TP09X:00770:00821
CCGGATGGTCATTCACTTGTGACA

>TP09X:00770:00826
ACATACCGACCGTACGTTACGTAA

>TP09X:00783:00841
GCTTAACAACCACTTGTTCGGCCA

>TP09X:00791:00836
TTTAATGAATAGTCGGTTACAAAC

>TP09X:00791:00839
ACTAGCCGGCCATCCGGTCACCTA

>TP09X:00753:00899
CTGTACTTAACCGACCGTTCGCTA

>TP09X:00755:00859
TAGTCTAATTGACCGCACGGTAGA

>TP09X:00757:00857
CCGACCGTCCGTTCACTGTGACGC

>TP09X:00761:00876
CTATCCGACTGTCACGTTACTTGA

>TP09X:00761:00894
CGGGATCAGTCTGTTGCAACCACA

>TP09X:00764:00887
TCGTCCGTTCGTTAAGTAATGCAC

>TP09X:00767:00872
CCTTCTGTCTAGTCGGTTGGCCCA

>TP09X:00769:00852
CCGACTAGACGGTAATTATCACCA

>TP09X:00773:00883
CCGACCATTCATCAGATCCATTTA

>TP09X:00774:00868
ATGTACGTTCGTTAATCTGCTCAA

>TP09X:00776:00856
ACTTACTTGACGGCCAGACAGTCT

>TP09X:00786:00855
CCTTCCAACCGTTCGATCAAACGC

>TP09X:00786:00857
CATGACTGGATGGTCGTTTAAGCA

>TP09X:00790:00877
TCTACCGGTCGGTCGGACGTCGTT

>TP09X:00795:00866
ATATCCAGTCGGTCGAAATAGCCA

>TP09X:00796:00875
GTGCCTACACGAACGCCCGTTTGG

>TP09X:00797:00875
GTGACCGGTCAGATGGGTGACGTA

>TP09X:00799:00893
ATTCGTACTCGAACCGTCTGTCTT

>TP09X:00751:00918
TACTATTTACCGGATGATCGGTTA

>TP09X:00754:00919
TCCGAGCTCAACGGCCAGTTGTTA

>TP09X:00757:00927
CTGGTCGGCCATTAGGGAAACTGT

>TP09X:00758:00904
ACGGACGGTCGGTTCCGAGTTAGA

>TP09X:00764:00924
TGCCTACCGAACAGCCGGTTTGGT

>TP09X:00770:00914
ACGACCACTCGGTCTGTACTGCGT

>TP09X:00774:00920
GGCTTCTACCGGGCGGTCGTACGA

>TP09X:00775:00903
GATATGCAACCGAACGTACAGTAC

>TP09X:00777:00903
CCGTCTGTTCGTTCAGCTTGACCA

>TP09X:00777:00921
CTAACGAGCGGCCAGTAAGCTAAG

>TP09X:00780:00917
ACGACCGGTCGTTCTTGAAACACG

>TP09X:00781:00917
CCGACCGTTCATTAATGAGATATC

>TP09X:00785:00913
CCGACCGGTCAAATACTTACAAGA

>TP09X:00788:00928
TTACTGAATGGACGGTCCGATTCT

>TP09X:00790:00949
ACACACCGACTGGTCGTTCTTAAA

>TP09X:00791:00920
CCGGTCGTTCATTCGCGTTAGTGC

>TP09X:00795:00932
TTTGTTACCAAACGTTCGGTCTGG

>TP09X:00753:00974
CTTACTGGTCGGTAATGCGCACTA

>TP09X:00753:00977
ACTGACCGGTGACCCGGTAGGCGG

>TP09X:00753:00995
TATATCTGACCATTCGGTAGTTAC

>TP09X:00754:00993
CTGAGCGGTTGTTATCCCATGTAG

>TP09X:00755:00992
CCGAGCGTTCGTTCATCCTGAAGG

>TP09X:00756:00952
TATTCTTCATGACCGGTCATTCTA

>TP09X:00759:00959
CTTACAGACTATTCGATAACAGTT

>TP09X:00762:00967
GCCGGTTGACCGTTCATCAAGTGC

>TP09X:00766:00975
ACGACCGTTCATTCAACGGCAACA

>TP09X:00769:00958
ACGACCGATCATTCGCATTTCGGT

>TP09X:00772:00976
ATATTCCAACCGTTCAGTAAGGTT

>TP09X:00773:00967
ACTTATTGATCGACTAGTCAGTCA

>TP09X:00776:00975
CTGAACGTTCATTAAATGTAGATA

>TP09X:00776:00991
GTATACCGAACGGTTGGGAGGGTG

>TP09X:00776:00996
CCGACTGGTCGTTAAACTGTTCCC

>TP09X:00778:00982
CCGGCCATTCACTAAGTGCGGCTT

>TP09X:00779:00957
CCGAGTGATCGGTTGGGCAAACGT

>TP09X:00781:00997
GCTTAATTACCAACCGGTAGGCGG

>TP09X:00784:00973
CATTACTGACTGCTCGGTGGTTTT

>TP09X:00792:00978
CGTGTTTAACTCCAGTTAACGATA

>TP09X:00793:00958
CCTACGGACTGGCCGTTCATGAAA

>TP09X:00795:00968
AGTCTGTTACCGACCGGTTACTCG

>TP09X:00751:01014
GTTACCAACGTTCTAGCCTAGGTT

>TP09X:00751:01032
CTTACCGGACAGTAGTCATTATGA

>TP09X:00754:01033
ACCGGGCATTCGGTAGAATACGCC

>TP09X:00755:01038
CGACTTGCCGGTTGGTTGAACCTA

>TP09X:00756:01046
TTTACCGGCTGGCAAGTAGCTGAC

>TP09X:00758:01011
CTGGCGTTCGTTTTGAATCAACGA

>TP09X:00760:01013
TACCCAACAAACGTCCGGTAAAAT

>TP09X:00773:01000
GACTTTCTGACCAGTCGGTACCTG

>TP09X:00773:01037
CCGACTGATCGGTTCGCAAGCTTA

>TP09X:00774:01037
CCGAACACCCGGTCACTAGTGATC

>TP09X:00781:01012
ACTACCGAGTGATATCGACATTCA

>TP09X:00782:01027
CTGAGCGTTTAGTTAGTGCATTAA

>TP09X:00784:01011
ATACACGAGCGGTCGGTAGAACTT

>TP09X:00788:01042
GATACCCTACCGGATGGTCGTTAG

>TP09X:00794:01045
CCGTACGTTCGTAAGTTACGGGAT

>TP09X:00795:01044
GCCTGTAATGATAAACTACCCCGA

>TP09X:00795:01048
GAGATCTCCTGAACGTTCAGTAAC

>TP09X:00797:01043
TCGCATACTGATCGTTTAGTAGGT

>TP09X:00751:01062
AACAGCTTACTGAATGATCACTTA

>TP09X:00752:01097
TGAGATGCGACTGGTCGTTCGTTA

>TP09X:00754:01097
CTTCTACCGAACGGTGGTTTGCTT

>TP09X:00755:01083
CCTAATACTGTGCGACTAACACGT

>TP09X:00756:01051
TTTATAACCGACCGTCCGGTCTCT

>TP09X:00756:01058
AATAATTTACCGGCCATTCAGTGA

>TP09X:00757:01073
CTGACTGCCCGGTTGGAAGCTACA

>TP09X:00759:01079
GGACTGCTATCCGTCCGTTTGGTA

>TP09X:00760:01061
TTTAGCGACCGTTCACTAAGATAA

>TP09X:00764:01051
CACGACCAACCTGTTGGACGGTCA

>TP09X:00764:01057
CCGTACATTCATTCAGAGATTATA

>TP09X:00764:01063
CCGAATATTCGCTTGGTTACGTTT

>TP09X:00765:01091
CCAGTCTGCACTTGATCGTTCAGT

>TP09X:00767:01065
GGCACTTAACTCCAGACCATAAAC

>TP09X:00768:01072
CTTACCTAACGGTTGTTCATGCTA

>TP09X:00768:01099
CTTGCTACTGAGCGTTCAGTTGGA

>TP09X:00769:01090
CCGACTGGCCGGCTGACGATTTCT

>TP09X:00770:01081
CCGACCATACGGTTAACGCGGCGG

>TP09X:00774:01066
ATTCTACTTACCAAGCGTTCGGTT

>TP09X:00775:01057
CTTACTTATCGGTCATTAATTTTG

>TP09X:00775:01060
CCGAACGCCCGTTTTGGTGCTGCG

>TP09X:00776:01083
CCTCCTATGCTTGGATCGACGTAG

>TP09X:00781:01059
ACCCTTACGGACGTCCGTTTACCT

>TP09X:00781:01084
GTCCTTCCATCTGTTCGGTAGGTT

>TP09X:00782:01096
CGGTAAACAGGCGTTCGGTAAGTA

>TP09X:00790:01063
CTGACCGTCCGGTTAAGAGTCCAG

>TP09X:00790:01070
ATTGTGCTTAACGACTGGTCGTTT

>TP09X:00791:01086
ACGAATGTACGGTAGGAGCATCAA

>TP09X:00796:01051
CTTAACGGACGGAAGGTAGAAGGA

>TP09X:00797:01061
ATTAACGGTCAGTTACCGGCTTAC

>TP09X:00798:01066
ATGAACGTTCGGCTGCCTACAGGG

>TP09X:00798:01086
ATTTACTGAATGGTTATTCATCTC

>TP09X:00752:01116
CTTACCAACCGATTAGTAAAATGG

>TP09X:00752:01117
ATCCACCGAGTGGTCGTTTATTTG

>TP09X:00752:01122
TGTTGTTCGGCACCATCCAAGCGA

>TP09X:00754:01100
CTGGAAGTTCAGTCGGTTGTAACT

>TP09X:00754:01113
ATCCTACCGAACGTTCGTTTACTC

>TP09X:00754:01118
TTCCTACCGACCGGCAAATCAAGC

>TP09X:00755:01101
CTAGATAACCATTCAGTAAGGTAA

>TP09X:00756:01136
CCCTTCCGGACGATTGTTAGCCTG

>TP09X:00758:01131
CCTTATCAACCGACTAGTCATGAA

>TP09X:00758:01133
ACCTGCGCTTACTAAACGTTCAGT

>TP09X:00759:01120
TTCCGACTTAATATTCGGTATGCA

>TP09X:00759:01127
TAAGCCCGGCTCCAGTTATCTCTT

>TP09X:00759:01145
TTACCTGGATTACTGTTCGGTAGA

>TP09X:00762:01107
GTTACTAACTGGTCGTTTCTGAAG

>TP09X:00762:01119
ACGGATGGTCGGTCACTTATTCAA

>TP09X:00764:01108
TACTAAACTGTCGTCCGTTAAGAC

>TP09X:00764:01117
ACAACCATTCATATAGTTTGCATG

>TP09X:00767:01140
ATAGACGACTAAACGTTTGGTTAT

>TP09X:00768:01106
ACCTACTGGTCGACCAGTAACTCA

>TP09X:00772:01120
GTATAACCAATCGTTCGGTAGTTT

>TP09X:00773:01114
CCAACTAGTTAGTCAGTCTCTGTG

>TP09X:00773:01136
TAAACTGACCGGTCGTGTAGCATG

>TP09X:00774:01110
AAGTTACCGTCCGTACATTCGGCG

>TP09X:00783:01149
CTGAACGGTTATACGGAGGTTGAA

>TP09X:00785:01130
AACGCAGCTGACTGACTGGCTAGT

>TP09X:00786:01146
ACTATGCTAAATGACCGGTTAATC

>TP09X:00787:01116
CCGTGCAGTCGTTAACCGATTTCA

>TP09X:00790:01114
GTGTCCGTTCGGTCGACCCGTGAT

>TP09X:00790:01132
CCTACTATCCGGTAAACCTGTATC

>TP09X:00794:01145
CTAGGATAATGACCGGTCATTAAC

>TP09X:00797:01109
AGTAAATGAACGTTTGGTCGTGAA

>TP09X:00750:01162
ATTCATGTGACCGTCTAGTAGGTA

>TP09X:00750:01167
TGACTGACCGGACACTTAGTCAGG

>TP09X:00750:01192
GAAACTGACCAGTCAGTTGGGCGA

>TP09X:00750:01197
AACGCCTACTTACCGGCCAGACAA

>TP09X:00751:01199
ACTACCAGTCGTTCAAAACCACCG

>TP09X:00752:01185
ACGTCCGTCCGGTCGCTTCTCTCG

>TP09X:00752:01194
CTAAACATTCAGTCGAATATTGCA

>TP09X:00758:01192
TTAGACGCGCGGTTCATGCTACTT

>TP09X:00760:01165
GTATCACTACTGGACGGTTGGTTC

>TP09X:00760:01195
ACGAACGTTCGGTAGTGTTATATC

>TP09X:00761:01152
ACGACTGTTCGGTGAGGACTGATC

>TP09X:00761:01170
CCTAACGGTCAATAAGTAACCCGA

>TP09X:00766:01156
GTCCGCCTTACCGTACGGCTGGAA

>TP09X:00766:01179
CCGACCGGTTGATTGTTGACCGCA

>TP09X:00767:01159
TCTCTTAACGTCCGGTCGCTAAAC

>TP09X:00770:01172
ACCGAATGAATGTCCGGTTATGGA

>TP09X:00776:01167
AAAACGTTCCGGTCGTTTAGTTGG

>TP09X:00786:01160
CCGGGCGGTGGGTAGCTTTAGTTT

>TP09X:00787:01150
CCAACCGGGCGCCCGTTTCTGATA

>TP09X:00787:01186
TGCTCGACCGATCGGCTAGTAAGA

>TP09X:00793:01167
CCTGTCTTAATGTCCAGTTAGTCA

>TP09X:00793:01184
ACCTTTGACCTGACGGATCGGTTA

>TP09X:00794:01171
TTACCTTCCGGTTGGTATGCTCTC

>TP09X:00795:01167
ACTACTGGTCGGTAATTGCACAAT

>TP09X:00796:01166
CTGAACGTTCGGTGATCTTTCAGT

>TP09X:00799:01175
CCGTCCGACTCTCCATACACATCT

>TP09X:00751:01225
ACGAACATTCAGTAGCCAGTGTGA

>TP09X:00752:01238
ACTGACTAAACGTTTGTTCACTTC

>TP09X:00755:01201
TCGAACGTCCATTCAGTCTTTCCT

>TP09X:00758:01218
GATAACCGACCGGTTAGGTAACTC

>TP09X:00760:01233
TGATTAGTAAATGACTTATTCGGT

>TP09X:00761:01214
TTCTCAAGACTGACTATTCGGTAA

>TP09X:00762:01220
CCTACCGTCCAGTCTGCCTAATTC

>TP09X:00762:01237
TTCACTGACTGGCTCACGTATCTT

>TP09X:00765:01205
CTTCTACCGTGCGCCCGGAAAGAT

>TP09X:00766:01208
AATGGCCGACCGGTTGGCCTGTTT

>TP09X:00770:01227
TAGCTTCTGACTGAATACTCGGTA

>TP09X:00773:01245
TGCTAAACGAACGACAGTTAGCCT

>TP09X:00773:01246
CCTATAACGGCCGTTCGTTAATAT

>TP09X:00780:01236
ACCATTTTGAGTGACTGGTTAGTC

>TP09X:00781:01203
GCTATCCGAATGTTCAGTAAAAAG

>TP09X:00784:01240
CCGAATGCTTGGTAAGATTTAGTG

>TP09X:00786:01240
AATTTTACAGAGCCATGTGTTGCG

>TP09X:00788:01246
ATTAACCGACCGGTCTATCTGTTT

>TP09X:00789:01206
CCTACCAGTTGGTTAAATAATCCA

>TP09X:00791:01245
CTACACGGATGGTCGGTAATCATA

>TP09X:00792:01213
CGAGCGGTCGGTCGAGTTTCTTTA

>TP09X:00796:01244
CCGGACATTTAGTTAGTCAGTTCT

>TP09X:00798:01221
CTAACCAGTCAGTCTTTGCCATAA

>TP09X:00756:01251
GCTTTACCGAACATTCAGTAATCA

>TP09X:00763:01272
GCCCTCTCCCGATTGGTCGGTTAA

>TP09X:00779:01254
CCGTTTAACCGTTCATTAATACTG

>TP09X:00785:01254
ATGACCGGTAGGTAAGCTGACCTG

>TP09X:00787:01261
CCCACCGGTCGGAAAGTCTATTTA

>TP09X:00792:01255
ACGACCGCCCGTTTCTTCAAACGA

>TP09X:00792:01267
ATAAACCGAGTGGTCGTTTAGGAG

>TP09X:00793:01256
CCTAGAACCAACCGGTCGGCCGTT

>TP09X:00795:01268
AACTGACCGGCCAGTTGTAAGTGG

>TP09X:00799:01255
CTTAACCTTAACGAGCGTTTGGTT

>TP09X:00816:00655
CCTTCACGGCCGCCCGGGCAGTAC

>TP09X:00810:00733
TCCTGTTACCGAAGATTCATTAGG

>TP09X:00812:00788
TGACCGAACGTACGTTTGACCACA

>TP09X:00813:00765
AGTAACCTTCTGACCATTCGGAAG

>TP09X:00844:00767
ACGTACGCCCGGTTATCTTTCCGA

>TP09X:00802:00848
TGCAGACCGAGCAGATGGTAGGTT

>TP09X:00805:00841
TCAGTGGCCGACCGTCCGGTCTGT

>TP09X:00809:00836
CCTACCGATTAGTCGTTCGCCGAG

>TP09X:00810:00811
ATAACCGGTCGGTAGAAATCATAT

>TP09X:00812:00821
ACGGATATTCGTTTGCTTCGAGCG

>TP09X:00814:00828
TTAAGTTTCTATTCGGATTTATCG

>TP09X:00820:00848
ATGACGTCGAACAGTACGTGAGCA

>TP09X:00825:00814
TTACCGCCTACCGAATGTTCACTC

>TP09X:00849:00848
CTCCACCGAATAGTCGTTTAGATC

>TP09X:00802:00898
GCGATCGAATGGTTAGTCAGTAGT

>TP09X:00805:00865
CCAAACGGACGGTTATGTAGTCTT

>TP09X:00805:00877
CCGTATGGCCGTTACACTCTAAGG

>TP09X:00807:00879
GCTCGCGAATGAGCAGTCGGAAGC

>TP09X:00812:00891
CCGAGCGCTCGTTTCGTCCTCCCA

>TP09X:00814:00866
CTTGCCGGTCAGTCTATGGTTACT

>TP09X:00814:00870
AGTGAATGAGCGTTCGTTCAGTAA

>TP09X:00828:00865
ACGCTGATAACCATGTCGGTCTGT

>TP09X:00829:00889
CCTTACCGTTCAGTTAGTAATGCC

>TP09X:00848:00888
CAATTAACGAATGAACGCTCAGTA

>TP09X:00808:00949
GGAGCTCGAACGGGCGTCCGTTTA

>TP09X:00810:00921
CCTGCGTTACCGAATGATCGTTTA

>TP09X:00812:00934
CCAATTAACGACTGCTCGGTCATA

>TP09X:00813:00909
CCAAACGCCCAGTTGGCACTTCCG

>TP09X:00820:00941
CCGGGTGTCCAGTAGGTATCCTTT

>TP09X:00820:00944
TTTAACCAACCAGTCAGTCACATA

>TP09X:00826:00935
CTGAATGGTCGGTAACGCTGCGAA

>TP09X:00827:00925
GATGTCCGGTCGGTCGGTTTCTCC

>TP09X:00829:00923
CTCGGCAACTAACGACCAGTTGTT

>TP09X:00831:00917
GGCCAACCGACCGATAGTTCAAGA

>TP09X:00832:00902
CTGACCAGTCATGTAATTGTACTT

>TP09X:00835:00930
CTACCCACTAAACGACCGTTCAGG

>TP09X:00843:00918
CCGCACTGGCTGTCGCTTTATAAT

>TP09X:00843:00942
TCCACTTCCGGACGGTCGCTAGTT

>TP09X:00845:00917
ACGAATGGCCGTATGATTTCCCAC

>TP09X:00846:00948
TCTAACTGTCCATACGGTAACCCC

>TP09X:00847:00924
AAGTAACTGAACATACGTTTAGCC

>TP09X:00847:00928
TCTAGCTGACTGACCGGACGGTGT

>TP09X:00849:00921
TCCGACTGACCGTTCAGGTGTTAT

>TP09X:00800:00972
ACGAATGACCGGTCAGGTTTTGCT

>TP09X:00803:00981
GTAAGCCGGTCGTTCATTCGGCAT

>TP09X:00804:00994
TATGTCCGACCGGCCGTGAGGAGG

>TP09X:00808:00977
CCTGACGGCCGTTCGGTCATTTTC

>TP09X:00810:00980
GTAACCGATTGGTTAGTTCGTCGA

>TP09X:00811:00981
CTACGTCCTATTCATGCTAATTCC

>TP09X:00816:00961
GCCTTACCGACCATCCGCTTGATT

>TP09X:00821:00957
CCGACTGGTCATTTATATTTTCTA

>TP09X:00823:00985
TCCAGACCGACCGTTTAGTCCGAC

>TP09X:00833:00984
ACGACCGGCCAGTCTAAACGCCAG

>TP09X:00835:00973
CGGAGCTAAGTAACTGTTCAGTAA

>TP09X:00835:00997
ATGTCTGGCCATTAAGTAAATATA

>TP09X:00839:00989
ACTTAATCAACCGTTCGGTCAACA

>TP09X:00844:00988
CACTTACTAAGTGCCCGGTAGAAA

>TP09X:00846:00950
GATTTGTTAACAACTATTCGTTAA

>TP09X:00847:00971
CCGTCCGTTTGTTCATTCTCTATT

>TP09X:00847:00989
CGTCCATTCGGTAAGTCTTCCGGT

>TP09X:00848:00965
TTTTACCGTCTGTCCGTTAAGCTA

>TP09X:00800:01040
TTACTGACCGACCAGTCGGTTTCA

>TP09X:00801:01039
CTGGATATCCGGTAGTGGTCGACA

>TP09X:00806:01041
CCTTAGCGACTGGTCATTCGTCGA

>TP09X:00806:01042
CCAACCGATTGGTAGAACATGATC

>TP09X:00807:01020
AGACATTCTACCGAGTGTTCAGTT

>TP09X:00807:01027
TATATGACCGGTCGGGTGGCCCTA

>TP09X:00809:01012
TTACTGACTATCCATTAAGGAGAA

>TP09X:00812:01009
ACATACCAGGCGTTCGGTCATCTT

>TP09X:00812:01012
ACGACCGCTCATTCGAGACGTAGG

>TP09X:00815:01009
TTGCTTGCTTTCTGAACGTAAAGT

>TP09X:00820:01020
GTATCTGGACAGTGTTCTTAGGTA

>TP09X:00822:01017
CTAACCGTTCGTTTACTGAGTACC

>TP09X:00822:01041
TCGACCGACCAGTTAGTAATCAAC

>TP09X:00823:01017
TTGACGGTTGCGAACAGTCGGTTA

>TP09X:00826:01029
CTACTATTCGGTACGTTCTCAGTA

>TP09X:00827:01028
AGCGGTATGAACGAACGGTCGGAC

>TP09X:00830:01048
CTTAATAACCAGCAAGTTGGTCTT

>TP09X:00832:01005
GCGACCGTTCGTTCGTTGATACCA

>TP09X:00833:01011
TGAATACCAACTGGTCAGTAATCA

>TP09X:00834:01037
AACAATTGACTGGTCGGTCCGTCT

>TP09X:00837:01011
ACTTAACGGACATTCATTCATGAA

>TP09X:00840:01046
ATTCTCCAACCAGACAGTCAGTCC

>TP09X:00843:01010
AGCGAACGACCGCTCAGTACTATA

>TP09X:00844:01037
AACTCGACCGACTGTTCGTATAAT

>TP09X:00847:01007
ACGAGCGCCAGTTAATTGAAAAGA

>TP09X:00804:01068
CCGAATGGTTAGTATCTTTGGATC

>TP09X:00804:01069
ACGAATAGTTGTTAATCTAGGGAA

>TP09X:00809:01077
GTCGACCGAGCGTTTGGCCAATTA

>TP09X:00809:01085
GGCTCAGTCGCCACCCGTGCAGTC

>TP09X:00810:01050
CCGAATGGTCGATTGCCACAGCTT

>TP09X:00810:01051
CCGGACGGACGGACAATCAAGTAT

>TP09X:00810:01065
CAGTATCTAACAACCGTCTGGTTA

>TP09X:00811:01054
ACGACTGGCCAGTCATGTCACACC

>TP09X:00811:01085
TAGTTCCAACCGTCCAGCCGGTAT

>TP09X:00813:01063
GTACTACCGAACGGTCAGACTTAG

>TP09X:00817:01073
GATTCCGACCGGTAGTTAATAGCT

>TP09X:00818:01076
CCCGACTGACCAGTCATCAGGTAT

>TP09X:00818:01078
ACGACCACTCAGTCGTTTGCGTTA

>TP09X:00818:01086
CTAACCATTCGGAAAGTGTTTCAA

>TP09X:00818:01092
TACTTACTGAACATTCGTTATGAT

>TP09X:00822:01072
CTTACCATTCGGTAGCTGCCCGCC

>TP09X:00827:01082
ATGGCCGGTTGGTCAAGTATGTGA

>TP09X:00828:01053
TATAACTGGCCGTTAGGTCAGCCG

>TP09X:00829:01067
TCTTACTAACGAACATCCATTCAA

>TP09X:00829:01074
TGATTATCGACCGTACAGTAAGAA

>TP09X:00830:01075
ACCGTGAGCGACCATTCGTTTGGC

>TP09X:00830:01078
CTAGCCGAATTACCGTTCGTTGGG

>TP09X:00830:01091
CACTGTATGGACGTCCGTTAGGAT

>TP09X:00835:01068
CCAGCCGGTTAGTCGCCAGTTTTA

>TP09X:00839:01052
ACGTCTGGCCGGTAATCGTCTCGT

>TP09X:00839:01098
ACAAACAGTTGGTCAGCATATTCA

>TP09X:00843:01054
TGCTCCTTTACCGGCCGGTCATTA

>TP09X:00843:01078
ACGAATGGACATTTAACACAGACG

>TP09X:00843:01088
CTAACTTAGTGACTGTCCATTCAT

>TP09X:00845:01087
ACTTACTAACCGGTAGGGTAGCCT

>TP09X:00845:01094
CGGTCGGTCATTAAGCGGGAACAT

>TP09X:00846:01099
CGACCGTTCAGTTAGACCGATCCG

>TP09X:00847:01067
TTGTACCGAATGGACAGTAACAAT

>TP09X:00848:01061
ATTTCCGAGCTACCGAGCGGTCGG

>TP09X:00848:01084
TGACCGGTCGGTCTGTGACTACCG

>TP09X:00849:01073
CTATTTCCTACTGAACGTTTATTC

>TP09X:00800:01147
AATGACCGGTCGTTTAGAAATCTA

>TP09X:00801:01132
ATTGGTTACTAACCATTCAGTATA

>TP09X:00802:01112
TCTACCTATGGATCATTTGGTAGC

>TP09X:00804:01102
CCAACCGCTCATTTAATAACTTCG

>TP09X:00808:01105
CCGAACGGTCACTAACCGTCTTGC

>TP09X:00808:01142
CCTAACCGTTCGTTCAGATTCAAC

>TP09X:00810:01128
ACGGTCGTTCGTTTGCCTTACACG

>TP09X:00813:01134
TGGCGCGACCAGGCGTCCGGTAGG

>TP09X:00814:01131
CTGACTGGCCAATTGGTTCAAACT

>TP09X:00816:01123
ACGTTCTTACCGTACGTACATTAA

>TP09X:00817:01120
CATAGCTTGTCGAATGGTCGTTTA

>TP09X:00822:01124
CCAACCGTTCGGAAGTCTGATGGT

>TP09X:00823:01138
ATAGTTACTGGACGGTCGGTGAAG

>TP09X:00831:01126
CTACCTACTGACTGTTTATTTATC

>TP09X:00833:01135
CTCCAACTCGAGTCATTACTTATT

>TP09X:00834:01122
GTTACAAATGGTAGACGATAGGGC

>TP09X:00836:01130
CGAAATGACCGAATGTTTATTCAA

>TP09X:00837:01124
CTAACCGGTCGTTCGCTTGCATTG

>TP09X:00837:01148
TGTCACCGATTGATCGGTTGGTCG

>TP09X:00839:01117
AACTGTTCGACCGTTCGGTTAGAC

>TP09X:00840:01107
CCGAGCGTTCAGTGTGTAATTTGT

>TP09X:00840:01149
CACTACTAACTGGCCATTAAGCAA

>TP09X:00843:01126
GTCTCAACAACCAGTCGGTTGGTA

>TP09X:00844:01141
CTGGTTACTAACCAGTCAGTTATA

>TP09X:00848:01128
CTTACCGACCACTTATCAATTCGT

>TP09X:00848:01129
CCAAGCGACCGGTTAATTCCCGCA

>TP09X:00849:01118
GCTGTTTACTGGCCGTTCATTATG

>TP09X:00803:01181
GTAATTGAACCTTCATTTAATGGG

>TP09X:00813:01184
ATAAATGGAGGGTCGGTAAGAATT

>TP09X:00815:01187
AGTTACTGTACAGTCAGTGGGTTT

>TP09X:00819:01175
CCGGGCGTTAAGTTAACCCTTTTC

>TP09X:00821:01163
ACTCTAACTACCGACCAGCAGTTA

>TP09X:00821:01189
GAAGATCCTGACCAGTCGGTTGGG

>TP09X:00823:01184
GGGTCTCTACTGACCATACGTTCT

>TP09X:00825:01190
ACTAACGTGCGGTCGGTCGACTTA

>TP09X:00825:01196
GCGACCGTTCGTTAGTTTATTTTC

>TP09X:00828:01160
TACTGATCGGTCAGTCGCCCCTCT

>TP09X:00828:01185
CTGATCGTCCGGTAGAAGAATGCA

>TP09X:00828:01195
ATTTCGGGACTCCAGGCTAGGTGC

>TP09X:00830:01151
CTTTTTTTGTTCATGCAACTGGCT

>TP09X:00831:01161
CCGACCGGTGATTATGCTTATGAC

>TP09X:00832:01172
GTTGGCTGACCATTCGGTCGTCCG

>TP09X:00833:01186
CCGTACGTTCGTTTTGTTTAGGAC

>TP09X:00834:01183
CCGGTCGGCCGGAAGATGGCCGCG

>TP09X:00838:01170
GATCCTAACTATCTGGTTGGTTAG

>TP09X:00838:01172
CACTGACTGTCCGCCCGCTCAGAT

>TP09X:00838:01189
AACACAGTAACTTACTATTCAGTA

>TP09X:00838:01196
CCGACTGGCCATTCAAACACAAGT

>TP09X:00839:01180
GTTCGACTGACCGGTCGGTATGAT

>TP09X:00842:01194
CTCCTACTGACCGGTAAGTCCCTA

>TP09X:00846:01189
CTTCTACCGTACATTCGTTCACTT

>TP09X:00847:01150
ATGACTGGTTGTTCACGCCCCAGG

>TP09X:00848:01171
CAAAAACCTGCCAACCATTCAGTT

>TP09X:00807:01206
CACTTTACTACCGAATGCTCGGTC

>TP09X:00809:01237
ATGAATGGTTGGTTAGACGCCTCA

>TP09X:00811:01204
GTTTTGTTTAATAACCATTCAGTC

>TP09X:00812:01241
TGTTGACTGAATGGTCGGTTCACA

>TP09X:00816:01237
GTAAATTCTAACGAACGCCCACTC

>TP09X:00823:01206
TATATCGTCCGGTCAGTAAGATTC

>TP09X:00823:01243
ACAACAGTCGTTAACTGTTAGAGT

>TP09X:00825:01224
TGACCATTCGGTTACATATTTATA

>TP09X:00825:01230
ACCGATTGGTCGGTCAGACTCTTG

>TP09X:00828:01212
CTGTACGGTCGGTTGGTTAATTTA

>TP09X:00829:01209
CTGACTAGTCGGTATCGACACCAG

>TP09X:00832:01210
ACGGACGTTCAGTCAATAATTTCC

>TP09X:00832:01214
CCGCCATTAAGTCGAACGATCTTA

>TP09X:00832:01236
AACGTTTCCCGGCCGTCCAGTCAG

>TP09X:00833:01211
CAATACTAAGTAGTCGGTAAACCT

>TP09X:00835:01206
CCGCCCGGTCGGTTCCTTAATATA

>TP09X:00835:01224
ATGGTCGTCCGGTCGTCCAGTAAT

>TP09X:00840:01210
GTTACTGTTACCGGATAGTCGTTA

>TP09X:00842:01201
TCTCCCTAATAAACGGCAGTTCAG

>TP09X:00843:01245
ACGACCGGCGAGTAACTCATGTTC

>TP09X:00844:01212
ACCGACCGGTCACTCTGCACTAGC

>TP09X:00844:01215
CCTACTGACCATTCGGACGTGAGA

>TP09X:00846:01221
ACAAACCGACCGGTTAGTGTCTCC

>TP09X:00800:01261
AGTGCTGAATGACTGATCGGCAGA

>TP09X:00800:01262
TCACCAGTTGACTAGTCGGTAGGA

>TP09X:00804:01253
CTGACCAGTAGGTCGATCTCTCAT

>TP09X:00805:01253
CTAAACGTTCGCTCACTTAAAAGG

>TP09X:00805:01267
ACCTATTTTACTTAACGGTCGGCA

>TP09X:00807:01270
GCTTCCAACCGGTCGTTCGGTTCT

>TP09X:00808:01259
TGAGACCTTCCTACCAGTCAGTAG

>TP09X:00808:01262
ATGTCCTGCCGGTATGACCGTTAG

>TP09X:00810:01272
CCTAACCAGGCGACCGGTAATACA

>TP09X:00811:01265
GTTCGGTACAAGAGGTCCACCCCG

>TP09X:00820:01255
TTCATTTTCGGCTAACTATACTAT

>TP09X:00820:01261
CGAACCGGTTGGTCATTTAGTCTC

>TP09X:00821:01261
CCTACTGTCCATTCATTCGATCGG

>TP09X:00827:01266
TAGCCTCGACCGACCGGTAGCTTA

>TP09X:00829:01270
CCCCACTTTCCGGGTATTCGGTAG

>TP09X:00832:01269
CCGAACGGTTGGGTAACCTTTCGA

>TP09X:00833:01268
CTTACCGTTTGTTAACTTAAACCT

>TP09X:00834:01259
ATGAACAACCGCTCAGACGCCTGT

>TP09X:00841:01274
CCGAACGTCCATTATCTTCCTCTA

>TP09X:00845:01263
CCCAACTATCCGTTCGTTCCGGTG

>TP09X:00873:00798
TTAGACTGCCTGACCGGTCGTATA

>TP09X:00876:00799
CTAACTGAACGCTCGGTACCTCGA

>TP09X:00887:00786
TTGACCGGTCGGATTGCATTTGCA

>TP09X:00877:00830
ACCAGAATTACCGTTCGGTAACAG

>TP09X:00880:00822
CCAGACGTTCGTTAGCTGAGCATG

>TP09X:00887:00804
CCCAACCGACTAGCCGGTACGCCC

>TP09X:00887:00833
TTTGAGTGAACAGTTGGTTATTGC

>TP09X:00851:00870
TCAAACGGATGGTCATTCAACTTA

>TP09X:00853:00854
CGGCCGATCGTTAGTTAAAGTCCC

>TP09X:00856:00853
CTGTGCGCCCAGTCGGTTAATACT

>TP09X:00857:00878
ATTATGTTCTTGCAGGCTTGGAGA

>TP09X:00862:00897
ACTTCCGTTCGGAAGGTTGTATAG

>TP09X:00867:00893
CCGAATGGTTGGTAGACTTGGCTA

>TP09X:00870:00874
GACGCTACCGCTCGTTCAGGTTAT

>TP09X:00877:00899
GATACCGACTAGTCACTTATGAAT

>TP09X:00880:00888
CTGACCGTACGTTATGTTCCAGGA

>TP09X:00881:00854
CCTAACGAACATTTAGTTATCCTC

>TP09X:00881:00897
TTCGACCGATTGGTTGGTTAGGAT

>TP09X:00883:00888
CTAAATGAACGTTTGTTAGCATTC

>TP09X:00884:00895
CGGTAGTCGACCGGTTATTAAGTA

>TP09X:00885:00894
CGTGGACGTATTCATCGTGACCGT

>TP09X:00891:00894
CTAACTGGTCGGTACTTGGCTTAA

>TP09X:00895:00853
CCTTACCGAACGGTTATTCATCAA

>TP09X:00895:00865
CTCTGTACTACCACTCGGTAAGCT

>TP09X:00899:00894
CCGAATGGCCAGTTATACGATGTT

>TP09X:00851:00918
ATTTTTGATCGAATGGACAGTAGA

>TP09X:00852:00925
TTTCTAAATGGACGGTAGGTTAAT

>TP09X:00853:00923
CCTGATGTTTACTGACCGCTCGGT

>TP09X:00855:00916
CCGGACATTCGTACGGGTAAGTCA

>TP09X:00855:00941
CCAATTGGTCGGTAAGAAGTCGTT

>TP09X:00857:00939
CTTACTTAACGCCCAATTGGCTCT

>TP09X:00859:00918
TCAACCGACCGATCGGACGGAATC

>TP09X:00861:00916
CTTCCGGATGGTCGGTTACTGTGT

>TP09X:00862:00947
CCGAGTGGTTGATAGGGTAAATTT

>TP09X:00870:00941
CCAAACGGCCGGTCTCTTCTATGT

>TP09X:00871:00909
CGAACTGAGTTTCCGGTCGGTAGT

>TP09X:00873:00946
GCTAGGCTAAATAACTGGTCATTA

>TP09X:00874:00907
CCAACCGGTCGGTTCACCTCGCAA

>TP09X:00874:00930
GTCTAATGATTGACGGCAGTTCGA

>TP09X:00875:00928
TGGAGCTAACCGACCATTTAGTGA

>TP09X:00880:00928
GTTTCATTGGGCTCCAACACTGTC

>TP09X:00882:00943
GGAAGCAACCGACCAGTCAGATTC

>TP09X:00884:00907
CCCTACTGACCAGATCGTTTTCCT

>TP09X:00889:00915
TGTCGATTTACCAAACGGTTATTA

>TP09X:00890:00920
CTTAGCGACTGACCGTTGGGTGAA

>TP09X:00891:00919
CAGCTTGCTCCCAACCAGTCAGTA

>TP09X:00897:00934
TACTACAAACTGACCAGTAAGTAA

>TP09X:00897:00945
ATCCCTTGCCGAACGTTCACTCGT

>TP09X:00899:00931
CACTGAATTAACGACTGCTCGGTC

>TP09X:00850:00950
ACGACTAGTCGGCAGGTTATTCAA

>TP09X:00854:00956
GTACGGTGCAACCGGGCGCTCGGT

>TP09X:00859:00987
TGGGAATCGACCGGTCAGTTAGTC

>TP09X:00868:00976
ACGACCAGTCGTGAACTTCTTCAA

>TP09X:00871:00953
CCGTACTGGTCATTCGTAAATCTC

>TP09X:00873:00996
GCGTCTGTCCGGCCGTTAAGGTCA

>TP09X:00874:00979
ACCTGAATGATGACCGTTATGTCA

>TP09X:00882:00987
CTGTCCGACCGGTTGTTTCCTTTC

>TP09X:00885:00965
CCGACCGCTCATTCAGGCGACTTT

>TP09X:00887:00958
GTGGCCGTTAGGTAGGTTCATATT

>TP09X:00889:00952
TTACTGTACGGTCGTTAAGTCGCC

>TP09X:00893:00969
CCTACTGACTGGACATTTTCCTGA

>TP09X:00894:00995
CCGAACGTTTGGATACTTACCACG

>TP09X:00899:00969
TACCGGCCATTCGTATGGCTGTGA

>TP09X:00899:00973
TTTAACGGTCGGTCATTAGTATCA

>TP09X:00851:01009
AACTCGACCGACTGTTCGTATAAT

>TP09X:00853:01016
CCGACTAGTCGGTAGTTCACGTTT

>TP09X:00861:01013
CCGGCCGATTGGTCAAGATTCTCT

>TP09X:00861:01016
GCGAACGACCGTCCGGATTATTGA

>TP09X:00871:01024
ATGACTACTCGTTAATACGCTTAG

>TP09X:00872:01021
CAGGCTTAACGAACTTCCGGTTAG

>TP09X:00872:01038
ATTGACCGGCCACTCGTTTGCGTC

>TP09X:00874:01000
ACAACCGGTCGTCTTGTTTTGAAA

>TP09X:00876:01012
CTGGCCATTCGGTAGTTTTGGTTC

>TP09X:00879:01024
GAACTAACGACCGTCCGGATGAGA

>TP09X:00882:01021
CATACCGAGCGGTCGTTTTGCAGC

>TP09X:00884:01028
GCCCAAGTCGGTCAGTTCTTGTTG

>TP09X:00887:01022
CCGGATGTTTAGTCAATCCAGGTA

>TP09X:00888:01012
GTAACCAATTTCAACCATTACATT

>TP09X:00890:01048
GTTTACTAACGTCCATTCGGTATT

>TP09X:00895:01012
TCCGTCGCTACCGACTGGCCAGCT

>TP09X:00896:01032
CATTCGTATCCGGTTGGTCGGTAG

>TP09X:00899:01008
TTCCGAGCGTTCGTTAAGGACACT

>TP09X:00899:01018
GTGTTAACTGACCGGCCATTATCT

>TP09X:00851:01061
GCCTACTGAATAGCCGGTCAATAA

>TP09X:00851:01095
TTGAACGGCCGTTCGGTATCAGTA

>TP09X:00854:01055
TTGACCGGTAAGTCAGGCAATTTA

>TP09X:00856:01062
TTCTCGTAGTCTGGGCTGCCTCAG

>TP09X:00857:01075
GCGAATTACCATTCGTTCGTTTAG

>TP09X:00859:01066
TACAATCTAACCGGTCGTTCAATA

>TP09X:00861:01056
CTGAATGTTCGGCAGAATACCATG

>TP09X:00861:01095
AGAAGCCTAAATGACCGGTCAGTT

>TP09X:00864:01083
TTACTGACCGGTCGTACTGGCGTT

>TP09X:00867:01073
TCGAATGGCCGGTAGCTGGACATC

>TP09X:00869:01070
ACTGACTGGCCAGTAACGGTGATT

>TP09X:00871:01050
TACAATCCGATCAGTCAGTAATGA

>TP09X:00871:01068
TCTTACCGACTATCCATTCATTTC

>TP09X:00873:01069
TTTACCGGCCGTTAAATCGGTTAG

>TP09X:00874:01060
CTGATTGATTGGTTACTTCTCAAA

>TP09X:00875:01078
CGACCGTTCATTAAGCTTATTACT

>TP09X:00876:01069
CTTGACAGTCGGTAAGTTATTTCT

>TP09X:00877:01083
ACGTCCGGACAGTCGGCCCTTCAA

>TP09X:00884:01093
CCGTCCGGTCAGCAGGCCTGATCT

>TP09X:00886:01068
CTTGAGTGAACGGTAGTTAAGCTA

>TP09X:00886:01091
CCGGGCGTCCATTCATGTTGTTTA

>TP09X:00889:01093
ACGGCCGGTCGGGTGGTATAACGA

>TP09X:00892:01074
CCGTATGGTCATTTACTGCACTCA

>TP09X:00892:01095
TATAACCGAACGGCCATTAGGTAG

>TP09X:00898:01082
GTATATAAATAAACGTTCATTAGG

>TP09X:00899:01070
CCGGCTGTCCGGTATGTACAACGC

>TP09X:00850:01129
ATGGACGGTCGGTAACAATTTTTA

>TP09X:00850:01142
GCCTACTTACTGGTCGCTCAATCC

>TP09X:00851:01130
ACCGGACCGGTCGGTAGGTATGCT

>TP09X:00852:01117
TACCGAACGGTTGGTAGCACTAGG

>TP09X:00852:01138
CCGACTGGTTATTAGTTTGGAGCT

>TP09X:00852:01139
CCGACTGTTAATTAAGTCTACTAA

>TP09X:00854:01132
GAGCCTGACCGAGCGACAATTCAT

>TP09X:00856:01140
CCGAACGGCCGTACGATGTGCACA

>TP09X:00858:01122
AATACCGACCGGTCGTTTAAGTAA

>TP09X:00858:01133
TGCGGCTAACCGAATAGTAGGACA

>TP09X:00858:01148
CCTACTGGTCAGTAAAACCAGACT

>TP09X:00859:01135
CCTTTCTAACCGACTACTTAGTAT

>TP09X:00859:01148
ATACGTCTGACTGACCCTTCATTC

>TP09X:00864:01136
AGCTTAACTGGCCGTTCGGCTGGT

>TP09X:00865:01142
ACGACCGATCAGTAATCACATCAC

>TP09X:00866:01130
CTGACTGTTCATTCATGACTCTCT

>TP09X:00866:01134
CCGTGTATTCGTTCAGGTGATGAA

>TP09X:00868:01112
CTAAATAGCCATTCGTTAAGAATC

>TP09X:00869:01106
CTAATTGACTGGTCGTTTGGAACG

>TP09X:00869:01121
CTTAAATACCGACCGTTAAGTCTA

>TP09X:00870:01103
CTGGGCGTTAGGATGGCTCCTTAA

>TP09X:00872:01138
AGGCTTCCGACCGGTCATTCTACT

>TP09X:00874:01146
ATTGCCATTCGGTCGTCTCGGTAT

>TP09X:00876:01142
GCGACTGGTCATTCATCTGACATG

>TP09X:00878:01122
TAACTACCGAACATCCATTAATCA

>TP09X:00880:01113
GCCTAACCGACCAGCCGTTATGCA

>TP09X:00883:01146
CACGCTTCCCACCGACTAGTCGGT

>TP09X:00885:01134
ATGGATGGTCGGTCATAATGCTAT

>TP09X:00888:01125
CTATGCCTACCAGTCGGTCAGTAT

>TP09X:00892:01103
TCGACCGGTCAGTACCGTATTAAA

>TP09X:00895:01128
GTGTATAACCAAACGGTCGTTATA

>TP09X:00898:01114
CAAACTGACTAGTCGGTATTGCAT

>TP09X:00898:01123
TTAAGCTTCCCGGTCGCTCGGTAC

>TP09X:00898:01145
CTGGGCGGTCAGTTGCTGAATTTC

>TP09X:00899:01132
CTAACCGACTATTCGATCATTCTA

>TP09X:00850:01198
TCTGATTCCTTGAGTAGGCCTACT

>TP09X:00854:01151
CCAACCGGTCAGTTAATGTCAAGC

>TP09X:00854:01182
GTAGCACTGCCGAATGCCCGTTTA

>TP09X:00854:01187
CTGAGTGACTAATCATTCAGTCTG

>TP09X:00857:01184
GCTCCTAACTGGCCGACCAATTAG

>TP09X:00858:01176
AGAGCGCCGTCCGACTATTCATTC

>TP09X:00858:01186
CCGCACGACCGGTTGTTAACTTCT

>TP09X:00859:01165
TTTGCTCAAGTACTACTAACAACA

>TP09X:00860:01177
CTGACCGTTAAGCTAGTAGAGAGA

>TP09X:00861:01176
CCCAGTTAACCGGCTGTTCGGTTG

>TP09X:00863:01175
CCGGCCGGTCGGAATATCGACATT

>TP09X:00864:01170
ATGACCAGTCGTTAGAGAAACATC

>TP09X:00867:01164
CCTAATTAACAGTCGTACAGTGTG

>TP09X:00869:01162
TGCTACCGGTCGTCCGTTAAGAAG

>TP09X:00869:01167
TTACTAACTGGTCGTTCGCCAAAT

>TP09X:00870:01150
CCTACCGGACAGTAAACGTCACAT

>TP09X:00871:01171
GTTGCACTTCGTCGAGAACTGCTA

>TP09X:00872:01176
ATGGCTGCTCGGTCGGGTCCACTG

>TP09X:00875:01173
GTTGTTGACCGCCCAGACGGTAGA

>TP09X:00878:01182
TTCTACTGACCAGTCGTTTTTTGG

>TP09X:00880:01151
GTTTCCGACTGCTCGTTTGCAAAT

>TP09X:00882:01167
CTGAACGTCCAGTCTACCTTCTTG

>TP09X:00883:01177
GACCTACTGACCACTCAGTACTCA

>TP09X:00884:01197
CCAACCGGTTGGTTGCAGCAACAA

>TP09X:00885:01164
GACTTACGGTCGTTCGGTAACTTA

>TP09X:00886:01177
TACCTGACTGAGTAGTCGTTTAAG

>TP09X:00886:01186
ACGAATGTTCAGTCGCCTCGCTTC

>TP09X:00891:01166
TTTCTTGACCGACCGTTCGGGATA

>TP09X:00893:01175
ACGAACGGCCAGTAGTGAACCTGT

>TP09X:00894:01156
GTTACTAACTGTTCGGAAGTATCC

>TP09X:00895:01151
CCTGCCGGTTGGTAAGTTCAGAAG

>TP09X:00895:01180
ATTCCCGGATGTTCGGTCATATAT

>TP09X:00896:01179
ATACTTCGTCGTATGTCGATCAGG

>TP09X:00897:01155
ATATGTAAACAACCGTTTAGACGG

>TP09X:00850:01210
CCCTGAGCGACTGTTCGTTTTTTT

>TP09X:00851:01228
TATTTATTATTCCCTTGCACTCAC

>TP09X:00855:01226
TTACTTCCCAACCAGTCGGTTTGT

>TP09X:00855:01234
TTCATTTCTCATGGATGGTCGGTA

>TP09X:00857:01214
CCGACCATCCGTAAGCTTTGATCT

>TP09X:00858:01213
TAGGCCTATCCGAACGGCCGGTCG

>TP09X:00858:01233
AAATTACGACCGGACGTTCATTCC

>TP09X:00860:01220
CTAAACGTTCATTCACCACAGTGC

>TP09X:00867:01242
CCGGCCGTTCATTCTGATGCCATC

>TP09X:00871:01216
ACAACCGTTCATTAAAGCCAGCAA

>TP09X:00875:01211
TTGACTGAGCATTCGTTTGGTGAC

>TP09X:00876:01229
CTGTCCATTCGGAAGGCAGTGTTT

>TP09X:00879:01236
GATACCGGGCGGCCATTTGACCCA

>TP09X:00881:01235
CAAACCGACTAGTCAATTACTTGA

>TP09X:00881:01249
TTGACCGGTCAGACAGATATTCCA

>TP09X:00882:01212
AGCCTTACCGACTGGAGAGTATAG

>TP09X:00882:01248
ATCTACCTACTAACCAGCCAGTTG

>TP09X:00884:01200
TCCATACCGACCGTTCGCTTACTG

>TP09X:00885:01227
GCATTCTAAGCCCTATTATTGTAA

>TP09X:00886:01209
GGGCCGGTTGAATTAAAGTGGCGT

>TP09X:00887:01218
CCTAAATGACCGGTTAATCAAGAC

>TP09X:00887:01225
TGACCGGTCGTCTGGTTAATCTGA

>TP09X:00888:01215
CCGAGCAACCGTTAACCGATCTAG

>TP09X:00891:01228
TTTTAATAACCAAATACTAGCTCA

>TP09X:00891:01246
ACGAACGTCCGTTTAGCTTTATTC

>TP09X:00892:01226
ATAAACTGACCGTTCGGAAGGTAC

>TP09X:00894:01235
CTGACTGTTCAGATAGCACACTAA

>TP09X:00896:01235
CCGCCCGGCCGGTAGGGTCACACA

>TP09X:00898:01214
CCGACCAGTTGTTATTGATCACGC

>TP09X:00899:01221
AACCGACCGTCCGTTCTGCTGACA

>TP09X:00863:01272
CTTAATTACCAGACAGTAAGTTCG

>TP09X:00894:01265
GTACCGACCGGCCAGTTCTACCTA

>TP09X:00898:01256
CTTGACCAACTGCTCGGTCAGGTG

>TP09X:00907:00740
ATGGTTGGTCGGTAGTGGTCTGCT

>TP09X:00909:00778
CCTAACTAACCGGTCGACTGGGCG

>TP09X:00916:00779
AATAGCCAACCGACCAGTTACTTG

>TP09X:00910:00800
CCGACTACTGATTAGTTGGGAAAT

>TP09X:00945:00828
GCGACCGATCGGTAACTGTATGAG

>TP09X:00901:00854
GTCCGTTGGGACAACCTGGTACTA

>TP09X:00901:00893
CCGAGCGATCATTCGGCCATTTTC

>TP09X:00915:00870
AATCCGACTAACCGTCCGGATAGA

>TP09X:00916:00856
GACGTGCTGACCAACTGGACGGTA

>TP09X:00916:00871
GACGGCCGACTATTCTCTCTGAAG

>TP09X:00920:00895
ACGGCCGCTCGGTAGGCTGATGAA

>TP09X:00921:00899
ATATGTGAACTAACCAGTAGGTAG

>TP09X:00925:00851
CCGGCCAGTTGGTATCCTTGACAT

>TP09X:00927:00896
AGACGACTAAATGTCCGGTATGAA

>TP09X:00928:00865
ATTCTCACTTTGATACAATCATGG

>TP09X:00930:00894
CTGGACAACCGGTTGGGTAGGTAC

>TP09X:00942:00866
GACTGCTACTCGACTCCGTTAGTA

>TP09X:00947:00891
TCCGGTGTCTCTAACTCCCCGGTA

>TP09X:00949:00875
CGAGTTACCGAACGACCGTTTCAT

>TP09X:00901:00929
AATTACCCTACTGATCATTCAGTC

>TP09X:00901:00932
CCGACCGGTTACTTAGATCATCGA

>TP09X:00904:00932
TACTAACCGTCCGTTTGGATGTGT

>TP09X:00907:00903
CAGACCGTCTGGTCGGTGAGATCT

>TP09X:00907:00930
CCAAACGGTCGCTAAATGCACGGT

>TP09X:00908:00906
TATTGACCGAATAGTCAGTCTTCC

>TP09X:00910:00930
CCGGGCGCCAGGTAAATCAGATTC

>TP09X:00910:00936
GTTAACTAACACTCGGTATATCAT

>TP09X:00917:00945
CCAAACGTCCGGATATGTAGCGGC

>TP09X:00921:00931
ACTACAACTGGCTCGGTTACTTTT

>TP09X:00924:00912
CTTCCTGGTCGTTTAGTCGAACGA

>TP09X:00924:00919
ACCTAAATAACCAGTCATTAGATG

>TP09X:00924:00924
CGGTTTACCTTCCGTTCGTTCAGT

>TP09X:00927:00948
CCGACCGTCCGCTTTGTAGGGGGG

>TP09X:00932:00934
AGCCTACCTAACAGTCACTCAATA

>TP09X:00933:00905
TGAACGCTGTCCAACTGGTAGTTA

>TP09X:00936:00935
GTCGACCCTGCACTCTGATAAATT

>TP09X:00942:00921
CCGAATGTCCGCTAATCTGCTATC

>TP09X:00945:00902
ATGTAACGAATGGTCAGTAGGTCG

>TP09X:00945:00931
TTGACTGATCGGCCGGTCTTATTG

>TP09X:00900:00982
CTGACTGACTAGTAGGTCTCTTTA

>TP09X:00906:00972
CATTAACAACTAGTCGTTAGCCTT

>TP09X:00912:00955
TCCGACTGACCGGCCAGTCGAATA

>TP09X:00918:00957
GACAACCCACCGACCGGAGATTAA

>TP09X:00921:00988
CCGAACAGTCGTTTAGCTGGACGT

>TP09X:00922:00953
CCCTTCTAACTGACCAGTAAGTCA

>TP09X:00923:00972
CTTTTGGCGGCTCCAGTGCTGCTT

>TP09X:00923:00984
AGTTTCCGTCTGGTCGTTAACGTG

>TP09X:00927:00959
GACCGACCGGTTATTAATTTGGTT

>TP09X:00929:00964
TTCACCTCCCAACTGTCCAGTCAA

>TP09X:00935:00952
CCAATCGGCCGTTTACCTCGTAGA

>TP09X:00935:00967
CCTACTTAGCGCTCAGTCAGATGT

>TP09X:00936:00966
TTAACTATCCAAGTGGCCGGTCGG

>TP09X:00941:00959
CCGACCTTTCGTTTAACACGTGGA

>TP09X:00942:00951
ACAACTGGCCGGTCAAAATTGCTA

>TP09X:00943:00984
GTTCCAATCACCGACCAGTCATTA

>TP09X:00946:00998
CCGAACAGTAGTTCGATCATTTAG

>TP09X:00949:00972
ACGTTTACCGGCCAGTAATTAACA

>TP09X:00901:01031
ATGCTCCTACCGTGCGCCCGTTAG

>TP09X:00902:01038
GCTCTTCTTCTCCAGATACTCTTA

>TP09X:00903:01036
GTGATTCCTACTGACCGGTAATCA

>TP09X:00904:01020
GACAGTCTACCAAATAGTCGGTAA

>TP09X:00911:01007
ATTTTTACCTACCGGTCGTTGAGT

>TP09X:00914:01024
TCACGTTACTGACCGGTTGGCCAC

>TP09X:00916:01012
TGACCGAACAGTCGGTTGTTCTAA

>TP09X:00917:01048
CTTAACCGTACGTTCATTAAGCTT

>TP09X:00921:01027
TCGGGCGGTCATTCGGTCATTTCG

>TP09X:00922:01026
ACCTAACGTACGGTTGTTAGCGTA

>TP09X:00924:01003
GTGACCAACCATTCGCTTATCAAT

>TP09X:00925:01006
ACGGCCGTTTGTTAGATAATAGTA

>TP09X:00926:01033
ACCTATTGCCCGTTCGGTTGGGAA

>TP09X:00928:01038
CGATTTCCTAAACGACTGCTCGGT

>TP09X:00933:01023
GAGAGACATCTGACCGCTCGGTTA

>TP09X:00936:01041
ACCTGCCTACCGCTCAGTTGTATC

>TP09X:00938:01025
CCAGCTTAACAGTCGGAAGCCTCT

>TP09X:00938:01034
ACAGCCGTTCGTTTAAATTTAGAG

>TP09X:00941:01017
CCTTAACCACCGTTCGTTCAACTC

>TP09X:00941:01037
CCGACCATTCGACTATCTATTATA

>TP09X:00942:01010
TGACCGGTCGTTAAGCCCCTCGAC

>TP09X:00943:01017
ATTCTTTACCGGTCGTCTGGTCGC

>TP09X:00943:01034
AAACTACCTGACCAGTCGTTAATA

>TP09X:00945:01027
TATAAGTTGCTCCAGATAATTATA

>TP09X:00948:01023
GGCTTTCTACTTAAGTACACTTTC

>TP09X:00948:01024
CGGCCGTTCGTTAGGATTAAGCAT

>TP09X:00900:01053
AATGACCGTTCGGTCGACCGCCTA

>TP09X:00903:01080
CTGTGCGTCCGTTAAATAAAACTG

>TP09X:00905:01080
CCGGTCGGTCGATAGGTTCCAAAC

>TP09X:00905:01088
CTATTTACTTACCGTTCATTTACC

>TP09X:00906:01098
TTGACCGGTCGTTAAATTCGGCTA

>TP09X:00908:01051
AATGCCGACTGGTCAGTAGTCTAG

>TP09X:00908:01074
TGTGACCGACTATTTATTAGGCTA

>TP09X:00908:01076
ACTAACTCGATGTTCGTTGACCTA

>TP09X:00910:01080
TTTGCCGTTAGCTCTACTCTTAAA

>TP09X:00911:01086
CCAAGCGGTCGTTTACGTCAGTCT

>TP09X:00916:01058
CCTGACCAACTGACCGGACATATT

>TP09X:00917:01091
CAAAGGTAAACTACTAGTCAGTCT

>TP09X:00922:01080
ACGAATGTTCAGTAACAGATTAAG

>TP09X:00922:01084
CCGGCCGTTCGGCAATATGTGATT

>TP09X:00923:01061
TGTCCGGTCGGTCAGAGAGTGGTC

>TP09X:00923:01084
TTCGACTAACCAGTAGGTCGGCGG

>TP09X:00924:01051
GGTTCTTGACCGGTCAGTAAGTTC

>TP09X:00924:01054
AGATCGTCCGACCGACCAGTAGTT

>TP09X:00924:01080
CACCTGTCCGACCGCTTCATTTAA

>TP09X:00927:01088
TTATGGCTAACCTGGTCGGTTAGT

>TP09X:00929:01055
ACGACCGGCAATTCGCTACTTCAG

>TP09X:00931:01077
TCTTAATTGACCGGTCGGTATGCT

>TP09X:00935:01098
TGGACTGACTGTTCATTCAGATCT

>TP09X:00939:01068
GCCTTATGAGCGGTCGGTTACACT

>TP09X:00939:01095
CTTACTAAATGGTCGGTACATCTA

>TP09X:00945:01053
CGACTGGTCGGTAGAGCGATCGGT

>TP09X:00949:01063
TCAATTAACGAATGGACGTTTAAT

>TP09X:00900:01105
CCAACTGGCCAGTCGATGAGTATA

>TP09X:00900:01138
CCTAGCCAACCATTCAGTTATTTT

>TP09X:00900:01146
CTTAACGGCCACTTGGTTGACTTC

>TP09X:00903:01130
GCCTTCTTACCGGTTATTCACCTT

>TP09X:00904:01148
CATTTAACCGATTAGTTGGTCAGA

>TP09X:00908:01121
TACAACGAATGTCCGCTCGGTAGG

>TP09X:00911:01128
GTAAGTTGCCGGATGGCCGGCCGA

>TP09X:00913:01135
AACTGTCTAACGAACGGCCGCTTA

>TP09X:00919:01119
AGCTGCCTGAACGAATGGTTGATA

>TP09X:00919:01120
ACGACCGCTCATTTAAATTGCATG

>TP09X:00921:01143
TACGCCTGACTTGGCGGTTGGTAG

>TP09X:00922:01125
TTAACTACCCTACCGGTCGGAAAG

>TP09X:00924:01117
AGCAAACGACCGGTCAATTGGTGA

>TP09X:00925:01113
CCGTTCGGCCGTTAGGTTTTTGGT

>TP09X:00929:01146
CCTAACGATTGTCCATTCACCCGA

>TP09X:00931:01145
CTGACTGATCGGTTGTTCCAGCTA

>TP09X:00932:01135
AATTCGACGCACCGTCGCCACGAC

>TP09X:00934:01100
AATCACTTCCGACCGACTAGTCAG

>TP09X:00935:01121
AGACCTGAGCGTCCGGTCGGCAGT

>TP09X:00936:01136
CTAACCAGTCATTCAAAGTAGTGG

>TP09X:00938:01118
ATGACTAGTTGGTCGATGAGGAAT

>TP09X:00938:01128
CCAGAGGGTCAGTAACCTATAAGA

>TP09X:00939:01137
TGCTACTAAGCGTTCAGTTAGTGT

>TP09X:00943:01102
ACGTACGGATGTACAGTAGAATTC

>TP09X:00946:01136
CTGACCATTCAGTCTACAAAGCTT

>TP09X:00947:01107
CCTCGGATTAACGAACGTTCGTTT

>TP09X:00947:01138
TGGCATACCGACCGTTCGTGAAAT

>TP09X:00902:01177
AACCTCCCGACCGTCCGGTGTAAC

>TP09X:00902:01187
GTAACTGATCGACCGGTTAGGGTG

>TP09X:00906:01180
GTGACCGACCGCTTAGATACCTCG

>TP09X:00907:01166
CCGACCGGCCGCTCTGCTAGACTT

>TP09X:00907:01179
TCCTAAGACCGGCCGTTCGGGTGG

>TP09X:00909:01151
ACATACCGTACGACCGCCCAGCCA

>TP09X:00909:01169
CGTGGTCCAAATGAACGCTCGTTT

>TP09X:00912:01170
GTGAATGGTCATTAAATTGATATC

>TP09X:00915:01173
CCAACCTTTCGGTAGCCTCACTCA

>TP09X:00919:01178
TAGACTGCCGAACCGTTCAGTACG

>TP09X:00920:01150
CCTTTCTGAACGGTCGTACGTTTA

>TP09X:00921:01196
TCTCCTTAACAACCGGACAGTCTA

>TP09X:00922:01161
CGAGCATTCGGTCAGGTAGACCCA

>TP09X:00923:01185
ACAAACGGTCAGTAATTTTCACTT

>TP09X:00926:01184
CCAATCGGGCATTCGGTCAGTCAA

>TP09X:00935:01166
CCGACTGGTCGTTTCGTGAGTGAA

>TP09X:00935:01198
ACGAGCATTCGTTCACTTGTCCAT

>TP09X:00936:01156
CTTTGCTTGAACGACTGTTATTCG

>TP09X:00937:01186
CATAATTGACCGACTGTTCGCTTG

>TP09X:00937:01195
CCGGCTGCCCGGTTGTTTCTAGCC

>TP09X:00940:01156
ACTGACCAAATGGTCGGCGACTTA

>TP09X:00940:01173
CATATGTAAATGACCGTTCGATTA

>TP09X:00942:01172
GACTAACCGAATGATCAGTATGTA

>TP09X:00947:01154
TCAATGAACTATCGAACGGTCGGT

>TP09X:00947:01155
AAGCTCCTGTCCGTCCGGAAAGCA

>TP09X:00947:01190
TCTTGTCGCCGCTCGATGCAGGTA

>TP09X:00948:01193
CCATGTTCGAACTACCGTTCGGTA

>TP09X:00949:01177
CCCACTTTCCGTTCGGTTATCTTC

>TP09X:00902:01243
CGAATGGTCAGTAACTCCGCTGTC

>TP09X:00903:01215
GAACCTACCAAACGGTTGTTCTGA

>TP09X:00904:01234
CTGAATGACCGGTTACCTTGTCGA

>TP09X:00905:01249
GTGTCCCAACTCTCCGGACGTTTA

>TP09X:00909:01234
CCAACTGGTCGTGATACATATTCA

>TP09X:00909:01242
GCGAACGGTCATAAGGCTGAATAG

>TP09X:00911:01217
ATGTCTGCTCGGTAGGTGGTCCTA

>TP09X:00912:01248
TGAGTTACTGAACGGTCGATCAAG

>TP09X:00913:01234
CATGAAGTAACCGATCATTCATTC

>TP09X:00913:01242
ATTCGGATAACCGCTCGGTCGGGA

>TP09X:00916:01206
TTGTGGTATCCAACTGTTCGTTAG

>TP09X:00918:01235
CCGTCCGTTCACTCACATCGGCTA

>TP09X:00920:01246
CATAACGGACGGTCGGTAGTCACA

>TP09X:00921:01220
GACTAATGTCCACTCGGTCGCATT

>TP09X:00924:01237
ACTTGCACCGACCGGCCAACCGTT

>TP09X:00926:01203
CCGAACGTTCATTAATACATGGTA

>TP09X:00928:01208
CCGACCGGTCGTTTTAATGTTAGG

>TP09X:00930:01210
ACGAATGGTCGTTAATTGTAAGTC

>TP09X:00931:01218
ACTTCTGAATGAACGGTTAGTCAC

>TP09X:00931:01229
ACTTACCAACCGGTTAATTAGCGA

>TP09X:00936:01244
CTGACCGGTTGTTAACCTGGGCAC

>TP09X:00937:01232
GACTGACCAGTTGGTAGGTTTCTA

>TP09X:00938:01202
CCTTGTAACCGATCGTCCGTTAGT

>TP09X:00938:01209
GTAGTACTGACCGTTCATTCGTGT

>TP09X:00938:01216
CCGACTGGACGGTTGTTTTTTTAC

>TP09X:00938:01219
GTGGACGTTCGGTCCGTTTTGTAT

>TP09X:00941:01230
CCGACCATTCATTTACATATGCGA

>TP09X:00948:01229
GCTTTCCGACTGGAAATTAAGGAT

>TP09X:00906:01274
CCGAGCGCTTATTTAGTTGGCAGC

>TP09X:00907:01251
TCTGTCCGGTCGGTTGCTTCATAT

>TP09X:00910:01251
CCGACCAGTCGTAAGTTAAGGTAT

>TP09X:00921:01253
CTCTATCGACTGAATGGCAAGTCA

>TP09X:00921:01271
TTTCCATATGACCGGTTAGTCGGA

>TP09X:00922:01275
CTAACCGGTCAGTTTAATATCGCA

>TP09X:00925:01267
CCGACTGTTCATTCGCTACCAAAC

>TP09X:00927:01268
CTTTACTAACGGGTGGTCAGTTGG

>TP09X:00928:01274
CCGACCGAACGTTCAATTACCGGG

>TP09X:00933:01252
ACACCTACTAACTATTCGGCCGGT

>TP09X:00933:01265
ACTAACCGTTCAGTAACAATAGTT

>TP09X:00937:01252
GAGTGACCCGGACGTCAAATCTTA

>TP09X:00939:01262
AATACAACCGGTCGGTAGGTTTAG

>TP09X:00946:01264
CTACTACTTACCGGTTATTTACTT

>TP09X:00950:00783
TTCTCCCGGAACCTACTTCACAAT

>TP09X:00959:00809
AACTATTAAATGGTCGTTCATTCA

>TP09X:00965:00807
AATCGGACCCCGACCGGTCGTTAA

>TP09X:00991:00828
ATATCCGAATGTCCTTTCGGTAAG

>TP09X:00993:00839
GACCTACCGAACAGTAGGCAAAAG

>TP09X:00998:00821
AAGCACTTGACAACTGGTCATTCA

>TP09X:00950:00858
CCTAACGCCTGATTCTATACCTTT

>TP09X:00956:00878
TTTACACGCATTCTCAAAGTGCTA

>TP09X:00956:00881
ACGTCCATTCGGTCTGTGTCAAGA

>TP09X:00960:00885
TTCATGAATTAACGGTCGGTTTAT

>TP09X:00964:00889
CTGACCATCAAGTAGACGTGTTGT

>TP09X:00974:00869
CGAATTAACAGTCAGTAAGTAACG

>TP09X:00976:00880
CCGACTGCCCGTTTTGTTTTGCCA

>TP09X:00978:00888
CTAATATCTACTCACCATTCGGTC

>TP09X:00982:00868
GCTAAACGATCGTTCGTGTGAAGC

>TP09X:00985:00868
CACTTTCGTCCGACTAGTTAGTTG

>TP09X:00993:00863
CTCCAGCTAGCAGTCCAATTACTA

>TP09X:00951:00902
CCGAACAGTCATACGTTAGGGTGA

>TP09X:00954:00928
ATACTTGAGCGACCGCTCATTTAA

>TP09X:00954:00946
GCCAACTAGTCAGTCGGTAGCTAA

>TP09X:00964:00930
ACCGACTTGATGTTCGGTAATCAA

>TP09X:00970:00911
CCCGTCTCTACCTACTGGTCAGAC

>TP09X:00971:00928
CTGGCCGTTCAGCTAATGTCGCAT

>TP09X:00973:00919
CTGACCATCCGATTGGTGTGGCTA

>TP09X:00974:00919
CTTAACGGATGGCCGCTCAGTGCA

>TP09X:00974:00922
AAGAACTTAATTACCGACCATTCG

>TP09X:00975:00908
CCTTCCGATCATTCGGTCAGTGAC

>TP09X:00975:00913
AACAACCTGGCGTTCGGTAGAAAG

>TP09X:00976:00945
CCAACTTGCCGGTCATACACATAT

>TP09X:00978:00919
TGTAGGCCGACCATTCGGTGAACA

>TP09X:00979:00924
CGCACGCCTTAACTGACGGTCGGT

>TP09X:00981:00932
TTGAACAGTCAGTCAGTCATCAAC

>TP09X:00985:00900
TATAACCGACCGGTCAGTTAGTCG

>TP09X:00985:00926
CTACCGGCCGCTCGGGTACACACT

>TP09X:00993:00915
CTGACTGGTCAGCTATTGAAGCCA

>TP09X:00994:00932
TTTTCCGACTGACCAATCGTTATA

>TP09X:00994:00937
TGACGACCAACCGTCCGTTTACGC

>TP09X:00997:00935
CCAAACGCTCGGTAAATATTTCTA

>TP09X:00951:00962
ACAACTGTTCGGTCGCTACTGTAG

>TP09X:00954:00997
CCGACCGTTCGGCGATCATACAAC

>TP09X:00958:00962
ACGTCTGGCCGCCCGGTCATCGTG

>TP09X:00962:00962
ACTATCTAACCGGCCAGCAAATCA

>TP09X:00962:00998
ACCGAATGTTCGTTTAGAAATAGC

>TP09X:00963:00980
CTCTGAACAACCGTTCGCTTATTG

>TP09X:00964:00987
GACTGTTTAACGTAATCGTGAGTC

>TP09X:00965:00974
GTAACTAACCGAGCAACCATTCAG

>TP09X:00968:00994
CCGGACGGTTAATCGCTCACTACA

>TP09X:00970:00992
ATGACTGTTCATTTAGTTCAGCGT

>TP09X:00972:00953
CCGTCCGTACGGTTGTCTTTCCCC

>TP09X:00972:00993
ACGAGCATTCGTTAAGTTGCGTAG

>TP09X:00974:00985
CCGACCGTTCACACAATAGTAACA

>TP09X:00974:00992
CCAGCCACTGACCGAATGTTCAGT

>TP09X:00975:00975
CGGATTCTACCGAATGCCTGGTCA

>TP09X:00976:00964
CTGTGACCGACCATTTAGTTAATA

>TP09X:00979:00951
CTACCAACCACTCAGTAATCCGAC

>TP09X:00980:00965
CTATCTACCGACCAACCGTTCATT

>TP09X:00980:00981
TATTTACTAAACGGTCATGTAGTA

>TP09X:00981:00983
CCGATTATTCGTTAGCTCCAAGCT

>TP09X:00983:00970
CCGTACGGTTAGACAGTTGTCATG

>TP09X:00988:00951
ATTCTACGAACCGGTCGGTCAGTT

>TP09X:00988:00986
CTGACTGGTTAATTGGGGGTACGC

>TP09X:00990:00953
AACTGACTGTATGTTCAGTAAGCT

>TP09X:00991:00953
GTTCTCCTCAAACCGGTGTAACTA

>TP09X:00993:00961
CCTGACTGGACGTTCGTTCTCTGA

>TP09X:00993:00971
CCGAGCGTTTATTCAGGTTATGTC

>TP09X:00995:00950
ATTTAACTATTGAACGATCGGTAT

>TP09X:00995:00966
ACGAACGGTCGTAAGCATGGGCTT

>TP09X:00952:01022
CCAACCGGTCATTGGGTTCGTCGT

>TP09X:00952:01031
TCACTACTACGCAACTGACCGGTT

>TP09X:00954:01031
ACAACCGCTCATTTGGGCCAGAGT

>TP09X:00954:01042
CTGAGCGTTCGGTCGAACCAGGGG

>TP09X:00961:01045
GAGAAATATAAACGAGCGGCCGGT

>TP09X:00962:01029
CTTACGAACGTTCAGTCATAAGGC

>TP09X:00963:01039
TTATTGTGCGCCTGGTTAAGGCCA

>TP09X:00964:01029
GTAACTCGCCGTTCGGTTAGTCAA

>TP09X:00968:01011
CTTACGGGACGGTCAGTCAACCAA

>TP09X:00971:01006
CTTACTGAACGTACGCTAATTGAC

>TP09X:00975:01048
TACTCCGTTCTCCAGCAAAATGAA

>TP09X:00977:01006
ATCTAGCCGACCGTTCATTCATAC

>TP09X:00977:01012
CTGACCGTTCGTGTGACCCTGCAA

>TP09X:00989:01027
TCATACGAGCGGTCGGTTTGCTTA

>TP09X:00993:01008
GTAACCATTCGGTATGCATTTTTA

>TP09X:00997:01005
TGAACGTTCGGTAATGCGTGGCTA

>TP09X:00997:01012
CCGTCCGTTCGTTTGTCTGACTCC

>TP09X:00950:01098
AGTCCAAACGAACGTTCATGTAGT

>TP09X:00952:01095
TCAAACGCTCGGTAACTTATGAAT

>TP09X:00957:01069
CCGTCCCGAGTGATTGGTCGGTAG

>TP09X:00961:01089
CCGACGCCGCTACTGTGATGCTTC

>TP09X:00966:01091
ACGACCCGTCGGTTAAGCGGTGAG

>TP09X:00967:01063
TCTTCACGACCGTTCGGTCTTTAT

>TP09X:00967:01076
TTCAACGAGCGGTCGGTAGGTTAG

>TP09X:00969:01072
CCAACCAGTCATGTAGTGGAATTC

>TP09X:00969:01094
GCCTGACTAACTGGTTGGGTGATT

>TP09X:00970:01070
CCTCTGTCCGTCCGGTCAGTTTCC

>TP09X:00970:01099
TTAACGATTGTTCAGTTAGCCTTC

>TP09X:00972:01081
ACTACTGACTGAACGGTCACTTCG

>TP09X:00974:01091
CCACATAACCGTTCGGTCACATGG

>TP09X:00976:01059
ACGAATCTTCGGTAAGTATACACT

>TP09X:00976:01095
CTACATAACCGTTCAGTAACATAC

>TP09X:00977:01092
TCCCTTATGACTGGTTGGTTAAAC

>TP09X:00981:01082
TCCCGACCGTCCATTCGTTATCTC

>TP09X:00982:01082
CCGGCCATTCGATAGTTCCAAGTT

>TP09X:00983:01070
CTCTACCGTCCGTACGTTTAACCT

>TP09X:00983:01096
GAGACTACTGACTATTCATTCGTA

>TP09X:00986:01060
CTGTCCACTCAGTATGCCACTTGT

>TP09X:00994:01096
TTGACCGTTCAGTAATGTTGATTA

>TP09X:00995:01072
CCGTATGAACGTCCGGTAGATAGG

>TP09X:00997:01086
GTCAACTAAACCTACCATTCAGTA

>TP09X:00997:01094
CTGACCGGCTGTTTAGTGTTGACA

>TP09X:00950:01126
TCATTAGCTTATCGACCATTCGGT

>TP09X:00951:01138
CCTGCTTCATGAATGGTCAGTTAG

>TP09X:00952:01104
CCGGACAATCATTAGGTCAGACAT

>TP09X:00953:01122
GGATTAACGGCCACTCGTTAGGCC

>TP09X:00953:01138
TTAACCTTACTGATCGTTCGTACA

>TP09X:00954:01123
CTTACTAAGCATTCGTTATCTTGG

>TP09X:00964:01127
ATTGGACCGAGCATTAGGTAAGTA

>TP09X:00964:01134
GTTACCAGACGGTCATTAGCCTAA

>TP09X:00969:01137
CTAAGCGTTCGTTCGCCAATTGGC

>TP09X:00970:01100
CGCCGCTTACCGACCAACCGTACT

>TP09X:00972:01140
GTTAACGGCCGATCAGTTATTCAA

>TP09X:00974:01115
TTACAACCTACCGAATGGTCGGGT

>TP09X:00977:01148
GGTTAATGAACGGTCAATTAGTAG

>TP09X:00978:01102
ACTACCGTCCGTTCATGCATGGGC

>TP09X:00978:01109
CCGTCCGGTTGTTAACACTCTATG

>TP09X:00982:01136
CAATACGGCGGATTCTCGTGCTCC

>TP09X:00983:01113
AAACTTCTGTCCGGTCAGTTAATC

>TP09X:00983:01118
AACCTGTCGACCGATCGGTCGGGA

>TP09X:00983:01124
CCCAAACAAGTGGTCATTCAGATC

>TP09X:00984:01139
CTCAAAATAACGACCGGCCGGACG

>TP09X:00985:01139
ACTGTACAACCGCCCGGTAGAGCC

>TP09X:00987:01149
CCGATCATTCGTACGGGGTGGCTA

>TP09X:00988:01109
CCGGCCGCCCGTTTGAGGCACTCT

>TP09X:00990:01116
ACGTAATGACCGGCCGGTAAGTTG

>TP09X:00990:01137
CCTACCGACTATACAGTTGGTGAT

>TP09X:00991:01142
TCGTCGACCAACTGTTGATCGTAA

>TP09X:00994:01110
CCGCCCGGCCAGTTGTTAAGAATT

>TP09X:00996:01124
GCGCCTCCGACTAACCATTCAGTA

>TP09X:00998:01147
CCGACTGTTCATATACTTGACGAG

>TP09X:00999:01113
TCTTAACAACCGGTAAGTTCGGAT

>TP09X:00999:01135
ACGACCGTCCGGAATCGGACAGAG

>TP09X:00953:01158
AAATTATCGACCGGTCAGTATGCT

>TP09X:00954:01170
ATGACCACTCGGTCAAATATCATG

>TP09X:00956:01190
AAAATTCGGAGGCCAGATTACCCA

>TP09X:00959:01162
CTGTCCGCTCATTTGGGGTCTTCC

>TP09X:00959:01198
ACGAACATTCGTTAATATTCTTTA

>TP09X:00961:01169
TGCTGGATATCCGGACGGTCGTTA

>TP09X:00965:01152
ACTGCGTCGCGGAAGCCGCTCGAT

>TP09X:00965:01192
CTCCGAATGACCATACGGCAACTA

>TP09X:00966:01166
GATACCGACTGGCCGTACACGCAA

>TP09X:00966:01173
CCGCCCGTTCGTTCAGTAAACACC

>TP09X:00967:01180
CTGAACGGTTGGTCGTTCTTCGAA

>TP09X:00970:01152
CTGACTAACTATCCGGTTGTTTAA

>TP09X:00972:01199
ATAGCCGGTTAGTATCTACCTCTT

>TP09X:00976:01163
ATTCGACTGATTATTCGGTAGGAT

>TP09X:00981:01161
CCCACCGACTGTTCGGCCATCTTA

>TP09X:00983:01176
CCTGAAGACGGCGCGTGCTCCACT

>TP09X:00984:01185
ATTAAACCTTCCGAATGGTCAGTA

>TP09X:00986:01150
CTGGGCGTTCGGACGCCACCAGAC

>TP09X:00986:01178
CCGTCTGTTCGTTCAAAGATATAC

>TP09X:00987:01176
CCGTACGGCGTGTTTGTTTCAGTA

>TP09X:00989:01166
TCTCAACCAAACGACCGGTCAGAT

>TP09X:00992:01173
ACGAATGGTCAGTTACCTCCTGTA

>TP09X:00992:01195
TACTGACCGTTCGTGAAGCACTAA

>TP09X:00994:01170
ACTACTTGCCGTTCGGTTATAAAT

>TP09X:00995:01163
CTTACTAAACATCCGTACGGTTCA

>TP09X:00995:01197
CGTTACTGACCGTTCAGTGAATTA

>TP09X:00996:01198
TTATGTAAGCTAAAGATGTTCCGT

>TP09X:00998:01181
TCTAACCGAACGTTACGTCACACT

>TP09X:00999:01187
GAGACCAACTGACCGACCGTTATA

>TP09X:00959:01210
CCCGTCCAAGCGTTCGGTCGAACG

>TP09X:00960:01223
GTGAACGACCCTCCGGTAACTGTA

>TP09X:00961:01247
TATCTCTTACCGGACATTTGTTAG

>TP09X:00964:01243
CCATCGACTGACTGATTGATACTT

>TP09X:00967:01203
TGGTTACTACCCGGTCGGTAGTGT

>TP09X:00974:01206
TTCACAACCGACCGTTTATTTACA

>TP09X:00975:01221
TGACCGTTCGGTAGACCTAAGCCT

>TP09X:00980:01213
CCGTCCAACCGTTCAATCAGCGTC

>TP09X:00980:01220
CGGCTTAATGAGCGTCTGGTCACT

>TP09X:00981:01213
CTCCTCCCTACTGACCGTTCCTTT

>TP09X:00981:01243
ACGGCACTTACCTTCCACTCGGTA

>TP09X:00982:01213
GGCTGACCAACCATTCAGCAAAGG

>TP09X:00986:01202
CTGACTGGACGGTAGAACTAGATT

>TP09X:00987:01204
ATTACCTAATGTTCGGTTGACTCA

>TP09X:00989:01202
CCGAGCGGTTGGAAGTTCTAAAAT

>TP09X:00990:01215
CTCCAGTAGCCAGCCGTTTTGGCG

>TP09X:00991:01249
CGTTCCGGACAGTCGGTTAATCCT

>TP09X:00992:01227
CCTACCAGTTAGTTATGGTTTCTA

>TP09X:00997:01200
GACTTCCTTACCGACTGCCCGCTT

>TP09X:00950:01251
TTACAACTGAGCGTCCGGTTGAAC

>TP09X:00958:01267
ACTAAGTGACCGGTAAGTAGCAAA

>TP09X:00959:01271
CCTGCCGACCGTTTAACCCAACGT

>TP09X:00961:01259
CCGAACTTCCGAATGTTCGGATGG

>TP09X:00962:01272
TTAAGCTACCGAACAATCGGTTAG

>TP09X:00966:01261
GCTAATGACTAGACGGTGAGAACA

>TP09X:00971:01268
TTGCGGCGTCCCGATCCCTTGCAC

>TP09X:00972:01264
CCTACCGAATAATCGGCTACTTCG

>TP09X:00972:01271
ACCTTTACGTCCGGCCGGTAGCTC

>TP09X:00979:01267
CCGAATGTTCAGTTTGCAACCGTG

>TP09X:00984:01257
ACGTCCACCCGGTTGGTAAATAAA

>TP09X:00984:01261
AGAGCAATCGATCGGTCGTTAAAC

>TP09X:00985:01261
GTGGCTTTCTCTAATAGATCGGTC

>TP09X:00997:01252
AGACCCCAATTGCCGTTCGGTTAA

>TP09X:01024:00893
TGTTTACCGACCGGTCGACATGCA

>TP09X:01001:00905
ATGAATGGTCAGTAACCACTAGTT

>TP09X:01002:00918
CCAACCATTCGGTCGCTTTTCTCA

>TP09X:01004:00916
ACCTTCCGTTCAGTTACTTTTTCA

>TP09X:01009:00933
CTGAACGGGTGTTTAGTCACCTTA

>TP09X:01012:00926
ATTTAACGAACGTTCGATCGGTAC

>TP09X:01018:00925
CCTAATTTCCGCCCGGTGGGTTTC

>TP09X:01021:00910
TACTACTGGCCGTCCGGTTAGCCT

>TP09X:01022:00911
CTTACCATCCGTTCGTTCAGTCGA

>TP09X:01026:00905
AGCTCCGGTTGACTAGTCAGTAGG

>TP09X:01030:00919
GTTACCGGGCGTTTATTTAGTGAA

>TP09X:01035:00901
TATGACTGACCAATCGGTCGCATG

>TP09X:01035:00929
TCTGCTAACCGACCGGTTATTATT

>TP09X:01038:00946
GCTTCATGTCCGGTCGGTATAAAT

>TP09X:01039:00919
ACCTGACCAAACGCCCAGTATGGA

>TP09X:01040:00921
CGGCCGGTCGGTAAACCCCTAAGC

>TP09X:01042:00934
ATGCCCCCGACCGTCCGGTCACCG

>TP09X:01043:00906
CCTACTGGCCAGTACACTCCTTCA

>TP09X:01047:00901
GAAGCCACTTACTGTTCGGTAGCC

>TP09X:01003:00971
ATGACCGGCCACTCGAAATACACC

>TP09X:01005:00952
CGCTTACTAACTGGTTAGTCGTAA

>TP09X:01005:00984
CCGTCCATTCAATCGGTCCGTGGC

>TP09X:01007:00951
ATACGTTAACGACCGGTCAGTCAC

>TP09X:01008:00964
TAACGACTGTTCGGTCAGTTCATG

>TP09X:01009:00992
ACTGTTCTTAATAACCGCTCGGTA

>TP09X:01010:00971
CAGTTACCGGACGTTAATTCATTT

>TP09X:01011:00950
CTTACCTACCGGTCGATTACATCT

>TP09X:01013:00997
CCGACTGGTTATTCAACGAGGCGA

>TP09X:01014:00962
CCAGCCGTCCGGTCATTTCGCCCC

>TP09X:01015:00951
CCCACCTACCAGTCAGTAGTCTCC

>TP09X:01015:00990
GATGAAGCTAACGAATAGTCGGCC

>TP09X:01016:00950
CTTAATTACCGATCAGTAACAAAT

>TP09X:01017:00968
CTCAAACGACCGTTTAATCAGCTA

>TP09X:01020:00993
TTAATGACCGCTCAGTCACTGTGT

>TP09X:01024:00968
TGCAAACTGTCCAACCGTTCATTT

>TP09X:01028:00987
AGCTGAACAACCGTCTGGGAGGGG

>TP09X:01030:00954
TATCTCTCACCAACCGGTTGTTAG

>TP09X:01031:00972
ACTCTGAGACTACCAGGTCGTCAA

>TP09X:01033:00993
CCGACTGGTCGGTGAAACTCAAAC

>TP09X:01034:00986
TAACGTGTGCTCCAGCTAAATTCA

>TP09X:01034:00999
TCACCGACCGGCCGGCTACTGTAT

>TP09X:01036:00959
TATCGACTTGCCATTCGGTAGAAT

>TP09X:01040:00985
CCTCCTGACCACTTAGTAAGGACA

>TP09X:01042:00995
GACCAACCGGACGGTAATCCTGGG

>TP09X:01043:00967
GTGACCGGTCGGTCGGTGAAGAAT

>TP09X:01043:00978
GCTTACTGGCTGTCCGGTTAGATA

>TP09X:01045:00954
GTCCAACCGACCATTTATTACGTT

>TP09X:01045:00975
TATATCCTATCCAACCGGAAAGTA

>TP09X:01045:00985
ACGACCATTCGTTAGCTATTTAAA

>TP09X:01046:00995
TACTTATTAACCGACCGGTAAAAC

>TP09X:01001:01012
CTAACCGGCCGTTAGGTAGTTGCA

>TP09X:01004:01009
ATTTTGCGACCGTCCGCCCGGTCA

>TP09X:01005:01022
CAAACGACTATTCGGTATCCAAAC

>TP09X:01008:01003
ACTGCCGACCGGTTGGAGAGACTC

>TP09X:01008:01041
CTTAACGTTCGGTAGCGTGCTACC

>TP09X:01012:01023
TGTTACCAACCATTCGGTACACTA

>TP09X:01015:01011
ACGATTGTTTAGTCAGTTCAGCCA

>TP09X:01019:01003
TGCGTAACTGCAAACTCAACACCG

>TP09X:01022:01009
ACCACACGAACGTTCATTCGTCTT

>TP09X:01023:01015
ATGAACAACCAGTCGTACGGAGCA

>TP09X:01029:01014
TGAGTACGTAACAACTTGACGTAC

>TP09X:01030:01001
CCGTCCGGCCATTCGATTCTTCTT

>TP09X:01031:01008
CCGACTGGTCGTTTGTACACAGTC

>TP09X:01032:01005
ATTCGCCGACCGAATAGACGTTCA

>TP09X:01033:01017
GGAAAATTAACGGACGATCGGTCT

>TP09X:01034:01041
CACTCCACCTTCCGGACGTTCAGT

>TP09X:01038:01012
TGACCGTTCGTTAACCGGTATTGA

>TP09X:01039:01005
TACGTCACTGGCGTCCGGTTGATT

>TP09X:01040:01025
GAAACGAACTAACGCTCGGTTATA

>TP09X:01046:01005
GGACGATCCAAATGACTAGTCGGT

>TP09X:01049:01007
CTGTACGGTAAGTAAGTTCAATGA

>TP09X:01049:01015
CCAACCGCTCAGTAGATAACGATA

>TP09X:01049:01026
CTGAACAGTCGTTAGTATGACGGA

>TP09X:01000:01075
CTAACCTATTCATTATGCCTTATA

>TP09X:01006:01072
AGTTTAACGACCGTTCATTTTGGA

>TP09X:01009:01066
CTCGTTTTGACCGACTGGTCATGC

>TP09X:01010:01075
CCGAACGTCCGTTCATGTAGTCGA

>TP09X:01016:01081
CTTGTAGACTGACCGCTCGTTTAT

>TP09X:01018:01092
CCAACCGAATGGCCGTTCTACTAA

>TP09X:01022:01075
CACGGCTCACCGAACGTTCGTTCG

>TP09X:01027:01087
GTAATGCCGACCGAATGGTTAGTC

>TP09X:01037:01068
AAACCGTTTAACCGTTTAGTTAGG

>TP09X:01046:01080
CCTTTTGACTGACCATTCAGTATG

>TP09X:01000:01143
CTGTCTAACTAACTAGTCGTTTAG

>TP09X:01001:01100
TCTAAACTAACTGGCCGGTAACTA

>TP09X:01002:01126
CCAGGTTAACGACCGCCAGGTAAT

>TP09X:01008:01126
CTGAGCGGCCATCCGGACAGCCTT

>TP09X:01008:01141
CCGACCAGTCAATCTGATTGTATT

>TP09X:01011:01121
TTATTTTCTACTGAATGGTCGGTT

>TP09X:01011:01147
GATTAACTAACGAACGGTCCGTCT

>TP09X:01013:01135
CCAAATGACCATTCGTTCAATATG

>TP09X:01014:01108
GCTACTAAATGTTCAGTTAACACC

>TP09X:01014:01132
GCCACTGACTGGATGGTAGTTTAA

>TP09X:01014:01140
GAGTTTACGGTCATTCGGTCAGCT

>TP09X:01015:01127
TAGTAAGCGGCCAGTCGGTAAATT

>TP09X:01016:01143
CATGACCCCTACCGACCCTTCGGT

>TP09X:01017:01130
CCGAACGGCCAGTTGGACCTAGTC

>TP09X:01018:01127
CTGACCGGTAGGTCTCGATGTCCG

>TP09X:01022:01140
CGGCTTAACCGAACGGCTAGTTGG

>TP09X:01027:01131
CTGAACGCCGGTCTCTCCGTGGAA

>TP09X:01028:01121
ACAACCGTTCGTTTATCTAACCAG

>TP09X:01028:01146
ATGACCAACCGGTAAACGCCTAAG

>TP09X:01029:01106
CCGACTGGTTGTGCGTCAAACTCG

>TP09X:01030:01112
TCTTACAACGATTTGTCGATGTAT

>TP09X:01037:01140
CTGCCCGGCCAGTCGGTATCCCCT

>TP09X:01038:01122
CCGGATGGCCATTTAATTTCTTAT

>TP09X:01043:01129
TCTGGTCGACCGTTCGGTATGTTG

>TP09X:01043:01138
CTCCAGTACACTACGCCAGCGCAC

>TP09X:01043:01148
ATGACCGGTGAGTGAGTTTTCCGA

>TP09X:01045:01127
CTATCTGACTGAACGATTGTTAGG

>TP09X:01012:01161
TCTGAACAGCCGCCCAGTTAGTGA

>TP09X:01036:01181
TACTGCCTGAGCGACCATTCGGTA

>TP09X:01049:01190
CCTACCTACCAGTCGTATATGGAG

>TP09X:01000:01241
CCAACTCTCCGGTTGGCAGTCGCA

>TP09X:01002:01234
TCGGCCATTCATTAACTTGTCAAG

>TP09X:01002:01237
ACATGCATTTGCCACGATTATTTA

>TP09X:01003:01237
ACGTCCAGTCATTTGGTCGTGAGC

>TP09X:01006:01215
CCAACAGTTGGTAGATATCATACC

>TP09X:01008:01204
GCTACTTGATGGTCAGTCAGCTCG

>TP09X:01008:01205
ACTACCGGGCGACCGGTTGGTCTG

>TP09X:01010:01216
GTGGACGGTCACTCAAATGAGCTT

>TP09X:01017:01226
TGAATCCACTGAATAGTCGGTAGA

>TP09X:01020:01226
ACGGCCACTCATTAGACATTTCCT

>TP09X:01020:01227
GCCCGGTTAGATTTTAAATACTGG

>TP09X:01022:01233
ACGGGCGATCGTTAGGTATCTGTC

>TP09X:01023:01238
ACGAGCGCCCGCTCAGTTTACATG

>TP09X:01025:01200
CTTGTAACCAACCGGTCGTTAGAC

>TP09X:01028:01200
CGTCTTACTTAACGGTCAATAGAA

>TP09X:01029:01206
CAGTTACCGACCGTACACTTAGCT

>TP09X:01029:01231
ACGTCCGTTCAGTCAGTGTCCTGA

>TP09X:01030:01237
ATATTTAACCGGACGTTCGGCCGA

>TP09X:01031:01205
ATGACCGATCGTTAGATAATTACT

>TP09X:01038:01224
CCGACCGGCCATTACCCGACAAAT

>TP09X:01038:01247
CCACTGTCTAATTACCACTCGGTA

>TP09X:01040:01206
GATCCCGTACAGTCATTCGGGGAT

>TP09X:01041:01225
CTATCTCACCGGTCGGCAGGTGCC

>TP09X:01042:01210
CTAACCGGGTGGACAGTCATATGG

>TP09X:01045:01218
CCGACCGGCCATCAGTGTTTGAAT

>TP09X:01048:01230
CCCTACTAAACAGTTGGGTGGGGC

>TP09X:01001:01269
GACCGGCTGAATGGTCGGTAAAGC

>TP09X:01007:01270
CCGTCCAGTCGGTAGTTACCTGTA

>TP09X:01010:01259
TTACCCACCGGTCATTTAGCTTTG

>TP09X:01015:01250
TTCGATTAACCGGTCAGTTACTTC

>TP09X:01018:01254
TATTCCGTCCGGCCGTTCGGGATG

>TP09X:01020:01264
CAATAGACTAAACGGCCGGTAGTT

>TP09X:01024:01251
GAGACACCGACCGCTCAGTCATGA

>TP09X:01026:01273
CACCCTGACGGTCGGTCAGTAACC

>TP09X:01028:01265
CGCAAGCTAATGGACGGTCAGTCT

>TP09X:01029:01265
TTGTGCTACCGGAGGTTCAGTTAA

>TP09X:01032:01253
ACGAGTGTCCGTTAAGCTTTTGCA

>TP09X:01048:01273
CTGACCAAACTGACCAGTAACTCA

>TP09X:01058:00875
CCGACCGTTCGCTCATTCGAATGC

>TP09X:01058:00877
GTAGACAATTACCGACTATCCGGT

>TP09X:01064:00854
GATTCATGACCGGTTGGAAGGTAA

>TP09X:01082:00880
CTGTCCGTTCATTTGATATATAAA

>TP09X:01087:00886
CTGTCAACTGAACGTCCAGTAGGG

>TP09X:01095:00881
GGACAGTATGGCCGTCCGGTAAGC

>TP09X:01054:00948
ACGAACAGTAGGATAGCTAGAACA

>TP09X:01055:00939
GTGCATTTCCGTGGCCTATTCAAA

>TP09X:01056:00922
ACGAACAGTCAGTTAGCTCCCGGA

>TP09X:01062:00945
GTAAGCGACCGACCTTCCGGTCAG

>TP09X:01067:00938
AACTTGTTCCCGAACGTCCATTCA

>TP09X:01073:00925
CTGAATGTTCGGACGTTCCATTAA

>TP09X:01074:00939
ACGGCCGGTTGTTTACCAAGCTCG

>TP09X:01075:00914
CCGAATGTTCGTCCGGCAACCACT

>TP09X:01097:00900
CTACCGACTATTCAGTAAGGCTCC

>TP09X:01051:00973
GTTAATAGCCAGTCGGTCGGTACA

>TP09X:01052:00961
CTTTCCTACCATCTGGTAAGTTCT

>TP09X:01053:00982
CTGACCGTTCAATCAGACATATAG

>TP09X:01058:00951
CTGACTAGTCGATAACTAGATTGA

>TP09X:01058:00969
GAATGTAGTAAATGAACGTTCGGT

>TP09X:01059:00960
CTGAACGGTTGGGTAATGCTTGGT

>TP09X:01059:00964
GCTACCGACCGTTCGACTCGATCA

>TP09X:01060:00958
ATCCTCGTACCTTTACGACTAGTT

>TP09X:01060:00961
GTTACTGACCGTTTGGTATCCCCG

>TP09X:01061:00978
CCGACCGGTCGTTCTTGAGATGCC

>TP09X:01062:00956
AACCGCTTTATCGAACGTTTGGAA

>TP09X:01064:00966
CCGACCAGTAATTAAGCTCATGGA

>TP09X:01068:00959
ATCGAACGGCAGGTTAATTACGTT

>TP09X:01068:00980
CCTAATGGCTGACCGGTTGGCTTT

>TP09X:01072:00972
CCGACCGCTTAGTTGAACTATTAC

>TP09X:01074:00996
TCAATTCGTTATGTGACCGCTAAG

>TP09X:01075:00988
ATCTTAAATCTCATGTTATATGCT

>TP09X:01077:00988
TGCTGTACGGACATTCGGTAACTT

>TP09X:01079:00996
TTTCGCTGCCAGTTATAGTACTTC

>TP09X:01080:00974
TTCGACTAAGCGCTCAGTTACGTG

>TP09X:01081:00983
TTCCATCCGAATGGTCGTTTATCC

>TP09X:01082:00955
ACGGACAGTCATTAGCTCTTTCTC

>TP09X:01083:00998
TTGTACCGGCCGGCCATTCCGGGT

>TP09X:01087:00982
CATGCTATGAATGAACGGTCAGTA

>TP09X:01088:00962
CTGACCGTACGGAAGGTGCAGTTT

>TP09X:01091:00980
ACTATACCTATCCGCCTGACATTT

>TP09X:01094:00998
GATCCTACCGAATGGTTGTTTTAA

>TP09X:01096:00953
TAATCGACCGACTGTCAAGTTGGC

>TP09X:01096:00999
CCAACTGGTCGGATAGCTTCTGGG

>TP09X:01051:01040
ACCTACCAAACATCCGGTGACCGA

>TP09X:01054:01008
ACGACCACTCAGATAGTCCTCAAG

>TP09X:01056:01033
CCGGACATCAAGTTAGAAGAATGT

>TP09X:01059:01039
CCAACCGAGCATTCGTTAATGATG

>TP09X:01061:01010
CCAACCGTACGGTTTGTAGATTGT

>TP09X:01064:01016
TCCATTTGAATGACCGTTCAGTCA

>TP09X:01065:01020
CTACATTACTGATCGATACATTCT

>TP09X:01066:01020
TAATTCCAAATGGTCGGTTAGTTG

>TP09X:01071:01042
CCAACTTCACCCTCGGTAATCCAT

>TP09X:01072:01020
GCAACCGGACAGTAGGTATAATCG

>TP09X:01072:01021
CCGACCAGTCGCTTAACACTCGCT

>TP09X:01072:01029
CTAACCGGACTGTCGGTTAGTAGG

>TP09X:01074:01028
CGACCGGTCAGAAGGATCTGAAGC

>TP09X:01074:01037
CCTATGTCTACCGGTCGCCCATTA

>TP09X:01075:01026
ATCTGCCGACCGTTCAATAATCTA

>TP09X:01075:01044
TAACCGGTCGGTCGGTAACGTCCA

>TP09X:01076:01002
CTCCAGCTCGGTGAACTTGACGAT

>TP09X:01076:01034
GATAGTTACCTACTGGTTGTTCGA

>TP09X:01077:01025
TACTGACCGGTAGTTCACCTCAGT

>TP09X:01079:01006
TGACCAGCCGGTAAGTAGATCCTA

>TP09X:01081:01026
CCCATTCCTACCGTTAAGTCGGTC

>TP09X:01086:01038
CTTTCCGATCGGTCAGGTCTGGCC

>TP09X:01090:01015
GCCTGATCGGACGGTCGGTTAGTC

>TP09X:01090:01019
GACTACCGTCTATCCGGTCGCGAT

>TP09X:01095:01016
GATTCTTCCGACCAACCGTTAACC

>TP09X:01096:01048
TACTTACCGACTCGTCAGTTAAGG

>TP09X:01050:01082
AACTGAGTGAACAGTCGGTAAACC

>TP09X:01052:01055
CGTCCACTGAGGTACCTTGCTCAA

>TP09X:01056:01055
CCTTCCGAACATCGATTCGGATGC

>TP09X:01056:01085
GGCATCCAAACGGTCGGTAAACTG

>TP09X:01057:01085
TAAATTCTAGCGACCAGTCGGTAC

>TP09X:01058:01080
ATAAACGGTCATTAGTTACAAACT

>TP09X:01059:01093
CTAACCGTTCGGTAACGTGTTCCT

>TP09X:01064:01060
CTGTAGCCGAATTGCCGGTTGTTA

>TP09X:01066:01069
CCTACTGGACAGTAGCCACCGTAA

>TP09X:01067:01084
CATTTTACGACAACCGATCCGGTT

>TP09X:01068:01074
ACTAACGATCAGTTGGAAGGTGTT

>TP09X:01073:01071
CAATCCTGACTGACCGATCACTCA

>TP09X:01077:01071
CCAACCGGCCATTCGTCGTTTTAA

>TP09X:01077:01072
CTGAACGGTCGTACACTCCATAGG

>TP09X:01086:01063
AAACGACTGAACGCCCGACCAGGG

>TP09X:01086:01082
CCGACCGATCGTTGAGCACTTTAC

>TP09X:01087:01072
CTCACGACCGGTTGTTTAGCAAGG

>TP09X:01089:01072
TAATGTTACCGAACGTTTGTTTGG

>TP09X:01090:01074
TAGGTAACCGTACGATTGGTTGGA

>TP09X:01090:01079
CCGACCAGTTATACGATATTTAAG

>TP09X:01093:01068
AGACGACTGGCCGGTTATTCGGCT

>TP09X:01097:01067
ACGGATGTTCGTAAAGGTCATTAT

>TP09X:01098:01051
CCTACCTAATGTTCGGTACGATAG

>TP09X:01098:01089
ACTACTACCTGAACATTCAGTCGC

>TP09X:01050:01109
CACCTACTGAACAGTAAGTCTTTT

>TP09X:01050:01131
CTAACCGTTCAGTATCGTCATGTT

>TP09X:01052:01137
CCGGTCATTCAGTCTCTCGAAGTA

>TP09X:01055:01104
CCGAATGTTCGGTATTGCTGCTCC

>TP09X:01056:01105
GTTACGAAACGTGAGTAGCATGCT

>TP09X:01058:01105
CCGACTGTTCAGTCGTTTTTAGCC

>TP09X:01059:01109
ACGAACATTCATTAGGTTGCTGTA

>TP09X:01061:01120
ACCGACCGGCAGTTTAGCTATTTT

>TP09X:01062:01103
GGTAACCTTTGACCGGACGAGTCT

>TP09X:01063:01138
ACGAACGCAGATGACGTCACAATT

>TP09X:01063:01139
CTGAGCGCTCAGTAAACGTCATAA

>TP09X:01064:01140
CGGGCGGCCGGTTAGACGCCCTAT

>TP09X:01067:01135
ATCGATCCTACCAACCGGACAGTC

>TP09X:01068:01144
TCACAGGATTGTTCCCGCCATGAT

>TP09X:01071:01110
GTTACTGAATATTCGTTAAGCGAC

>TP09X:01074:01100
CTGACTGGTCGGCTTGGTTTTCTG

>TP09X:01083:01135
GCTAACCGTATATTCAGTAGGATT

>TP09X:01084:01108
GCTGACCGTATGTTCATTCGTTAG

>TP09X:01087:01146
ACCACACCGACTGGTTGGGTGGTA

>TP09X:01090:01106
GAGGGCAAACGACTGGTTGGCAAG

>TP09X:01091:01126
CACCTACTGACCGGTAATTAGTGC

>TP09X:01094:01121
GAGTACTTACCGGGCGAACGGCCA

>TP09X:01094:01146
CTAACCTTCCAGTCAGTCAGTTAT

>TP09X:01097:01118
ATGAATGTTCGGTATGTAGAGCTC

>TP09X:01099:01122
TGAGGTTGCTGGCCGGTCGGTGAA

>TP09X:01050:01158
TTGTCTTTACTGACCGTTCATTCC

>TP09X:01051:01179
CTGACTGGTAATTAAGAAGGTCCT

>TP09X:01059:01194
CTTGCCAGTCGTTAAGTCTTACCC

>TP09X:01064:01198
GGCCCGATACTAACCCGATCGATA

>TP09X:01069:01150
GTGACCAACTGGTTGTTCACCGTT

>TP09X:01069:01199
CCGTCCGTTTAGTCAGATTCCGCT

>TP09X:01073:01186
TCGTCCGATGGACCTATTCGTTTA

>TP09X:01076:01160
CTGGTCGTTCAGTAAGGACCTAAA

>TP09X:01076:01173
TTCTAACGGCCATTCGTATGGTTA

>TP09X:01082:01160
CTTCGCCTGCCGAAGGGTCATTCA

>TP09X:01083:01152
GATATTCTACTAGACCTCACAATA

>TP09X:01084:01187
TTACCGGACGTCCGGTTAAGGTTA

>TP09X:01087:01154
TGAACTTAACCGATTGGTCATTCG

>TP09X:01088:01152
ACGTTGACTAAACGGTAATTCGAT

>TP09X:01091:01172
ATAACCGGTTGTTTGATGTTCATC

>TP09X:01050:01201
TTGTCAAGCCTAATGACCATTCGG

>TP09X:01050:01204
ATAACTGGACGTTTAGCACCCCTA

>TP09X:01050:01237
TGTCCTACCATTCGGTAAGTTGCT

>TP09X:01054:01236
GTCCGTAACGGGTGTAGACCTTAA

>TP09X:01055:01239
TATAGTCTTACAACCGGTCAGTCA

>TP09X:01058:01219
CCGGCTGTACGGTCAACCTACGTT

>TP09X:01059:01247
ATCGACTGGTATTTGCTCGTGTTA

>TP09X:01061:01228
AAAAGTAACCGAACAGTCGATTAA

>TP09X:01061:01245
CCGACCGTCCAGTATTCTCATGTA

>TP09X:01066:01220
CGGTTCCGAGTTATGTCCCGAAGT

>TP09X:01068:01205
TGACCGGACGTTAACGCGCATTCA

>TP09X:01068:01222
CATAACGACTGGTCGGTTGAAATT

>TP09X:01069:01225
CCGACCAGTAGGTTACCCGGATAG

>TP09X:01070:01213
ATCGCCTGTACAGTCGGTAAGGTC

>TP09X:01073:01225
CCGACTGTTTAGTTAGGTAGCGTG

>TP09X:01075:01236
CTGGATGGCCAGTTAGATGGAGTA

>TP09X:01078:01203
CCAACTAACCATTCACTTAAGTAT

>TP09X:01078:01248
GACTACTGACCGGACATTTAACTT

>TP09X:01081:01220
CCTAACGAGTGACCGGATAGTTTT

>TP09X:01081:01249
CTTACCGGTCATTAGGATCTCCAT

>TP09X:01087:01207
CCTACCATTCGGTGAACAATTTCT

>TP09X:01087:01229
CCTAACAATTGCTCGTTAAGCTTA

>TP09X:01052:01254
GCCTCACCGAACGTTTAGTTGAAA

>TP09X:01057:01271
GAATACGACTGACCGTTCGTATAC

>TP09X:01058:01254
ACCGACCATTCAATCACTTTATAG

>TP09X:01065:01250
TAAGACTTAACGAACATTCGATCA

>TP09X:01068:01256
CCTTCCGTTCAGTTAGATACAAGT

>TP09X:01072:01258
CCTAATGACCAGTCAACTGGTTGA

>TP09X:01081:01267
GTCCAACTTAACGGTAGTTAAGCC

>TP09X:01086:01251
CCTAGCGAATGTCCGTTCAAGTGA

>TP09X:01087:01269
TGCCGACTAACTGACTGGTTGATA

>TP09X:01091:01256
ACGACCAGTCGTAAGGCCTTTCAA

>TP09X:01093:01269
ACCAATGTACGGTCGGTAAGATTA

>TP09X:01105:00994
ACGAGTTGCCGACTGGCCAGTACT

>TP09X:01113:00959
CCGGCCGTTAGTTTAGACGAACGA

>TP09X:01113:00971
CCTAACAGTCGGTAGGCCTCATTG

>TP09X:01121:00977
GCGACTGGTCGATTAGTCTTCTCA

>TP09X:01124:00985
AACTTACCGCCCGCTCAGTCATTT

>TP09X:01125:00972
TAACCGGTCAGTCAGATTATTTTG

>TP09X:01130:00988
GAATGGCCGTCCATTCGTCAACCT

>TP09X:01142:00975
TAGTCTAATAACCGTTCGGAAGGA

>TP09X:01142:00983
ACGACCGCTCGATCAAAGTAACAT

>TP09X:01100:01030
CCAGTCTAATGAATGGTCATTTAC

>TP09X:01102:01011
AATTCTTATCTCCAGAAATTCCCT

>TP09X:01103:01049
TAACCGACCGTTCATACGTTAACA

>TP09X:01105:01012
CAGACGAATGGCCGGCCAGTAATC

>TP09X:01108:01004
TTGATCCTTCACGGATGGTCGGTC

>TP09X:01109:01010
ACTGACCAAACCAGACAGTCAGTA

>TP09X:01109:01043
CCAAATGACTGGTCATGAAGATGT

>TP09X:01117:01020
CCTCGAACCGCTGAACGTTCGGCA

>TP09X:01118:01014
GTTACCGTCCGGTTGGTAATGAGA

>TP09X:01123:01006
CCGACCGGCCGTAAGTCCCTATAA

>TP09X:01128:01002
ATAAACGAACGGCAGTTAGGCTGG

>TP09X:01134:01021
CCGGGTGCTCGTTCAGGTAATGGG

>TP09X:01137:01034
CTGGCCATCCGGTCAATACCTCAT

>TP09X:01139:01034
CCAAACGCTCAGTCTGTTTTTCGA

>TP09X:01143:01003
TAATTACCTGCCGTTTATTTAGCA

>TP09X:01143:01027
TTCCAATTAAACGGGCGGTCATTT

>TP09X:01105:01079
GTCCTGACCGTCCTAACAGTCGGT

>TP09X:01106:01073
TGATACTACATGACTGGTCGTTTA

>TP09X:01108:01054
GCGACTATTCGGTTGAAGTACTGA

>TP09X:01108:01059
TCTTTTAAGTGTCCATTCGGTTAG

>TP09X:01113:01060
CTTACCGATCAGTTTGTCCTGTCC

>TP09X:01118:01064
ACTAACCGGTCGGTTGCTCCGCCA

>TP09X:01118:01099
GACTCAAATCGTTACGTTGAGCGC

>TP09X:01119:01051
CCGACCGCCCGCTAAAATCATTTG

>TP09X:01122:01090
CAGACTACCGGACATTCGTTTTAA

>TP09X:01123:01067
CCGAACGTCCATTTCCTAACCGAT

>TP09X:01126:01093
CTACCGAGCGCTTGTTTAGTTCGT

>TP09X:01127:01070
GGACTAAAAGGATGGTCGGTAAGT

>TP09X:01129:01092
TGACTTTAAGCGACCGTTCGCTCA

>TP09X:01131:01076
GACCAACCAGTCGGTTAGTGCCTG

>TP09X:01141:01081
TTGGCTGGTCGTTAGGGCAATGAT

>TP09X:01143:01057
AAATTCGGACCATCCGGCCGGTTG

>TP09X:01100:01107
CTGTACGTTCGTTTATCTCTCTGT

>TP09X:01101:01126
GCTACTGGCCGGCCGTATGAACGA

>TP09X:01101:01137
ATTCCTTACCGAATATCCGTTTAG

>TP09X:01102:01140
ACTTAGAACGTACGGATGATGTGT

>TP09X:01102:01144
CCGTCCCTTCGGTTGGCGAATTGC

>TP09X:01111:01113
GTTGACTGAGCGCTCGTTCACATA

>TP09X:01115:01126
CCGACCTATCGGTAACTTAGCACT

>TP09X:01115:01139
CTACACTACCGTTCGGTCTGTATG

>TP09X:01118:01138
CCTTACCGACTCATCGTTAGTATT

>TP09X:01118:01149
CTGAATGTTCAGCCGGTGTGTGTA

>TP09X:01121:01112
CGCTTAACGACCGGTTAGTAGGAT

>TP09X:01123:01124
TACTTACTAGCCGCTCGTTAATTC

>TP09X:01125:01130
ACTTACCCACTGGTCAGTATTTGA

>TP09X:01127:01122
ACGACCAATCGGTATCCTATTTCT

>TP09X:01129:01142
GCCTTACCGTCCAACAAGTAAGCC

>TP09X:01131:01103
ACAACTGCCCGGTTATATTTAGAA

>TP09X:01134:01140
CCGGTCGTACAGTAGAAATTAATG

>TP09X:01137:01138
CCAAACGTCTAGTAACAGTGCGTC

>TP09X:01138:01106
TGCTCCCATCTTGCCGGTCGTTCA

>TP09X:01138:01140
CCGAATGCCCGGTTCCTCGTTATG

>TP09X:01143:01125
GTGACGGGGCCATGAATTGTGCGC

>TP09X:01100:01168
CTTACTCAACGGTCGGTTGGGGCT

>TP09X:01100:01180
CCGTACGATGATTGGATCACGGTA

>TP09X:01101:01153
CTTTAACCGTACCGTTCGTGCGTT

>TP09X:01104:01185
CCTGTCGGTCATTAGGCTAATAAC

>TP09X:01104:01186
CACTTGACGACCGTTCGTTAGATC

>TP09X:01105:01158
CCCGAACTGCCATTCAGTGAGGTG

>TP09X:01106:01160
TGTCTAACTACCGTTCAGTCGGTT

>TP09X:01109:01167
CTCGGTTAACGACTGGGCGGTCGA

>TP09X:01111:01180
CCGTCTGACCGTTCCGTAGTGATT

>TP09X:01119:01160
GCCATTCTACCGAATGTCCAGTTA

>TP09X:01126:01175
TTCGTGGTTTACTTAACGGTCGGT

>TP09X:01127:01152
TTGTCCGACCGTTCACTAATTTGT

>TP09X:01131:01167
TGTACTGAACGTTCGGACGGGTAC

>TP09X:01133:01170
ACCGGGCTTTCCAACCAGTCATTA

>TP09X:01137:01156
TTTACGAATGGCCAGTAGGGTTCC

>TP09X:01139:01158
GTATCCGAGCGTTCATTCATATTT

>TP09X:01139:01173
TTCCCCCGACCGCTCGTTAGCCTC

>TP09X:01140:01180
CAGACTTTCTGGTCGGTAAGATAA

>TP09X:01142:01165
CGACTGACTTGACGATCGGTCAGC

>TP09X:01143:01166
CTGTCCAGTTGTTAGGGACTGCTG

>TP09X:01146:01165
ACTGACTGACCAACAGGCAGGTAT

>TP09X:01101:01248
CCGTCCGGTTATACAAAAATTTCA

>TP09X:01105:01205
ACTAACGGTTATTCGGTTAGTCGA

>TP09X:01107:01238
CCTTCCGTTCAGTAAGTTCAAATT

>TP09X:01111:01225
TTATTCACCGACCGTTTGGTCAGA

>TP09X:01113:01206
CTGACTGTTCGGTATCGTGGGGCA

>TP09X:01113:01234
CCGGACATTCGGATGGCGGTTTGG

>TP09X:01113:01243
GTAAACGTTCGGTAATTTACTTGA

>TP09X:01114:01215
ACCACTCGACCGATCCGTCGTGAC

>TP09X:01114:01238
GTACGATTACGAATGGTCAGTTGG

>TP09X:01115:01206
CTAAGCGGCCACTCGTTTAGCAGG

>TP09X:01124:01206
CCGGCCATTCAGTATTATACGATA

>TP09X:01124:01247
TTCTATACTACCGGACGTCCGGAT

>TP09X:01125:01217
TGCCCATCCGTACGGTTGGTAAGT

>TP09X:01130:01216
CCGAATGGCTGGATGGTTGTAATC

>TP09X:01131:01245
CCTTACCGAATGGTTAATTACGCA

>TP09X:01135:01204
CTACTGACTGGTCGTGTGAATTTA

>TP09X:01137:01243
GATGATTTGAACGACCGGTCGGTA

>TP09X:01139:01224
ATGACTCTACCGACTGGTTGATAG

>TP09X:01147:01205
CCGTGCGTCCGTTTACGTTTGTTC

>TP09X:01100:01262
TAAATTCTGACCGAACGTTTGTTC

>TP09X:01104:01265
CCGAACGACCAGTATACAACATGA

>TP09X:01107:01254
TTCGTAGCCGACTGGTCATTCATA

>TP09X:01114:01251
TATTTACTGATCGGTTATTCAAAC

>TP09X:01118:01259
TACCGTCTCGCCGTTCGTTAGAAA

>TP09X:01119:01258
ATTTTAACGACCATTCGGTTTTGG
