# Supplementary material for: General and Genomic DNA-Binding Specificity for the Thermus thermophilus HB8 Transcription Factor TTHB023
Source: Biomolecules. 2020 Jan 6;10(1):94. doi: 10.3390/biom10010094 (PMC7022988; doi:10.3390/biom10010094)
Supplement: Supplementary file 1 [file biomolecules-10-00094-s001.zip › Table S2.xlsx]

## Sheet: Sheet1
ID	adj.P.Val	P.Value	t	B	logFC	ORGANISM	ORF
TT5orF7040_at	2.94e-05	8.43e-09	-40.673	9.3054	-6.33	Thermus thermophilus HB8	TTHY7040
TT5orR4023_at	4.52e-05	2.61e-08	-33.9029	8.7981	-8.51	Thermus thermophilus HB8	TTHB023
TT5orF7084_at	4.52e-05	3.88e-08	-31.8035	8.593	-4.76	Thermus thermophilus HB8	TTHY7084
TT5orF7058_at	5.41e-05	6.2e-08	-29.4891	8.3321	-6.6	Thermus thermophilus HB8	TTHY7058
TT5orF7018_at	0.0004677	6.92e-07	-19.9568	6.6736	-2.3	Thermus thermophilus HB8	TTHY7018
TT5orF7078_at	0.0004677	8.04e-07	-19.4756	6.5539	-5.2	Thermus thermophilus HB8	TTHY7078
TT5orR7063_at	0.000899	1.92e-06	-16.9033	5.8277	-5.68	Thermus thermophilus HB8	TTHY7063
TT5igR7007_at	0.000899	2.06e-06	-16.7045	5.7647	-1.98	Thermus thermophilus HB8
TT5orF7077_at	0.001585	4.09e-06	-14.9312	5.1522	-3.18	Thermus thermophilus HB8	TTHY7077
TT5orF7032_at	0.0015941	4.57e-06	-14.661	5.0501	-2.66	Thermus thermophilus HB8	TTHY7032
TT5igR7041_at	0.0078761	2.48e-05	-11.0726	3.4139	-2.25	Thermus thermophilus HB8
TT5igR7051_at	0.0083662	2.88e-05	-10.8023	3.2654	-3.6	Thermus thermophilus HB8
TT5igF0388_at	0.008422	3.14e-05	-10.6461	3.1776	-1.29	Thermus thermophilus HB8
TT5igF0278_at	0.0155354	6.61e-05	-9.38421	2.4118	-4.2	Thermus thermophilus HB8
TT5igF0245_at	0.0155354	6.72e-05	-9.35875	2.3952	-0.87	Thermus thermophilus HB8
TT5igR4012_at	0.0155354	7.12e-05	-9.26671	2.335	-2.46	Thermus thermophilus HB8
TT5igF0290_at	0.017394	8.74e-05	8.94736	2.1208	4.76	Thermus thermophilus HB8
TT5orF0987_at	0.017394	8.97e-05	8.90826	2.0941	1.83	Thermus thermophilus HB8	TTHA0987
TT5orF0750_at	0.0198981	0.000108	8.62443	1.8962	1.95	Thermus thermophilus HB8	TTHA0750
TT5orF7090_at	0.0199488	0.000122	-8.45169	1.7726	-2.27	Thermus thermophilus HB8	TTHY7090
TT5orR4015_at	0.0199488	0.000122	8.44693	1.7691	1.68	Thermus thermophilus HB8	TTHB015
TT5orR4012_at	0.0199488	0.000127	8.39154	1.7289	1.57	Thermus thermophilus HB8	TTHB012
TT5orF0751_at	0.0199488	0.000131	8.34119	1.6921	1.11	Thermus thermophilus HB8	TTHA0751
TT5igR7071_at	0.0209411	0.000151	-8.14578	1.5473	-3.31	Thermus thermophilus HB8
TT5orF0140_at	0.0209411	0.000156	8.0978	1.5113	0.786	Thermus thermophilus HB8	TTHA0140
TT5orR4014_at	0.0209411	0.000156	8.09748	1.511	1.86	Thermus thermophilus HB8	TTHB014
TT5igR0449_at	0.0209532	0.000162	-8.04375	1.4704	-5.47	Thermus thermophilus HB8
TT5orF7010_at	0.0225414	0.000181	-7.89196	1.3542	-1.51	Thermus thermophilus HB8	TTHY7010
TT5orF7062_at	0.0253639	0.000218	-7.64131	1.1575	-2.6	Thermus thermophilus HB8	TTHY7062
TT5orF1835_at	0.0253639	0.000218	7.63821	1.155	1.08	Thermus thermophilus HB8	TTHA1835
TT5orF7088_at	0.0273899	0.000247	-7.47083	1.0203	-3.98	Thermus thermophilus HB8	TTHY7088
TT5orF0158_at	0.0273899	0.000251	7.45086	1.004	1.16	Thermus thermophilus HB8	TTHA0158
TT5orF0752_at	0.0282082	0.000269	7.35969	0.9293	0.964	Thermus thermophilus HB8	TTHA0752
TT5orF7014_at	0.0282082	0.000275	-7.3335	0.9076	-1.81	Thermus thermophilus HB8	TTHY7014
TT5igR4008_at	0.0293282	0.000301	7.21625	0.8099	0.994	Thermus thermophilus HB8
TT5orF1448_at	0.0293282	0.000303	7.20996	0.8047	0.841	Thermus thermophilus HB8	TTHA1448
TT5orF1451_at	0.0295717	0.000314	7.16454	0.7664	0.871	Thermus thermophilus HB8	TTHA1451
TT5orR4013_at	0.0332047	0.000362	6.98532	0.6133	1.51	Thermus thermophilus HB8	TTHB013
TT5igR0358_at	0.0349072	0.00039	-6.89128	0.5315	-1.25	Thermus thermophilus HB8
TT5orR1154_at	0.0389578	0.000447	-6.72655	0.386	-0.818	Thermus thermophilus HB8	TTHA1154
TT5igF0289_at	0.0397253	0.000467	6.67255	0.3376	2.37	Thermus thermophilus HB8
TT5orF0525_at	0.0397253	0.000479	6.64317	0.3112	0.78	Thermus thermophilus HB8	TTHA0525
TT5orR1872_at	0.0397253	0.000489	-6.61637	0.287	-0.718	Thermus thermophilus HB8	TTHA1872
TT5igR7037_at	0.0400337	0.000505	-6.57982	0.2538	-3.21	Thermus thermophilus HB8
TT5orR0356_at	0.0407552	0.000525	-6.53208	0.2102	-0.618	Thermus thermophilus HB8	TTHA0356
TT5orF0829_at	0.0421677	0.000556	6.46619	0.1497	0.727	Thermus thermophilus HB8	TTHA0829
TT5orR1707_at	0.0434897	0.000586	-6.40509	0.0931	-0.886	Thermus thermophilus HB8	TTHA1707
TT5orR0843_at	0.048934	0.000677	-6.23896	-0.0632	-0.909	Thermus thermophilus HB8	TTHA0843
TT5orF7064_at	0.048934	0.000687	-6.2216	-0.0797	-3.89	Thermus thermophilus HB8	TTHY7064
TT5orR1871_at	0.0521434	0.000747	-6.12696	-0.1704	-0.639	Thermus thermophilus HB8	TTHA1871
TT5orR0942_at	0.052308	0.000764	-6.10121	-0.1953	-0.737	Thermus thermophilus HB8	TTHA0942
TT5orF0526_at	0.0560999	0.000836	6.00167	-0.2922	0.691	Thermus thermophilus HB8	TTHA0526
TT5orR0355_at	0.0563595	0.000856	-5.97553	-0.3179	-0.732	Thermus thermophilus HB8	TTHA0355
TT5orF7057_at	0.0630226	0.000975	-5.83295	-0.4594	-1.69	Thermus thermophilus HB8	TTHY7057
TT5igF0225_at	0.0644263	0.00105	5.7486	-0.5444	0.624	Thermus thermophilus HB8
TT5orF4083_at	0.0644263	0.00106	-5.74119	-0.5519	-1.87	Thermus thermophilus HB8	TTHB083
TT5orF0207_at	0.0644263	0.00106	5.74077	-0.5524	0.532	Thermus thermophilus HB8	TTHA0207
TT5orF1449_at	0.0644263	0.00107	5.73229	-0.561	0.852	Thermus thermophilus HB8	TTHA1449
TT5igR4072_at	0.0699879	0.00118	-5.62614	-0.6695	-0.916	Thermus thermophilus HB8
TT5orF7086_at	0.0710513	0.00125	5.57206	-0.7254	1.29	Thermus thermophilus HB8	TTHY7086
TT5orF0224_at	0.0710513	0.00125	5.57006	-0.7275	0.588	Thermus thermophilus HB8	TTHA0224
TT5orR0980_at	0.0710513	0.00126	-5.55816	-0.7398	-0.58	Thermus thermophilus HB8	TTHA0980
TT5igR0392_at	0.0711521	0.00129	5.53597	-0.7629	0.593	Thermus thermophilus HB8
TT5orR4016_at	0.0711521	0.0013	5.52353	-0.7759	1.18	Thermus thermophilus HB8	TTHB016
TT5igF0126_at	0.0722708	0.00135	5.49119	-0.8097	0.694	Thermus thermophilus HB8
TT5igF0616_at	0.0744478	0.00141	5.4447	-0.8586	0.852	Thermus thermophilus HB8
TT5orF4034_at	0.0746825	0.00143	-5.42597	-0.8784	-0.98	Thermus thermophilus HB8	TTHB034
TT5igR0592_at	0.0751604	0.00148	-5.39521	-0.9109	-0.706	Thermus thermophilus HB8
TT5orF1317_at	0.0751604	0.00152	5.36665	-0.9413	0.521	Thermus thermophilus HB8	TTHA1317
TT5orR1418_at	0.0751604	0.00153	-5.36112	-0.9472	-0.791	Thermus thermophilus HB8	TTHA1418
TT5igF0228_at	0.0751604	0.00154	5.34965	-0.9595	3.31	Thermus thermophilus HB8
TT5orF4030_at	0.0751604	0.00155	-5.34577	-0.9636	-0.819	Thermus thermophilus HB8	TTHB030
TT5orR1504_at	0.0770817	0.00161	5.30612	-1.0061	0.682	Thermus thermophilus HB8	TTHA1504
TT5orF0208_at	0.077269	0.00164	5.28989	-1.0235	0.506	Thermus thermophilus HB8	TTHA0208
TT5igR0360_at	0.0776189	0.00167	-5.27177	-1.0431	-1.42	Thermus thermophilus HB8
TT5orR1064_at	0.0783239	0.00172	-5.23945	-1.078	-0.86	Thermus thermophilus HB8	TTHA1064
TT5orF1720_at	0.0783239	0.00175	5.22539	-1.0933	0.864	Thermus thermophilus HB8	TTHA1720
TT5orF0485_at	0.0783239	0.00175	-5.22325	-1.0956	-0.747	Thermus thermophilus HB8	TTHA0485
TT5orR0152_at	0.0795868	0.0018	-5.1945	-1.1268	-0.62	Thermus thermophilus HB8	TTHA0152
TT5igF0501_at	0.0799277	0.00185	5.16876	-1.155	0.543	Thermus thermophilus HB8
TT5orR1408_at	0.0799277	0.00186	5.16532	-1.1587	0.559	Thermus thermophilus HB8	TTHA1408
TT5orF0134_at	0.0830421	0.00195	5.11526	-1.2137	0.649	Thermus thermophilus HB8	TTHA0134
TT5orF7035_at	0.0864982	0.00209	-5.04795	-1.2881	-2.81	Thermus thermophilus HB8	TTHY7035
TT5igF0497_at	0.0864982	0.0021	-5.04144	-1.2954	-0.869	Thermus thermophilus HB8
TT5orR1506_at	0.0864982	0.00213	5.03091	-1.3071	0.496	Thermus thermophilus HB8	TTHA1506
TT5igR0422_at	0.0864982	0.00213	-5.02838	-1.3099	-0.736	Thermus thermophilus HB8
TT5orR4011_at	0.0867863	0.00216	5.01385	-1.3261	0.875	Thermus thermophilus HB8	TTHB011
TT5orR0354_at	0.0886023	0.00223	-4.98257	-1.3611	-0.638	Thermus thermophilus HB8	TTHA0354
TT5orR1846_at	0.0926015	0.00238	4.92056	-1.4309	0.639	Thermus thermophilus HB8	TTHA1846
TT5igR0625_at	0.0926015	0.0024	4.914	-1.4383	0.795	Thermus thermophilus HB8
TT5orF1137_at	0.0926015	0.00241	4.9075	-1.4457	0.877	Thermus thermophilus HB8	TTHA1137
TT5orF1450_at	0.0931228	0.00246	4.88989	-1.4656	0.893	Thermus thermophilus HB8	TTHA1450
TT5orR4248_at	0.0931228	0.0025	-4.87315	-1.4846	-0.572	Thermus thermophilus HB8	TTHB248
TT5igR0203_at	0.0931228	0.00251	-4.87099	-1.4871	-3.57	Thermus thermophilus HB8
TT5orR0948_at	0.0935513	0.00256	-4.85142	-1.5094	-0.646	Thermus thermophilus HB8	TTHA0948
TT5igR0545_at	0.0935513	0.00259	4.84127	-1.5209	0.723	Thermus thermophilus HB8
TT5orR1214_at	0.0935513	0.00261	-4.83288	-1.5305	-0.916	Thermus thermophilus HB8	TTHA1214
TT5orF1848_at	0.0935513	0.00263	-4.82684	-1.5374	-0.597	Thermus thermophilus HB8	TTHA1848
TT5orR0771_at	0.0937431	0.00268	-4.80891	-1.558	-0.887	Thermus thermophilus HB8	TTHA0771
TT5igR0765_at	0.0937431	0.00269	4.80569	-1.5617	1.01	Thermus thermophilus HB8
TT5orF1499_at	0.0939353	0.00274	4.78616	-1.5841	1.23	Thermus thermophilus HB8	TTHA1499
TT5igF0626_at	0.0939353	0.00275	-4.78499	-1.5854	-0.689	Thermus thermophilus HB8
TT5orR0190_at	0.0947632	0.00281	4.76456	-1.609	0.532	Thermus thermophilus HB8	TTHA0190
TT5orF1090_at	0.0947632	0.00282	-4.75835	-1.6161	-0.492	Thermus thermophilus HB8	TTHA1090
TT5orR1645_at	0.0965611	0.00291	4.73165	-1.647	0.625	Thermus thermophilus HB8	TTHA1645
TT5orF7080_at	0.0970636	0.00295	-4.71788	-1.663	-1.89	Thermus thermophilus HB8	TTHY7080
TT5orR1141_at	0.0983631	0.00303	4.69129	-1.6939	0.873	Thermus thermophilus HB8	TTHA1141
TT5igF0400_at	0.0983631	0.00304	-4.68793	-1.6978	-0.718	Thermus thermophilus HB8
TT5igR0220_at	0.0998404	0.00313	-4.66146	-1.7286	-2.82	Thermus thermophilus HB8
TT5orF1285_at	0.0998404	0.00315	-4.65692	-1.734	-0.503	Thermus thermophilus HB8	TTHA1285
TT5orR1742_at	0.100307	0.00322	4.63414	-1.7606	0.499	Thermus thermophilus HB8	TTHA1742
TT5orF0182_at	0.100307	0.0033	4.6141	-1.7842	0.614	Thermus thermophilus HB8	TTHA0182
TT5orF4164_at	0.100307	0.0033	-4.61241	-1.7861	-0.64	Thermus thermophilus HB8	TTHB164
TT5igR0327_at	0.100307	0.00331	4.60905	-1.7901	0.531	Thermus thermophilus HB8
TT5orR1741_at	0.100307	0.00333	4.60568	-1.7941	0.563	Thermus thermophilus HB8	TTHA1741
TT5igR0457_at	0.100307	0.00333	-4.60335	-1.7968	-3.83	Thermus thermophilus HB8
TT5orR0102_at	0.100659	0.00339	4.58921	-1.8135	0.646	Thermus thermophilus HB8	TTHA0102
TT5orR1940_at	0.100659	0.00343	-4.5762	-1.8288	-0.44	Thermus thermophilus HB8	TTHA1940
TT5orF0206_at	0.100659	0.00345	4.57083	-1.8352	0.477	Thermus thermophilus HB8	TTHA0206
TT5orR0370_at	0.100659	0.00349	4.5619	-1.8457	0.51	Thermus thermophilus HB8	TTHA0370
TT5igR4010_at	0.100659	0.00349	4.56124	-1.8465	1.52	Thermus thermophilus HB8
TT5igF0518_at	0.106479	0.00372	-4.50226	-1.9166	-0.804	Thermus thermophilus HB8
TT5orF1009_at	0.110677	0.0039	-4.45968	-1.9675	-0.431	Thermus thermophilus HB8	TTHA1009
TT5orF1250_at	0.111148	0.00398	-4.44209	-1.9887	-0.632	Thermus thermophilus HB8	TTHA1250
TT5orR0727_at	0.111148	0.004	4.4374	-1.9943	0.99	Thermus thermophilus HB8	TTHA0727
TT5igR4061_at	0.111148	0.00403	4.43014	-2.003	1.08	Thermus thermophilus HB8
TT5orR1410_at	0.111148	0.00405	-4.42611	-2.0079	-1.14	Thermus thermophilus HB8	TTHA1410
TT5orF0766_at	0.111148	0.00414	-4.40487	-2.0335	-0.811	Thermus thermophilus HB8	TTHA0766
TT5igF0500_at	0.111148	0.00415	4.40299	-2.0358	0.812	Thermus thermophilus HB8
TT5igR0509_at	0.111148	0.00417	-4.40008	-2.0393	-0.565	Thermus thermophilus HB8
TT5igF0260_at	0.111148	0.0042	-4.39321	-2.0476	-0.769	Thermus thermophilus HB8
TT5orF4003_at	0.111148	0.0042	-4.39211	-2.0489	-0.561	Thermus thermophilus HB8	TTHB003
AFFX-TrpnX-M_at	0.116989	0.00446	4.33949	-2.1128	2.26	B. subtilis	NA
TT5orR0806_at	0.117033	0.00451	-4.33018	-2.1241	-0.399	Thermus thermophilus HB8	TTHA0806
TT5igR0590_at	0.117033	0.00454	4.3233	-2.1325	0.868	Thermus thermophilus HB8
TT5orF1597_at	0.117033	0.00456	-4.31928	-2.1374	-0.702	Thermus thermophilus HB8	TTHA1597
TT5igR0119_at	0.118373	0.00471	-4.29033	-2.1728	-0.571	Thermus thermophilus HB8
TT5igR0589_at	0.118373	0.00473	4.28682	-2.1771	0.774	Thermus thermophilus HB8
TT5igF0140_at	0.118373	0.00476	-4.28187	-2.1832	-0.442	Thermus thermophilus HB8
TT5orF1500_at	0.118373	0.00478	4.27791	-2.1881	0.927	Thermus thermophilus HB8	TTHA1500
TT5igR0481_at	0.118373	0.00478	-4.27713	-2.189	-1.05	Thermus thermophilus HB8
TT5orR4021_at	0.118382	0.00485	4.26467	-2.2043	1.03	Thermus thermophilus HB8	TTHB021
TT5orR0757_at	0.118382	0.00485	4.26462	-2.2044	0.862	Thermus thermophilus HB8	TTHA0757
TT5orR1540_at	0.119421	0.00493	4.25075	-2.2214	0.866	Thermus thermophilus HB8	TTHA1540
TT5orR0346_at	0.124474	0.00522	-4.20049	-2.2835	-0.568	Thermus thermophilus HB8	TTHA0346
TT5igF0625_at	0.124474	0.00524	-4.19639	-2.2886	-0.449	Thermus thermophilus HB8
TT5orR0668_at	0.124474	0.00524	4.19621	-2.2888	0.956	Thermus thermophilus HB8	TTHA0668
TT5orF1309_at	0.124654	0.00529	-4.1884	-2.2985	-0.789	Thermus thermophilus HB8	TTHA1309
TT5orF1643_at	0.124654	0.00532	4.18312	-2.3051	0.507	Thermus thermophilus HB8	TTHA1643
TT5orR0021_at	0.124734	0.00539	-4.17129	-2.3197	-0.513	Thermus thermophilus HB8	TTHA0021
TT5orR1505_at	0.124734	0.0054	4.17092	-2.3202	1.16	Thermus thermophilus HB8	TTHA1505
TT5igF0526_at	0.129961	0.00566	-4.12911	-2.3723	-0.416	Thermus thermophilus HB8
TT5igR4059_at	0.129961	0.00572	-4.11967	-2.3841	-1.8	Thermus thermophilus HB8
TT5orR0191_at	0.129961	0.00574	4.11655	-2.388	0.63	Thermus thermophilus HB8	TTHA0191
TT5orF0286_at	0.129961	0.00577	-4.11249	-2.3931	-0.581	Thermus thermophilus HB8	TTHA0286
TT5orF1719_at	0.13161	0.00591	4.0922	-2.4186	0.777	Thermus thermophilus HB8	TTHA1719
TT5orR4018_at	0.13161	0.00592	4.0905	-2.4207	1.15	Thermus thermophilus HB8	TTHB018
TT5orF0592_at	0.132719	0.00603	-4.07453	-2.4408	-0.397	Thermus thermophilus HB8	TTHA0592
TT5igR0335_at	0.132719	0.00605	-4.07234	-2.4435	-1.12	Thermus thermophilus HB8
TT5orF4143_at	0.133722	0.00613	-4.06047	-2.4585	-0.467	Thermus thermophilus HB8	TTHB143
TT5orR0684_at	0.135532	0.00625	-4.04356	-2.4798	-0.476	Thermus thermophilus HB8	TTHA0684
TT5orF1941_at	0.136731	0.00635	-4.0307	-2.4961	-0.661	Thermus thermophilus HB8	TTHA1941
TT5orF0994_at	0.136989	0.0064	-4.02307	-2.5057	-1.19	Thermus thermophilus HB8	TTHA0994
TT5orR1545_at	0.136989	0.00644	4.01786	-2.5123	0.486	Thermus thermophilus HB8	TTHA1545
TT5orR0801_at	0.136989	0.00648	4.01338	-2.518	0.408	Thermus thermophilus HB8	TTHA0801
TT5igF0002_at	0.137885	0.00658	-3.99964	-2.5354	-0.733	Thermus thermophilus HB8	NA
TT5orF0098_at	0.137885	0.0066	3.99752	-2.5381	0.351	Thermus thermophilus HB8	TTHA0098
TT5orF1721_at	0.138917	0.00671	3.98363	-2.5557	0.508	Thermus thermophilus HB8	TTHA1721
TT5orR0745_at	0.138917	0.00676	-3.97692	-2.5643	-0.893	Thermus thermophilus HB8	TTHA0745
TT5igF4008_at	0.138917	0.0068	-3.97188	-2.5707	-1.17	Thermus thermophilus HB8
Tiling-Bs-dap_x_at	0.138917	0.00681	3.97101	-2.5718	0.533		NA
TT5orF0290_at	0.139259	0.00686	3.96396	-2.5808	0.362	Thermus thermophilus HB8	TTHA0290
TT5igR0467_at	0.139343	0.00696	-3.95165	-2.5965	-1.14	Thermus thermophilus HB8
TT5orR4125_at	0.139343	0.00698	3.95006	-2.5985	0.394	Thermus thermophilus HB8	TTHB125
TT5orF1437_at	0.139343	0.00699	3.94878	-2.6002	0.617	Thermus thermophilus HB8	TTHA1437
TT5orR1477_at	0.139905	0.00706	3.94054	-2.6107	0.476	Thermus thermophilus HB8	TTHA1477
TT5orF7024_at	0.140359	0.00716	-3.92867	-2.6259	-1.63	Thermus thermophilus HB8	TTHY7024
TT5orF4082_at	0.140359	0.0072	-3.92365	-2.6323	-0.441	Thermus thermophilus HB8	TTHB082
TT5igR0061_at	0.140359	0.00722	3.92116	-2.6355	0.464	Thermus thermophilus HB8
TT5orR0024_at	0.140359	0.0073	-3.91123	-2.6482	-0.613	Thermus thermophilus HB8	TTHA0024
TT5orR0976_at	0.140359	0.00735	-3.90568	-2.6553	-0.458	Thermus thermophilus HB8	TTHA0976
TT5orF1718_at	0.140359	0.00736	3.9046	-2.6567	0.776	Thermus thermophilus HB8	TTHA1718
TT5orF0995_at	0.140359	0.00743	-3.89649	-2.6671	-1.4	Thermus thermophilus HB8	TTHA0995
TT5igF0153_at	0.140359	0.00744	-3.89566	-2.6682	-2.6	Thermus thermophilus HB8
TT5orR1825_at	0.140359	0.00744	3.89547	-2.6684	0.374	Thermus thermophilus HB8	TTHA1825
TT5orR1400_at	0.140359	0.00748	3.89115	-2.674	0.452	Thermus thermophilus HB8	TTHA1400
TT5igR7046_at	0.143117	0.00767	3.87029	-2.7009	0.643	Thermus thermophilus HB8
TT5orR0842_at	0.143224	0.00775	-3.86107	-2.7127	-0.843	Thermus thermophilus HB8	TTHA0842
TT5orR4174_at	0.143224	0.00776	-3.86074	-2.7132	-1.04	Thermus thermophilus HB8	TTHB174
TT5orR4022_at	0.144797	0.00788	3.84717	-2.7307	0.917	Thermus thermophilus HB8	TTHB022
TT5igR0072_at	0.146438	0.00801	3.83336	-2.7485	0.35	Thermus thermophilus HB8
TT5orR0505_at	0.14655	0.00806	-3.82836	-2.755	-0.485	Thermus thermophilus HB8	TTHA0505
TT5orF0680_at	0.147055	0.00813	-3.82116	-2.7643	-0.506	Thermus thermophilus HB8	TTHA0680
TT5orF0364_at	0.147753	0.00821	-3.81291	-2.775	-0.483	Thermus thermophilus HB8	TTHA0364
TT5orF1447_at	0.150425	0.0084	3.79371	-2.8	0.572	Thermus thermophilus HB8	TTHA1447
TT5orF1283_at	0.150928	0.00852	-3.78281	-2.8141	-0.455	Thermus thermophilus HB8	TTHA1283
TT5orR4019_at	0.150928	0.00857	3.77794	-2.8205	1.46	Thermus thermophilus HB8	TTHB019
TT5orF1381_at	0.150928	0.00858	-3.77696	-2.8218	-0.39	Thermus thermophilus HB8	TTHA1381
TT5orR1869_at	0.150928	0.00861	-3.77409	-2.8255	-0.818	Thermus thermophilus HB8	TTHA1869
TT5igF0452_at	0.152306	0.00873	3.76241	-2.8407	0.4	Thermus thermophilus HB8
TT5orF1160_at	0.152594	0.00879	3.75671	-2.8482	0.793	Thermus thermophilus HB8	TTHA1160
TT5igF0502_at	0.153314	0.00887	-3.74872	-2.8586	-0.558	Thermus thermophilus HB8
TT5orF0460_at	0.153871	0.00897	3.7401	-2.8699	0.391	Thermus thermophilus HB8	TTHA0460
TT5igR7055_at	0.153871	0.00907	-3.73022	-2.8828	-0.62	Thermus thermophilus HB8
TT5orR1066_at	0.153871	0.00914	-3.72409	-2.8908	-0.661	Thermus thermophilus HB8	TTHA1066
TT5orR0213_at	0.153871	0.00918	-3.72059	-2.8954	-0.555	Thermus thermophilus HB8	TTHA0213
TT5orR0103_at	0.153871	0.00918	3.72042	-2.8956	0.429	Thermus thermophilus HB8	TTHA0103
TT5orR1818_at	0.153871	0.0092	3.71903	-2.8975	0.47	Thermus thermophilus HB8	TTHA1818
TT5orR1256_at	0.153871	0.00921	-3.71763	-2.8993	-0.443	Thermus thermophilus HB8	TTHA1256
TT5orR4197_at	0.154126	0.00927	-3.71234	-2.9062	-0.628	Thermus thermophilus HB8	TTHB197
TT5orR0110_at	0.155604	0.00941	3.70059	-2.9217	0.33	Thermus thermophilus HB8	TTHA0110
TT5orR0941_at	0.156013	0.00948	-3.69434	-2.9299	-0.539	Thermus thermophilus HB8	TTHA0941
TT5orR1407_at	0.156013	0.00954	3.68915	-2.9367	0.431	Thermus thermophilus HB8	TTHA1407
TT5orF1805_at	0.156013	0.00959	3.68512	-2.942	0.42	Thermus thermophilus HB8	TTHA1805
TT5orR1473_at	0.156013	0.00961	3.68303	-2.9447	0.498	Thermus thermophilus HB8	TTHA1473
TT5orR4088_at	0.15751	0.00979	-3.66794	-2.9646	-1.14	Thermus thermophilus HB8	TTHB088
TT5igR0298_at	0.15751	0.00984	-3.66387	-2.97	-0.858	Thermus thermophilus HB8
TT5orR0717_at	0.15751	0.00986	-3.66174	-2.9728	-0.582	Thermus thermophilus HB8	TTHA0717
TT5igR0750_at	0.15751	0.00991	-3.65796	-2.9778	-0.753	Thermus thermophilus HB8
TT5igF0346_at	0.15751	0.00993	3.65641	-2.9798	0.403	Thermus thermophilus HB8
TT5orF0866_at	0.157943	0.01	-3.65046	-2.9877	-0.511	Thermus thermophilus HB8	TTHA0866
TT5orF4161_at	0.158387	0.0101	-3.63992	-3.0016	-0.421	Thermus thermophilus HB8	TTHB161
TT5orR1528_at	0.158387	0.0101	3.63939	-3.0023	0.433	Thermus thermophilus HB8	TTHA1528
TT5orF1706_at	0.158387	0.0102	-3.63718	-3.0052	-1.36	Thermus thermophilus HB8	TTHA1706
TT5orR0807_at	0.158719	0.0103	-3.62975	-3.0151	-0.404	Thermus thermophilus HB8	TTHA0807
TT5orF0030_at	0.158719	0.0104	-3.6218	-3.0256	-0.411	Thermus thermophilus HB8	TTHA0030
TT5igF0017_at	0.158719	0.0105	3.61395	-3.036	1.14	Thermus thermophilus HB8	NA
TT5orF4198_at	0.158719	0.0105	-3.61351	-3.0366	-0.464	Thermus thermophilus HB8	TTHB198
TT5igR6004_at	0.158719	0.0105	-3.61288	-3.0374	-0.363	Thermus thermophilus HB8
TT5orR0567_at	0.158719	0.0105	-3.61279	-3.0375	-0.338	Thermus thermophilus HB8	TTHA0567
TT5orR1472_at	0.158719	0.0105	3.61045	-3.0406	0.355	Thermus thermophilus HB8	TTHA1472
TT5orR0468_at	0.15901	0.0106	-3.59988	-3.0547	-0.348	Thermus thermophilus HB8	TTHA0468
TT5orR4203_at	0.15901	0.0107	3.59619	-3.0596	0.468	Thermus thermophilus HB8	TTHB203
TT5orF1380_at	0.15901	0.0107	-3.59534	-3.0607	-0.364	Thermus thermophilus HB8	TTHA1380
TT5orR1740_at	0.15901	0.0108	3.58965	-3.0683	0.354	Thermus thermophilus HB8	TTHA1740
TT5orF1168_at	0.15901	0.0109	-3.57965	-3.0815	-0.52	Thermus thermophilus HB8	TTHA1168
TT5igF0529_at	0.15901	0.0109	-3.57904	-3.0824	-2.39	Thermus thermophilus HB8
TT5igF0172_at	0.15901	0.0109	3.57866	-3.0829	1.59	Thermus thermophilus HB8
TT5orF1157_at	0.15901	0.0109	-3.57841	-3.0832	-0.406	Thermus thermophilus HB8	TTHA1157
TT5igF0478_at	0.15901	0.0109	-3.57798	-3.0838	-0.865	Thermus thermophilus HB8
TT5orR4028_at	0.160103	0.0111	-3.56749	-3.0977	-0.446	Thermus thermophilus HB8	TTHB028
TT5orR1549_at	0.160103	0.0111	-3.56452	-3.1017	-0.506	Thermus thermophilus HB8	TTHA1549
TT5igF0323_at	0.160103	0.0112	-3.56178	-3.1054	-0.428	Thermus thermophilus HB8
TT5igR0394_at	0.160103	0.0112	-3.55909	-3.1089	-0.519	Thermus thermophilus HB8
TT5orR1775_at	0.161673	0.0113	3.54793	-3.1238	0.514	Thermus thermophilus HB8	TTHA1775
TT5igR0538_at	0.161972	0.0114	3.54316	-3.1302	0.384	Thermus thermophilus HB8
TT5orR4017_at	0.162527	0.0115	3.53714	-3.1382	1.05	Thermus thermophilus HB8	TTHB017
TT5orR0022_at	0.163518	0.0116	-3.52769	-3.1509	-0.371	Thermus thermophilus HB8	TTHA0022
TT5igR7042_at	0.163518	0.0117	-3.52498	-3.1545	-1.93	Thermus thermophilus HB8
Tiling-Bs-phe_x_at	0.163518	0.0118	3.5174	-3.1647	0.378		NA
TT5orR1147_at	0.163518	0.0119	-3.50682	-3.1788	-0.365	Thermus thermophilus HB8	TTHA1147
TT5orF0851_at	0.163518	0.0119	3.50669	-3.179	0.435	Thermus thermophilus HB8	TTHA0851
TT5igF0610_at	0.163518	0.012	3.50604	-3.1799	0.837	Thermus thermophilus HB8
TT5orF1887_at	0.163518	0.0121	3.49439	-3.1955	0.389	Thermus thermophilus HB8	TTHA1887
TT5orF0679_at	0.163518	0.0121	-3.49357	-3.1966	-0.588	Thermus thermophilus HB8	TTHA0679
TT5orR0164_at	0.163518	0.0122	-3.49317	-3.1971	-0.456	Thermus thermophilus HB8	TTHA0164
TT5igR0263_at	0.163518	0.0122	-3.49296	-3.1974	-0.544	Thermus thermophilus HB8
TT5orR4240_at	0.163518	0.0122	-3.49293	-3.1975	-0.388	Thermus thermophilus HB8	TTHB240
TT5igR7038_at	0.163518	0.0123	3.48626	-3.2064	3.5	Thermus thermophilus HB8
TT5orF0037_at	0.163518	0.0123	3.4832	-3.2105	0.376	Thermus thermophilus HB8	TTHA0037
TT5orR0436_at	0.163518	0.0123	3.48129	-3.2131	0.417	Thermus thermophilus HB8	TTHA0436
TT5orF1077_at	0.163518	0.0123	-3.48091	-3.2136	-0.495	Thermus thermophilus HB8	TTHA1077
TT5igF0517_at	0.163518	0.0123	3.48017	-3.2146	0.396	Thermus thermophilus HB8
TT5orR1752_at	0.163518	0.0124	-3.47888	-3.2163	-0.42	Thermus thermophilus HB8	TTHA1752
TT5orR0715_at	0.163667	0.0125	-3.47311	-3.2241	-0.742	Thermus thermophilus HB8	TTHA0715
TT5igR0047_at	0.163667	0.0125	3.47057	-3.2275	0.467	Thermus thermophilus HB8
TT5orR1564_at	0.163667	0.0125	-3.46913	-3.2294	-0.475	Thermus thermophilus HB8	TTHA1564
TT5igR0326_at	0.164461	0.0127	3.4604	-3.2412	0.441	Thermus thermophilus HB8
TT5orF0029_at	0.164461	0.0127	3.45663	-3.2463	0.346	Thermus thermophilus HB8	TTHA0029
TT5orR1743_at	0.164461	0.0127	3.45636	-3.2466	0.46	Thermus thermophilus HB8	TTHA1743
TT5igR0227_at	0.165303	0.0128	3.44935	-3.2561	0.303	Thermus thermophilus HB8
TT5orF0489_at	0.167455	0.0131	3.43613	-3.2739	0.399	Thermus thermophilus HB8	TTHA0489
TT5igR0163_at	0.167813	0.0131	-3.43151	-3.2802	-0.465	Thermus thermophilus HB8
TT5orR0267_at	0.16848	0.0132	3.42546	-3.2884	0.331	Thermus thermophilus HB8	TTHA0267
TT5orR0817_at	0.169399	0.0135	-3.41041	-3.3087	-0.382	Thermus thermophilus HB8	TTHA0817
TT5igR0563_at	0.169399	0.0135	3.40836	-3.3115	0.454	Thermus thermophilus HB8
TT5igR0313_at	0.169399	0.0135	-3.40742	-3.3127	-0.733	Thermus thermophilus HB8
TT5orF0016_at	0.169399	0.0136	3.40352	-3.318	0.509	Thermus thermophilus HB8	TTHA0016
TT5orF1510_at	0.169399	0.0136	-3.40276	-3.3191	-0.57	Thermus thermophilus HB8	TTHA1510
TT5orF0133_at	0.169399	0.0136	3.4014	-3.3209	0.578	Thermus thermophilus HB8	TTHA0133
TT5orR0504_at	0.169399	0.0136	-3.40114	-3.3212	-0.387	Thermus thermophilus HB8	TTHA0504
TT5orR4020_at	0.169894	0.0137	3.39588	-3.3284	1.1	Thermus thermophilus HB8	TTHB020
TT5orF0756_at	0.169894	0.0138	-3.39322	-3.332	-0.396	Thermus thermophilus HB8	TTHA0756
TT5orR1184_at	0.170148	0.0139	-3.38869	-3.3381	-1.06	Thermus thermophilus HB8	TTHA1184
TT5igR0704_at	0.170148	0.0139	3.38648	-3.3411	0.726	Thermus thermophilus HB8
TT5igR0320_at	0.171661	0.0141	-3.37672	-3.3544	-0.589	Thermus thermophilus HB8
TT5igR0751_at	0.171903	0.0141	-3.37285	-3.3596	-0.898	Thermus thermophilus HB8
TT5orF4228_at	0.172617	0.0142	-3.36684	-3.3678	-0.604	Thermus thermophilus HB8	TTHB228
TT5igR0664_at	0.174359	0.0144	3.3562	-3.3823	0.407	Thermus thermophilus HB8
TT5orF0554_at	0.174724	0.0145	3.35183	-3.3882	0.509	Thermus thermophilus HB8	TTHA0554
TT5orR0911_at	0.174899	0.0148	-3.33742	-3.4078	-0.883	Thermus thermophilus HB8	TTHA0911
TT5igR7003_at	0.174899	0.015	-3.32875	-3.4197	-1.62	Thermus thermophilus HB8
TT5orF4179_at	0.174899	0.015	-3.32728	-3.4217	-0.684	Thermus thermophilus HB8	TTHB179
TT5orR1372_at	0.174899	0.015	-3.32479	-3.425	-0.323	Thermus thermophilus HB8	TTHA1372
TT5igF0372_at	0.174899	0.015	3.32473	-3.4251	0.42	Thermus thermophilus HB8
TT5orF0796_at	0.174899	0.0151	-3.32245	-3.4283	-0.394	Thermus thermophilus HB8	TTHA0796
TT5orR1870_at	0.174899	0.0151	-3.32228	-3.4285	-0.582	Thermus thermophilus HB8	TTHA1870
TT5orR1765_at	0.174899	0.0151	3.32166	-3.4293	0.37	Thermus thermophilus HB8	TTHA1765
TT5igF0455_at	0.174899	0.0151	-3.32047	-3.431	-1.11	Thermus thermophilus HB8
TT5orR0078_at	0.174899	0.0151	3.31945	-3.4323	0.415	Thermus thermophilus HB8	TTHA0078
TT5orR0743_at	0.174899	0.0151	-3.31895	-3.433	-0.956	Thermus thermophilus HB8	TTHA0743
TT5orR0480_at	0.174899	0.0152	-3.31814	-3.4341	-1.36	Thermus thermophilus HB8	TTHA0480
TT5orR0423_at	0.174899	0.0152	3.3166	-3.4362	0.363	Thermus thermophilus HB8	TTHA0423
TT5igR7039_at	0.17552	0.0153	3.31124	-3.4436	0.423	Thermus thermophilus HB8
TT5orR1478_at	0.179579	0.0157	3.28971	-3.473	0.416	Thermus thermophilus HB8	TTHA1478
TT5igR7005_at	0.179579	0.0157	-3.28823	-3.475	-1.39	Thermus thermophilus HB8
TT5orF7012_at	0.180574	0.0159	-3.27917	-3.4874	-0.981	Thermus thermophilus HB8	TTHY7012
TT5orR1059_at	0.180574	0.0159	-3.27882	-3.4879	-0.62	Thermus thermophilus HB8	TTHA1059
TT5orF0131_at	0.18079	0.0161	-3.27295	-3.496	-0.301	Thermus thermophilus HB8	TTHA0131
TT5orF1359_at	0.18079	0.0161	-3.27284	-3.4961	-0.649	Thermus thermophilus HB8	TTHA1359
TT5orF0285_at	0.181038	0.0161	-3.26926	-3.501	-0.452	Thermus thermophilus HB8	TTHA0285
TT5igF0407_at	0.181635	0.0162	-3.26419	-3.508	-0.352	Thermus thermophilus HB8
TT5orF4163_at	0.182731	0.0164	-3.25702	-3.5178	-0.588	Thermus thermophilus HB8	TTHB163
TT5orF7033_at	0.182798	0.0164	-3.25417	-3.5217	-1.92	Thermus thermophilus HB8	TTHY7033
TT5orR0268_at	0.182798	0.0165	3.25093	-3.5262	0.403	Thermus thermophilus HB8	TTHA0268
TT5orF0890_at	0.182798	0.0166	3.24931	-3.5284	0.358	Thermus thermophilus HB8	TTHA0890
TT5igF0022_at	0.182803	0.0167	3.24452	-3.535	0.678	Thermus thermophilus HB8	NA
TT5orR1815_at	0.182803	0.0167	3.24438	-3.5352	0.357	Thermus thermophilus HB8	TTHA1815
TT5orR1950_at	0.182857	0.0167	3.24171	-3.5388	0.396	Thermus thermophilus HB8	TTHA1950
TT5orF4162_at	0.184057	0.0169	-3.23204	-3.5521	-0.53	Thermus thermophilus HB8	TTHB162
TT5orR1857_at	0.184057	0.0169	3.23178	-3.5525	0.408	Thermus thermophilus HB8	TTHA1857
TT5orF1249_at	0.184396	0.017	-3.22794	-3.5578	-0.473	Thermus thermophilus HB8	TTHA1249
TT5orF1167_at	0.184556	0.0171	-3.22457	-3.5624	-0.308	Thermus thermophilus HB8	TTHA1167
TT5orF1850_at	0.184556	0.0171	-3.22246	-3.5653	-0.402	Thermus thermophilus HB8	TTHA1850
TT5orF1511_at	0.184608	0.0173	-3.21704	-3.5728	-0.556	Thermus thermophilus HB8	TTHA1511
TT5orR1487_at	0.184608	0.0174	3.21131	-3.5807	0.379	Thermus thermophilus HB8	TTHA1487
TT5igF0316_at	0.184608	0.0174	-3.21009	-3.5823	-0.364	Thermus thermophilus HB8
TT5igR0122_at	0.184608	0.0174	3.20924	-3.5835	0.316	Thermus thermophilus HB8
TT5orR4195_at	0.184608	0.0174	-3.20852	-3.5845	-0.304	Thermus thermophilus HB8	TTHB195
TT5igR0749_at	0.184608	0.0175	-3.20677	-3.5869	-0.705	Thermus thermophilus HB8
TT5igR0373_at	0.184608	0.0175	-3.20569	-3.5884	-0.725	Thermus thermophilus HB8
TT5orR1176_at	0.184728	0.0176	-3.20082	-3.5951	-0.391	Thermus thermophilus HB8	TTHA1176
TT5orR0518_at	0.184728	0.0176	-3.20015	-3.5961	-0.594	Thermus thermophilus HB8	TTHA0518
TT5orR1195_at	0.184728	0.0177	-3.19665	-3.6009	-0.339	Thermus thermophilus HB8	TTHA1195
TT5orF1723_at	0.184728	0.0177	3.19589	-3.6019	0.502	Thermus thermophilus HB8	TTHA1723
TT5igF0353_at	0.185893	0.0179	3.1874	-3.6136	0.569	Thermus thermophilus HB8
TT5orR0666_at	0.185893	0.018	3.18312	-3.6196	1.33	Thermus thermophilus HB8	TTHA0666
TT5orF0891_at	0.185893	0.0181	3.18105	-3.6224	0.361	Thermus thermophilus HB8	TTHA0891
TT5igR4035_at	0.185893	0.0181	3.18053	-3.6231	0.61	Thermus thermophilus HB8
TT5igR0287_at	0.185893	0.0181	-3.17959	-3.6244	-0.679	Thermus thermophilus HB8
TT5orF1318_at	0.185996	0.0182	3.17501	-3.6308	0.374	Thermus thermophilus HB8	TTHA1318
TT5orR1654_at	0.185996	0.0183	-3.17227	-3.6346	-0.517	Thermus thermophilus HB8	TTHA1654
TT5orF1498_at	0.185996	0.0183	3.17133	-3.6359	0.864	Thermus thermophilus HB8	TTHA1498
TT5igR0602_at	0.185996	0.0183	-3.17014	-3.6375	-0.473	Thermus thermophilus HB8
TT5orF1639_at	0.187932	0.0186	3.15818	-3.654	0.343	Thermus thermophilus HB8	TTHA1639
TT5igF0656_at	0.187932	0.0186	3.1577	-3.6547	0.75	Thermus thermophilus HB8
TT5igF4065_at	0.188686	0.0188	3.15134	-3.6635	0.516	Thermus thermophilus HB8
TT5orR1122_at	0.188686	0.0188	3.14977	-3.6657	0.377	Thermus thermophilus HB8	TTHA1122
TT5orF4040_at	0.188686	0.0189	3.14752	-3.6688	0.614	Thermus thermophilus HB8	TTHB040
TT5igR0527_at	0.188686	0.0189	3.14578	-3.6712	0.512	Thermus thermophilus HB8
TT5orF1382_at	0.189729	0.0191	-3.13935	-3.6801	-0.451	Thermus thermophilus HB8	TTHA1382
TT5orF1806_at	0.189879	0.0192	3.13656	-3.684	0.435	Thermus thermophilus HB8	TTHA1806
TT5orR1035_at	0.191275	0.0194	3.12548	-3.6994	0.547	Thermus thermophilus HB8	TTHA1035
TT5orF7006_at	0.191275	0.0194	3.12521	-3.6997	0.947	Thermus thermophilus HB8	TTHY7006
TT5igF0603_at	0.191275	0.0195	3.12442	-3.7008	2.03	Thermus thermophilus HB8
TT5igR0296_at	0.191765	0.0196	-3.12004	-3.7069	-0.32	Thermus thermophilus HB8
TT5igR0182_at	0.191765	0.0197	-3.11484	-3.7141	-0.475	Thermus thermophilus HB8
TT5orR1405_at	0.191765	0.0197	3.11398	-3.7153	0.304	Thermus thermophilus HB8	TTHA1405
TT5igR0293_at	0.191765	0.0197	-3.11387	-3.7155	-0.49	Thermus thermophilus HB8
TT5igR0043_at	0.193914	0.0201	3.09862	-3.7367	0.4	Thermus thermophilus HB8
TT5igF0641_at	0.193914	0.0201	3.09842	-3.737	1.51	Thermus thermophilus HB8
TT5orF7085_at	0.193914	0.0202	-3.09747	-3.7383	-1.58	Thermus thermophilus HB8	TTHY7085
TT5orR1474_at	0.193914	0.0202	3.09638	-3.7398	0.443	Thermus thermophilus HB8	TTHA1474
TT5orF0076_at	0.193914	0.0202	3.09411	-3.7429	0.413	Thermus thermophilus HB8	TTHA0076
TT5orR0166_at	0.193914	0.0203	-3.09266	-3.745	-0.345	Thermus thermophilus HB8	TTHA0166
TT5igF0341_at	0.194276	0.0204	3.08816	-3.7512	0.313	Thermus thermophilus HB8
TT5igF0633_at	0.194276	0.0205	3.08628	-3.7538	0.844	Thermus thermophilus HB8
TT5igF0549_at	0.194276	0.0205	-3.08498	-3.7556	-0.642	Thermus thermophilus HB8
TT5orF1393_at	0.194552	0.0206	3.08088	-3.7613	0.328	Thermus thermophilus HB8	TTHA1393
TT5orR1236_at	0.194552	0.0206	-3.07976	-3.7629	-0.314	Thermus thermophilus HB8	TTHA1236
TT5orF0676_at	0.19503	0.0207	-3.0757	-3.7686	-0.464	Thermus thermophilus HB8	TTHA0676
TT5orR1435_at	0.19503	0.0208	3.07377	-3.7712	0.44	Thermus thermophilus HB8	TTHA1435
TT5orR1244_at	0.196067	0.021	3.06769	-3.7797	0.437	Thermus thermophilus HB8	TTHA1244
TT5orR1016_at	0.196516	0.0211	-3.0639	-3.785	-0.333	Thermus thermophilus HB8	TTHA1016
TT5igR0138_at	0.196606	0.0212	3.05909	-3.7917	0.404	Thermus thermophilus HB8
TT5igF4003_at	0.196606	0.0212	3.0589	-3.792	0.402	Thermus thermophilus HB8
TT5orR0790_at	0.196606	0.0212	-3.05747	-3.794	-0.422	Thermus thermophilus HB8	TTHA0790
TT5orF0451_at	0.196896	0.0213	-3.05365	-3.7993	-0.718	Thermus thermophilus HB8	TTHA0451
TT5orR0375_at	0.196896	0.0215	3.04913	-3.8056	0.408	Thermus thermophilus HB8	TTHA0375
TT5orF1136_at	0.196896	0.0216	3.0463	-3.8096	0.579	Thermus thermophilus HB8	TTHA1136
TT5orR1766_at	0.196896	0.0216	-3.04518	-3.8111	-0.386	Thermus thermophilus HB8	TTHA1766
TT5orF1945_at	0.196896	0.0216	3.04442	-3.8122	0.643	Thermus thermophilus HB8	TTHA1945
TT5igR7031_at	0.196896	0.0216	-3.04433	-3.8123	-1.77	Thermus thermophilus HB8
TT5igR7050_at	0.197397	0.0217	-3.04041	-3.8178	-1.34	Thermus thermophilus HB8
TT5orR0337_at	0.197672	0.0218	3.03704	-3.8225	0.477	Thermus thermophilus HB8	TTHA0337
TT5orR0979_at	0.197672	0.0219	-3.03541	-3.8248	-0.735	Thermus thermophilus HB8	TTHA0979
TT5igR0145_at	0.19902	0.0221	-3.02726	-3.8362	-0.871	Thermus thermophilus HB8
TT5orR1406_at	0.19902	0.0221	3.02632	-3.8375	0.362	Thermus thermophilus HB8	TTHA1406
TT5igF0590_at	0.199201	0.0222	-3.02368	-3.8412	-1.19	Thermus thermophilus HB8
TT5orR1493_at	0.199955	0.0223	3.01887	-3.8479	0.342	Thermus thermophilus HB8	TTHA1493
TT5orF0848_at	0.200434	0.0225	3.01277	-3.8564	0.278	Thermus thermophilus HB8	TTHA0848
TT5igF0469_at	0.200434	0.0226	-3.00868	-3.8621	-0.309	Thermus thermophilus HB8
TT5igR0725_at	0.200434	0.0227	3.00855	-3.8623	0.403	Thermus thermophilus HB8
TT5igR0384_at	0.200434	0.0228	3.00299	-3.8701	1.79	Thermus thermophilus HB8
TT5igR0587_at	0.200434	0.0228	3.00268	-3.8705	0.361	Thermus thermophilus HB8
TT5orR0565_at	0.200434	0.0228	-3.00243	-3.8709	-0.491	Thermus thermophilus HB8	TTHA0565
TT5orF1460_at	0.200434	0.0228	-3.00202	-3.8715	-0.528	Thermus thermophilus HB8	TTHA1460
TT5orR1171_at	0.200434	0.0229	-3.00167	-3.8719	-0.595	Thermus thermophilus HB8	TTHA1171
TT5orR0819_at	0.200458	0.0229	-2.99968	-3.8747	-1.09	Thermus thermophilus HB8	TTHA0819
TT5igR4028_at	0.200791	0.023	2.99563	-3.8804	0.424	Thermus thermophilus HB8
TT5igR4054_at	0.200791	0.0231	-2.99464	-3.8818	-0.445	Thermus thermophilus HB8
TT5igR0761_at	0.201143	0.0232	-2.99143	-3.8863	-0.503	Thermus thermophilus HB8
TT5igR0350_at	0.201608	0.0233	2.98762	-3.8916	0.527	Thermus thermophilus HB8
TT5orR1908_at	0.201608	0.0233	2.98582	-3.8942	0.266	Thermus thermophilus HB8	TTHA1908
TT5igF0533_at	0.201608	0.0234	2.98291	-3.8982	0.264	Thermus thermophilus HB8
TT5orF1710_at	0.201608	0.0235	-2.98221	-3.8992	-0.785	Thermus thermophilus HB8	TTHA1710
TT5orR1401_at	0.201963	0.0236	2.97604	-3.9079	0.387	Thermus thermophilus HB8	TTHA1401
TT5igF0481_at	0.201963	0.0237	2.9759	-3.9081	2.68	Thermus thermophilus HB8
TT5orF1110_at	0.201963	0.0237	-2.97531	-3.9089	-0.423	Thermus thermophilus HB8	TTHA1110
TT5orR1507_at	0.202081	0.0239	2.96819	-3.9189	0.328	Thermus thermophilus HB8	TTHA1507
TT5igR0354_at	0.202081	0.0239	-2.96735	-3.92	-0.358	Thermus thermophilus HB8
TT5orF4165_at	0.202081	0.024	-2.96621	-3.9217	-0.613	Thermus thermophilus HB8	TTHB165
TT5orF7003_at	0.202081	0.024	2.9655	-3.9227	1.55	Thermus thermophilus HB8	TTHY7003
TT5igR0319_at	0.202081	0.024	-2.96328	-3.9258	-0.848	Thermus thermophilus HB8
TT5igF0356_at	0.202081	0.0241	-2.96304	-3.9261	-0.614	Thermus thermophilus HB8
TT5orR0667_at	0.202081	0.0241	2.96207	-3.9275	0.946	Thermus thermophilus HB8	TTHA0667
TT5orR4233_at	0.203346	0.0243	2.95556	-3.9366	0.344	Thermus thermophilus HB8	TTHB233
TT5orF4231_at	0.204911	0.0247	-2.94323	-3.9539	-0.517	Thermus thermophilus HB8	TTHB231
TT5orF6014_at	0.204911	0.0247	2.94204	-3.9556	0.48	Thermus thermophilus HB8	TTHC014
TT5rrF0001_at	0.204911	0.025	-2.93505	-3.9654	-0.42	Thermus thermophilus HB8
TT5igR0212_at	0.204911	0.025	2.93491	-3.9656	0.297	Thermus thermophilus HB8
TT5orR0399_at	0.204911	0.025	-2.93365	-3.9674	-0.346	Thermus thermophilus HB8	TTHA0399
TT5igF0095_at	0.204911	0.025	2.93303	-3.9683	0.586	Thermus thermophilus HB8
TT5orR0227_at	0.204911	0.025	2.93297	-3.9684	0.397	Thermus thermophilus HB8	TTHA0227
TT5orR1038_at	0.204911	0.0252	-2.92811	-3.9752	-0.396	Thermus thermophilus HB8	TTHA1038
TT5igR0588_at	0.204911	0.0252	-2.92789	-3.9755	-0.423	Thermus thermophilus HB8
TT5igR0115_at	0.204911	0.0253	2.92656	-3.9774	0.266	Thermus thermophilus HB8
TT5orF0306_at	0.204911	0.0253	2.92594	-3.9782	0.403	Thermus thermophilus HB8	TTHA0306
TT5orR0944_at	0.204911	0.0253	-2.92552	-3.9788	-0.52	Thermus thermophilus HB8	TTHA0944
TT5orF4160_at	0.204911	0.0253	-2.92531	-3.9791	-0.394	Thermus thermophilus HB8	TTHB160
TT5orR0295_at	0.204911	0.0254	-2.92294	-3.9825	-0.307	Thermus thermophilus HB8	TTHA0295
TT5orF7052_at	0.204911	0.0254	2.92231	-3.9834	1.41	Thermus thermophilus HB8	TTHY7052
TT5orR1065_at	0.204911	0.0254	-2.92147	-3.9845	-0.569	Thermus thermophilus HB8	TTHA1065
TT5orF0678_at	0.205018	0.0255	-2.91935	-3.9875	-0.381	Thermus thermophilus HB8	TTHA0678
TT5orF1803_at	0.208399	0.026	2.90505	-4.0076	0.289	Thermus thermophilus HB8	TTHA1803
TT5orF0359_at	0.208399	0.026	-2.90363	-4.0097	-1.05	Thermus thermophilus HB8	TTHA0359
TT5orR1015_at	0.209414	0.0263	-2.89627	-4.02	-0.296	Thermus thermophilus HB8	TTHA1015
TT5igR0424_at	0.209414	0.0263	-2.89595	-4.0205	-0.898	Thermus thermophilus HB8
TT5orF1082_at	0.209414	0.0264	-2.89325	-4.0243	-0.467	Thermus thermophilus HB8	TTHA1082
TT5orF1218_at	0.209414	0.0264	2.89267	-4.0251	0.286	Thermus thermophilus HB8	TTHA1218
TT5orR0309_at	0.209414	0.0265	2.89145	-4.0268	0.389	Thermus thermophilus HB8	TTHA0309
TT5orF7021_at	0.209945	0.0266	2.88759	-4.0323	1	Thermus thermophilus HB8	TTHY7021
TT5orR1868_at	0.209945	0.0266	-2.88617	-4.0343	-0.315	Thermus thermophilus HB8	TTHA1868
TT5orR0196_at	0.210273	0.0268	-2.88288	-4.0389	-0.411	Thermus thermophilus HB8	TTHA0196
TT5igR0524_at	0.210273	0.0268	-2.88163	-4.0407	-0.67	Thermus thermophilus HB8
TT5igR0788_at	0.210966	0.027	-2.87611	-4.0485	-0.596	Thermus thermophilus HB8
TT5orF1079_at	0.210966	0.027	-2.87582	-4.0489	-0.467	Thermus thermophilus HB8	TTHA1079
TT5orR4234_at	0.211627	0.0272	-2.86966	-4.0576	-0.271	Thermus thermophilus HB8	TTHB234
TT5orF0452_at	0.211627	0.0273	-2.86935	-4.058	-0.742	Thermus thermophilus HB8	TTHA0452
TT5orR0130_at	0.211627	0.0273	2.86848	-4.0592	0.335	Thermus thermophilus HB8	TTHA0130
TT5orR0427_at	0.211703	0.0274	2.86656	-4.0619	0.271	Thermus thermophilus HB8	TTHA0427
TT5orR0726_at	0.211896	0.0274	2.86422	-4.0652	0.292	Thermus thermophilus HB8	TTHA0726
TT5orR1747_at	0.21204	0.0276	2.86023	-4.0709	0.34	Thermus thermophilus HB8	TTHA1747
TT5orR1751_at	0.21204	0.0277	-2.85787	-4.0742	-0.344	Thermus thermophilus HB8	TTHA1751
TT5igF0330_at	0.21204	0.0278	-2.85549	-4.0776	-0.295	Thermus thermophilus HB8
TT5orF0767_at	0.21204	0.0278	-2.85369	-4.0801	-0.562	Thermus thermophilus HB8	TTHA0767
TT5orF1107_at	0.21204	0.0279	-2.85264	-4.0816	-0.576	Thermus thermophilus HB8	TTHA1107
TT5orR0629_at	0.21204	0.0279	-2.85169	-4.0829	-0.545	Thermus thermophilus HB8	TTHA0629
TT5orR0882_at	0.21204	0.0279	2.85125	-4.0836	0.298	Thermus thermophilus HB8	TTHA0882
TT5orF7076_at	0.21204	0.0279	2.85062	-4.0844	1.58	Thermus thermophilus HB8	TTHY7076
TT5igF0029_at	0.213325	0.0282	-2.8445	-4.0931	-0.646	Thermus thermophilus HB8	NA
TT5orF7011_at	0.214104	0.0283	2.84017	-4.0992	0.863	Thermus thermophilus HB8	TTHY7011
TT5igF0101_at	0.214917	0.0285	-2.83573	-4.1055	-0.531	Thermus thermophilus HB8
TT5orR0681_at	0.21575	0.0287	-2.83053	-4.1128	-0.504	Thermus thermophilus HB8	TTHA0681
TT5orR0401_at	0.21575	0.0287	-2.82965	-4.1141	-0.364	Thermus thermophilus HB8	TTHA0401
TT5orF7019_at	0.216604	0.0289	-2.82511	-4.1205	-2.12	Thermus thermophilus HB8	TTHY7019
AFFX-ThrX-M_at	0.218963	0.0293	-2.81546	-4.1342	-0.292	B. subtilis	NA
TT5igF0433_at	0.218963	0.0294	-2.81387	-4.1364	-0.478	Thermus thermophilus HB8
TT5igR0685_at	0.218979	0.0294	-2.81223	-4.1387	-0.642	Thermus thermophilus HB8
TT5orR0988_at	0.220043	0.0297	-2.80462	-4.1495	-0.404	Thermus thermophilus HB8	TTHA0988
TT5orF1383_at	0.220043	0.0298	-2.80329	-4.1514	-0.439	Thermus thermophilus HB8	TTHA1383
TT5igF0280_at	0.220043	0.0298	-2.80252	-4.1525	-0.974	Thermus thermophilus HB8
TT5orF1246_at	0.220043	0.0298	2.80232	-4.1528	0.344	Thermus thermophilus HB8	TTHA1246
TT5igR0089_at	0.220213	0.0299	2.79956	-4.1567	0.363	Thermus thermophilus HB8
TT5orR1270_at	0.220213	0.03	-2.79689	-4.1605	-0.502	Thermus thermophilus HB8	TTHA1270
TT5orF1207_at	0.220213	0.0301	-2.79477	-4.1635	-0.353	Thermus thermophilus HB8	TTHA1207
TT5orR0580_at	0.220213	0.0302	2.79284	-4.1662	0.394	Thermus thermophilus HB8	TTHA0580
TT5igR4083_at	0.220213	0.0303	-2.79151	-4.1681	-0.92	Thermus thermophilus HB8
TT5orR0787_at	0.220213	0.0303	-2.79071	-4.1692	-0.522	Thermus thermophilus HB8	TTHA0787
TT5igF4022_at	0.220213	0.0303	2.79004	-4.1702	0.343	Thermus thermophilus HB8
TT5orF1008_at	0.220213	0.0304	-2.78931	-4.1712	-0.466	Thermus thermophilus HB8	TTHA1008
TT5igR0004_at	0.220626	0.0305	2.78638	-4.1754	0.255	Thermus thermophilus HB8
TT5orR1934_at	0.222022	0.0308	-2.7776	-4.1878	-0.362	Thermus thermophilus HB8	TTHA1934
TT5orR0605_at	0.222022	0.0309	2.775	-4.1915	0.299	Thermus thermophilus HB8	TTHA0605
TT5orR1305_at	0.222022	0.031	2.77403	-4.1929	0.321	Thermus thermophilus HB8	TTHA1305
TT5orR0443_at	0.222022	0.031	2.77387	-4.1931	0.335	Thermus thermophilus HB8	TTHA0443
TT5orR1179_at	0.222022	0.031	-2.77301	-4.1943	-0.288	Thermus thermophilus HB8	TTHA1179
TT5orR0998_at	0.222022	0.031	-2.77254	-4.195	-0.496	Thermus thermophilus HB8	TTHA0998
TT5orF4167_at	0.222105	0.0312	2.76967	-4.1991	0.5	Thermus thermophilus HB8	TTHB167
TT5orR4202_at	0.222105	0.0312	2.76924	-4.1997	0.606	Thermus thermophilus HB8	TTHB202
TT5orF1954_at	0.223731	0.0315	2.76233	-4.2095	0.426	Thermus thermophilus HB8	TTHA1954
TT5igR0566_at	0.224493	0.0317	-2.75789	-4.2158	-0.303	Thermus thermophilus HB8
TT5orF1325_at	0.224493	0.0317	-2.75681	-4.2173	-1.11	Thermus thermophilus HB8	TTHA1325
TT5orR1037_at	0.22578	0.032	-2.75109	-4.2254	-0.357	Thermus thermophilus HB8	TTHA1037
TT5orR0813_at	0.226309	0.0322	-2.74626	-4.2323	-0.306	Thermus thermophilus HB8	TTHA0813
TT5orR1859_at	0.226309	0.0322	2.74533	-4.2336	0.369	Thermus thermophilus HB8	TTHA1859
TT5igR0525_at	0.226309	0.0322	-2.74489	-4.2342	-0.6	Thermus thermophilus HB8
TT5orF1563_at	0.228185	0.0326	2.73731	-4.245	0.239	Thermus thermophilus HB8	TTHA1563
TT5igR0167_at	0.228185	0.0326	2.73583	-4.2471	0.331	Thermus thermophilus HB8
TT5orR4114_at	0.22839	0.0327	-2.73369	-4.2501	-0.333	Thermus thermophilus HB8	TTHB114
TT5orR0709_at	0.230477	0.0331	-2.72551	-4.2618	-0.297	Thermus thermophilus HB8	TTHA0709
TT5igR7068_at	0.230611	0.0332	-2.72208	-4.2666	-0.46	Thermus thermophilus HB8
TT5orR0236_at	0.230611	0.0333	2.71981	-4.2698	0.347	Thermus thermophilus HB8	TTHA0236
TT5orR0764_at	0.230611	0.0333	-2.7197	-4.27	-0.315	Thermus thermophilus HB8	TTHA0764
TT5orF1373_at	0.230611	0.0334	2.71889	-4.2712	0.259	Thermus thermophilus HB8	TTHA1373
TT5igR0423_at	0.230611	0.0334	-2.71776	-4.2728	-0.716	Thermus thermophilus HB8
TT5igR0173_at	0.230879	0.0336	-2.71419	-4.2778	-0.525	Thermus thermophilus HB8
TT5orR1151_at	0.230879	0.0336	-2.714	-4.2781	-0.617	Thermus thermophilus HB8	TTHA1151
TT5orF0662_at	0.232942	0.034	2.70498	-4.2909	0.346	Thermus thermophilus HB8	TTHA0662
TT5orF0025_at	0.232942	0.034	-2.70455	-4.2915	-0.759	Thermus thermophilus HB8	TTHA0025
TT5orR0669_at	0.234542	0.0344	2.69777	-4.3012	1.15	Thermus thermophilus HB8	TTHA0669
TT5orR0241_at	0.234542	0.0344	2.69664	-4.3028	0.502	Thermus thermophilus HB8	TTHA0241
TT5igF4009_at	0.235031	0.0346	2.69295	-4.308	1.73	Thermus thermophilus HB8
TT5orF0469_at	0.235031	0.0347	-2.69136	-4.3103	-0.467	Thermus thermophilus HB8	TTHA0469
TT5orF1958_at	0.235031	0.0347	2.69068	-4.3113	0.332	Thermus thermophilus HB8	TTHA1958
TT5igR0299_at	0.235031	0.0347	2.68939	-4.3131	0.296	Thermus thermophilus HB8
TT5orR4172_at	0.235676	0.035	-2.68494	-4.3194	-0.378	Thermus thermophilus HB8	TTHB172
TT5igR7019_at	0.235676	0.0351	-2.68222	-4.3233	-1.79	Thermus thermophilus HB8
TT5orF1501_at	0.235676	0.0351	2.68179	-4.3239	0.764	Thermus thermophilus HB8	TTHA1501
TT5igF0150_at	0.235676	0.0351	2.6817	-4.3241	0.352	Thermus thermophilus HB8
TT5igR0468_at	0.23757	0.0355	-2.67361	-4.3356	-0.314	Thermus thermophilus HB8
TT5igF4082_at	0.23757	0.0356	-2.67091	-4.3394	-0.63	Thermus thermophilus HB8
TT5orR1512_at	0.23757	0.0357	-2.66985	-4.3409	-0.705	Thermus thermophilus HB8	TTHA1512
TT5igR0435_at	0.23757	0.0357	-2.66883	-4.3424	-0.321	Thermus thermophilus HB8
TT5orR0671_at	0.23757	0.0357	2.6688	-4.3424	0.877	Thermus thermophilus HB8	TTHA0671
TT5igR0544_at	0.237592	0.0361	2.66218	-4.3518	0.313	Thermus thermophilus HB8
TT5igR0634_at	0.237592	0.0362	2.6596	-4.3555	0.257	Thermus thermophilus HB8
TT5orR0560_at	0.237592	0.0362	-2.65957	-4.3556	-0.64	Thermus thermophilus HB8	TTHA0560
TT5igR0059_at	0.237592	0.0363	-2.65738	-4.3587	-0.246	Thermus thermophilus HB8
TT5orF0060_at	0.237592	0.0363	2.65723	-4.3589	0.385	Thermus thermophilus HB8	TTHA0060
TT5orF4199_at	0.237592	0.0363	-2.65639	-4.3601	-0.567	Thermus thermophilus HB8	TTHB199
TT5orF0768_at	0.237592	0.0364	-2.65555	-4.3613	-0.397	Thermus thermophilus HB8	TTHA0768
TT5igF0654_at	0.237592	0.0365	-2.65415	-4.3633	-0.334	Thermus thermophilus HB8
TT5orF1713_at	0.237592	0.0365	2.65401	-4.3635	0.283	Thermus thermophilus HB8	TTHA1713
TT5orF0692_at	0.237592	0.0366	-2.65162	-4.3669	-0.436	Thermus thermophilus HB8	TTHA0692
TT5igR0176_at	0.237592	0.0367	-2.64972	-4.3696	-1.04	Thermus thermophilus HB8
TT5orR4133_at	0.237592	0.0367	2.64942	-4.37	0.454	Thermus thermophilus HB8	TTHB133
TT5orF0380_at	0.237592	0.0368	2.64712	-4.3733	0.233	Thermus thermophilus HB8	TTHA0380
TT5orR1480_at	0.237592	0.0368	2.64634	-4.3744	0.327	Thermus thermophilus HB8	TTHA1480
TT5orR0041_at	0.237592	0.0369	-2.64595	-4.375	-0.386	Thermus thermophilus HB8	TTHA0041
TT5orR1798_at	0.237592	0.0369	2.6445	-4.377	0.427	Thermus thermophilus HB8	TTHA1798
TT5igR0259_at	0.237592	0.037	2.64417	-4.3775	0.739	Thermus thermophilus HB8
TT5orF1469_at	0.237592	0.037	2.64402	-4.3777	0.605	Thermus thermophilus HB8	TTHA1469
TT5igR0359_at	0.237669	0.0371	-2.64083	-4.3823	-0.745	Thermus thermophilus HB8
AFFX-ThrX-3_at	0.237669	0.0372	-2.64024	-4.3831	-0.271	B. subtilis	NA
TT5orF0296_at	0.237669	0.0372	-2.63975	-4.3838	-0.364	Thermus thermophilus HB8	TTHA0296
TT5igR7048_at	0.240164	0.0376	2.63077	-4.3966	1.73	Thermus thermophilus HB8
TT5orF1108_at	0.240365	0.0377	-2.62882	-4.3994	-0.401	Thermus thermophilus HB8	TTHA1108
TT5orR0820_at	0.24207	0.0381	-2.62232	-4.4086	-0.898	Thermus thermophilus HB8	TTHA0820
TT5orF4168_at	0.242267	0.0382	2.6204	-4.4114	0.339	Thermus thermophilus HB8	TTHB168
TT5igR0721_at	0.243378	0.0385	2.61459	-4.4197	0.308	Thermus thermophilus HB8
TT5orF1955_at	0.243378	0.0386	2.61322	-4.4216	0.429	Thermus thermophilus HB8	TTHA1955
TT5igF0193_at	0.243378	0.0386	2.61308	-4.4218	0.339	Thermus thermophilus HB8
TT5orF7005_at	0.245294	0.0389	-2.60603	-4.4319	-1.85	Thermus thermophilus HB8	TTHY7005
TT5orF7022_at	0.245894	0.0392	-2.60062	-4.4396	-1.27	Thermus thermophilus HB8	TTHY7022
TT5orR4204_at	0.245894	0.0394	2.59795	-4.4434	0.386	Thermus thermophilus HB8	TTHB204
TT5orF7031_at	0.245894	0.0395	2.59631	-4.4457	2.2	Thermus thermophilus HB8	TTHY7031
TT5orF1727_at	0.245894	0.0395	2.59592	-4.4463	0.611	Thermus thermophilus HB8	TTHA1727
TT5igR0185_at	0.245894	0.0396	-2.59384	-4.4493	-0.266	Thermus thermophilus HB8
TT5orF1722_at	0.245894	0.0396	2.59345	-4.4498	0.46	Thermus thermophilus HB8	TTHA1722
TT5orF1024_at	0.245894	0.0396	2.59328	-4.4501	0.793	Thermus thermophilus HB8	TTHA1024
TT5orR0419_at	0.245894	0.0397	2.59244	-4.4512	0.275	Thermus thermophilus HB8	TTHA0419
TT5orF1502_at	0.245894	0.0397	2.59162	-4.4524	0.405	Thermus thermophilus HB8	TTHA1502
TT5orR1523_at	0.245894	0.0397	2.5912	-4.453	0.321	Thermus thermophilus HB8	TTHA1523
TT5orR0841_at	0.24602	0.0398	-2.58953	-4.4554	-0.626	Thermus thermophilus HB8	TTHA0841
TT5orF1627_at	0.2461	0.0399	-2.58801	-4.4576	-0.281	Thermus thermophilus HB8	TTHA1627
TT5orR0052_at	0.246935	0.0401	2.58425	-4.4629	0.27	Thermus thermophilus HB8	TTHA0052
TT5orF0714_at	0.247268	0.0402	-2.58198	-4.4662	-1.69	Thermus thermophilus HB8	TTHA0714
TT5orF1738_at	0.248241	0.0405	2.57784	-4.4721	0.282	Thermus thermophilus HB8	TTHA1738
TT5orR0600_at	0.248383	0.0406	2.57615	-4.4745	0.246	Thermus thermophilus HB8	TTHA0600
TT5orF0183_at	0.248989	0.0407	2.5731	-4.4789	0.373	Thermus thermophilus HB8	TTHA0183
TT5orF1947_at	0.25092	0.0411	2.5662	-4.4887	0.373	Thermus thermophilus HB8	TTHA1947
TT5igR0719_at	0.251356	0.0413	2.56366	-4.4923	0.36	Thermus thermophilus HB8
TT5orF1795_at	0.251967	0.0414	2.56063	-4.4966	0.36	Thermus thermophilus HB8	TTHA1795
TT5orR0437_at	0.253576	0.0418	2.55473	-4.5051	0.309	Thermus thermophilus HB8	TTHA0437
TT5orF0069_at	0.254348	0.042	2.55008	-4.5117	0.602	Thermus thermophilus HB8	TTHA0069
TT5orR4237_at	0.254348	0.0421	-2.54999	-4.5118	-0.245	Thermus thermophilus HB8	TTHB237
TT5igR4051_at	0.254524	0.0422	-2.54823	-4.5143	-0.258	Thermus thermophilus HB8
TT5orF0147_at	0.254613	0.0422	2.54672	-4.5165	0.507	Thermus thermophilus HB8	TTHA0147
TT5igR0513_at	0.254741	0.0425	2.5428	-4.5221	0.322	Thermus thermophilus HB8
TT5orF0556_at	0.254741	0.0425	2.54248	-4.5226	0.271	Thermus thermophilus HB8	TTHA0556
TT5orF4230_at	0.254741	0.0425	-2.54177	-4.5236	-0.454	Thermus thermophilus HB8	TTHB230
TT5orF0348_at	0.254741	0.0426	2.54136	-4.5242	0.315	Thermus thermophilus HB8	TTHA0348
TT5orR0867_at	0.254964	0.0427	-2.53947	-4.5268	-0.362	Thermus thermophilus HB8	TTHA0867
TT5orR0740_at	0.255887	0.0429	-2.535	-4.5332	-0.276	Thermus thermophilus HB8	TTHA0740
TT5igF0635_at	0.255887	0.0431	-2.53281	-4.5364	-0.295	Thermus thermophilus HB8
TT5orF0220_at	0.255887	0.0431	2.5319	-4.5377	0.275	Thermus thermophilus HB8	TTHA0220
TT5orF7068_at	0.255887	0.0431	2.53165	-4.538	0.543	Thermus thermophilus HB8	TTHY7068
TT5igF6002_at	0.255887	0.0432	-2.53049	-4.5397	-0.427	Thermus thermophilus HB8
TT5orF1379_at	0.255887	0.0433	-2.52943	-4.5412	-0.243	Thermus thermophilus HB8	TTHA1379
TT5igF0618_at	0.256526	0.0434	2.52639	-4.5455	0.787	Thermus thermophilus HB8
TT5igF4059_at	0.257752	0.0438	-2.52105	-4.5532	-0.469	Thermus thermophilus HB8
TT5orF0099_at	0.257752	0.0439	2.51909	-4.556	0.27	Thermus thermophilus HB8	TTHA0099
TT5orF1827_at	0.257752	0.0439	2.51876	-4.5564	0.301	Thermus thermophilus HB8	TTHA1827
TT5igR7034_at	0.257752	0.0439	-2.51804	-4.5575	-1.35	Thermus thermophilus HB8
TT5orR1486_at	0.258262	0.0441	2.51486	-4.562	0.31	Thermus thermophilus HB8	TTHA1486
TT5igR0353_at	0.258262	0.0442	2.51358	-4.5638	0.229	Thermus thermophilus HB8
TT5igR0700_at	0.258262	0.0443	-2.51238	-4.5655	-0.381	Thermus thermophilus HB8
TT5orR1416_at	0.258262	0.0443	-2.51175	-4.5664	-1.27	Thermus thermophilus HB8	TTHA1416
TT5igR0377_at	0.258288	0.0444	-2.51046	-4.5683	-0.274	Thermus thermophilus HB8
TT5igF0351_at	0.259891	0.0448	2.50403	-4.5775	0.32	Thermus thermophilus HB8
TT5orR0165_at	0.259891	0.0448	2.50341	-4.5784	0.326	Thermus thermophilus HB8	TTHA0165
TT5orF0388_at	0.259891	0.045	2.50127	-4.5814	0.264	Thermus thermophilus HB8	TTHA0388
TT5igR0779_at	0.259891	0.0451	2.49997	-4.5833	0.474	Thermus thermophilus HB8
TT5igR0051_at	0.259891	0.0451	2.49996	-4.5833	0.51	Thermus thermophilus HB8
TT5orR1781_at	0.260113	0.0452	2.49815	-4.5859	0.327	Thermus thermophilus HB8	TTHA1781
TT5orR0825_at	0.260402	0.0453	2.49574	-4.5893	0.283	Thermus thermophilus HB8	TTHA0825
TT5igR0388_at	0.260402	0.0454	-2.49496	-4.5904	-0.799	Thermus thermophilus HB8
TT5igR0314_at	0.260678	0.0455	2.493	-4.5932	0.558	Thermus thermophilus HB8
TT5orR1485_at	0.260716	0.0456	2.4917	-4.5951	0.365	Thermus thermophilus HB8	TTHA1485
TT5orR1613_at	0.260716	0.0456	2.49052	-4.5968	0.313	Thermus thermophilus HB8	TTHA1613
TT5igF0130_at	0.26092	0.0458	-2.48877	-4.5993	-0.236	Thermus thermophilus HB8
TT5orF1946_at	0.261356	0.0459	2.48612	-4.603	0.364	Thermus thermophilus HB8	TTHA1946
TT5orR1476_at	0.261356	0.046	2.4852	-4.6044	0.489	Thermus thermophilus HB8	TTHA1476
TT5orR0136_at	0.261644	0.0462	2.48214	-4.6087	0.232	Thermus thermophilus HB8	TTHA0136
TT5orR1712_at	0.261644	0.0462	2.48205	-4.6089	0.375	Thermus thermophilus HB8	TTHA1712
TT5igF0214_at	0.264404	0.0468	2.47278	-4.6221	0.404	Thermus thermophilus HB8
TT5orF0852_at	0.264404	0.0468	2.47212	-4.623	0.247	Thermus thermophilus HB8	TTHA0852
TT5igR0646_at	0.265481	0.0471	-2.46745	-4.6297	-0.468	Thermus thermophilus HB8
TT5orR0992_at	0.265481	0.0472	-2.46634	-4.6313	-0.306	Thermus thermophilus HB8	TTHA0992
TT5orR1659_at	0.265481	0.0473	-2.46537	-4.6327	-0.315	Thermus thermophilus HB8	TTHA1659
TT5orR0478_at	0.265481	0.0474	2.46331	-4.6356	0.34	Thermus thermophilus HB8	TTHA0478
TT5orR0589_at	0.265481	0.0475	-2.46227	-4.6371	-0.33	Thermus thermophilus HB8	TTHA0589
TT5igF0627_at	0.265481	0.0475	-2.4622	-4.6372	-0.337	Thermus thermophilus HB8
TT5igR0264_at	0.265686	0.0476	2.45977	-4.6407	0.331	Thermus thermophilus HB8
TT5orF4250_at	0.265686	0.0477	-2.45822	-4.6429	-0.774	Thermus thermophilus HB8	TTHB250
TT5orR1651_at	0.265686	0.0477	2.45817	-4.643	0.513	Thermus thermophilus HB8	TTHA1651
TT5orF1378_at	0.266039	0.0479	-2.45565	-4.6466	-0.336	Thermus thermophilus HB8	TTHA1378
TT5igR0249_at	0.266039	0.0479	-2.45491	-4.6476	-0.246	Thermus thermophilus HB8
TT5orR4124_at	0.266233	0.0481	2.45324	-4.65	0.273	Thermus thermophilus HB8	TTHB124
TT5orR4177_at	0.266283	0.0481	-2.45196	-4.6518	-0.87	Thermus thermophilus HB8	TTHB177
TT5orF0449_at	0.266628	0.0483	-2.44988	-4.6548	-0.736	Thermus thermophilus HB8	TTHA0449
TT5orR0730_at	0.266769	0.0485	-2.44684	-4.6592	-0.318	Thermus thermophilus HB8	TTHA0730
TT5igR0480_at	0.266769	0.0485	-2.44668	-4.6594	-0.997	Thermus thermophilus HB8
TT5orF1927_at	0.266769	0.0485	2.44608	-4.6602	0.374	Thermus thermophilus HB8	TTHA1927
TT5orR1963_at	0.267261	0.0489	2.44041	-4.6683	0.306	Thermus thermophilus HB8	TTHA1963
TT5igF0209_at	0.267261	0.049	-2.43995	-4.669	-0.6	Thermus thermophilus HB8
TT5igR4058_at	0.267261	0.049	-2.43974	-4.6693	-0.41	Thermus thermophilus HB8
TT5orF0613_at	0.267261	0.049	-2.43923	-4.67	-0.296	Thermus thermophilus HB8	TTHA0613
TT5orF0038_at	0.267261	0.049	2.43909	-4.6702	0.481	Thermus thermophilus HB8	TTHA0038
TT5orR0138_at	0.267382	0.0491	2.43764	-4.6723	0.417	Thermus thermophilus HB8	TTHA0138
TT5orR0216_at	0.267447	0.0493	2.43475	-4.6764	0.292	Thermus thermophilus HB8	TTHA0216
TT5igF0592_at	0.267447	0.0494	2.43312	-4.6788	0.28	Thermus thermophilus HB8
TT5orF1002_at	0.267447	0.0494	-2.4329	-4.6791	-0.269	Thermus thermophilus HB8	TTHA1002
TT5igF4005_at	0.267447	0.0495	-2.43224	-4.68	-0.229	Thermus thermophilus HB8
TT5igR0252_at	0.267447	0.0495	2.43126	-4.6814	0.343	Thermus thermophilus HB8
TT5igR0234_at	0.267447	0.0496	2.43074	-4.6822	0.579	Thermus thermophilus HB8
TT5igR4037_at	0.268061	0.0498	2.42797	-4.6861	0.374	Thermus thermophilus HB8
TT5orR0484_at	0.268181	0.0499	-2.42654	-4.6882	-0.345	Thermus thermophilus HB8	TTHA0484
TT5orF1631_at	0.268451	0.05	2.42471	-4.6908	0.317	Thermus thermophilus HB8	TTHA1631
TT5orR0659_at	0.269103	0.0503	-2.42076	-4.6964	-0.306	Thermus thermophilus HB8	TTHA0659
TT5igR0345_at	0.269103	0.0503	-2.42008	-4.6974	-0.377	Thermus thermophilus HB8
TT5orF4130_at	0.269103	0.0504	-2.41964	-4.698	-0.246	Thermus thermophilus HB8	TTHB130
TT5igR0511_at	0.271626	0.0509	-2.41181	-4.7092	-0.272	Thermus thermophilus HB8
TT5igR0385_at	0.27188	0.051	-2.41004	-4.7117	-0.811	Thermus thermophilus HB8
TT5orF0342_at	0.276115	0.052	2.3959	-4.7319	0.222	Thermus thermophilus HB8	TTHA0342
TT5orF0255_at	0.276115	0.052	-2.39582	-4.732	-0.474	Thermus thermophilus HB8	TTHA0255
TT5orR0112_at	0.276115	0.0521	2.39562	-4.7323	0.277	Thermus thermophilus HB8	TTHA0112
TT5orR0672_at	0.276733	0.0523	2.39292	-4.7362	0.895	Thermus thermophilus HB8	TTHA0672
TT5igR4014_at	0.276772	0.0523	-2.3917	-4.7379	-0.265	Thermus thermophilus HB8
TT5orR1344_at	0.276772	0.0524	2.39025	-4.74	0.257	Thermus thermophilus HB8	TTHA1344
TT5orR0499_at	0.276772	0.0525	-2.38905	-4.7417	-0.374	Thermus thermophilus HB8	TTHA0499
TT5orR0606_at	0.276772	0.0526	2.38846	-4.7425	0.224	Thermus thermophilus HB8	TTHA0606
TT5igF0403_at	0.277359	0.0529	2.38462	-4.748	0.262	Thermus thermophilus HB8
TT5orF1623_at	0.277359	0.0529	2.38408	-4.7488	0.372	Thermus thermophilus HB8	TTHA1623
TT5igF0532_at	0.277359	0.0529	-2.38369	-4.7493	-0.477	Thermus thermophilus HB8
TT5igR0396_at	0.27902	0.0533	2.37832	-4.757	2.03	Thermus thermophilus HB8
TT5orR1784_at	0.279667	0.0535	-2.37558	-4.7609	-0.342	Thermus thermophilus HB8	TTHA1784
TT5orR0648_at	0.28021	0.0537	2.37288	-4.7648	0.278	Thermus thermophilus HB8	TTHA0648
TT5igR0141_at	0.28021	0.0538	2.37151	-4.7667	0.318	Thermus thermophilus HB8
TT5orR0431_at	0.28021	0.0539	-2.37096	-4.7675	-0.358	Thermus thermophilus HB8	TTHA0431
TT5orF1312_at	0.280493	0.054	2.36917	-4.7701	0.268	Thermus thermophilus HB8	TTHA1312
TT5orR0827_at	0.280753	0.0541	-2.36743	-4.7726	-0.457	Thermus thermophilus HB8	TTHA0827
TT5orF1524_at	0.281021	0.0543	2.36568	-4.7751	0.258	Thermus thermophilus HB8	TTHA1524
TT5igR0486_at	0.283263	0.0548	2.35891	-4.7847	1.22	Thermus thermophilus HB8
TT5orR1911_at	0.285493	0.0553	2.35222	-4.7943	0.479	Thermus thermophilus HB8	TTHA1911
TT5igR7061_at	0.285706	0.0555	2.34985	-4.7977	0.352	Thermus thermophilus HB8
TT5orF4191_at	0.285706	0.0556	-2.34867	-4.7993	-0.498	Thermus thermophilus HB8	TTHB191
TT5orF1863_at	0.285706	0.0557	2.34688	-4.8019	0.305	Thermus thermophilus HB8	TTHA1863
TT5orF4032_at	0.285706	0.0557	-2.34665	-4.8022	-0.38	Thermus thermophilus HB8	TTHB032
TT5igR0015_at	0.285706	0.0557	2.34639	-4.8026	0.572	Thermus thermophilus HB8
TT5igF4032_at	0.286426	0.056	-2.3426	-4.808	-0.893	Thermus thermophilus HB8
TT5orF4188_at	0.286426	0.0561	-2.34208	-4.8087	-0.397	Thermus thermophilus HB8	TTHB188
TT5orF4183_at	0.286426	0.0562	-2.34043	-4.8111	-0.521	Thermus thermophilus HB8	TTHB183
TT5orF1700_at	0.286426	0.0562	2.34038	-4.8112	0.27	Thermus thermophilus HB8	TTHA1700
TT5orF0775_at	0.28643	0.0563	2.33882	-4.8134	0.411	Thermus thermophilus HB8	TTHA0775
TT5orR4037_at	0.28643	0.0564	-2.33828	-4.8142	-0.489	Thermus thermophilus HB8	TTHB037
TT5orR1368_at	0.286486	0.0565	-2.3371	-4.8158	-0.273	Thermus thermophilus HB8	TTHA1368
TT5orF4229_at	0.28674	0.0566	-2.33542	-4.8182	-0.5	Thermus thermophilus HB8	TTHB229
TT5orF4207_at	0.287431	0.0568	2.33265	-4.8222	0.76	Thermus thermophilus HB8	TTHB207
TT5orR0693_at	0.28786	0.0571	2.3292	-4.8271	0.377	Thermus thermophilus HB8	TTHA0693
TT5igF0476_at	0.28786	0.0572	-2.32856	-4.828	-0.526	Thermus thermophilus HB8
TT5orR1671_at	0.28786	0.0572	2.32847	-4.8281	0.431	Thermus thermophilus HB8	TTHA1671
TT5orR1565_at	0.288315	0.0573	-2.32631	-4.8312	-0.27	Thermus thermophilus HB8	TTHA1565
TT5orR4002_at	0.290775	0.058	-2.31846	-4.8424	-0.514	Thermus thermophilus HB8	TTHB002
TT5igF0521_at	0.290775	0.058	2.31815	-4.8429	0.432	Thermus thermophilus HB8
TT5orR0042_at	0.290998	0.0581	-2.31658	-4.8451	-0.257	Thermus thermophilus HB8	TTHA0042
TT5orF1804_at	0.291466	0.0583	2.31373	-4.8492	0.249	Thermus thermophilus HB8	TTHA1804
TT5igR0720_at	0.291466	0.0584	-2.31337	-4.8497	-0.408	Thermus thermophilus HB8
TT5orF0308_at	0.292878	0.0587	2.30889	-4.8561	0.345	Thermus thermophilus HB8	TTHA0308
TT5orF4086_at	0.293146	0.0589	2.30721	-4.8585	0.352	Thermus thermophilus HB8	TTHB086
TT5igR0261_at	0.293208	0.059	2.30604	-4.8601	0.863	Thermus thermophilus HB8
TT5orR0284_at	0.293809	0.0592	2.30314	-4.8643	0.229	Thermus thermophilus HB8	TTHA0284
TT5orF0384_at	0.293809	0.0593	2.30253	-4.8651	0.353	Thermus thermophilus HB8	TTHA0384
TT5igR0158_at	0.294339	0.0596	2.29865	-4.8707	0.297	Thermus thermophilus HB8
TT5igF0586_at	0.294339	0.0596	2.29825	-4.8712	0.734	Thermus thermophilus HB8
TT5igF0459_at	0.294339	0.0596	2.2982	-4.8713	0.508	Thermus thermophilus HB8
TT5orR0527_at	0.295143	0.0599	2.29523	-4.8755	0.302	Thermus thermophilus HB8	TTHA0527
TT5orF4227_at	0.295741	0.0601	-2.29277	-4.879	-0.322	Thermus thermophilus HB8	TTHB227
TT5orR0695_at	0.297341	0.0605	2.2879	-4.886	0.576	Thermus thermophilus HB8	TTHA0695
TT5igR0641_at	0.300627	0.0613	2.27861	-4.8992	0.296	Thermus thermophilus HB8
TT5orR0742_at	0.300627	0.0613	-2.27802	-4.9	-0.703	Thermus thermophilus HB8	TTHA0742
TT5orF0093_at	0.303015	0.062	2.27052	-4.9107	0.268	Thermus thermophilus HB8	TTHA0093
TT5igR4021_at	0.303015	0.062	2.27024	-4.9111	0.323	Thermus thermophilus HB8
TT5orF0374_at	0.303015	0.0621	-2.26914	-4.9127	-0.278	Thermus thermophilus HB8	TTHA0374
TT5igR0344_at	0.303015	0.0623	-2.26709	-4.9156	-0.322	Thermus thermophilus HB8
TT5igR4034_at	0.303015	0.0623	-2.26639	-4.9166	-1.27	Thermus thermophilus HB8
TT5orF0892_at	0.303015	0.0623	2.26637	-4.9166	0.301	Thermus thermophilus HB8	TTHA0892
TT5orF0187_at	0.303392	0.0627	2.2626	-4.922	0.247	Thermus thermophilus HB8	TTHA0187
TT5igF0198_at	0.303392	0.0628	2.26163	-4.9234	0.36	Thermus thermophilus HB8
TT5igR0764_at	0.303392	0.0628	2.26152	-4.9235	0.54	Thermus thermophilus HB8
TT5igR0642_at	0.303392	0.0628	2.26151	-4.9236	0.26	Thermus thermophilus HB8
TT5igF4091_at	0.303655	0.0629	-2.25966	-4.9262	-1.37	Thermus thermophilus HB8
TT5orF0086_at	0.303655	0.0631	-2.25815	-4.9283	-0.222	Thermus thermophilus HB8	TTHA0086
TT5orR0275_at	0.303655	0.0632	2.25672	-4.9304	0.271	Thermus thermophilus HB8	TTHA0275
TT5igF0338_at	0.303655	0.0632	-2.25623	-4.9311	-0.254	Thermus thermophilus HB8
TT5orF4105_at	0.303655	0.0633	2.25588	-4.9316	0.291	Thermus thermophilus HB8	TTHB105
TT5igR0101_at	0.303655	0.0634	-2.25386	-4.9344	-1.51	Thermus thermophilus HB8
TT5orF4131_at	0.303655	0.0635	2.25316	-4.9354	0.218	Thermus thermophilus HB8	TTHB131
TT5orR1509_at	0.303655	0.0636	2.25251	-4.9364	0.446	Thermus thermophilus HB8	TTHA1509
TT5igF0484_at	0.303655	0.0636	-2.25203	-4.937	-0.59	Thermus thermophilus HB8
TT5orF0573_at	0.303984	0.0638	2.25029	-4.9395	0.233	Thermus thermophilus HB8	TTHA0573
TT5igR0399_at	0.304646	0.064	-2.24776	-4.9431	-0.363	Thermus thermophilus HB8
TT5orF7015_at	0.305171	0.0642	-2.24505	-4.947	-1.82	Thermus thermophilus HB8	TTHY7015
TT5orF1611_at	0.305171	0.0643	2.24458	-4.9476	0.253	Thermus thermophilus HB8	TTHA1611
TT5orF0482_at	0.30527	0.0644	2.24338	-4.9494	0.322	Thermus thermophilus HB8	TTHA0482
AFFX-LysX-3_at	0.305277	0.0645	-2.24239	-4.9508	-0.633	B. subtilis	NA
TT5igR0046_at	0.307279	0.065	-2.23675	-4.9588	-0.259	Thermus thermophilus HB8
TT5igF0300_at	0.307327	0.0652	2.23474	-4.9616	1.2	Thermus thermophilus HB8
TT5orF4181_at	0.307327	0.0652	-2.23425	-4.9623	-0.555	Thermus thermophilus HB8	TTHB181
TT5orF1109_at	0.307327	0.0653	2.23374	-4.963	0.294	Thermus thermophilus HB8	TTHA1109
TT5orR0999_at	0.307677	0.0654	-2.23197	-4.9656	-0.313	Thermus thermophilus HB8	TTHA0999
TT5orF4182_at	0.308074	0.0656	-2.22966	-4.9689	-0.542	Thermus thermophilus HB8	TTHB182
TT5igF0054_at	0.308074	0.0658	2.22728	-4.9722	0.224	Thermus thermophilus HB8	NA
TT5orR1746_at	0.308074	0.0659	2.22691	-4.9728	0.286	Thermus thermophilus HB8	TTHA1746
TT5orF1361_at	0.308074	0.0659	-2.22662	-4.9732	-0.282	Thermus thermophilus HB8	TTHA1361
TT5orF0997_at	0.308074	0.066	2.22585	-4.9743	0.365	Thermus thermophilus HB8	TTHA0997
TT5orR1294_at	0.308074	0.066	2.2253	-4.975	0.25	Thermus thermophilus HB8	TTHA1294
TT5orR1760_at	0.308311	0.0663	2.22285	-4.9785	0.434	Thermus thermophilus HB8	TTHA1760
TT5orR1951_at	0.308311	0.0663	2.22193	-4.9798	0.221	Thermus thermophilus HB8	TTHA1951
TT5igF0322_at	0.308311	0.0663	-2.22189	-4.9799	-0.567	Thermus thermophilus HB8
TT5igR0691_at	0.309335	0.0667	2.21858	-4.9846	0.23	Thermus thermophilus HB8
TT5orR0830_at	0.310907	0.0671	-2.21401	-4.9911	-0.21	Thermus thermophilus HB8	TTHA0830
TT5igR7024_at	0.31175	0.0674	2.21114	-4.9952	0.575	Thermus thermophilus HB8
TT5orR1858_at	0.312501	0.0676	2.20847	-4.999	0.284	Thermus thermophilus HB8	TTHA1858
TT5igF4073_at	0.312928	0.0679	-2.20559	-5.003	-1.17	Thermus thermophilus HB8
TT5igR7064_at	0.312928	0.068	-2.20468	-5.0043	-1.41	Thermus thermophilus HB8
TT5orR0321_at	0.312928	0.068	2.20467	-5.0043	0.231	Thermus thermophilus HB8	TTHA0321
TT5igF0168_at	0.313301	0.0681	2.20288	-5.0069	0.295	Thermus thermophilus HB8
TT5igR0626_at	0.313526	0.0683	2.20143	-5.0089	0.279	Thermus thermophilus HB8
TT5orF1458_at	0.315634	0.0688	-2.19572	-5.0171	-0.455	Thermus thermophilus HB8	TTHA1458
TT5igR0745_at	0.316636	0.0691	-2.19252	-5.0216	-0.277	Thermus thermophilus HB8
TT5orF1459_at	0.316676	0.0692	-2.19149	-5.023	-0.328	Thermus thermophilus HB8	TTHA1459
TT5igR0408_at	0.31698	0.0694	-2.18988	-5.0253	-0.271	Thermus thermophilus HB8
TT5igF0524_at	0.318123	0.0697	2.18638	-5.0303	0.315	Thermus thermophilus HB8
TT5orR0736_at	0.318619	0.0699	-2.18434	-5.0332	-0.209	Thermus thermophilus HB8	TTHA0736
TT5igR0431_at	0.319429	0.0702	-2.1816	-5.0371	-0.284	Thermus thermophilus HB8
TT5orF4189_at	0.319519	0.0705	-2.17836	-5.0417	-0.327	Thermus thermophilus HB8	TTHB189
TT5igR0709_at	0.319519	0.0706	-2.17792	-5.0423	-0.4	Thermus thermophilus HB8
TT5igR0343_at	0.319519	0.0706	-2.1775	-5.0429	-0.682	Thermus thermophilus HB8
TT5orR1198_at	0.319519	0.0707	2.17688	-5.0438	0.236	Thermus thermophilus HB8	TTHA1198
TT5igR0546_at	0.319519	0.0707	2.17677	-5.0439	0.399	Thermus thermophilus HB8
TT5igR0690_at	0.319977	0.0709	2.17429	-5.0474	0.667	Thermus thermophilus HB8
TT5igR0231_at	0.319977	0.071	2.17323	-5.0489	0.457	Thermus thermophilus HB8
TT5orF1330_at	0.319977	0.0711	-2.17298	-5.0493	-0.391	Thermus thermophilus HB8	TTHA1330
TT5orR0719_at	0.320337	0.0713	-2.17092	-5.0522	-0.2	Thermus thermophilus HB8	TTHA0719
TT5orR0633_at	0.320337	0.0713	-2.17013	-5.0533	-0.295	Thermus thermophilus HB8	TTHA0633
TT5orF0331_at	0.320337	0.0717	2.16673	-5.0582	0.269	Thermus thermophilus HB8	TTHA0331
TT5orF1438_at	0.320337	0.0718	2.16523	-5.0603	0.333	Thermus thermophilus HB8	TTHA1438
TT5orR7091_at	0.320337	0.0719	2.16482	-5.0609	0.851	Thermus thermophilus HB8	TTHY7091
TT5orR0350_at	0.320337	0.0719	-2.16468	-5.0611	-0.302	Thermus thermophilus HB8	TTHA0350
TT5orR4027_at	0.320337	0.072	-2.16376	-5.0624	-0.296	Thermus thermophilus HB8	TTHB027
TT5igF0544_at	0.320337	0.072	-2.1635	-5.0627	-0.222	Thermus thermophilus HB8
TT5igF0655_at	0.320337	0.0721	-2.16264	-5.064	-0.566	Thermus thermophilus HB8
TT5orF1078_at	0.320337	0.0721	-2.16264	-5.064	-0.394	Thermus thermophilus HB8	TTHA1078
TT5igF0078_at	0.320337	0.0723	-2.1607	-5.0667	-0.275	Thermus thermophilus HB8
TT5orF0646_at	0.320337	0.0723	-2.16035	-5.0672	-0.422	Thermus thermophilus HB8	TTHA0646
TT5orR1235_at	0.320337	0.0723	-2.16033	-5.0672	-0.264	Thermus thermophilus HB8	TTHA1235
TT5igF4027_at	0.321326	0.0726	-2.15724	-5.0716	-0.46	Thermus thermophilus HB8
TT5igR7036_at	0.321351	0.0727	-2.15628	-5.073	-1.02	Thermus thermophilus HB8
TT5orR0612_at	0.321947	0.073	2.15406	-5.0761	0.411	Thermus thermophilus HB8	TTHA0612
TT5orR4241_at	0.324135	0.0736	-2.14834	-5.0842	-0.257	Thermus thermophilus HB8	TTHB241
TT5orF1329_at	0.326087	0.0743	2.14087	-5.0948	0.567	Thermus thermophilus HB8	TTHA1329
TT5igR4065_at	0.326087	0.0744	2.14039	-5.0954	0.647	Thermus thermophilus HB8
TT5orR0920_at	0.326087	0.0745	-2.13919	-5.0971	-1.82	Thermus thermophilus HB8	TTHA0920
TT5igF0187_at	0.326087	0.0746	-2.138	-5.0988	-0.629	Thermus thermophilus HB8
TT5orR1350_at	0.326087	0.0746	2.13784	-5.099	0.253	Thermus thermophilus HB8	TTHA1350
TT5orR1585_at	0.326087	0.0747	2.13689	-5.1004	0.253	Thermus thermophilus HB8	TTHA1585
TT5orF0774_at	0.326087	0.0748	-2.13618	-5.1014	-0.28	Thermus thermophilus HB8	TTHA0774
TT5orF0036_at	0.326087	0.0749	-2.13587	-5.1018	-0.22	Thermus thermophilus HB8	TTHA0036
TT5igR0726_at	0.326087	0.0749	2.13514	-5.1029	0.269	Thermus thermophilus HB8
TT5igF4071_at	0.326087	0.0749	-2.13513	-5.1029	-0.789	Thermus thermophilus HB8
AFFX-r2-Bs-thr-5_s_at	0.326099	0.075	-2.13422	-5.1042	-0.279	B. subtilis	NA
TT5igF0164_at	0.326525	0.0752	-2.1324	-5.1067	-0.219	Thermus thermophilus HB8
TT5orF0023_at	0.326656	0.0754	2.13075	-5.1091	0.356	Thermus thermophilus HB8	TTHA0023
TT5orF4060_at	0.326656	0.0754	2.13035	-5.1096	0.499	Thermus thermophilus HB8	TTHB060
TT5orR0893_at	0.328059	0.0759	-2.12642	-5.1152	-0.307	Thermus thermophilus HB8	TTHA0893
TT5orF1216_at	0.328148	0.076	2.12524	-5.1168	0.386	Thermus thermophilus HB8	TTHA1216
TT5orR0127_at	0.328148	0.0761	2.12446	-5.1179	0.216	Thermus thermophilus HB8	TTHA0127
TT5orF0181_at	0.328532	0.0762	2.12275	-5.1204	0.314	Thermus thermophilus HB8	TTHA0181
TT5orR0639_at	0.328977	0.0764	-2.12091	-5.123	-0.237	Thermus thermophilus HB8	TTHA0639
TT5orR0422_at	0.329102	0.0766	2.11977	-5.1246	0.34	Thermus thermophilus HB8	TTHA0422
TT5orR1475_at	0.330778	0.0771	2.11528	-5.1309	0.252	Thermus thermophilus HB8	TTHA1475
TT5orF0186_at	0.331556	0.0773	2.11273	-5.1345	0.22	Thermus thermophilus HB8	TTHA0186
TT5igF0288_at	0.334059	0.078	-2.10651	-5.1433	-0.263	Thermus thermophilus HB8
TT5orR4136_at	0.334831	0.0783	-2.10399	-5.1468	-0.274	Thermus thermophilus HB8	TTHB136
TT5orF1929_at	0.336313	0.0788	2.09971	-5.1529	0.25	Thermus thermophilus HB8	TTHA1929
TT5igF4014_at	0.336313	0.0791	-2.09625	-5.1578	-0.281	Thermus thermophilus HB8
TT5orR4007_at	0.336313	0.0792	-2.09598	-5.1581	-0.234	Thermus thermophilus HB8	TTHB007
AFFX-TrpnX-3_at	0.336313	0.0792	-2.09549	-5.1588	-2.55	B. subtilis	NA
TT5orR0744_at	0.336313	0.0793	-2.09481	-5.1598	-0.466	Thermus thermophilus HB8	TTHA0744
TT5orR0670_at	0.336313	0.0793	2.09451	-5.1602	0.872	Thermus thermophilus HB8	TTHA0670
TT5orF0637_at	0.336313	0.0794	-2.0944	-5.1604	-0.21	Thermus thermophilus HB8	TTHA0637
TT5igR0603_at	0.336313	0.0794	-2.09392	-5.1611	-0.228	Thermus thermophilus HB8
TT5igF0453_at	0.336603	0.0796	-2.09244	-5.1631	-0.211	Thermus thermophilus HB8
TT5igF0062_at	0.337689	0.08	-2.0886	-5.1685	-0.39	Thermus thermophilus HB8	NA
TT5orF0123_at	0.337689	0.08	2.08843	-5.1688	0.44	Thermus thermophilus HB8	TTHA0123
TT5igF0134_at	0.338574	0.0804	2.08528	-5.1732	0.286	Thermus thermophilus HB8
TT5igF0350_at	0.338574	0.0806	-2.08372	-5.1754	-0.321	Thermus thermophilus HB8
TT5orR0411_at	0.338574	0.0806	2.08368	-5.1755	0.202	Thermus thermophilus HB8	TTHA0411
TT5orR1248_at	0.338574	0.0806	-2.08287	-5.1766	-0.42	Thermus thermophilus HB8	TTHA1248
TT5orR0253_at	0.338574	0.0807	2.08229	-5.1774	0.26	Thermus thermophilus HB8	TTHA0253
TT5igF0268_at	0.338836	0.0809	2.08088	-5.1794	0.465	Thermus thermophilus HB8
TT5orF0225_at	0.341015	0.0815	2.07547	-5.187	0.254	Thermus thermophilus HB8	TTHA0225
TT5orR1060_at	0.34195	0.082	-2.0711	-5.1932	-0.404	Thermus thermophilus HB8	TTHA1060
TT5orR1422_at	0.34195	0.0821	2.07059	-5.1939	0.521	Thermus thermophilus HB8	TTHA1422
TT5orR1780_at	0.34195	0.0821	2.06992	-5.1948	0.257	Thermus thermophilus HB8	TTHA1780
TT5orR1072_at	0.34195	0.0821	2.06976	-5.1951	0.689	Thermus thermophilus HB8	TTHA1072
TT5orR0698_at	0.34195	0.0823	-2.06854	-5.1968	-0.217	Thermus thermophilus HB8	TTHA0698
TT5igR0055_at	0.34195	0.0823	-2.06819	-5.1973	-0.4	Thermus thermophilus HB8
TT5orR1427_at	0.34195	0.0825	-2.0669	-5.1991	-0.222	Thermus thermophilus HB8	TTHA1427
TT5orR4153_at	0.34195	0.0825	2.06659	-5.1995	0.316	Thermus thermophilus HB8	TTHB153
TT5orR1274_at	0.34195	0.0826	2.06562	-5.2009	0.199	Thermus thermophilus HB8	TTHA1274
TT5orF1518_at	0.34195	0.0827	2.06506	-5.2017	0.203	Thermus thermophilus HB8	TTHA1518
TT5orR0080_at	0.343537	0.0833	-2.06026	-5.2084	-0.278	Thermus thermophilus HB8	TTHA0080
TT5igF0503_at	0.343537	0.0833	-2.06009	-5.2087	-0.227	Thermus thermophilus HB8
TT5igR7065_at	0.34369	0.0834	-2.05893	-5.2103	-1.73	Thermus thermophilus HB8
TT5igR7018_at	0.34491	0.0838	2.05557	-5.215	0.667	Thermus thermophilus HB8
TT5orR1163_at	0.34709	0.0844	-2.05026	-5.2225	-0.273	Thermus thermophilus HB8	TTHA1163
TT5igR0369_at	0.347659	0.0847	-2.04826	-5.2253	-0.356	Thermus thermophilus HB8
TT5rrF0003_at	0.34799	0.0849	-2.04675	-5.2274	-0.295	Thermus thermophilus HB8
TT5igF0599_at	0.348344	0.085	2.04519	-5.2296	0.437	Thermus thermophilus HB8
TT5igR0596_at	0.348964	0.0854	2.04227	-5.2337	0.202	Thermus thermophilus HB8
TT5igF0215_at	0.348964	0.0856	2.04028	-5.2365	0.205	Thermus thermophilus HB8
TT5orF4166_at	0.348964	0.0856	-2.04026	-5.2365	-0.516	Thermus thermophilus HB8	TTHB166
TT5igF0204_at	0.348964	0.0856	-2.0402	-5.2366	-0.216	Thermus thermophilus HB8
TT5igR0126_at	0.348964	0.0857	2.03977	-5.2372	0.311	Thermus thermophilus HB8
TT5igF0325_at	0.351023	0.0863	-2.03476	-5.2442	-0.32	Thermus thermophilus HB8
TT5orR0203_at	0.351163	0.0864	-2.03365	-5.2458	-0.226	Thermus thermophilus HB8	TTHA0203
TT5igF0180_at	0.351187	0.0865	-2.03278	-5.247	-1.73	Thermus thermophilus HB8
TT5orF1644_at	0.35126	0.0867	2.0318	-5.2484	0.211	Thermus thermophilus HB8	TTHA1644
TT5orF1516_at	0.351805	0.0869	2.02988	-5.2511	0.282	Thermus thermophilus HB8	TTHA1516
TT5orF1358_at	0.353209	0.0874	-2.02608	-5.2564	-0.304	Thermus thermophilus HB8	TTHA1358
TT5orR4245_at	0.353209	0.0875	-2.02505	-5.2578	-0.428	Thermus thermophilus HB8	TTHB245
TT5orR1323_at	0.353209	0.0875	-2.02458	-5.2585	-0.202	Thermus thermophilus HB8	TTHA1323
TT5orF1257_at	0.354979	0.0881	-2.02021	-5.2646	-0.331	Thermus thermophilus HB8	TTHA1257
TT5orR0971_at	0.355107	0.0882	-2.01914	-5.2661	-0.941	Thermus thermophilus HB8	TTHA0971
TT5orR0398_at	0.355744	0.0885	-2.01704	-5.269	-0.265	Thermus thermophilus HB8	TTHA0398
TT5orF1833_at	0.356793	0.0888	2.01414	-5.2731	0.316	Thermus thermophilus HB8	TTHA1833
TT5orR0074_at	0.357324	0.0891	2.01184	-5.2763	0.416	Thermus thermophilus HB8	TTHA0074
TT5orR1161_at	0.357324	0.0892	2.01145	-5.2769	0.256	Thermus thermophilus HB8	TTHA1161
TT5igF0624_at	0.35734	0.0893	-2.0106	-5.2781	-0.729	Thermus thermophilus HB8
TT5orR1043_at	0.358181	0.0896	-2.00812	-5.2815	-0.304	Thermus thermophilus HB8	TTHA1043
TT5orR1579_at	0.35864	0.0899	2.00554	-5.2851	0.952	Thermus thermophilus HB8	TTHA1579
TT5orR0888_at	0.35864	0.09	2.00523	-5.2856	0.288	Thermus thermophilus HB8	TTHA0888
TT5orF1533_at	0.35864	0.0901	2.00441	-5.2867	0.196	Thermus thermophilus HB8	TTHA1533
TT5igF0148_at	0.35864	0.0901	2.00396	-5.2874	0.361	Thermus thermophilus HB8
TT5orR0239_at	0.359381	0.0904	2.00169	-5.2905	0.241	Thermus thermophilus HB8	TTHA0239
TT5orF0015_at	0.360215	0.0908	1.99832	-5.2952	0.344	Thermus thermophilus HB8	TTHA0015
TT5igF0287_at	0.360215	0.0909	-1.99817	-5.2954	-0.204	Thermus thermophilus HB8
TT5orR1560_at	0.360215	0.0909	1.99762	-5.2962	0.26	Thermus thermophilus HB8	TTHA1560
TT5orF1223_at	0.362093	0.0915	-1.99312	-5.3025	-0.344	Thermus thermophilus HB8	TTHA1223
TT5igF0543_at	0.365365	0.0927	-1.9841	-5.3151	-0.217	Thermus thermophilus HB8
TT5igF0005_at	0.365365	0.0927	1.98372	-5.3156	1.12	Thermus thermophilus HB8	NA
TT5orR1508_at	0.365365	0.0928	1.98329	-5.3162	0.185	Thermus thermophilus HB8	TTHA1508
TT5orR1695_at	0.365365	0.0928	-1.98287	-5.3168	-0.301	Thermus thermophilus HB8	TTHA1695
TT5orR0322_at	0.365365	0.0929	1.98272	-5.317	0.279	Thermus thermophilus HB8	TTHA0322
TT5orR1279_at	0.365791	0.0931	1.98109	-5.3193	0.284	Thermus thermophilus HB8	TTHA1279
TT5igF4072_at	0.367592	0.0938	-1.97578	-5.3267	-0.266	Thermus thermophilus HB8
TT5igR0233_at	0.367592	0.0939	-1.97489	-5.3279	-0.184	Thermus thermophilus HB8
TT5orR1845_at	0.367592	0.0939	-1.97478	-5.3281	-0.556	Thermus thermophilus HB8	TTHA1845
TT5orR1831_at	0.367592	0.094	1.97441	-5.3286	0.34	Thermus thermophilus HB8	TTHA1831
TT5orR0664_at	0.367595	0.0941	-1.97296	-5.3306	-0.202	Thermus thermophilus HB8	TTHA0664
TT5igR4073_at	0.367595	0.0942	-1.97271	-5.331	-0.267	Thermus thermophilus HB8
TT5orF4193_at	0.367595	0.0945	-1.97	-5.3347	-0.38	Thermus thermophilus HB8	TTHB193
TT5orR0938_at	0.367595	0.0946	-1.96944	-5.3355	-0.275	Thermus thermophilus HB8	TTHA0938
TT5igR4038_at	0.367595	0.0946	1.96924	-5.3358	0.659	Thermus thermophilus HB8
TT5orF0865_at	0.367595	0.0947	-1.96906	-5.336	-0.308	Thermus thermophilus HB8	TTHA0865
TT5orR0109_at	0.367595	0.0947	-1.96885	-5.3363	-0.251	Thermus thermophilus HB8	TTHA0109
TT5igR0496_at	0.367987	0.0949	1.96715	-5.3387	0.218	Thermus thermophilus HB8
TT5orF0066_at	0.367987	0.095	-1.96631	-5.3399	-0.333	Thermus thermophilus HB8	TTHA0066
TT5orR0046_at	0.367987	0.0952	1.96482	-5.3419	0.261	Thermus thermophilus HB8	TTHA0046
AFFX-TrpnX-5_at	0.367987	0.0953	1.96421	-5.3428	0.912	B. subtilis	NA
TT5igR0125_at	0.367987	0.0953	1.96416	-5.3429	0.196	Thermus thermophilus HB8
TT5igR0273_at	0.368391	0.0955	-1.96249	-5.3452	-0.218	Thermus thermophilus HB8
TT5orF0450_at	0.368391	0.0956	-1.96181	-5.3461	-0.503	Thermus thermophilus HB8	TTHA0450
TT5orF0564_at	0.369451	0.096	1.95899	-5.3501	0.183	Thermus thermophilus HB8	TTHA0564
TT5orR1652_at	0.369743	0.0962	1.95762	-5.352	0.292	Thermus thermophilus HB8	TTHA1652
TT5igF0406_at	0.369743	0.0963	-1.95686	-5.353	-0.381	Thermus thermophilus HB8
TT5igR0490_at	0.372698	0.0972	-1.95043	-5.362	-0.331	Thermus thermophilus HB8
TT5orF0353_at	0.372783	0.0973	-1.94949	-5.3633	-0.199	Thermus thermophilus HB8	TTHA0353
TT5igR0155_at	0.373567	0.0978	1.94568	-5.3686	0.208	Thermus thermophilus HB8
TT5orR0214_at	0.373567	0.0979	1.94518	-5.3693	0.333	Thermus thermophilus HB8	TTHA0214
TT5igF0337_at	0.373567	0.0981	-1.94342	-5.3717	-0.262	Thermus thermophilus HB8
TT5orR1275_at	0.373567	0.0983	1.94235	-5.3732	0.213	Thermus thermophilus HB8	TTHA1275
TT5orR0587_at	0.373567	0.0986	-1.94041	-5.3759	-0.347	Thermus thermophilus HB8	TTHA0587
TT5igF0364_at	0.373567	0.0988	1.93903	-5.3778	0.244	Thermus thermophilus HB8
TT5igF0294_at	0.373567	0.0988	1.93898	-5.3779	0.284	Thermus thermophilus HB8
TT5orF4138_at	0.373567	0.0989	1.93791	-5.3794	0.377	Thermus thermophilus HB8	TTHB138
TT5orR1634_at	0.373567	0.0989	-1.93787	-5.3794	-0.211	Thermus thermophilus HB8	TTHA1634
TT5orR1933_at	0.373567	0.099	1.93695	-5.3807	0.198	Thermus thermophilus HB8	TTHA1933
TT5igR0082_at	0.373567	0.0991	1.93665	-5.3811	0.198	Thermus thermophilus HB8
TT5orF0655_at	0.373567	0.0991	1.93661	-5.3812	0.282	Thermus thermophilus HB8	TTHA0655
TT5igF0663_at	0.373567	0.0991	1.93641	-5.3814	0.287	Thermus thermophilus HB8
TT5igR0445_at	0.373567	0.0992	1.93565	-5.3825	0.186	Thermus thermophilus HB8
TT5orF0690_at	0.373567	0.0993	-1.93522	-5.3831	-0.362	Thermus thermophilus HB8	TTHA0690
TT5orF0439_at	0.373567	0.0993	-1.93498	-5.3834	-0.227	Thermus thermophilus HB8	TTHA0439
TT5orF0077_at	0.373567	0.0993	1.93475	-5.3837	0.248	Thermus thermophilus HB8	TTHA0077
TT5igR0104_at	0.373567	0.0994	-1.9341	-5.3846	-0.311	Thermus thermophilus HB8
TT5orF1444_at	0.37381	0.0996	1.93288	-5.3863	0.265	Thermus thermophilus HB8	TTHA1444
TT5igR0440_at	0.374062	0.0999	1.93097	-5.389	0.31	Thermus thermophilus HB8
TT5orR0834_at	0.374062	0.0999	-1.93087	-5.3891	-0.292	Thermus thermophilus HB8	TTHA0834
TT5orR1455_at	0.374062	0.1	1.92981	-5.3906	0.194	Thermus thermophilus HB8	TTHA1455
TT5orR0506_at	0.374062	0.1	-1.92876	-5.392	-0.403	Thermus thermophilus HB8	TTHA0506
TT5igF0666_at	0.374062	0.1	1.92859	-5.3923	0.227	Thermus thermophilus HB8
TT5orF1608_at	0.375059	0.101	1.92594	-5.3959	0.181	Thermus thermophilus HB8	TTHA1608
TT5orR0927_at	0.375325	0.101	-1.92447	-5.398	-0.278	Thermus thermophilus HB8	TTHA0927
TT5igR0567_at	0.375325	0.101	-1.92392	-5.3987	-0.258	Thermus thermophilus HB8
TT5orR1320_at	0.376279	0.101	-1.92106	-5.4027	-0.305	Thermus thermophilus HB8	TTHA1320
TT5orR1920_at	0.376279	0.102	-1.91923	-5.4052	-0.235	Thermus thermophilus HB8	TTHA1920
TT5igF0030_at	0.376279	0.102	-1.9192	-5.4053	-0.866	Thermus thermophilus HB8	NA
TT5igF4034_at	0.376279	0.102	-1.9191	-5.4054	-0.333	Thermus thermophilus HB8
TT5orF1356_at	0.377312	0.102	-1.9164	-5.4092	-0.28	Thermus thermophilus HB8	TTHA1356
TT5orR1521_at	0.377818	0.102	1.91463	-5.4116	0.224	Thermus thermophilus HB8	TTHA1521
TT5igF0106_at	0.377818	0.102	1.91394	-5.4126	0.236	Thermus thermophilus HB8
TT5orR1479_at	0.378421	0.103	1.91167	-5.4157	0.22	Thermus thermophilus HB8	TTHA1479
TT5orF1853_at	0.378421	0.103	-1.91131	-5.4162	-0.275	Thermus thermophilus HB8	TTHA1853
TT5orR1917_at	0.379278	0.103	-1.90895	-5.4195	-0.213	Thermus thermophilus HB8	TTHA1917
TT5igR0748_at	0.379907	0.103	-1.90639	-5.423	-0.473	Thermus thermophilus HB8
TT5igF0004_at	0.379907	0.103	1.90628	-5.4232	0.935	Thermus thermophilus HB8	NA
TT5igR0240_at	0.381523	0.104	-1.90251	-5.4284	-0.241	Thermus thermophilus HB8
TT5igF0123_at	0.381537	0.104	1.90068	-5.4309	0.344	Thermus thermophilus HB8
TT5orF1600_at	0.381537	0.104	1.90029	-5.4314	0.234	Thermus thermophilus HB8	TTHA1600
TT5orF0297_at	0.381537	0.104	-1.90025	-5.4315	-0.355	Thermus thermophilus HB8	TTHA0297
TT5orF0555_at	0.382974	0.105	1.89684	-5.4362	0.196	Thermus thermophilus HB8	TTHA0555
TT5orR0173_at	0.383419	0.105	1.89527	-5.4384	0.361	Thermus thermophilus HB8	TTHA0173
TT5igR0069_at	0.383509	0.105	-1.89436	-5.4396	-1.05	Thermus thermophilus HB8
TT5igR0288_at	0.383516	0.105	1.89295	-5.4416	0.308	Thermus thermophilus HB8
TT5orR0899_at	0.383516	0.105	-1.89286	-5.4417	-0.211	Thermus thermophilus HB8	TTHA0899
TT5orR0627_at	0.383541	0.106	-1.89208	-5.4428	-0.375	Thermus thermophilus HB8	TTHA0627
TT5orR0139_at	0.384236	0.106	1.89005	-5.4456	0.291	Thermus thermophilus HB8	TTHA0139
TT5igR0557_at	0.385497	0.106	1.88609	-5.451	0.206	Thermus thermophilus HB8
TT5orR0157_at	0.385497	0.107	1.88457	-5.4531	0.33	Thermus thermophilus HB8	TTHA0157
TT5igF0525_at	0.385497	0.107	-1.88453	-5.4532	-0.181	Thermus thermophilus HB8
TT5orR1100_at	0.385497	0.107	-1.88404	-5.4538	-0.326	Thermus thermophilus HB8	TTHA1100
TT5igR0278_at	0.385497	0.107	1.88356	-5.4545	0.4	Thermus thermophilus HB8
TT5orF0010_at	0.385497	0.107	1.8833	-5.4549	1.15	Thermus thermophilus HB8	TTHA0010
TT5igF0264_at	0.38607	0.107	1.88151	-5.4573	0.284	Thermus thermophilus HB8
TT5igR4003_at	0.3862	0.107	-1.88024	-5.4591	-0.507	Thermus thermophilus HB8
TT5orR0269_at	0.3862	0.107	1.87914	-5.4606	0.198	Thermus thermophilus HB8	TTHA0269
TT5orF4249_at	0.3862	0.108	-1.87789	-5.4623	-0.331	Thermus thermophilus HB8	TTHB249
TT5igR4013_at	0.3862	0.108	-1.87782	-5.4624	-0.241	Thermus thermophilus HB8
TT5orR0445_at	0.3862	0.108	1.8773	-5.4631	0.181	Thermus thermophilus HB8	TTHA0445
TT5orR0916_at	0.3862	0.108	-1.87623	-5.4646	-1.01	Thermus thermophilus HB8	TTHA0916
TT5igR0077_at	0.3862	0.108	-1.87615	-5.4647	-1.06	Thermus thermophilus HB8
TT5orF1733_at	0.386952	0.108	-1.87404	-5.4676	-0.611	Thermus thermophilus HB8	TTHA1733
TT5orF1922_at	0.387131	0.108	-1.87299	-5.4691	-0.202	Thermus thermophilus HB8	TTHA1922
TT5igR0184_at	0.387198	0.109	-1.87203	-5.4704	-0.383	Thermus thermophilus HB8
TT5igF0648_at	0.387198	0.109	1.87074	-5.4721	0.194	Thermus thermophilus HB8
TT5orF0471_at	0.387198	0.109	-1.87068	-5.4722	-0.363	Thermus thermophilus HB8	TTHA0471
TT5orR1693_at	0.38864	0.109	-1.86732	-5.4769	-0.314	Thermus thermophilus HB8	TTHA1693
TT5igR0215_at	0.389012	0.11	-1.86544	-5.4794	-0.565	Thermus thermophilus HB8
TT5igF0389_at	0.389012	0.11	1.86519	-5.4798	0.237	Thermus thermophilus HB8
TT5igR0229_at	0.389417	0.11	-1.86236	-5.4837	-0.358	Thermus thermophilus HB8
TT5igF0121_at	0.389417	0.11	1.8621	-5.484	0.193	Thermus thermophilus HB8
TT5orR1402_at	0.389417	0.11	1.86138	-5.485	0.242	Thermus thermophilus HB8	TTHA1402
TT5igR0064_at	0.389417	0.11	-1.86011	-5.4868	-0.171	Thermus thermophilus HB8
TT5igR0139_at	0.389417	0.11	1.86006	-5.4868	0.424	Thermus thermophilus HB8
TT5orF1311_at	0.389417	0.11	-1.85944	-5.4877	-0.206	Thermus thermophilus HB8	TTHA1311
TT5orF0336_at	0.389417	0.11	1.85941	-5.4877	0.226	Thermus thermophilus HB8	TTHA0336
TT5orF7061_at	0.389797	0.111	-1.858	-5.4897	-0.768	Thermus thermophilus HB8	TTHY7061
TT5orR1106_at	0.389811	0.111	-1.85725	-5.4907	-0.23	Thermus thermophilus HB8	TTHA1106
TT5igR0416_at	0.390163	0.111	-1.8559	-5.4925	-1.19	Thermus thermophilus HB8
TT5igR0536_at	0.390313	0.111	-1.85491	-5.4939	-0.198	Thermus thermophilus HB8
TT5igR0027_at	0.394669	0.113	1.84607	-5.506	0.381	Thermus thermophilus HB8
TT5igR0152_at	0.394669	0.113	1.84518	-5.5072	0.2	Thermus thermophilus HB8
TT5igR0414_at	0.394669	0.113	-1.84417	-5.5086	-0.406	Thermus thermophilus HB8
TT5orR0590_at	0.394669	0.113	-1.84416	-5.5086	-0.209	Thermus thermophilus HB8	TTHA0590
TT5orF1715_at	0.395841	0.113	1.84134	-5.5125	0.263	Thermus thermophilus HB8	TTHA1715
TT5orR0619_at	0.396185	0.114	-1.83971	-5.5147	-0.617	Thermus thermophilus HB8	TTHA0619
TT5orR1302_at	0.396185	0.114	1.8393	-5.5153	0.205	Thermus thermophilus HB8	TTHA1302
TT5orF1606_at	0.396356	0.114	1.83827	-5.5167	0.199	Thermus thermophilus HB8	TTHA1606
TT5orF0094_at	0.396356	0.114	1.83758	-5.5176	0.169	Thermus thermophilus HB8	TTHA0094
TT5orR0686_at	0.39681	0.114	1.83605	-5.5197	0.368	Thermus thermophilus HB8	TTHA0686
TT5orR1759_at	0.397129	0.114	1.83478	-5.5215	0.699	Thermus thermophilus HB8	TTHA1759
TT5orF0113_at	0.397745	0.115	-1.83212	-5.5251	-0.191	Thermus thermophilus HB8	TTHA0113
TT5orR4025_at	0.397745	0.115	-1.832	-5.5253	-0.287	Thermus thermophilus HB8	TTHB025
TT5igF0302_at	0.397745	0.115	-1.83155	-5.5259	-0.408	Thermus thermophilus HB8
TT5igF0223_at	0.399395	0.115	-1.8279	-5.5309	-0.357	Thermus thermophilus HB8
TT5orR1404_at	0.39993	0.116	1.8252	-5.5346	0.164	Thermus thermophilus HB8	TTHA1404
TT5orF6003_at	0.39993	0.116	1.825	-5.5348	0.529	Thermus thermophilus HB8	TTHC003
TT5orF1619_at	0.39993	0.116	1.82479	-5.5351	0.18	Thermus thermophilus HB8	TTHA1619
TT5igR7027_at	0.39993	0.117	1.82135	-5.5398	1.29	Thermus thermophilus HB8
TT5orF4101_at	0.39993	0.117	-1.82097	-5.5403	-0.592	Thermus thermophilus HB8	TTHB101
TT5orF0665_at	0.39993	0.117	1.81998	-5.5417	0.472	Thermus thermophilus HB8	TTHA0665
TT5igF0527_at	0.39993	0.117	-1.81917	-5.5428	-0.417	Thermus thermophilus HB8
TT5orR0937_at	0.39993	0.117	-1.81822	-5.5441	-0.205	Thermus thermophilus HB8	TTHA0937
TT5orF7026_at	0.39993	0.117	-1.81809	-5.5443	-0.653	Thermus thermophilus HB8	TTHY7026
TT5igF0454_at	0.39993	0.117	1.81767	-5.5448	0.211	Thermus thermophilus HB8
TT5orF1445_at	0.39993	0.117	1.81671	-5.5461	0.214	Thermus thermophilus HB8	TTHA1445
TT5igR0266_at	0.39993	0.117	-1.81667	-5.5462	-1.46	Thermus thermophilus HB8
TT5orF0124_at	0.39993	0.117	1.81575	-5.5474	0.172	Thermus thermophilus HB8	TTHA0124
TT5igF0557_at	0.39993	0.118	1.81543	-5.5479	0.836	Thermus thermophilus HB8
TT5igF0143_at	0.39993	0.118	1.81517	-5.5482	0.181	Thermus thermophilus HB8
TT5orF0483_at	0.39993	0.118	1.81482	-5.5487	0.238	Thermus thermophilus HB8	TTHA0483
TT5orF0031_at	0.39993	0.118	-1.81454	-5.5491	-0.23	Thermus thermophilus HB8	TTHA0031
TT5orR1653_at	0.39993	0.118	1.81382	-5.5501	0.285	Thermus thermophilus HB8	TTHA1653
TT5orR1581_at	0.39993	0.118	-1.81302	-5.5512	-0.335	Thermus thermophilus HB8	TTHA1581
TT5orF0365_at	0.39993	0.118	-1.81299	-5.5512	-0.419	Thermus thermophilus HB8	TTHA0365
TT5orR1774_at	0.40077	0.118	1.8107	-5.5543	0.241	Thermus thermophilus HB8	TTHA1774
TT5orR0936_at	0.40077	0.118	1.81011	-5.5551	0.416	Thermus thermophilus HB8	TTHA0936
TT5igR0586_at	0.400847	0.119	1.80868	-5.5571	0.207	Thermus thermophilus HB8
TT5orF0989_at	0.400847	0.119	-1.80816	-5.5578	-0.173	Thermus thermophilus HB8	TTHA0989
TT5orR0649_at	0.400847	0.119	1.807	-5.5594	0.18	Thermus thermophilus HB8	TTHA0649
TT5orF0329_at	0.400847	0.119	1.80636	-5.5602	0.179	Thermus thermophilus HB8	TTHA0329
TT5orR1286_at	0.400847	0.119	1.8062	-5.5605	0.18	Thermus thermophilus HB8	TTHA1286
TT5orF1326_at	0.400847	0.119	-1.8052	-5.5618	-0.615	Thermus thermophilus HB8	TTHA1326
TT5igR0279_at	0.400847	0.119	1.80387	-5.5636	0.189	Thermus thermophilus HB8
TT5orR0317_at	0.400847	0.12	1.80175	-5.5665	0.274	Thermus thermophilus HB8	TTHA0317
TT5igF0375_at	0.400847	0.12	-1.80141	-5.567	-0.225	Thermus thermophilus HB8
TT5igF0286_at	0.400847	0.12	1.80077	-5.5678	0.162	Thermus thermophilus HB8
TT5orR4196_at	0.400847	0.12	-1.80065	-5.568	-0.304	Thermus thermophilus HB8	TTHB196
TT5orR0623_at	0.400847	0.12	-1.79974	-5.5692	-0.484	Thermus thermophilus HB8	TTHA0623
TT5orR0204_at	0.400847	0.12	1.79881	-5.5705	0.408	Thermus thermophilus HB8	TTHA0204
TT5igF6001_at	0.400847	0.12	1.79802	-5.5716	0.426	Thermus thermophilus HB8
TT5igF0412_at	0.400847	0.121	1.79729	-5.5726	0.237	Thermus thermophilus HB8
TT5orF1247_at	0.400847	0.121	-1.79585	-5.5745	-0.243	Thermus thermophilus HB8	TTHA1247
TT5orR1668_at	0.400847	0.121	1.79556	-5.5749	0.188	Thermus thermophilus HB8	TTHA1668
TT5orF0270_at	0.400847	0.121	-1.79473	-5.5761	-0.243	Thermus thermophilus HB8	TTHA0270
TT5igR0438_at	0.400847	0.121	1.79335	-5.5779	0.183	Thermus thermophilus HB8
TT5igR0005_at	0.400847	0.121	1.79333	-5.578	0.214	Thermus thermophilus HB8
TT5orR0287_at	0.400847	0.121	1.79287	-5.5786	0.25	Thermus thermophilus HB8	TTHA0287
TT5orR0049_at	0.400847	0.122	1.79149	-5.5805	0.195	Thermus thermophilus HB8	TTHA0049
TT5igR0170_at	0.400847	0.122	1.79136	-5.5806	0.235	Thermus thermophilus HB8
TT5orF4029_at	0.400847	0.122	-1.79114	-5.5809	-0.252	Thermus thermophilus HB8	TTHB029
TT5orF1925_at	0.400847	0.122	-1.78987	-5.5827	-0.281	Thermus thermophilus HB8	TTHA1925
TT5igF0065_at	0.400847	0.122	1.78986	-5.5827	0.47	Thermus thermophilus HB8	NA
TT5orR1843_at	0.400847	0.122	1.78871	-5.5842	0.42	Thermus thermophilus HB8	TTHA1843
TT5orR0877_at	0.400847	0.122	-1.78835	-5.5847	-0.178	Thermus thermophilus HB8	TTHA0877
TT5orR1965_at	0.400847	0.122	1.78827	-5.5848	0.228	Thermus thermophilus HB8	TTHA1965
TT5igR4062_at	0.400847	0.122	-1.78811	-5.585	-0.251	Thermus thermophilus HB8
TT5igR0098_at	0.400847	0.122	-1.78792	-5.5853	-1.17	Thermus thermophilus HB8
TT5orF1888_at	0.400847	0.122	-1.78785	-5.5854	-0.2	Thermus thermophilus HB8	TTHA1888
TT5orF1232_at	0.400847	0.122	-1.78755	-5.5858	-0.212	Thermus thermophilus HB8	TTHA1232
TT5orR4100_at	0.400877	0.122	1.78683	-5.5868	0.463	Thermus thermophilus HB8	TTHB100
TT5orR0972_at	0.401204	0.123	-1.7851	-5.5891	-0.759	Thermus thermophilus HB8	TTHA0972
TT5orF1791_at	0.401204	0.123	1.78491	-5.5894	0.216	Thermus thermophilus HB8	TTHA1791
TT5orR1610_at	0.403643	0.124	-1.77993	-5.5961	-0.552	Thermus thermophilus HB8	TTHA1610
TT5orF0569_at	0.403804	0.124	1.77898	-5.5974	0.229	Thermus thermophilus HB8	TTHA0569
TT5igR0528_at	0.404239	0.124	-1.77754	-5.5994	-1.75	Thermus thermophilus HB8
TT5orF1086_at	0.404913	0.124	-1.77569	-5.6019	-0.206	Thermus thermophilus HB8	TTHA1086
TT5orR0611_at	0.408649	0.126	-1.76819	-5.612	-0.261	Thermus thermophilus HB8	TTHA0611
TT5igR0456_at	0.408649	0.126	-1.76782	-5.6125	-0.356	Thermus thermophilus HB8
TT5orR1578_at	0.408835	0.126	1.76683	-5.6139	0.49	Thermus thermophilus HB8	TTHA1578
TT5orR1200_at	0.409468	0.126	1.76467	-5.6168	0.265	Thermus thermophilus HB8	TTHA1200
TT5orF6001_at	0.409468	0.126	1.7644	-5.6171	0.392	Thermus thermophilus HB8	TTHC001
TT5orR0212_at	0.409947	0.127	-1.76291	-5.6192	-0.279	Thermus thermophilus HB8	TTHA0212
TT5igF0104_at	0.411017	0.127	1.75902	-5.6244	0.334	Thermus thermophilus HB8
TT5igF0564_at	0.411017	0.127	-1.75888	-5.6246	-0.812	Thermus thermophilus HB8
TT5orR0247_at	0.411017	0.127	1.75886	-5.6246	0.447	Thermus thermophilus HB8	TTHA0247
TT5igF0127_at	0.411017	0.127	1.75836	-5.6253	2.69	Thermus thermophilus HB8
TT5orF7072_at	0.411017	0.127	1.75753	-5.6264	0.883	Thermus thermophilus HB8	TTHY7072
TT5igF0530_at	0.411017	0.128	1.75709	-5.627	0.356	Thermus thermophilus HB8
TT5orR0067_at	0.411519	0.128	1.75533	-5.6294	0.24	Thermus thermophilus HB8	TTHA0067
TT5orF1115_at	0.411519	0.128	1.7549	-5.63	0.222	Thermus thermophilus HB8	TTHA1115
TT5orF1602_at	0.411519	0.128	1.75419	-5.6309	0.277	Thermus thermophilus HB8	TTHA1602
TT5orF0907_at	0.411519	0.128	-1.75359	-5.6317	-0.301	Thermus thermophilus HB8	TTHA0907
TT5igF0281_at	0.411802	0.128	-1.75245	-5.6333	-0.17	Thermus thermophilus HB8
TT5orF0160_at	0.411942	0.129	1.75138	-5.6347	0.285	Thermus thermophilus HB8	TTHA0160
TT5orF0703_at	0.411942	0.129	-1.75085	-5.6354	-0.232	Thermus thermophilus HB8	TTHA0703
TT5orF0831_at	0.411942	0.129	-1.7498	-5.6368	-0.211	Thermus thermophilus HB8	TTHA0831
TT5igR7001_at	0.411942	0.129	1.74959	-5.6371	0.986	Thermus thermophilus HB8
TT5orR1860_at	0.412589	0.129	1.74781	-5.6395	0.17	Thermus thermophilus HB8	TTHA1860
TT5orF4078_at	0.412615	0.129	1.74712	-5.6405	0.39	Thermus thermophilus HB8	TTHB078
TT5igF0343_at	0.412659	0.13	-1.74606	-5.6419	-0.199	Thermus thermophilus HB8
TT5igF0248_at	0.412659	0.13	1.74574	-5.6423	0.251	Thermus thermophilus HB8
TT5orF1357_at	0.413048	0.13	-1.74442	-5.6441	-0.16	Thermus thermophilus HB8	TTHA1357
TT5orF1030_at	0.413957	0.13	-1.74117	-5.6485	-0.252	Thermus thermophilus HB8	TTHA1030
TT5orF1327_at	0.413957	0.13	-1.74099	-5.6487	-0.592	Thermus thermophilus HB8	TTHA1327
TT5orR0631_at	0.413957	0.131	-1.74032	-5.6496	-0.239	Thermus thermophilus HB8	TTHA0631
TT5orR1907_at	0.413957	0.131	1.73992	-5.6501	0.2	Thermus thermophilus HB8	TTHA1907
TT5orR0786_at	0.413957	0.131	-1.7396	-5.6506	-0.231	Thermus thermophilus HB8	TTHA0786
TT5orR1577_at	0.415507	0.131	1.73573	-5.6558	0.369	Thermus thermophilus HB8	TTHA1577
TT5orR0294_at	0.415507	0.131	1.73564	-5.6559	0.397	Thermus thermophilus HB8	TTHA0294
TT5igF0541_at	0.417513	0.132	1.73124	-5.6618	0.357	Thermus thermophilus HB8
TT5orR0985_at	0.417513	0.132	1.73092	-5.6622	0.27	Thermus thermophilus HB8	TTHA0985
TT5orR0561_at	0.417656	0.133	-1.7299	-5.6636	-0.424	Thermus thermophilus HB8	TTHA0561
TT5igR0054_at	0.417656	0.133	-1.72938	-5.6643	-0.213	Thermus thermophilus HB8
TT5orF0407_at	0.418493	0.133	1.72719	-5.6672	0.244	Thermus thermophilus HB8	TTHA0407
TT5orF0071_at	0.418493	0.133	-1.72617	-5.6686	-0.375	Thermus thermophilus HB8	TTHA0071
TT5igF0027_at	0.418493	0.133	1.72602	-5.6688	0.226	Thermus thermophilus HB8	NA
TT5igF0460_at	0.418986	0.134	1.72378	-5.6718	0.733	Thermus thermophilus HB8
TT5orF4180_at	0.418986	0.134	-1.72301	-5.6728	-0.344	Thermus thermophilus HB8	TTHB180
TT5igR0623_at	0.418986	0.134	1.72284	-5.6731	0.542	Thermus thermophilus HB8
TT5igR0705_at	0.418986	0.134	1.7211	-5.6754	0.618	Thermus thermophilus HB8
TT5orF1785_at	0.418986	0.134	1.72108	-5.6754	0.304	Thermus thermophilus HB8	TTHA1785
TT5orF0028_at	0.418986	0.134	1.72083	-5.6758	0.25	Thermus thermophilus HB8	TTHA0028
TT5igF4054_at	0.418986	0.134	-1.7207	-5.6759	-0.293	Thermus thermophilus HB8
TT5orR0426_at	0.422271	0.135	1.71448	-5.6843	0.171	Thermus thermophilus HB8	TTHA0426
TT5orF4106_at	0.422318	0.136	1.71377	-5.6852	0.178	Thermus thermophilus HB8	TTHB106
TT5igR0267_at	0.422955	0.136	1.71187	-5.6878	0.183	Thermus thermophilus HB8
TT5igF0175_at	0.422955	0.136	1.71142	-5.6884	0.193	Thermus thermophilus HB8
TT5orF0523_at	0.42494	0.137	1.70744	-5.6937	0.25	Thermus thermophilus HB8	TTHA0523
TT5orF1083_at	0.425374	0.137	-1.70607	-5.6955	-0.331	Thermus thermophilus HB8	TTHA1083
TT5orR1497_at	0.425456	0.137	1.70407	-5.6982	0.294	Thermus thermophilus HB8	TTHA1497
TT5igF0314_at	0.425456	0.137	1.70366	-5.6987	0.222	Thermus thermophilus HB8
TT5orR0540_at	0.425456	0.137	-1.70363	-5.6988	-0.356	Thermus thermophilus HB8	TTHA0540
TT5orR1633_at	0.425456	0.138	1.70339	-5.6991	0.267	Thermus thermophilus HB8	TTHA1633
TT5orF1582_at	0.425559	0.138	1.70195	-5.701	0.201	Thermus thermophilus HB8	TTHA1582
TT5orF1296_at	0.425559	0.138	-1.70116	-5.7021	-0.185	Thermus thermophilus HB8	TTHA1296
TT5orR1324_at	0.425559	0.138	1.70081	-5.7025	0.168	Thermus thermophilus HB8	TTHA1324
TT5igF0247_at	0.425559	0.138	1.70069	-5.7027	0.187	Thermus thermophilus HB8
TT5orF1152_at	0.425563	0.138	1.70005	-5.7035	0.208	Thermus thermophilus HB8	TTHA1152
TT5igR7022_at	0.426011	0.139	1.69818	-5.706	0.682	Thermus thermophilus HB8
TT5igF0579_at	0.426011	0.139	-1.69804	-5.7062	-0.984	Thermus thermophilus HB8
TT5igR0191_at	0.426211	0.139	1.69708	-5.7075	0.213	Thermus thermophilus HB8
TT5orF0776_at	0.426725	0.139	1.69558	-5.7095	0.384	Thermus thermophilus HB8	TTHA0776
TT5orR1790_at	0.427055	0.139	1.6944	-5.7111	0.221	Thermus thermophilus HB8	TTHA1790
TT5igF0332_at	0.427119	0.139	-1.69367	-5.7121	-0.413	Thermus thermophilus HB8
TT5orR1403_at	0.427341	0.14	1.69226	-5.7139	0.183	Thermus thermophilus HB8	TTHA1403
TT5orR1932_at	0.427341	0.14	1.69204	-5.7142	0.254	Thermus thermophilus HB8	TTHA1932
TT5igR0291_at	0.427917	0.14	1.69045	-5.7163	1.77	Thermus thermophilus HB8
TT5igR4040_at	0.428272	0.14	-1.68924	-5.718	-1.47	Thermus thermophilus HB8
TT5orF0199_at	0.428287	0.14	1.68858	-5.7188	0.182	Thermus thermophilus HB8	TTHA0199
TT5orF0706_at	0.42866	0.141	-1.68687	-5.7211	-0.172	Thermus thermophilus HB8	TTHA0706
TT5orF1876_at	0.42866	0.141	1.68671	-5.7213	0.207	Thermus thermophilus HB8	TTHA1876
TT5igF0401_at	0.428796	0.141	-1.68514	-5.7234	-0.326	Thermus thermophilus HB8
TT5igR0052_at	0.428796	0.141	1.68392	-5.725	0.292	Thermus thermophilus HB8
TT5igR7029_at	0.428796	0.142	1.6827	-5.7267	1.05	Thermus thermophilus HB8
TT5igF0227_at	0.428796	0.142	-1.68205	-5.7275	-0.207	Thermus thermophilus HB8
TT5orR0783_at	0.428796	0.142	1.68172	-5.728	0.315	Thermus thermophilus HB8	TTHA0783
TT5igR0106_at	0.428796	0.142	1.68169	-5.728	0.271	Thermus thermophilus HB8
TT5orF0563_at	0.428796	0.142	1.68144	-5.7283	0.239	Thermus thermophilus HB8	TTHA0563
TT5orR1529_at	0.428796	0.142	1.68113	-5.7287	0.198	Thermus thermophilus HB8	TTHA1529
TT5orR1568_at	0.428796	0.142	-1.68089	-5.7291	-0.199	Thermus thermophilus HB8	TTHA1568
TT5orF0402_at	0.42992	0.142	-1.6784	-5.7324	-0.237	Thermus thermophilus HB8	TTHA0402
TT5orF1952_at	0.430241	0.143	1.67697	-5.7343	0.275	Thermus thermophilus HB8	TTHA1952
TT5igF0640_at	0.430241	0.143	-1.67663	-5.7347	-0.235	Thermus thermophilus HB8
TT5igF4020_at	0.432089	0.143	1.67294	-5.7396	0.164	Thermus thermophilus HB8
TT5orF0574_at	0.432415	0.144	1.67114	-5.742	0.238	Thermus thermophilus HB8	TTHA0574
TT5igF0311_at	0.432415	0.144	-1.67003	-5.7435	-0.165	Thermus thermophilus HB8
TT5igF0133_at	0.432415	0.144	-1.66951	-5.7442	-0.344	Thermus thermophilus HB8
TT5igR7073_at	0.432415	0.144	-1.66941	-5.7443	-0.688	Thermus thermophilus HB8
TT5igF4076_at	0.432415	0.144	-1.66891	-5.7449	-0.251	Thermus thermophilus HB8
TT5igR0366_at	0.432415	0.144	-1.6687	-5.7452	-0.206	Thermus thermophilus HB8
TT5orF0889_at	0.43327	0.145	1.66606	-5.7487	0.23	Thermus thermophilus HB8	TTHA0889
TT5orF0026_at	0.43327	0.145	1.66606	-5.7487	0.231	Thermus thermophilus HB8	TTHA0026
TT5orR0143_at	0.433522	0.145	1.66443	-5.7509	0.225	Thermus thermophilus HB8	TTHA0143
TT5orF0410_at	0.433522	0.145	1.66442	-5.7509	0.203	Thermus thermophilus HB8	TTHA0410
TT5orF0521_at	0.434408	0.146	1.66234	-5.7536	0.161	Thermus thermophilus HB8	TTHA0521
TT5orF1526_at	0.434672	0.146	-1.6613	-5.755	-0.148	Thermus thermophilus HB8	TTHA1526
TT5igF4010_at	0.434949	0.146	-1.66023	-5.7564	-0.298	Thermus thermophilus HB8
TT5orF0264_at	0.435417	0.146	1.65885	-5.7583	0.225	Thermus thermophilus HB8	TTHA0264
TT5igF0630_at	0.437255	0.147	-1.65522	-5.7631	-0.179	Thermus thermophilus HB8
TT5orR0197_at	0.437356	0.147	-1.65442	-5.7641	-0.156	Thermus thermophilus HB8	TTHA0197
TT5igR0729_at	0.437356	0.147	-1.65384	-5.7649	-0.303	Thermus thermophilus HB8
TT5orF0713_at	0.437909	0.148	-1.65232	-5.7669	-0.215	Thermus thermophilus HB8	TTHA0713
TT5orF0959_at	0.438071	0.148	-1.65145	-5.768	-1.02	Thermus thermophilus HB8	TTHA0959
TT5orR0689_at	0.438202	0.148	-1.65063	-5.7691	-0.845	Thermus thermophilus HB8	TTHA0689
TT5orF7055_at	0.438655	0.149	1.64826	-5.7723	1.1	Thermus thermophilus HB8	TTHY7055
TT5orF7070_at	0.438655	0.149	1.64765	-5.773	1.05	Thermus thermophilus HB8	TTHY7070
TT5orR0446_at	0.438655	0.149	-1.64748	-5.7733	-0.237	Thermus thermophilus HB8	TTHA0446
TT5orR1434_at	0.438655	0.149	1.64746	-5.7733	0.165	Thermus thermophilus HB8	TTHA1434
TT5igF0205_at	0.438781	0.149	-1.64664	-5.7744	-0.67	Thermus thermophilus HB8
TT5orR4246_at	0.439004	0.149	-1.64527	-5.7762	-0.239	Thermus thermophilus HB8	TTHB246
TT5orR0345_at	0.439004	0.149	1.64507	-5.7764	0.234	Thermus thermophilus HB8	TTHA0345
TT5igF0033_at	0.44024	0.15	-1.64245	-5.7799	-0.244	Thermus thermophilus HB8	NA
TT5orR1421_at	0.440439	0.15	1.64074	-5.7821	0.254	Thermus thermophilus HB8	TTHA1421
TT5orR0732_at	0.440439	0.15	-1.64064	-5.7823	-0.32	Thermus thermophilus HB8	TTHA0732
TT5igF0258_at	0.440439	0.15	-1.64027	-5.7828	-0.177	Thermus thermophilus HB8
TT5orF4041_at	0.440439	0.15	1.63971	-5.7835	0.42	Thermus thermophilus HB8	TTHB041
TT5orR1648_at	0.440568	0.151	1.63762	-5.7863	0.161	Thermus thermophilus HB8	TTHA1648
TT5igR0548_at	0.440568	0.151	1.63762	-5.7863	0.474	Thermus thermophilus HB8
TT5igR0149_at	0.440568	0.151	-1.63738	-5.7866	-0.187	Thermus thermophilus HB8
TT5igF0392_at	0.440568	0.151	1.6371	-5.7869	0.251	Thermus thermophilus HB8
TT5orR4128_at	0.441915	0.151	-1.63431	-5.7906	-0.814	Thermus thermophilus HB8	TTHB128
TT5orF0043_at	0.442316	0.152	-1.63276	-5.7926	-0.155	Thermus thermophilus HB8	TTHA0043
TT5orR1782_at	0.442316	0.152	1.63246	-5.793	0.225	Thermus thermophilus HB8	TTHA1782
TT5igR7015_at	0.445392	0.153	-1.62663	-5.8007	-1.12	Thermus thermophilus HB8
TT5orF0408_at	0.445392	0.153	1.62629	-5.8011	0.203	Thermus thermophilus HB8	TTHA0408
TT5orF1513_at	0.446556	0.154	1.62382	-5.8044	0.3	Thermus thermophilus HB8	TTHA1513
TT5igR0201_at	0.447426	0.154	1.62182	-5.807	0.153	Thermus thermophilus HB8
TT5orF1424_at	0.448008	0.154	1.62029	-5.809	0.297	Thermus thermophilus HB8	TTHA1424
TT5orF1736_at	0.448299	0.155	1.61923	-5.8104	0.221	Thermus thermophilus HB8	TTHA1736
TT5igR0080_at	0.448304	0.155	-1.61773	-5.8124	-0.355	Thermus thermophilus HB8
TT5orF0957_at	0.448304	0.155	-1.61696	-5.8134	-0.56	Thermus thermophilus HB8	TTHA0957
TT5orF6013_at	0.448304	0.155	-1.61597	-5.8147	-0.294	Thermus thermophilus HB8	TTHC013
TT5orF0316_at	0.448304	0.155	1.61595	-5.8147	0.163	Thermus thermophilus HB8	TTHA0316
TT5orR7028_at	0.448304	0.156	1.61491	-5.816	1.08	Thermus thermophilus HB8	TTHY7028
TT5orF1234_at	0.448304	0.156	-1.61488	-5.8161	-0.177	Thermus thermophilus HB8	TTHA1234
TT5orR1844_at	0.448304	0.156	1.6148	-5.8162	0.405	Thermus thermophilus HB8	TTHA1844
TT5orR4225_at	0.448304	0.156	1.61446	-5.8166	0.403	Thermus thermophilus HB8	TTHB225
TT5orF4148_at	0.44951	0.156	1.61194	-5.8199	0.179	Thermus thermophilus HB8	TTHB148
TT5orF1637_at	0.450597	0.157	1.60961	-5.823	0.182	Thermus thermophilus HB8	TTHA1637
TT5igR0269_at	0.450683	0.157	1.60888	-5.8239	0.68	Thermus thermophilus HB8
TT5orF0809_at	0.451217	0.157	1.60694	-5.8265	0.168	Thermus thermophilus HB8	TTHA0809
TT5orF0311_at	0.451217	0.157	1.60685	-5.8266	0.469	Thermus thermophilus HB8	TTHA0311
TT5orR0395_at	0.453459	0.158	-1.6027	-5.832	-0.488	Thermus thermophilus HB8	TTHA0395
TT5igF0066_at	0.454268	0.159	1.60082	-5.8344	0.183	Thermus thermophilus HB8	NA
TT5igR0218_at	0.454856	0.159	1.5993	-5.8364	0.236	Thermus thermophilus HB8
TT5orR0922_at	0.455348	0.159	-1.59794	-5.8382	-0.322	Thermus thermophilus HB8	TTHA0922
TT5orF0657_at	0.455595	0.16	-1.59696	-5.8395	-0.252	Thermus thermophilus HB8	TTHA0657
TT5orR0700_at	0.456445	0.16	1.59435	-5.8429	0.148	Thermus thermophilus HB8	TTHA0700
TT5orR0512_at	0.456445	0.16	1.59417	-5.8431	0.31	Thermus thermophilus HB8	TTHA0512
TT5igF0528_at	0.456445	0.16	1.59385	-5.8435	0.151	Thermus thermophilus HB8
TT5igF0042_at	0.456462	0.16	-1.59269	-5.845	-0.216	Thermus thermophilus HB8	NA
TT5orR0063_at	0.456462	0.161	1.59208	-5.8458	0.225	Thermus thermophilus HB8	TTHA0063
TT5igR0161_at	0.456462	0.161	1.59188	-5.8461	0.179	Thermus thermophilus HB8
TT5orR0394_at	0.456462	0.161	-1.59107	-5.8471	-0.148	Thermus thermophilus HB8	TTHA0394
TT5igR0529_at	0.456462	0.161	1.59089	-5.8474	0.275	Thermus thermophilus HB8
TT5orR1352_at	0.456704	0.161	-1.58958	-5.8491	-0.221	Thermus thermophilus HB8	TTHA1352
TT5orR1573_at	0.456704	0.161	1.58934	-5.8494	0.201	Thermus thermophilus HB8	TTHA1573
TT5orR1199_at	0.457346	0.162	1.58775	-5.8515	0.239	Thermus thermophilus HB8	TTHA1199
TT5orF1864_at	0.457875	0.162	1.5862	-5.8535	0.508	Thermus thermophilus HB8	TTHA1864
TT5orR1298_at	0.457875	0.162	1.58551	-5.8544	0.285	Thermus thermophilus HB8	TTHA1298
TT5igR0339_at	0.457875	0.163	-1.58359	-5.8569	-0.191	Thermus thermophilus HB8
TT5orR0146_at	0.457875	0.163	1.58349	-5.857	0.222	Thermus thermophilus HB8	TTHA0146
TT5orF1503_at	0.457875	0.163	1.58336	-5.8572	0.344	Thermus thermophilus HB8	TTHA1503
TT5igF0072_at	0.457875	0.163	-1.58294	-5.8577	-0.225	Thermus thermophilus HB8	NA
TT5igR6003_at	0.457875	0.163	-1.58284	-5.8578	-0.231	Thermus thermophilus HB8
TT5igF0251_at	0.458273	0.163	1.58148	-5.8596	0.505	Thermus thermophilus HB8
TT5orF0266_at	0.458273	0.163	1.58106	-5.8601	0.194	Thermus thermophilus HB8	TTHA0266
TT5orF1166_at	0.461094	0.164	-1.57555	-5.8673	-0.168	Thermus thermophilus HB8	TTHA1166
TT5orR1580_at	0.461094	0.164	1.57525	-5.8677	0.639	Thermus thermophilus HB8	TTHA1580
TT5igF0366_at	0.461094	0.164	1.5749	-5.8681	0.308	Thermus thermophilus HB8
TT5igR0747_at	0.462763	0.165	-1.57171	-5.8722	-0.827	Thermus thermophilus HB8
TT5orR1251_at	0.463219	0.166	-1.56987	-5.8746	-0.158	Thermus thermophilus HB8	TTHA1251
TT5orF4151_at	0.463219	0.166	1.56985	-5.8746	0.254	Thermus thermophilus HB8	TTHB151
AFFX-r2-Bs-phe-5_at	0.463271	0.166	-1.56834	-5.8766	-0.259	B. subtilis	NA
TT5orR6006_at	0.463271	0.166	1.56833	-5.8766	0.372	Thermus thermophilus HB8	TTHC006
TT5orR0055_at	0.463271	0.166	1.56804	-5.877	0.365	Thermus thermophilus HB8	TTHA0055
TT5orR1490_at	0.463496	0.166	1.56685	-5.8785	0.347	Thermus thermophilus HB8	TTHA1490
TT5orF0172_at	0.463496	0.166	1.56635	-5.8792	0.25	Thermus thermophilus HB8	TTHA0172
AFFX-ThrX-5_at	0.463496	0.167	-1.5658	-5.8799	-0.273	B. subtilis	NA
TT5orR0438_at	0.463496	0.167	1.56477	-5.8812	0.233	Thermus thermophilus HB8	TTHA0438
TT5orR0044_at	0.463496	0.167	1.56386	-5.8824	0.332	Thermus thermophilus HB8	TTHA0044
TT5igR4044_at	0.463496	0.167	-1.56374	-5.8825	-0.324	Thermus thermophilus HB8
TT5orR0802_at	0.463496	0.167	1.56366	-5.8826	0.229	Thermus thermophilus HB8	TTHA0802
TT5orR1252_at	0.463974	0.167	-1.56199	-5.8848	-0.282	Thermus thermophilus HB8	TTHA1252
TT5orR1669_at	0.463974	0.168	1.56177	-5.8851	0.233	Thermus thermophilus HB8	TTHA1669
TT5orR0761_at	0.464098	0.168	-1.56101	-5.8861	-0.167	Thermus thermophilus HB8	TTHA0761
TT5igR0060_at	0.465085	0.168	-1.55887	-5.8888	-0.756	Thermus thermophilus HB8
TT5orR0805_at	0.465085	0.168	-1.55775	-5.8903	-0.219	Thermus thermophilus HB8	TTHA0805
TT5igR0512_at	0.465085	0.169	1.55703	-5.8912	0.29	Thermus thermophilus HB8
TT5orF4192_at	0.465085	0.169	-1.55694	-5.8913	-0.446	Thermus thermophilus HB8	TTHB192
TT5orR1591_at	0.465085	0.169	1.55626	-5.8922	0.354	Thermus thermophilus HB8	TTHA1591
TT5igF0443_at	0.465085	0.169	1.55579	-5.8928	0.252	Thermus thermophilus HB8
TT5orR1481_at	0.465085	0.169	1.55534	-5.8934	0.183	Thermus thermophilus HB8	TTHA1481
TT5igF0368_at	0.465085	0.169	1.55353	-5.8957	0.17	Thermus thermophilus HB8
TT5orR0598_at	0.465085	0.17	1.55311	-5.8962	0.234	Thermus thermophilus HB8	TTHA0598
TT5igR0092_at	0.465085	0.17	-1.55306	-5.8963	-0.606	Thermus thermophilus HB8
TT5igF0061_at	0.465085	0.17	1.55237	-5.8972	0.375	Thermus thermophilus HB8	NA
TT5orF0660_at	0.465085	0.17	-1.55168	-5.8981	-0.172	Thermus thermophilus HB8	TTHA0660
TT5orR0004_at	0.465085	0.17	1.55156	-5.8982	0.323	Thermus thermophilus HB8	TTHA0004
TT5orF0090_at	0.465085	0.17	-1.55151	-5.8983	-0.145	Thermus thermophilus HB8	TTHA0090
TT5orR1865_at	0.465257	0.17	1.55061	-5.8994	0.275	Thermus thermophilus HB8	TTHA1865
TT5orF1912_at	0.465257	0.17	1.55011	-5.9001	0.195	Thermus thermophilus HB8	TTHA1912
TT5igR0484_at	0.465682	0.171	-1.54888	-5.9017	-0.726	Thermus thermophilus HB8
TT5igF0643_at	0.466218	0.171	-1.54749	-5.9035	-0.258	Thermus thermophilus HB8
TT5orR0593_at	0.466752	0.171	-1.5461	-5.9053	-0.139	Thermus thermophilus HB8	TTHA0593
TT5orF0636_at	0.466847	0.171	-1.54538	-5.9062	-0.194	Thermus thermophilus HB8	TTHA0636
TT5orR1441_at	0.467851	0.172	-1.54301	-5.9092	-0.18	Thermus thermophilus HB8	TTHA1441
TT5orR0854_at	0.467851	0.172	-1.54262	-5.9097	-0.157	Thermus thermophilus HB8	TTHA0854
TT5orF0226_at	0.467851	0.172	1.54214	-5.9103	0.318	Thermus thermophilus HB8	TTHA0226
TT5orR6011_at	0.467968	0.172	1.5414	-5.9113	0.229	Thermus thermophilus HB8	TTHC011
TT5igR0242_at	0.468137	0.172	-1.54058	-5.9123	-0.188	Thermus thermophilus HB8
TT5orR0343_at	0.468711	0.173	1.53913	-5.9142	0.232	Thermus thermophilus HB8	TTHA0343
TT5igF0141_at	0.470464	0.174	-1.53564	-5.9187	-0.417	Thermus thermophilus HB8
TT5igF0437_at	0.470464	0.174	-1.5349	-5.9196	-0.215	Thermus thermophilus HB8
TT5igR0057_at	0.470464	0.174	-1.53475	-5.9198	-0.225	Thermus thermophilus HB8
TT5orF7050_at	0.470948	0.174	1.53301	-5.922	1.03	Thermus thermophilus HB8	TTHY7050
TT5orF4075_at	0.470948	0.174	1.53288	-5.9222	0.29	Thermus thermophilus HB8	TTHB075
TT5orR4235_at	0.47112	0.175	-1.53206	-5.9232	-0.236	Thermus thermophilus HB8	TTHB235
TT5orR0632_at	0.471424	0.175	-1.53001	-5.9259	-0.232	Thermus thermophilus HB8	TTHA0632
TT5igR0341_at	0.471424	0.175	-1.52989	-5.926	-0.818	Thermus thermophilus HB8
TT5orF0960_at	0.471424	0.175	-1.52954	-5.9265	-1.07	Thermus thermophilus HB8	TTHA0960
TT5igR0654_at	0.471424	0.175	1.52936	-5.9267	1.27	Thermus thermophilus HB8
TT5igF0015_at	0.471434	0.175	1.52845	-5.9279	0.177	Thermus thermophilus HB8	NA
TT5orF1555_at	0.471434	0.175	1.52823	-5.9281	0.234	Thermus thermophilus HB8	TTHA1555
TT5orR1783_at	0.472021	0.176	1.52677	-5.93	0.139	Thermus thermophilus HB8	TTHA1783
TT5orF0597_at	0.474172	0.177	1.52293	-5.9349	0.258	Thermus thermophilus HB8	TTHA0597
TT5orF0828_at	0.474492	0.177	-1.52028	-5.9383	-0.237	Thermus thermophilus HB8	TTHA0828
TT5orR1034_at	0.474492	0.177	1.52001	-5.9386	0.311	Thermus thermophilus HB8	TTHA1034
TT5orR0184_at	0.474492	0.178	-1.51941	-5.9394	-0.186	Thermus thermophilus HB8	TTHA0184
TT5igR0464_at	0.474492	0.178	-1.51924	-5.9396	-0.326	Thermus thermophilus HB8
TT5orF4096_at	0.474492	0.178	-1.51909	-5.9398	-0.349	Thermus thermophilus HB8	TTHB096
TT5orR1295_at	0.474492	0.178	1.51866	-5.9403	0.144	Thermus thermophilus HB8	TTHA1295
TT5orR1177_at	0.474492	0.178	-1.51855	-5.9405	-0.178	Thermus thermophilus HB8	TTHA1177
TT5orR0650_at	0.475288	0.178	-1.51673	-5.9428	-0.213	Thermus thermophilus HB8	TTHA0650
TT5orF1530_at	0.475288	0.178	1.51619	-5.9435	0.204	Thermus thermophilus HB8	TTHA1530
TT5orR0234_at	0.475288	0.179	-1.51551	-5.9444	-0.137	Thermus thermophilus HB8	TTHA0234
TT5orR1290_at	0.475288	0.179	-1.51513	-5.9448	-0.171	Thermus thermophilus HB8	TTHA1290
TT5orF1085_at	0.475595	0.179	-1.51411	-5.9461	-0.171	Thermus thermophilus HB8	TTHA1085
TT5orR1130_at	0.475866	0.179	1.51268	-5.948	0.14	Thermus thermophilus HB8	TTHA1130
TT5orF1862_at	0.475866	0.18	1.51152	-5.9494	0.243	Thermus thermophilus HB8	TTHA1862
TT5orF1188_at	0.475866	0.18	-1.51145	-5.9495	-0.329	Thermus thermophilus HB8	TTHA1188
TT5orF1081_at	0.475866	0.18	-1.51085	-5.9503	-0.191	Thermus thermophilus HB8	TTHA1081
TT5igF0658_at	0.475866	0.18	-1.51063	-5.9506	-0.467	Thermus thermophilus HB8
TT5orF0202_at	0.475866	0.18	1.51039	-5.9509	0.148	Thermus thermophilus HB8	TTHA0202
TT5igR0400_at	0.476417	0.18	1.509	-5.9526	0.164	Thermus thermophilus HB8
TT5orR0177_at	0.476417	0.18	-1.5078	-5.9542	-0.151	Thermus thermophilus HB8	TTHA0177
TT5orF1087_at	0.476417	0.181	-1.50749	-5.9546	-0.186	Thermus thermophilus HB8	TTHA1087
TT5igF0195_at	0.476417	0.181	-1.50734	-5.9547	-0.186	Thermus thermophilus HB8
TT5orF1852_at	0.476417	0.181	-1.50681	-5.9554	-0.166	Thermus thermophilus HB8	TTHA1852
TT5orR1063_at	0.480817	0.183	1.49911	-5.9652	0.191	Thermus thermophilus HB8	TTHA1063
TT5igR0432_at	0.480817	0.183	-1.49865	-5.9658	-0.202	Thermus thermophilus HB8
TT5orF0930_at	0.480817	0.183	-1.49782	-5.9668	-0.187	Thermus thermophilus HB8	TTHA0930
TT5orF0070_at	0.480817	0.183	1.49761	-5.9671	0.261	Thermus thermophilus HB8	TTHA0070
TT5igF0103_at	0.480817	0.183	1.49738	-5.9674	0.213	Thermus thermophilus HB8
TT5orR0339_at	0.480817	0.183	1.49686	-5.968	0.164	Thermus thermophilus HB8	TTHA0339
TT5orR1101_at	0.480976	0.184	-1.49554	-5.9697	-0.169	Thermus thermophilus HB8	TTHA1101
TT5orR0170_at	0.480976	0.184	1.49548	-5.9698	0.24	Thermus thermophilus HB8	TTHA0170
TT5orF0040_at	0.480976	0.184	1.49499	-5.9704	0.327	Thermus thermophilus HB8	TTHA0040
TT5igR0476_at	0.481682	0.184	1.49338	-5.9724	0.922	Thermus thermophilus HB8
TT5igR0356_at	0.482244	0.185	1.49139	-5.9749	0.752	Thermus thermophilus HB8
TT5orR0403_at	0.482244	0.185	1.49073	-5.9758	0.172	Thermus thermophilus HB8	TTHA0403
TT5orR0795_at	0.482244	0.185	-1.48962	-5.9772	-0.149	Thermus thermophilus HB8	TTHA0795
TT5igR7021_at	0.482244	0.185	1.48961	-5.9772	0.564	Thermus thermophilus HB8
TT5orF0491_at	0.482244	0.185	1.48936	-5.9775	0.224	Thermus thermophilus HB8	TTHA0491
TT5igR0743_at	0.482244	0.185	1.48869	-5.9784	0.25	Thermus thermophilus HB8
TT5orR1375_at	0.482244	0.185	-1.48848	-5.9786	-0.248	Thermus thermophilus HB8	TTHA1375
TT5igR0722_at	0.482244	0.186	-1.48791	-5.9793	-0.218	Thermus thermophilus HB8
TT5igR0620_at	0.482244	0.186	1.48765	-5.9797	0.167	Thermus thermophilus HB8
TT5orR0886_at	0.482853	0.186	1.48619	-5.9815	0.175	Thermus thermophilus HB8	TTHA0886
TT5igR0485_at	0.483476	0.186	-1.48467	-5.9834	-0.181	Thermus thermophilus HB8
TT5orR0816_at	0.483476	0.187	-1.48382	-5.9845	-0.265	Thermus thermophilus HB8	TTHA0816
TT5orF4069_at	0.483476	0.187	1.48363	-5.9847	0.235	Thermus thermophilus HB8	TTHB069
TT5orF0772_at	0.483746	0.187	-1.48258	-5.9861	-0.265	Thermus thermophilus HB8	TTHA0772
TT5orF1220_at	0.483746	0.187	-1.48215	-5.9866	-0.167	Thermus thermophilus HB8	TTHA1220
TT5orF1280_at	0.484743	0.188	1.48011	-5.9892	0.177	Thermus thermophilus HB8	TTHA1280
TT5igF0096_at	0.48482	0.188	1.47896	-5.9906	0.21	Thermus thermophilus HB8
TT5orF6007_at	0.48482	0.188	1.4786	-5.9911	0.226	Thermus thermophilus HB8	TTHC007
TT5orF1339_at	0.48482	0.188	-1.47839	-5.9913	-0.292	Thermus thermophilus HB8	TTHA1339
TT5orR0687_at	0.485253	0.188	1.47705	-5.993	0.606	Thermus thermophilus HB8	TTHA0687
TT5igR0493_at	0.485253	0.188	-1.47666	-5.9935	-0.177	Thermus thermophilus HB8
TT5orF1517_at	0.485316	0.189	1.47603	-5.9943	0.251	Thermus thermophilus HB8	TTHA1517
TT5orR1396_at	0.486167	0.189	-1.47422	-5.9966	-0.173	Thermus thermophilus HB8	TTHA1396
TT5orR1544_at	0.486931	0.19	1.47146	-6	0.389	Thermus thermophilus HB8	TTHA1544
TT5orF0461_at	0.486931	0.19	1.47123	-6.0003	0.262	Thermus thermophilus HB8	TTHA0461
TT5igF0067_at	0.486931	0.19	-1.47086	-6.0008	-0.195	Thermus thermophilus HB8	NA
TT5orF0367_at	0.486931	0.19	1.47054	-6.0012	0.177	Thermus thermophilus HB8	TTHA0367
TT5orF4155_at	0.486931	0.19	-1.4701	-6.0017	-0.321	Thermus thermophilus HB8	TTHB155
TT5orF1255_at	0.486931	0.19	-1.4695	-6.0025	-0.13	Thermus thermophilus HB8	TTHA1255
TT5orF0300_at	0.486931	0.191	1.46835	-6.0039	0.158	Thermus thermophilus HB8	TTHA0300
TT5orR1535_at	0.486931	0.191	-1.46819	-6.0041	-0.311	Thermus thermophilus HB8	TTHA1535
TT5orR0645_at	0.486931	0.191	1.4679	-6.0045	0.176	Thermus thermophilus HB8	TTHA0645
TT5igR0223_at	0.486931	0.191	-1.46774	-6.0047	-0.732	Thermus thermophilus HB8
TT5orF4208_at	0.486952	0.191	1.46696	-6.0057	0.538	Thermus thermophilus HB8	TTHB208
TT5orF0312_at	0.486952	0.191	1.46604	-6.0068	0.433	Thermus thermophilus HB8	TTHA0312
TT5orF0496_at	0.486952	0.191	1.4656	-6.0074	0.151	Thermus thermophilus HB8	TTHA0496
TT5orF0677_at	0.486952	0.191	-1.46558	-6.0074	-0.183	Thermus thermophilus HB8	TTHA0677
TT5igF0575_at	0.487257	0.192	-1.46459	-6.0087	-0.302	Thermus thermophilus HB8
TT5orR1777_at	0.487519	0.192	-1.46342	-6.0101	-0.303	Thermus thermophilus HB8	TTHA1777
TT5igF0239_at	0.487519	0.192	-1.46314	-6.0105	-0.182	Thermus thermophilus HB8
TT5orR1491_at	0.487571	0.192	1.46253	-6.0112	0.398	Thermus thermophilus HB8	TTHA1491
TT5orR4047_at	0.487673	0.192	-1.46125	-6.0128	-0.157	Thermus thermophilus HB8	TTHB047
TT5igR0770_at	0.487673	0.193	-1.46096	-6.0132	-0.172	Thermus thermophilus HB8
TT5orR0789_at	0.487673	0.193	-1.46079	-6.0134	-0.156	Thermus thermophilus HB8	TTHA0789
TT5igF4026_at	0.488398	0.193	-1.45882	-6.0159	-0.576	Thermus thermophilus HB8
TT5orF0620_at	0.488398	0.193	-1.45865	-6.0161	-0.173	Thermus thermophilus HB8	TTHA0620
TT5orF0539_at	0.488482	0.193	1.458	-6.0169	0.231	Thermus thermophilus HB8	TTHA0539
TT5orF0430_at	0.488608	0.193	1.45723	-6.0179	0.161	Thermus thermophilus HB8	TTHA0430
TT5igR0056_at	0.488608	0.194	1.45671	-6.0185	0.176	Thermus thermophilus HB8
TT5orF1354_at	0.488608	0.194	-1.45623	-6.0191	-0.208	Thermus thermophilus HB8	TTHA1354
TT5orR0179_at	0.489114	0.194	-1.45495	-6.0207	-0.162	Thermus thermophilus HB8	TTHA0179
TT5igF0091_at	0.49021	0.195	1.45279	-6.0234	0.146	Thermus thermophilus HB8
TT5igR4016_at	0.490695	0.195	-1.45154	-6.025	-0.386	Thermus thermophilus HB8
TT5orR0441_at	0.492899	0.196	1.44775	-6.0297	0.331	Thermus thermophilus HB8	TTHA0441
TT5orF1384_at	0.493265	0.196	1.44668	-6.031	0.226	Thermus thermophilus HB8	TTHA1384
TT5orR0314_at	0.493537	0.197	-1.44544	-6.0326	-0.154	Thermus thermophilus HB8	TTHA0314
TT5orF0628_at	0.493537	0.197	-1.44521	-6.0329	-0.206	Thermus thermophilus HB8	TTHA0628
TT5orF1006_at	0.493537	0.197	-1.44471	-6.0335	-0.283	Thermus thermophilus HB8	TTHA1006
TT5igR0196_at	0.49471	0.198	-1.44199	-6.0368	-0.306	Thermus thermophilus HB8
TT5orF0092_at	0.49471	0.198	1.44193	-6.0369	0.141	Thermus thermophilus HB8	TTHA0092
TT5orR0201_at	0.495562	0.198	1.44015	-6.0391	0.18	Thermus thermophilus HB8	TTHA0201
TT5orR1813_at	0.497214	0.199	1.43659	-6.0436	0.21	Thermus thermophilus HB8	TTHA1813
TT5igR7070_at	0.497214	0.199	1.43643	-6.0438	0.367	Thermus thermophilus HB8
TT5igF0207_at	0.497214	0.199	1.43615	-6.0441	0.193	Thermus thermophilus HB8
TT5orR0883_at	0.4981	0.2	-1.43432	-6.0464	-0.179	Thermus thermophilus HB8	TTHA0883
TT5orF4033_at	0.498409	0.2	-1.43289	-6.0481	-0.455	Thermus thermophilus HB8	TTHB033
TT5igR0494_at	0.498409	0.2	1.43283	-6.0482	0.807	Thermus thermophilus HB8
TT5igF0535_at	0.498759	0.2	-1.43179	-6.0495	-0.184	Thermus thermophilus HB8
TT5orR1817_at	0.49926	0.201	1.43054	-6.0511	0.156	Thermus thermophilus HB8	TTHA1817
TT5orF1118_at	0.499502	0.201	-1.42929	-6.0526	-0.188	Thermus thermophilus HB8	TTHA1118
TT5orF0896_at	0.499502	0.201	-1.4291	-6.0528	-0.202	Thermus thermophilus HB8	TTHA0896
TT5orF7074_at	0.499502	0.201	1.42784	-6.0544	1.37	Thermus thermophilus HB8	TTHY7074
TT5orF7017_at	0.499502	0.202	-1.42748	-6.0548	-1.2	Thermus thermophilus HB8	TTHY7017
TT5orF1159_at	0.499502	0.202	-1.4274	-6.0549	-0.147	Thermus thermophilus HB8	TTHA1159
TT5orR1650_at	0.499502	0.202	1.42706	-6.0554	0.28	Thermus thermophilus HB8	TTHA1650
TT5orR0332_at	0.500974	0.202	-1.42439	-6.0587	-0.27	Thermus thermophilus HB8	TTHA0332
TT5igF0615_at	0.501364	0.203	1.42331	-6.06	0.22	Thermus thermophilus HB8
TT5igF0510_at	0.502007	0.203	-1.42185	-6.0618	-0.164	Thermus thermophilus HB8
TT5orF0462_at	0.502076	0.203	-1.42123	-6.0626	-0.334	Thermus thermophilus HB8	TTHA0462
TT5orR0256_at	0.502485	0.204	1.42012	-6.0639	0.233	Thermus thermophilus HB8	TTHA0256
TT5orR0243_at	0.502639	0.204	1.41938	-6.0649	0.146	Thermus thermophilus HB8	TTHA0243
TT5orF7004_at	0.50332	0.204	-1.41787	-6.0667	-0.392	Thermus thermophilus HB8	TTHY7004
TT5orF1023_at	0.503467	0.204	1.41714	-6.0676	0.286	Thermus thermophilus HB8	TTHA1023
TT5igR0085_at	0.50451	0.205	1.4151	-6.0701	0.319	Thermus thermophilus HB8
TT5igF0507_at	0.506604	0.206	1.41155	-6.0745	0.198	Thermus thermophilus HB8
TT5orF0307_at	0.506662	0.206	1.41095	-6.0752	0.168	Thermus thermophilus HB8	TTHA0307
TT5orR1047_at	0.507646	0.207	1.40887	-6.0778	0.204	Thermus thermophilus HB8	TTHA1047
TT5orF1536_at	0.507646	0.207	-1.4085	-6.0782	-0.197	Thermus thermophilus HB8	TTHA1536
TT5igF0285_at	0.507833	0.207	1.40715	-6.0799	0.183	Thermus thermophilus HB8
TT5igR0187_at	0.507833	0.207	-1.40704	-6.08	-0.16	Thermus thermophilus HB8
TT5orF0298_at	0.507833	0.208	1.40566	-6.0817	0.206	Thermus thermophilus HB8	TTHA0298
TT5orF4042_at	0.507833	0.208	1.40562	-6.0818	0.146	Thermus thermophilus HB8	TTHB042
TT5igR0784_at	0.507833	0.208	1.40553	-6.0819	0.281	Thermus thermophilus HB8
TT5igF0598_at	0.507833	0.208	1.40514	-6.0824	0.152	Thermus thermophilus HB8
TT5igR0084_at	0.507875	0.208	1.40457	-6.0831	0.354	Thermus thermophilus HB8
TT5orF1080_at	0.508053	0.208	-1.40374	-6.0841	-0.284	Thermus thermophilus HB8	TTHA1080
TT5igF0344_at	0.508053	0.208	-1.40329	-6.0846	-0.281	Thermus thermophilus HB8
TT5orR0018_at	0.508121	0.209	1.40227	-6.0859	0.236	Thermus thermophilus HB8	TTHA0018
TT5igR0410_at	0.508121	0.209	-1.40217	-6.086	-0.497	Thermus thermophilus HB8
TT5igF0001_at	0.508577	0.209	1.40064	-6.0879	0.293	Thermus thermophilus HB8	NA
TT5igR0571_at	0.508577	0.209	1.40048	-6.0881	0.279	Thermus thermophilus HB8
TT5igR0452_at	0.508934	0.209	1.39946	-6.0893	0.153	Thermus thermophilus HB8
TT5igR7043_at	0.510046	0.21	1.39718	-6.0921	0.838	Thermus thermophilus HB8
TT5orR0970_at	0.510046	0.21	-1.39591	-6.0937	-0.582	Thermus thermophilus HB8	TTHA0970
TT5igR0094_at	0.510046	0.21	1.39585	-6.0937	2.09	Thermus thermophilus HB8
TT5orR1748_at	0.510046	0.21	-1.39581	-6.0938	-0.238	Thermus thermophilus HB8	TTHA1748
TT5igF0276_at	0.510525	0.211	-1.39462	-6.0952	-0.219	Thermus thermophilus HB8
TT5orF0121_at	0.510539	0.211	1.39409	-6.0959	0.187	Thermus thermophilus HB8	TTHA0121
TT5igR0447_at	0.510669	0.211	-1.39339	-6.0967	-0.175	Thermus thermophilus HB8
TT5igR0153_at	0.511012	0.211	1.39239	-6.098	0.258	Thermus thermophilus HB8
TT5orR0585_at	0.511358	0.212	-1.39064	-6.1001	-0.196	Thermus thermophilus HB8	TTHA0585
TT5orF1003_at	0.511358	0.212	-1.38975	-6.1012	-0.374	Thermus thermophilus HB8	TTHA1003
TT5orR1420_at	0.511358	0.212	-1.38937	-6.1017	-0.583	Thermus thermophilus HB8	TTHA1420
TT5orR4048_at	0.511358	0.212	1.38893	-6.1022	0.158	Thermus thermophilus HB8	TTHB048
TT5orF7110_at	0.511358	0.212	1.38871	-6.1025	0.542	Thermus thermophilus HB8	TTHY7110
TT5igF6005_at	0.511358	0.213	1.38846	-6.1028	0.226	Thermus thermophilus HB8
TT5igF0621_at	0.511358	0.213	-1.38834	-6.1029	-0.42	Thermus thermophilus HB8
TT5igF0489_at	0.512188	0.213	1.38632	-6.1054	0.146	Thermus thermophilus HB8
TT5orR0870_at	0.512188	0.213	1.38613	-6.1056	0.171	Thermus thermophilus HB8	TTHA0870
TT5orR0683_at	0.51273	0.214	1.38454	-6.1075	0.284	Thermus thermophilus HB8	TTHA0683
TT5orR1103_at	0.51273	0.214	-1.38435	-6.1078	-0.158	Thermus thermophilus HB8	TTHA1103
TT5igR0239_at	0.513022	0.214	1.38321	-6.1092	0.186	Thermus thermophilus HB8
TT5orR1909_at	0.513022	0.214	1.38273	-6.1097	0.125	Thermus thermophilus HB8	TTHA1909
TT5igR0325_at	0.513022	0.214	-1.38241	-6.1101	-0.331	Thermus thermophilus HB8
TT5igR7012_at	0.513033	0.214	-1.38189	-6.1108	-0.507	Thermus thermophilus HB8
TT5orF7023_at	0.513752	0.215	1.3801	-6.1129	0.4	Thermus thermophilus HB8	TTHY7023
TT5orF4186_at	0.513752	0.215	-1.37934	-6.1139	-0.338	Thermus thermophilus HB8	TTHB186
TT5orR0444_at	0.513752	0.215	1.37932	-6.1139	0.19	Thermus thermophilus HB8	TTHA0444
TT5igF0222_at	0.513752	0.215	1.37851	-6.1149	0.122	Thermus thermophilus HB8
TT5orF0459_at	0.513752	0.216	1.37835	-6.1151	0.211	Thermus thermophilus HB8	TTHA0459
TT5orF0722_at	0.514921	0.216	1.37587	-6.1181	0.174	Thermus thermophilus HB8	TTHA0722
TT5orF0034_at	0.514921	0.216	-1.37567	-6.1183	-0.168	Thermus thermophilus HB8	TTHA0034
TT5igR0148_at	0.514956	0.216	-1.37512	-6.119	-0.352	Thermus thermophilus HB8
TT5igR4071_at	0.515282	0.217	1.37415	-6.1202	0.392	Thermus thermophilus HB8
TT5orF4058_at	0.515312	0.217	1.37361	-6.1208	0.328	Thermus thermophilus HB8	TTHB058
TT5orR1589_at	0.515626	0.217	1.37266	-6.122	0.215	Thermus thermophilus HB8	TTHA1589
TT5orR1670_at	0.516556	0.218	1.37083	-6.1242	0.163	Thermus thermophilus HB8	TTHA1670
TT5orF0082_at	0.517086	0.218	1.36926	-6.1261	0.266	Thermus thermophilus HB8	TTHA0082
TT5orF4170_at	0.517086	0.218	-1.36863	-6.1269	-0.197	Thermus thermophilus HB8	TTHB170
TT5orF4142_at	0.517086	0.219	-1.36811	-6.1275	-0.136	Thermus thermophilus HB8	TTHB142
TT5igF0370_at	0.517086	0.219	1.36807	-6.1275	0.123	Thermus thermophilus HB8
TT5igF4088_at	0.517493	0.219	-1.36655	-6.1294	-0.18	Thermus thermophilus HB8
TT5igR0034_at	0.517493	0.219	1.36635	-6.1296	0.308	Thermus thermophilus HB8
TT5igF0511_at	0.517493	0.219	1.366	-6.13	0.189	Thermus thermophilus HB8
TT5igR0381_at	0.518161	0.22	-1.36331	-6.1333	-0.518	Thermus thermophilus HB8
TT5orR0487_at	0.518161	0.22	1.36326	-6.1333	0.23	Thermus thermophilus HB8	TTHA0487
TT5orR1201_at	0.518161	0.22	1.36288	-6.1338	0.215	Thermus thermophilus HB8	TTHA1201
TT5igF4081_at	0.518161	0.22	1.36249	-6.1343	0.379	Thermus thermophilus HB8
TT5igR0364_at	0.518161	0.22	-1.36229	-6.1345	-0.137	Thermus thermophilus HB8
TT5orR1442_at	0.518161	0.22	-1.36164	-6.1353	-0.132	Thermus thermophilus HB8	TTHA1442
TT5orF1495_at	0.518161	0.221	-1.36147	-6.1355	-0.189	Thermus thermophilus HB8	TTHA1495
TT5igR0471_at	0.518161	0.221	-1.36061	-6.1365	-0.468	Thermus thermophilus HB8
TT5orF1007_at	0.518161	0.221	-1.36057	-6.1366	-0.409	Thermus thermophilus HB8	TTHA1007
AFFX-DapX-5_at	0.518986	0.221	-1.3589	-6.1386	-0.257	B. subtilis	NA
TT5orF7048_at	0.520273	0.222	-1.35628	-6.1418	-0.831	Thermus thermophilus HB8	TTHY7048
TT5igF0220_at	0.520273	0.222	-1.35599	-6.1421	-0.144	Thermus thermophilus HB8
TT5orF1186_at	0.520273	0.222	-1.3555	-6.1427	-0.26	Thermus thermophilus HB8	TTHA1186
TT5orR0753_at	0.520273	0.223	-1.35468	-6.1437	-0.157	Thermus thermophilus HB8	TTHA0753
TT5igF0031_at	0.520273	0.223	1.3546	-6.1438	0.225	Thermus thermophilus HB8	NA
TT5orF1292_at	0.521399	0.223	-1.35251	-6.1463	-0.727	Thermus thermophilus HB8	TTHA1292
TT5igF4013_at	0.52218	0.224	-1.35091	-6.1482	-0.199	Thermus thermophilus HB8
TT5igF0593_at	0.522604	0.224	-1.34981	-6.1495	-0.164	Thermus thermophilus HB8
TT5igF0009_at	0.523161	0.224	-1.34849	-6.1511	-0.125	Thermus thermophilus HB8	NA
AFFX-LysX-M_at	0.523161	0.225	1.34804	-6.1517	0.317	B. subtilis	NA
TT5orR0150_at	0.52358	0.225	1.34696	-6.153	0.137	Thermus thermophilus HB8	TTHA0150
TT5orR1939_at	0.523994	0.225	-1.3456	-6.1546	-0.174	Thermus thermophilus HB8	TTHA1939
TT5igF0183_at	0.523994	0.225	-1.34539	-6.1548	-0.222	Thermus thermophilus HB8
TT5orR1936_at	0.524088	0.226	1.34428	-6.1562	0.176	Thermus thermophilus HB8	TTHA1936
TT5igF0068_at	0.524088	0.226	-1.34427	-6.1562	-0.383	Thermus thermophilus HB8	NA
TT5igR0702_at	0.524876	0.226	1.34267	-6.1581	0.227	Thermus thermophilus HB8
TT5orR0792_at	0.525375	0.227	1.34107	-6.16	0.154	Thermus thermophilus HB8	TTHA0792
TT5orR1150_at	0.525375	0.227	-1.34098	-6.1601	-0.139	Thermus thermophilus HB8	TTHA1150
AFFX-r2-Bs-lys-3_at	0.526182	0.227	1.33935	-6.1621	0.286	B. subtilis	NA
TT5orR1306_at	0.526947	0.228	1.33779	-6.1639	0.33	Thermus thermophilus HB8	TTHA1306
TT5orF0967_at	0.526955	0.228	-1.33625	-6.1658	-1.02	Thermus thermophilus HB8	TTHA0967
TT5igF0480_at	0.526955	0.228	-1.3362	-6.1658	-0.27	Thermus thermophilus HB8
TT5igF0515_at	0.526955	0.228	1.3359	-6.1662	0.489	Thermus thermophilus HB8
TT5orR4173_at	0.526955	0.228	-1.33582	-6.1663	-0.25	Thermus thermophilus HB8	TTHB173
TT5orR0549_at	0.529689	0.23	-1.33099	-6.1721	-0.148	Thermus thermophilus HB8	TTHA0549
TT5igF0365_at	0.529689	0.23	1.33052	-6.1726	0.315	Thermus thermophilus HB8
TT5orR7093_at	0.529689	0.23	-1.32988	-6.1734	-0.254	Thermus thermophilus HB8	TTHY7093
TT5igR0612_at	0.529689	0.23	1.32966	-6.1736	0.234	Thermus thermophilus HB8
TT5orR0978_at	0.529689	0.23	-1.32906	-6.1744	-0.123	Thermus thermophilus HB8	TTHA0978
TT5orR0249_at	0.529689	0.23	1.32879	-6.1747	0.187	Thermus thermophilus HB8	TTHA0249
TT5igR7059_at	0.529689	0.231	-1.32771	-6.176	-0.727	Thermus thermophilus HB8
TT5orR0420_at	0.529689	0.231	1.32768	-6.176	0.155	Thermus thermophilus HB8	TTHA0420
TT5igR0023_at	0.529689	0.231	1.32759	-6.1761	0.152	Thermus thermophilus HB8
TT5igF0196_at	0.52969	0.231	1.3271	-6.1767	0.145	Thermus thermophilus HB8
TT5orR4217_at	0.530776	0.232	1.32497	-6.1792	0.164	Thermus thermophilus HB8	TTHB217
TT5orR1969_at	0.530776	0.232	1.32433	-6.18	0.244	Thermus thermophilus HB8	TTHA1969
TT5orF1622_at	0.530776	0.232	1.32412	-6.1802	0.132	Thermus thermophilus HB8	TTHA1622
TT5orF4024_at	0.531333	0.232	-1.32276	-6.1818	-0.211	Thermus thermophilus HB8	TTHB024
TT5orF0654_at	0.531333	0.232	1.32237	-6.1823	0.186	Thermus thermophilus HB8	TTHA0654
TT5igR7052_at	0.531731	0.233	-1.32133	-6.1835	-0.625	Thermus thermophilus HB8
TT5orR0673_at	0.533323	0.234	1.31863	-6.1867	0.273	Thermus thermophilus HB8	TTHA0673
TT5orF0371_at	0.533706	0.234	1.31761	-6.188	0.211	Thermus thermophilus HB8	TTHA0371
TT5orR1905_at	0.536358	0.235	1.31345	-6.1929	0.206	Thermus thermophilus HB8	TTHA1905
TT5orR1102_at	0.536733	0.236	1.31244	-6.1941	0.157	Thermus thermophilus HB8	TTHA1102
TT5orR1692_at	0.537953	0.236	-1.31027	-6.1966	-0.237	Thermus thermophilus HB8	TTHA1692
TT5orF0174_at	0.538185	0.237	1.30947	-6.1976	0.235	Thermus thermophilus HB8	TTHA0174
TT5orF0961_at	0.539934	0.238	-1.30621	-6.2014	-0.693	Thermus thermophilus HB8	TTHA0961
TT5igF0577_at	0.539934	0.238	1.30609	-6.2016	0.122	Thermus thermophilus HB8
TT5orF0797_at	0.540383	0.238	1.30471	-6.2032	0.164	Thermus thermophilus HB8	TTHA0797
TT5orR4159_at	0.540383	0.238	-1.3045	-6.2034	-0.2	Thermus thermophilus HB8	TTHB159
TT5orR1153_at	0.542338	0.239	1.30133	-6.2072	0.174	Thermus thermophilus HB8	TTHA1153
TT5orR1655_at	0.542548	0.239	1.30056	-6.2081	0.139	Thermus thermophilus HB8	TTHA1655
TT5igR4049_at	0.542616	0.24	-1.29998	-6.2088	-0.179	Thermus thermophilus HB8
AFFX-r2-Bs-phe-M_at	0.542785	0.24	-1.29927	-6.2096	-0.431	B. subtilis	NA
TT5orF0083_at	0.542894	0.24	1.2978	-6.2113	0.287	Thermus thermophilus HB8	TTHA0083
TT5orF1222_at	0.542894	0.24	1.2973	-6.2119	0.246	Thermus thermophilus HB8	TTHA1222
TT5orR1265_at	0.542894	0.24	1.29726	-6.212	0.258	Thermus thermophilus HB8	TTHA1265
TT5orR0586_at	0.542894	0.24	-1.29719	-6.212	-0.334	Thermus thermophilus HB8	TTHA0586
AFFX-r2-Ec-bioC-5_at	0.542904	0.241	1.2967	-6.2126	0.201	E. coli	NA
TT5orR1830_at	0.544035	0.241	1.29466	-6.215	0.148	Thermus thermophilus HB8	TTHA1830
TT5igR0407_at	0.544678	0.242	1.29306	-6.2169	0.474	Thermus thermophilus HB8
TT5igF0448_at	0.544678	0.242	1.29282	-6.2172	0.132	Thermus thermophilus HB8
TT5orR0054_at	0.544741	0.242	1.29226	-6.2178	0.28	Thermus thermophilus HB8	TTHA0054
TT5orF0765_at	0.546632	0.243	-1.28919	-6.2214	-0.206	Thermus thermophilus HB8	TTHA0765
TT5igR0659_at	0.546771	0.243	1.28852	-6.2222	0.293	Thermus thermophilus HB8
TT5orR0617_at	0.546851	0.244	-1.28782	-6.223	-0.152	Thermus thermophilus HB8	TTHA0617
TT5igR7017_at	0.546851	0.244	1.28746	-6.2235	0.321	Thermus thermophilus HB8
TT5igR4007_at	0.54796	0.244	-1.28525	-6.226	-0.533	Thermus thermophilus HB8
TT5orF1786_at	0.54796	0.244	-1.28492	-6.2264	-0.207	Thermus thermophilus HB8	TTHA1786
TT5orF0958_at	0.54796	0.245	-1.28334	-6.2283	-0.705	Thermus thermophilus HB8	TTHA0958
TT5igF0238_at	0.54796	0.245	-1.28301	-6.2287	-0.394	Thermus thermophilus HB8
TT5orR1263_at	0.54796	0.245	1.28297	-6.2287	0.181	Thermus thermophilus HB8	TTHA1263
TT5igF0357_at	0.54796	0.245	-1.28248	-6.2293	-0.198	Thermus thermophilus HB8
TT5orR4043_at	0.54796	0.245	-1.28215	-6.2297	-0.215	Thermus thermophilus HB8	TTHB043
TT5orF0614_at	0.54796	0.245	1.28212	-6.2297	0.179	Thermus thermophilus HB8	TTHA0614
TT5orF0812_at	0.548469	0.246	1.28095	-6.2311	0.127	Thermus thermophilus HB8	TTHA0812
TT5igR0522_at	0.549182	0.246	1.2795	-6.2328	0.175	Thermus thermophilus HB8
TT5orF1640_at	0.549216	0.246	1.27896	-6.2334	0.216	Thermus thermophilus HB8	TTHA1640
TT5orR1665_at	0.549216	0.247	1.27828	-6.2342	0.168	Thermus thermophilus HB8	TTHA1665
TT5orF0310_at	0.549216	0.247	1.27802	-6.2345	0.232	Thermus thermophilus HB8	TTHA0310
TT5orF0263_at	0.550213	0.247	-1.27611	-6.2367	-0.12	Thermus thermophilus HB8	TTHA0263
TT5orR0576_at	0.550213	0.248	-1.27536	-6.2376	-0.2	Thermus thermophilus HB8	TTHA0576
TT5orF1338_at	0.550213	0.248	1.27524	-6.2377	0.213	Thermus thermophilus HB8	TTHA1338
TT5igF0034_at	0.550497	0.248	-1.27421	-6.2389	-0.173	Thermus thermophilus HB8	NA
TT5orF0219_at	0.550497	0.248	1.2739	-6.2393	0.119	Thermus thermophilus HB8	TTHA0219
TT5igR0614_at	0.551688	0.249	1.27181	-6.2417	0.488	Thermus thermophilus HB8
TT5orR0397_at	0.552527	0.249	-1.2702	-6.2436	-0.236	Thermus thermophilus HB8	TTHA0397
TT5igF0319_at	0.552527	0.25	1.26961	-6.2442	0.174	Thermus thermophilus HB8
TT5orF1245_at	0.552527	0.25	-1.26881	-6.2452	-0.174	Thermus thermophilus HB8	TTHA1245
TT5orF1284_at	0.552527	0.25	-1.26878	-6.2452	-0.129	Thermus thermophilus HB8	TTHA1284
TT5igR4074_at	0.555012	0.251	1.26495	-6.2497	0.177	Thermus thermophilus HB8
TT5orF0194_at	0.55543	0.251	1.26391	-6.2509	0.151	Thermus thermophilus HB8	TTHA0194
TT5orR1049_at	0.555822	0.252	-1.26291	-6.252	-0.242	Thermus thermophilus HB8	TTHA1049
TT5orR0276_at	0.55638	0.252	1.26168	-6.2534	0.175	Thermus thermophilus HB8	TTHA0276
TT5igF0605_at	0.556487	0.252	1.26103	-6.2542	0.207	Thermus thermophilus HB8
TT5orF0424_at	0.556487	0.253	1.26038	-6.2549	0.234	Thermus thermophilus HB8	TTHA0424
TT5orF1443_at	0.556487	0.253	-1.26012	-6.2552	-0.232	Thermus thermophilus HB8	TTHA1443
TT5igR0198_at	0.556762	0.253	-1.25928	-6.2562	-0.582	Thermus thermophilus HB8
TT5igR0703_at	0.557067	0.253	1.2584	-6.2572	0.13	Thermus thermophilus HB8
TT5igF0421_at	0.557604	0.254	-1.2572	-6.2586	-0.324	Thermus thermophilus HB8
TT5igF0363_at	0.557867	0.254	-1.25638	-6.2596	-0.947	Thermus thermophilus HB8
TT5orF7053_at	0.558606	0.255	-1.25398	-6.2623	-0.892	Thermus thermophilus HB8	TTHY7053
TT5igR0332_at	0.558606	0.255	1.25398	-6.2623	0.179	Thermus thermophilus HB8
TT5orF0908_at	0.558606	0.255	-1.25382	-6.2625	-0.244	Thermus thermophilus HB8	TTHA0908
TT5orR0857_at	0.558606	0.255	1.25312	-6.2633	0.148	Thermus thermophilus HB8	TTHA0857
TT5orR0223_at	0.558606	0.255	-1.25303	-6.2634	-0.354	Thermus thermophilus HB8	TTHA0223
TT5igF0189_at	0.558649	0.255	-1.25234	-6.2642	-0.214	Thermus thermophilus HB8
TT5orF0634_at	0.558649	0.255	-1.25203	-6.2646	-0.133	Thermus thermophilus HB8	TTHA0634
TT5orR0858_at	0.558738	0.256	-1.25144	-6.2652	-0.164	Thermus thermophilus HB8	TTHA0858
AFFX-BioB-5_at	0.558794	0.256	1.2509	-6.2659	0.237	E. coli	NA
TT5orR0237_at	0.559353	0.256	1.24956	-6.2674	0.12	Thermus thermophilus HB8	TTHA0237
TT5igR0479_at	0.559353	0.256	-1.24921	-6.2678	-0.374	Thermus thermophilus HB8
TT5orF6010_at	0.560389	0.257	-1.24735	-6.2699	-0.159	Thermus thermophilus HB8	TTHC010
TT5orF1050_at	0.561708	0.258	-1.24512	-6.2725	-0.139	Thermus thermophilus HB8	TTHA1050
TT5igR0181_at	0.563101	0.259	-1.24279	-6.2752	-0.179	Thermus thermophilus HB8
TT5orR1914_at	0.563243	0.259	1.24198	-6.2761	0.464	Thermus thermophilus HB8	TTHA1914
TT5orR1196_at	0.563243	0.259	-1.24166	-6.2765	-0.127	Thermus thermophilus HB8	TTHA1196
TT5orR4121_at	0.564819	0.26	-1.23876	-6.2798	-0.438	Thermus thermophilus HB8	TTHB121
TT5orF0369_at	0.564819	0.26	1.23825	-6.2804	0.125	Thermus thermophilus HB8	TTHA0369
TT5orR1809_at	0.564819	0.26	1.23811	-6.2805	0.226	Thermus thermophilus HB8	TTHA1809
TT5orF4102_at	0.564819	0.26	-1.23769	-6.281	-0.229	Thermus thermophilus HB8	TTHB102
TT5igF0494_at	0.565197	0.261	1.23636	-6.2825	0.22	Thermus thermophilus HB8
TT5orF1849_at	0.565197	0.261	-1.23625	-6.2826	-0.135	Thermus thermophilus HB8	TTHA1849
TT5orF1519_at	0.565626	0.261	1.23516	-6.2839	0.145	Thermus thermophilus HB8	TTHA1519
TT5orF1206_at	0.565626	0.262	1.233	-6.2864	0.122	Thermus thermophilus HB8	TTHA1206
TT5orF4026_at	0.565626	0.262	-1.23262	-6.2868	-0.241	Thermus thermophilus HB8	TTHB026
AFFX-r2-Ec-bioB-M_at	0.565626	0.262	1.23219	-6.2873	0.204	E. coli	NA
TT5orR0588_at	0.565626	0.262	1.23167	-6.2879	0.162	Thermus thermophilus HB8	TTHA0588
TT5orF0993_at	0.565626	0.263	1.23156	-6.288	0.121	Thermus thermophilus HB8	TTHA0993
TT5igR0711_at	0.565626	0.263	-1.23139	-6.2882	-0.658	Thermus thermophilus HB8
TT5orR0503_at	0.565626	0.263	-1.23089	-6.2888	-0.195	Thermus thermophilus HB8	TTHA0503
TT5orR1878_at	0.565626	0.263	-1.23058	-6.2891	-0.196	Thermus thermophilus HB8	TTHA1878
TT5orR0826_at	0.565626	0.263	-1.23034	-6.2894	-0.118	Thermus thermophilus HB8	TTHA0826
TT5igR0448_at	0.565626	0.263	-1.23032	-6.2894	-0.138	Thermus thermophilus HB8
TT5orF0481_at	0.565626	0.263	-1.2301	-6.2897	-0.145	Thermus thermophilus HB8	TTHA0481
TT5igR4060_at	0.565839	0.263	-1.22935	-6.2905	-0.194	Thermus thermophilus HB8
TT5igF0297_at	0.56611	0.264	-1.22853	-6.2915	-0.795	Thermus thermophilus HB8
TT5igR0063_at	0.566971	0.264	1.22692	-6.2933	0.242	Thermus thermophilus HB8
TT5orR1647_at	0.567336	0.264	1.22597	-6.2944	0.171	Thermus thermophilus HB8	TTHA1647
TT5orR1299_at	0.56735	0.265	-1.22549	-6.2949	-0.13	Thermus thermophilus HB8	TTHA1299
TT5orR0814_at	0.567698	0.265	-1.22456	-6.296	-0.198	Thermus thermophilus HB8	TTHA0814
TT5igR0228_at	0.568037	0.265	-1.22365	-6.297	-0.184	Thermus thermophilus HB8
TT5orR0943_at	0.568578	0.266	1.22247	-6.2983	0.157	Thermus thermophilus HB8	TTHA0943
TT5orR4141_at	0.568798	0.266	-1.22172	-6.2992	-0.218	Thermus thermophilus HB8	TTHB141
TT5orF1583_at	0.568864	0.266	1.22117	-6.2998	0.174	Thermus thermophilus HB8	TTHA1583
TT5orR1436_at	0.568921	0.266	-1.22063	-6.3004	-0.139	Thermus thermophilus HB8	TTHA1436
TT5orF1084_at	0.569505	0.267	-1.21911	-6.3021	-0.232	Thermus thermophilus HB8	TTHA1084
TT5orF1891_at	0.569505	0.267	1.21893	-6.3023	0.169	Thermus thermophilus HB8	TTHA1891
TT5igF0386_at	0.569749	0.267	-1.21772	-6.3037	-0.228	Thermus thermophilus HB8
TT5igR4022_at	0.569749	0.267	1.21769	-6.3038	0.251	Thermus thermophilus HB8
TT5orR1208_at	0.570109	0.268	-1.21675	-6.3048	-0.182	Thermus thermophilus HB8	TTHA1208
TT5igF0013_at	0.570685	0.268	-1.21541	-6.3063	-0.148	Thermus thermophilus HB8	NA
TT5orF0341_at	0.570685	0.268	-1.21507	-6.3067	-0.13	Thermus thermophilus HB8	TTHA0341
TT5orF0305_at	0.570717	0.269	1.21451	-6.3073	0.118	Thermus thermophilus HB8	TTHA0305
TT5igF0379_at	0.570717	0.269	1.2141	-6.3078	0.162	Thermus thermophilus HB8
TT5orF1826_at	0.570783	0.269	1.21356	-6.3084	0.159	Thermus thermophilus HB8	TTHA1826
TT5orF1335_at	0.571141	0.269	1.21262	-6.3095	0.232	Thermus thermophilus HB8	TTHA1335
TT5orF0470_at	0.572547	0.27	-1.21031	-6.3121	-0.277	Thermus thermophilus HB8	TTHA0470
TT5orF4213_at	0.572588	0.27	1.2098	-6.3127	0.344	Thermus thermophilus HB8	TTHB213
TT5orR1310_at	0.573884	0.271	-1.20763	-6.3151	-0.136	Thermus thermophilus HB8	TTHA1310
TT5orR1753_at	0.574058	0.271	-1.20662	-6.3162	-0.315	Thermus thermophilus HB8	TTHA1753
TT5igR0401_at	0.574058	0.271	-1.20648	-6.3164	-0.115	Thermus thermophilus HB8
TT5orR0904_at	0.574228	0.272	-1.20514	-6.3179	-0.166	Thermus thermophilus HB8	TTHA0904
TT5orR0968_at	0.574228	0.272	-1.20483	-6.3183	-0.401	Thermus thermophilus HB8	TTHA0968
TT5orR1293_at	0.574228	0.272	-1.20477	-6.3183	-0.163	Thermus thermophilus HB8	TTHA1293
TT5orF1099_at	0.574228	0.272	1.20443	-6.3187	0.186	Thermus thermophilus HB8	TTHA1099
TT5orR0502_at	0.57428	0.272	1.2039	-6.3193	0.128	Thermus thermophilus HB8	TTHA0502
TT5orR1482_at	0.574679	0.273	1.20253	-6.3208	0.175	Thermus thermophilus HB8	TTHA1482
TT5igF0539_at	0.574679	0.273	1.20246	-6.3209	0.172	Thermus thermophilus HB8
TT5orF0962_at	0.57474	0.273	-1.20192	-6.3215	-0.862	Thermus thermophilus HB8	TTHA0962
TT5igR7030_at	0.575763	0.274	1.20012	-6.3235	1.55	Thermus thermophilus HB8
TT5igR0436_at	0.57588	0.274	1.19886	-6.3249	0.157	Thermus thermophilus HB8
TT5igR0412_at	0.57588	0.274	-1.19861	-6.3252	-0.224	Thermus thermophilus HB8
TT5orR0741_at	0.57588	0.274	-1.19808	-6.3258	-0.115	Thermus thermophilus HB8	TTHA0741
TT5orR0694_at	0.57588	0.275	1.19786	-6.3261	0.374	Thermus thermophilus HB8	TTHA0694
TT5orR1129_at	0.57588	0.275	-1.19757	-6.3264	-0.117	Thermus thermophilus HB8	TTHA1129
TT5orF0302_at	0.57588	0.275	-1.19659	-6.3275	-0.2	Thermus thermophilus HB8	TTHA0302
TT5orR1935_at	0.57588	0.275	-1.1965	-6.3276	-0.121	Thermus thermophilus HB8	TTHA1935
TT5igR0102_at	0.57588	0.275	1.19614	-6.328	0.138	Thermus thermophilus HB8
TT5igF4021_at	0.57588	0.275	1.19526	-6.329	0.157	Thermus thermophilus HB8
TT5orF4074_at	0.57588	0.276	-1.19464	-6.3297	-0.219	Thermus thermophilus HB8	TTHB074
TT5orR1240_at	0.57588	0.276	1.19443	-6.3299	0.152	Thermus thermophilus HB8	TTHA1240
TT5orF1612_at	0.57588	0.276	1.19421	-6.3302	0.13	Thermus thermophilus HB8	TTHA1612
TT5orR1626_at	0.57588	0.276	1.19405	-6.3303	0.237	Thermus thermophilus HB8	TTHA1626
TT5igF0070_at	0.578445	0.277	1.19023	-6.3346	0.169	Thermus thermophilus HB8	NA
TT5orR1123_at	0.579436	0.278	-1.18848	-6.3366	-0.147	Thermus thermophilus HB8	TTHA1123
AFFX-r2-Ec-bioB-5_at	0.579681	0.278	1.18771	-6.3374	0.22	E. coli	NA
TT5igF0634_at	0.579684	0.278	1.18725	-6.3379	0.15	Thermus thermophilus HB8
TT5orF1772_at	0.580444	0.279	-1.1858	-6.3395	-0.184	Thermus thermophilus HB8	TTHA1772
TT5orF7075_at	0.580521	0.279	1.18525	-6.3402	0.465	Thermus thermophilus HB8	TTHY7075
TT5orF0928_at	0.581097	0.28	1.18336	-6.3423	0.207	Thermus thermophilus HB8	TTHA0928
TT5igF0418_at	0.581097	0.28	-1.18283	-6.3428	-0.215	Thermus thermophilus HB8
TT5orR4221_at	0.581097	0.28	1.1827	-6.343	0.363	Thermus thermophilus HB8	TTHB221
TT5orR1572_at	0.581097	0.28	1.18228	-6.3435	0.266	Thermus thermophilus HB8	TTHA1572
TT5orF0428_at	0.581097	0.28	1.18223	-6.3435	0.132	Thermus thermophilus HB8	TTHA0428
TT5orR1575_at	0.582182	0.281	1.18036	-6.3456	0.192	Thermus thermophilus HB8	TTHA1575
TT5orR1039_at	0.582726	0.281	-1.17907	-6.347	-0.176	Thermus thermophilus HB8	TTHA1039
TT5igF0089_at	0.582726	0.282	1.17828	-6.3479	0.192	Thermus thermophilus HB8
TT5orR4116_at	0.582726	0.282	-1.17773	-6.3485	-0.192	Thermus thermophilus HB8	TTHB116
TT5orF4093_at	0.582726	0.282	-1.17745	-6.3488	-0.178	Thermus thermophilus HB8	TTHB093
TT5orF1144_at	0.582726	0.282	-1.1774	-6.3489	-0.133	Thermus thermophilus HB8	TTHA1144
TT5orF0033_at	0.583278	0.282	-1.17623	-6.3502	-0.162	Thermus thermophilus HB8	TTHA0033
TT5orR0950_at	0.584176	0.283	-1.17446	-6.3521	-0.169	Thermus thermophilus HB8	TTHA0950
TT5orF1716_at	0.584176	0.283	-1.17416	-6.3525	-0.173	Thermus thermophilus HB8	TTHA1716
TT5orR0301_at	0.584704	0.284	1.17302	-6.3537	0.407	Thermus thermophilus HB8	TTHA0301
TT5orR0217_at	0.585561	0.284	1.17146	-6.3554	0.212	Thermus thermophilus HB8	TTHA0217
TT5orF7111_at	0.585623	0.284	1.17093	-6.356	0.124	Thermus thermophilus HB8	TTHY7111
TT5orF7049_at	0.587168	0.285	-1.16847	-6.3587	-0.707	Thermus thermophilus HB8	TTHY7049
TT5orR1970_at	0.589022	0.286	1.16562	-6.3619	0.196	Thermus thermophilus HB8	TTHA1970
TT5igR0062_at	0.589189	0.287	1.16496	-6.3626	1.2	Thermus thermophilus HB8
TT5orR0151_at	0.589339	0.287	-1.16431	-6.3633	-0.154	Thermus thermophilus HB8	TTHA0151
TT5igR0755_at	0.589341	0.287	-1.16386	-6.3638	-0.22	Thermus thermophilus HB8
TT5orF1267_at	0.590657	0.288	-1.16171	-6.3662	-0.152	Thermus thermophilus HB8	TTHA1267
TT5orF1944_at	0.591712	0.289	1.15954	-6.3686	0.151	Thermus thermophilus HB8	TTHA1944
TT5orR1646_at	0.591712	0.289	1.15945	-6.3687	0.133	Thermus thermophilus HB8	TTHA1646
TT5orR1890_at	0.592724	0.29	1.1568	-6.3716	0.159	Thermus thermophilus HB8	TTHA1890
TT5orR1117_at	0.592724	0.29	1.15656	-6.3718	0.125	Thermus thermophilus HB8	TTHA1117
TT5orR0412_at	0.592724	0.29	-1.1561	-6.3723	-0.134	Thermus thermophilus HB8	TTHA0412
TT5orF0100_at	0.592724	0.29	1.15595	-6.3725	0.128	Thermus thermophilus HB8	TTHA0100
TT5igF0170_at	0.592724	0.29	-1.15545	-6.373	-0.54	Thermus thermophilus HB8
TT5orF7054_at	0.592724	0.29	1.15525	-6.3733	0.854	Thermus thermophilus HB8	TTHY7054
TT5igF0333_at	0.592724	0.29	-1.15502	-6.3735	-0.111	Thermus thermophilus HB8
TT5igR0283_at	0.592877	0.291	-1.15396	-6.3747	-0.151	Thermus thermophilus HB8
TT5orR4044_at	0.592877	0.291	1.15382	-6.3748	0.173	Thermus thermophilus HB8	TTHB044
TT5igR0018_at	0.592877	0.291	-1.15317	-6.3755	-0.408	Thermus thermophilus HB8
TT5igR0578_at	0.592877	0.291	1.15286	-6.3759	0.216	Thermus thermophilus HB8
AFFX-BioB-M_at	0.592877	0.291	1.15222	-6.3766	0.19	E. coli	NA
TT5igR0437_at	0.592877	0.292	-1.15214	-6.3767	-0.139	Thermus thermophilus HB8
TT5orF1601_at	0.593098	0.292	1.15134	-6.3775	0.163	Thermus thermophilus HB8	TTHA1601
TT5orF0126_at	0.593098	0.292	1.15054	-6.3784	0.114	Thermus thermophilus HB8	TTHA0126
TT5orR1576_at	0.593098	0.292	1.1503	-6.3787	0.159	Thermus thermophilus HB8	TTHA1576
TT5igF0021_at	0.593098	0.292	-1.15008	-6.3789	-0.152	Thermus thermophilus HB8	NA
TT5igR0210_at	0.593772	0.293	-1.14769	-6.3815	-0.159	Thermus thermophilus HB8
TT5orF4038_at	0.593772	0.293	1.14749	-6.3817	0.3	Thermus thermophilus HB8	TTHB038
TT5orR1194_at	0.593772	0.293	1.14745	-6.3818	0.123	Thermus thermophilus HB8	TTHA1194
TT5orR1095_at	0.593772	0.293	-1.14743	-6.3818	-0.177	Thermus thermophilus HB8	TTHA1095
TT5orR1488_at	0.593942	0.294	1.14677	-6.3825	0.251	Thermus thermophilus HB8	TTHA1488
TT5igR0189_at	0.593942	0.294	-1.14633	-6.383	-0.155	Thermus thermophilus HB8
TT5orF0602_at	0.594688	0.294	-1.14492	-6.3845	-0.217	Thermus thermophilus HB8	TTHA0602
TT5igF0249_at	0.595038	0.295	1.14403	-6.3855	0.138	Thermus thermophilus HB8
TT5orF0748_at	0.595099	0.295	1.14351	-6.3861	0.274	Thermus thermophilus HB8	TTHA0748
TT5orR0642_at	0.595161	0.295	1.14299	-6.3866	0.16	Thermus thermophilus HB8	TTHA0642
TT5orF0492_at	0.595381	0.295	-1.14198	-6.3877	-0.11	Thermus thermophilus HB8	TTHA0492
TT5orF0378_at	0.595381	0.296	1.14144	-6.3883	0.196	Thermus thermophilus HB8	TTHA0378
TT5orR0682_at	0.595381	0.296	-1.14114	-6.3887	-0.263	Thermus thermophilus HB8	TTHA0682
TT5orR1900_at	0.595381	0.296	1.14093	-6.3889	0.108	Thermus thermophilus HB8	TTHA1900
TT5orR1761_at	0.597472	0.297	1.13753	-6.3926	0.352	Thermus thermophilus HB8	TTHA1761
TT5orR1930_at	0.597472	0.297	-1.13736	-6.3927	-0.135	Thermus thermophilus HB8	TTHA1930
TT5orF0529_at	0.597535	0.297	-1.13665	-6.3935	-0.155	Thermus thermophilus HB8	TTHA0529
TT5igR0033_at	0.597535	0.298	1.1364	-6.3938	0.838	Thermus thermophilus HB8
TT5orF1004_at	0.598743	0.298	-1.13441	-6.3959	-0.161	Thermus thermophilus HB8	TTHA1004
TT5orR1771_at	0.601055	0.3	1.13096	-6.3997	0.136	Thermus thermophilus HB8	TTHA1771
TT5orR1642_at	0.601055	0.3	1.12951	-6.4012	0.137	Thermus thermophilus HB8	TTHA1642
TT5orF1076_at	0.601055	0.3	-1.12926	-6.4015	-0.118	Thermus thermophilus HB8	TTHA1076
TT5igF0093_at	0.601055	0.3	1.12925	-6.4015	0.185	Thermus thermophilus HB8
TT5orF4081_at	0.601055	0.3	-1.12925	-6.4015	-0.144	Thermus thermophilus HB8	TTHB081
TT5igF0657_at	0.601688	0.301	1.128	-6.4029	0.594	Thermus thermophilus HB8
TT5orR1590_at	0.602344	0.301	1.12672	-6.4042	0.29	Thermus thermophilus HB8	TTHA1590
TT5orF0739_at	0.603079	0.302	-1.12495	-6.4062	-0.108	Thermus thermophilus HB8	TTHA0739
TT5orF1233_at	0.603079	0.302	-1.12446	-6.4067	-0.122	Thermus thermophilus HB8	TTHA1233
TT5igF0085_at	0.603079	0.302	-1.12443	-6.4067	-0.174	Thermus thermophilus HB8
TT5orR0153_at	0.603079	0.303	-1.12367	-6.4075	-0.104	Thermus thermophilus HB8	TTHA0153
TT5igF0112_at	0.603079	0.303	-1.12329	-6.4079	-0.243	Thermus thermophilus HB8
TT5igR0008_at	0.603079	0.303	-1.12315	-6.4081	-0.645	Thermus thermophilus HB8
TT5orR0319_at	0.603317	0.303	1.1224	-6.4089	0.123	Thermus thermophilus HB8	TTHA0319
TT5igR0030_at	0.604602	0.304	1.12033	-6.4111	0.144	Thermus thermophilus HB8
TT5igR0088_at	0.60463	0.304	1.119	-6.4125	0.132	Thermus thermophilus HB8
TT5orF1877_at	0.60463	0.304	-1.11874	-6.4128	-0.223	Thermus thermophilus HB8	TTHA1877
TT5orF1253_at	0.60463	0.305	1.11838	-6.4132	0.226	Thermus thermophilus HB8	TTHA1253
TT5orF7079_at	0.60463	0.305	-1.11828	-6.4133	-0.658	Thermus thermophilus HB8	TTHY7079
TT5orR1962_at	0.60463	0.305	1.1181	-6.4135	0.17	Thermus thermophilus HB8	TTHA1962
TT5igF0645_at	0.60477	0.305	1.11733	-6.4143	0.262	Thermus thermophilus HB8
TT5orR1343_at	0.60477	0.305	-1.11705	-6.4146	-0.145	Thermus thermophilus HB8	TTHA1343
TT5igF0010_at	0.604922	0.305	1.11642	-6.4153	0.116	Thermus thermophilus HB8	NA
TT5igR0427_at	0.606947	0.307	-1.11341	-6.4185	-0.121	Thermus thermophilus HB8
TT5orR0685_at	0.607597	0.307	-1.11214	-6.4199	-0.337	Thermus thermophilus HB8	TTHA0685
TT5igF0250_at	0.60771	0.307	-1.11156	-6.4205	-0.332	Thermus thermophilus HB8
TT5orF0691_at	0.60803	0.308	-1.11029	-6.4219	-0.281	Thermus thermophilus HB8	TTHA0691
TT5igF0142_at	0.60803	0.308	-1.11028	-6.4219	-0.496	Thermus thermophilus HB8
TT5orR1170_at	0.608084	0.308	-1.10966	-6.4225	-0.167	Thermus thermophilus HB8	TTHA1170
TT5orF4059_at	0.608084	0.308	1.1092	-6.423	0.322	Thermus thermophilus HB8	TTHB059
TT5igF0243_at	0.608084	0.308	1.10888	-6.4234	0.139	Thermus thermophilus HB8
TT5orF4251_at	0.608084	0.309	1.10847	-6.4238	0.252	Thermus thermophilus HB8	TTHB251
TT5igR0428_at	0.609079	0.309	-1.1062	-6.4262	-0.137	Thermus thermophilus HB8
TT5orR1571_at	0.609079	0.31	1.10587	-6.4266	0.305	Thermus thermophilus HB8	TTHA1571
TT5orF1734_at	0.609079	0.31	-1.10568	-6.4268	-0.201	Thermus thermophilus HB8	TTHA1734
TT5orR1750_at	0.609079	0.31	-1.10547	-6.427	-0.13	Thermus thermophilus HB8	TTHA1750
TT5igF0177_at	0.610498	0.311	-1.10324	-6.4294	-0.116	Thermus thermophilus HB8
TT5igR0650_at	0.611707	0.312	-1.10097	-6.4318	-0.218	Thermus thermophilus HB8
TT5igF0234_at	0.611707	0.312	-1.10045	-6.4323	-0.271	Thermus thermophilus HB8
TT5orR1237_at	0.611707	0.312	-1.1004	-6.4324	-0.111	Thermus thermophilus HB8	TTHA1237
TT5orF4076_at	0.611969	0.312	-1.09911	-6.4337	-0.263	Thermus thermophilus HB8	TTHB076
TT5orF1028_at	0.611969	0.312	1.09907	-6.4338	0.149	Thermus thermophilus HB8	TTHA1028
TT5orF1553_at	0.611969	0.312	1.09877	-6.4341	0.164	Thermus thermophilus HB8	TTHA1553
TT5igF0565_at	0.612591	0.313	1.09716	-6.4358	0.184	Thermus thermophilus HB8
TT5igF0296_at	0.612591	0.313	-1.09705	-6.4359	-0.134	Thermus thermophilus HB8
TT5orR1808_at	0.612591	0.313	-1.09668	-6.4363	-0.108	Thermus thermophilus HB8	TTHA1808
TT5orF0291_at	0.613256	0.314	-1.09541	-6.4377	-0.13	Thermus thermophilus HB8	TTHA0291
TT5igR0795_at	0.614179	0.315	1.09371	-6.4395	0.215	Thermus thermophilus HB8
TT5orF1395_at	0.614179	0.315	-1.09318	-6.44	-0.126	Thermus thermophilus HB8	TTHA1395
TT5orR0591_at	0.614179	0.315	-1.09295	-6.4403	-0.11	Thermus thermophilus HB8	TTHA0591
TT5orF0723_at	0.614213	0.315	1.09247	-6.4408	0.116	Thermus thermophilus HB8	TTHA0723
TT5orF0159_at	0.614706	0.315	1.09142	-6.4419	0.16	Thermus thermophilus HB8	TTHA0159
TT5igR4048_at	0.614942	0.316	-1.09063	-6.4427	-0.288	Thermus thermophilus HB8
TT5orR0903_at	0.614942	0.316	1.08986	-6.4435	0.139	Thermus thermophilus HB8	TTHA0903
TT5orF0387_at	0.614942	0.317	1.08865	-6.4448	0.212	Thermus thermophilus HB8	TTHA0387
TT5igR4053_at	0.614942	0.317	-1.08865	-6.4448	-0.219	Thermus thermophilus HB8
TT5orR0898_at	0.614942	0.317	1.08813	-6.4453	0.19	Thermus thermophilus HB8	TTHA0898
TT5igF0160_at	0.614942	0.317	-1.08796	-6.4455	-0.732	Thermus thermophilus HB8
TT5igR0492_at	0.614942	0.317	1.08737	-6.4461	0.162	Thermus thermophilus HB8
TT5orF0279_at	0.614942	0.317	1.08706	-6.4465	0.139	Thermus thermophilus HB8	TTHA0279
TT5orF1010_at	0.614942	0.317	-1.08692	-6.4466	-0.143	Thermus thermophilus HB8	TTHA1010
TT5orF4090_at	0.614942	0.318	1.08637	-6.4472	0.387	Thermus thermophilus HB8	TTHB090
TT5orR0731_at	0.614942	0.318	-1.08619	-6.4474	-0.153	Thermus thermophilus HB8	TTHA0731
TT5orF1425_at	0.614942	0.318	1.08585	-6.4477	0.18	Thermus thermophilus HB8	TTHA1425
TT5orF1701_at	0.614942	0.318	-1.08533	-6.4483	-0.206	Thermus thermophilus HB8	TTHA1701
TT5orF4110_at	0.614942	0.318	1.08509	-6.4485	0.16	Thermus thermophilus HB8	TTHB110
TT5orF0552_at	0.615153	0.318	1.08435	-6.4493	0.118	Thermus thermophilus HB8	TTHA0552
TT5orR0546_at	0.615153	0.319	1.08396	-6.4497	0.154	Thermus thermophilus HB8	TTHA0546
TT5orR0949_at	0.615584	0.319	-1.08266	-6.4511	-0.19	Thermus thermophilus HB8	TTHA0949
TT5orF0265_at	0.615584	0.319	1.08256	-6.4512	0.121	Thermus thermophilus HB8	TTHA0265
TT5orF0363_at	0.615833	0.319	1.0818	-6.452	0.164	Thermus thermophilus HB8	TTHA0363
TT5orR1113_at	0.615833	0.32	-1.08139	-6.4524	-0.114	Thermus thermophilus HB8	TTHA1113
TT5orF0014_at	0.616941	0.32	1.07924	-6.4547	0.153	Thermus thermophilus HB8	TTHA0014
TT5orF1026_at	0.616941	0.321	1.0789	-6.455	0.163	Thermus thermophilus HB8	TTHA1026
TT5orF0027_at	0.616941	0.321	1.07871	-6.4552	0.105	Thermus thermophilus HB8	TTHA0027
TT5orF0849_at	0.617103	0.321	1.07807	-6.4559	0.123	Thermus thermophilus HB8	TTHA0849
TT5orR1902_at	0.617882	0.322	1.07667	-6.4574	0.139	Thermus thermophilus HB8	TTHA1902
TT5orR0413_at	0.618253	0.322	1.07525	-6.4588	0.123	Thermus thermophilus HB8	TTHA0413
TT5orF6009_at	0.618253	0.322	-1.07507	-6.459	-0.138	Thermus thermophilus HB8	TTHC009
TT5orF0383_at	0.618253	0.322	1.07492	-6.4592	0.121	Thermus thermophilus HB8	TTHA0383
TT5orR0716_at	0.618969	0.323	-1.0731	-6.4611	-0.127	Thermus thermophilus HB8	TTHA0716
TT5orF0477_at	0.618969	0.323	1.07304	-6.4611	0.155	Thermus thermophilus HB8	TTHA0477
TT5orF1259_at	0.618969	0.323	-1.07271	-6.4615	-0.133	Thermus thermophilus HB8	TTHA1259
TT5igR0160_at	0.618969	0.323	-1.07231	-6.4619	-0.563	Thermus thermophilus HB8
TT5orR4071_at	0.622006	0.325	-1.06807	-6.4663	-0.272	Thermus thermophilus HB8	TTHB071
TT5orF1603_at	0.624199	0.327	1.06452	-6.47	0.143	Thermus thermophilus HB8	TTHA1603
TT5igF0597_at	0.624199	0.327	-1.06441	-6.4701	-0.103	Thermus thermophilus HB8
TT5igR7004_at	0.624199	0.327	-1.06405	-6.4705	-1.02	Thermus thermophilus HB8
TT5igR0404_at	0.624223	0.327	1.06359	-6.471	0.184	Thermus thermophilus HB8
TT5orF4049_at	0.624566	0.327	1.06244	-6.4721	0.117	Thermus thermophilus HB8	TTHB049
TT5orF1149_at	0.624566	0.327	-1.06231	-6.4723	-0.146	Thermus thermophilus HB8	TTHA1149
TT5orF1377_at	0.624593	0.328	-1.06185	-6.4728	-0.166	Thermus thermophilus HB8	TTHA1377
TT5igR0576_at	0.625631	0.328	1.05997	-6.4747	0.143	Thermus thermophilus HB8
TT5orF1884_at	0.625631	0.329	-1.05963	-6.4751	-0.245	Thermus thermophilus HB8	TTHA1884
TT5orR0533_at	0.625631	0.329	1.05907	-6.4756	0.123	Thermus thermophilus HB8	TTHA0533
TT5igF0190_at	0.625631	0.329	1.05884	-6.4759	0.162	Thermus thermophilus HB8
TT5igF0020_at	0.625631	0.329	1.05824	-6.4765	0.22	Thermus thermophilus HB8	NA
TT5orR1886_at	0.625631	0.329	1.05801	-6.4767	0.142	Thermus thermophilus HB8	TTHA1886
TT5igF0119_at	0.626448	0.33	-1.05656	-6.4782	-0.199	Thermus thermophilus HB8
TT5igR0778_at	0.626608	0.33	1.05555	-6.4793	0.101	Thermus thermophilus HB8
TT5orF6005_at	0.626608	0.33	-1.05551	-6.4793	-0.149	Thermus thermophilus HB8	TTHC005
TT5orR1598_at	0.627457	0.331	1.05403	-6.4808	0.102	Thermus thermophilus HB8	TTHA1598
TT5igR0026_at	0.628124	0.332	-1.05257	-6.4823	-0.287	Thermus thermophilus HB8
TT5orR0293_at	0.628124	0.332	1.05197	-6.483	0.219	Thermus thermophilus HB8	TTHA0293
TT5igF0073_at	0.628124	0.332	-1.05169	-6.4832	-0.24	Thermus thermophilus HB8	NA
TT5orF0476_at	0.628124	0.332	1.0515	-6.4834	0.119	Thermus thermophilus HB8	TTHA0476
TT5orR1467_at	0.628575	0.332	1.05052	-6.4844	0.11	Thermus thermophilus HB8	TTHA1467
TT5igF0556_at	0.628608	0.333	1.05005	-6.4849	0.134	Thermus thermophilus HB8
TT5orR0238_at	0.628628	0.333	1.0493	-6.4857	0.137	Thermus thermophilus HB8	TTHA0238
TT5orR4123_at	0.628628	0.333	1.04918	-6.4858	0.146	Thermus thermophilus HB8	TTHB123
TT5igR4043_at	0.628889	0.334	-1.04766	-6.4874	-0.79	Thermus thermophilus HB8
TT5orR0921_at	0.628889	0.334	-1.04759	-6.4874	-0.117	Thermus thermophilus HB8	TTHA0921
TT5orF0955_at	0.628889	0.334	1.04759	-6.4874	0.111	Thermus thermophilus HB8	TTHA0955
TT5igR0606_at	0.629417	0.334	-1.04651	-6.4885	-0.139	Thermus thermophilus HB8
TT5orF0155_at	0.630327	0.335	-1.04484	-6.4903	-0.379	Thermus thermophilus HB8	TTHA0155
TT5igF4090_at	0.630327	0.335	-1.04453	-6.4906	-1.33	Thermus thermophilus HB8
TT5orR1824_at	0.631412	0.336	1.04276	-6.4924	0.117	Thermus thermophilus HB8	TTHA1824
TT5orF1394_at	0.631571	0.336	1.04215	-6.493	0.117	Thermus thermophilus HB8	TTHA1394
TT5orR1763_at	0.631996	0.337	1.04098	-6.4942	0.165	Thermus thermophilus HB8	TTHA1763
TT5orR0405_at	0.631996	0.337	1.04046	-6.4947	0.135	Thermus thermophilus HB8	TTHA0405
TT5orF1313_at	0.631996	0.337	1.03958	-6.4956	0.128	Thermus thermophilus HB8	TTHA1313
TT5orR0996_at	0.631996	0.337	-1.03903	-6.4962	-0.161	Thermus thermophilus HB8	TTHA0996
TT5orR0068_at	0.631996	0.337	1.03883	-6.4964	0.129	Thermus thermophilus HB8	TTHA0068
TT5orF1882_at	0.631996	0.338	-1.03875	-6.4965	-0.526	Thermus thermophilus HB8	TTHA1882
TT5igF0461_at	0.631996	0.338	1.03867	-6.4966	0.332	Thermus thermophilus HB8
TT5igR0450_at	0.632153	0.338	1.03776	-6.4975	0.153	Thermus thermophilus HB8
TT5igR0022_at	0.632153	0.338	1.03723	-6.498	0.105	Thermus thermophilus HB8
TT5igR0633_at	0.632153	0.338	-1.03681	-6.4985	-0.163	Thermus thermophilus HB8
TT5orR1301_at	0.632153	0.338	1.03679	-6.4985	0.108	Thermus thermophilus HB8	TTHA1301
TT5orR7060_at	0.633029	0.339	-1.03529	-6.5	-0.12	Thermus thermophilus HB8	TTHY7060
TT5orR1204_at	0.633165	0.339	1.03422	-6.5011	0.145	Thermus thermophilus HB8	TTHA1204
TT5orR0240_at	0.633165	0.34	1.03402	-6.5013	0.138	Thermus thermophilus HB8	TTHA0240
TT5orF0840_at	0.633165	0.34	1.03386	-6.5015	0.17	Thermus thermophilus HB8	TTHA0840
TT5orF0096_at	0.633183	0.34	1.0334	-6.5019	0.137	Thermus thermophilus HB8	TTHA0096
TT5orR0974_at	0.633183	0.34	-1.03295	-6.5024	-0.18	Thermus thermophilus HB8	TTHA0974
TT5igR4030_at	0.633183	0.34	1.03241	-6.5029	0.126	Thermus thermophilus HB8
TT5orF1098_at	0.633183	0.34	-1.03216	-6.5032	-0.128	Thermus thermophilus HB8	TTHA1098
TT5orF0833_at	0.633962	0.341	1.03054	-6.5048	0.106	Thermus thermophilus HB8	TTHA0833
TT5igR0257_at	0.633962	0.341	1.03036	-6.505	0.185	Thermus thermophilus HB8
TT5orR1417_at	0.634472	0.342	1.02921	-6.5062	0.177	Thermus thermophilus HB8	TTHA1417
TT5igF0113_at	0.634472	0.342	1.02824	-6.5072	0.104	Thermus thermophilus HB8
TT5orR1635_at	0.634472	0.342	-1.0279	-6.5075	-0.0963	Thermus thermophilus HB8	TTHA1635
TT5orR0185_at	0.634472	0.342	-1.0276	-6.5078	-0.151	Thermus thermophilus HB8	TTHA0185
TT5orF0084_at	0.634472	0.342	1.02746	-6.5079	0.123	Thermus thermophilus HB8	TTHA0084
TT5orR0538_at	0.634472	0.343	1.02722	-6.5082	0.161	Thermus thermophilus HB8	TTHA0538
TT5orR0007_at	0.635472	0.343	1.02539	-6.51	0.0964	Thermus thermophilus HB8	TTHA0007
TT5orF0218_at	0.635472	0.343	1.02514	-6.5103	0.0982	Thermus thermophilus HB8	TTHA0218
TT5orR1345_at	0.636383	0.344	1.02338	-6.5121	0.18	Thermus thermophilus HB8	TTHA1345
TT5orF1554_at	0.636383	0.344	-1.02291	-6.5125	-0.127	Thermus thermophilus HB8	TTHA1554
TT5orR1672_at	0.636383	0.344	1.02276	-6.5127	0.163	Thermus thermophilus HB8	TTHA1672
TT5igR4002_at	0.636854	0.345	1.0214	-6.5141	0.356	Thermus thermophilus HB8
TT5igF0468_at	0.636854	0.345	-1.0211	-6.5144	-0.324	Thermus thermophilus HB8
TT5orF0544_at	0.636854	0.345	1.02069	-6.5148	0.128	Thermus thermophilus HB8	TTHA0544
TT5orR0435_at	0.636854	0.345	1.02051	-6.5149	0.096	Thermus thermophilus HB8	TTHA0435
TT5igR0523_at	0.637173	0.346	1.01968	-6.5158	0.185	Thermus thermophilus HB8
TT5igF0359_at	0.637173	0.346	-1.01929	-6.5162	-0.283	Thermus thermophilus HB8
TT5igR0322_at	0.638303	0.347	-1.01748	-6.518	-0.4	Thermus thermophilus HB8
TT5orF0221_at	0.638402	0.347	1.01613	-6.5193	0.207	Thermus thermophilus HB8	TTHA0221
TT5igF0174_at	0.638402	0.347	-1.01608	-6.5194	-0.34	Thermus thermophilus HB8
TT5orF1630_at	0.638402	0.347	1.01603	-6.5195	0.114	Thermus thermophilus HB8	TTHA1630
TT5orR0982_at	0.638402	0.348	-1.01562	-6.5199	-0.232	Thermus thermophilus HB8	TTHA0982
TT5orF0553_at	0.638402	0.348	-1.01428	-6.5212	-0.107	Thermus thermophilus HB8	TTHA0553
TT5igF4050_at	0.638402	0.348	-1.01358	-6.5219	-0.337	Thermus thermophilus HB8
TT5orR1032_at	0.638402	0.349	1.01309	-6.5224	0.2	Thermus thermophilus HB8	TTHA1032
TT5orF0085_at	0.638402	0.349	-1.01289	-6.5226	-0.108	Thermus thermophilus HB8	TTHA0085
TT5igF0115_at	0.638402	0.349	1.01272	-6.5228	0.0994	Thermus thermophilus HB8
TT5orR0872_at	0.638402	0.349	1.01239	-6.5231	0.144	Thermus thermophilus HB8	TTHA0872
TT5orR0818_at	0.638402	0.349	-1.01203	-6.5235	-0.178	Thermus thermophilus HB8	TTHA0818
TT5orF4091_at	0.638402	0.35	1.01128	-6.5242	0.126	Thermus thermophilus HB8	TTHB091
TT5orF1731_at	0.638402	0.35	-1.01127	-6.5242	-0.164	Thermus thermophilus HB8	TTHA1731
TT5orF1187_at	0.638402	0.35	-1.0112	-6.5243	-0.192	Thermus thermophilus HB8	TTHA1187
TT5orF1146_at	0.638402	0.35	-1.01079	-6.5247	-0.153	Thermus thermophilus HB8	TTHA1146
TT5orF0097_at	0.638402	0.35	1.01072	-6.5248	0.12	Thermus thermophilus HB8	TTHA0097
TT5igF0244_at	0.63963	0.351	1.00879	-6.5267	0.0929	Thermus thermophilus HB8
TT5orF0946_at	0.639748	0.351	1.00823	-6.5273	0.239	Thermus thermophilus HB8	TTHA0946
TT5orF1494_at	0.640295	0.351	1.00714	-6.5283	0.121	Thermus thermophilus HB8	TTHA1494
TT5orR0728_at	0.640707	0.352	1.00598	-6.5295	0.217	Thermus thermophilus HB8	TTHA0728
TT5igF0519_at	0.640707	0.352	1.00564	-6.5298	0.142	Thermus thermophilus HB8
TT5igF0424_at	0.640707	0.352	1.00498	-6.5305	0.182	Thermus thermophilus HB8
TT5orR1903_at	0.640707	0.352	1.00476	-6.5307	0.11	Thermus thermophilus HB8	TTHA1903
TT5orF4190_at	0.640707	0.352	-1.00457	-6.5309	-0.246	Thermus thermophilus HB8	TTHB190
TT5orR4223_at	0.640707	0.353	1.004	-6.5315	0.137	Thermus thermophilus HB8	TTHB223
TT5igR0123_at	0.640707	0.353	-1.00375	-6.5317	-0.178	Thermus thermophilus HB8
TT5orF0299_at	0.643914	0.355	0.999228	-6.5362	0.182	Thermus thermophilus HB8	TTHA0299
TT5orF0059_at	0.643914	0.355	-0.998973	-6.5365	-0.141	Thermus thermophilus HB8	TTHA0059
TT5orR1588_at	0.644214	0.355	0.998192	-6.5372	0.195	Thermus thermophilus HB8	TTHA1588
TT5orF1855_at	0.644376	0.356	0.99758	-6.5378	0.136	Thermus thermophilus HB8	TTHA1855
TT5orF0393_at	0.644473	0.356	-0.99705	-6.5384	-0.126	Thermus thermophilus HB8	TTHA0393
TT5orR0198_at	0.644651	0.356	0.996211	-6.5392	0.136	Thermus thermophilus HB8	TTHA0198
TT5orF1367_at	0.644651	0.356	-0.996008	-6.5394	-0.159	Thermus thermophilus HB8	TTHA1367
TT5orR0824_at	0.644791	0.357	0.995349	-6.54	0.228	Thermus thermophilus HB8	TTHA0824
TT5igF0274_at	0.644791	0.357	0.994699	-6.5407	0.606	Thermus thermophilus HB8
TT5orR1419_at	0.644791	0.357	0.993989	-6.5414	0.169	Thermus thermophilus HB8	TTHA1419
TT5orF0508_at	0.644791	0.357	-0.993822	-6.5416	-0.101	Thermus thermophilus HB8	TTHA0508
TT5orF1698_at	0.644791	0.357	0.993783	-6.5416	0.115	Thermus thermophilus HB8	TTHA1698
TT5orR0800_at	0.644923	0.358	-0.993211	-6.5422	-0.429	Thermus thermophilus HB8	TTHA0800
TT5orF1428_at	0.645505	0.358	0.992085	-6.5433	0.132	Thermus thermophilus HB8	TTHA1428
TT5igR0780_at	0.645876	0.358	0.99122	-6.5441	0.119	Thermus thermophilus HB8
TT5orF0674_at	0.646554	0.359	-0.989488	-6.5458	-0.124	Thermus thermophilus HB8	TTHA0674
TT5orR4219_at	0.646554	0.359	0.989434	-6.5459	0.226	Thermus thermophilus HB8	TTHB219
TT5orR1906_at	0.646554	0.359	0.989157	-6.5462	0.147	Thermus thermophilus HB8	TTHA1906
TT5orF1956_at	0.646661	0.36	0.988617	-6.5467	0.146	Thermus thermophilus HB8	TTHA1956
TT5igR0146_at	0.646826	0.36	0.98797	-6.5473	0.096	Thermus thermophilus HB8
TT5orF1737_at	0.646826	0.36	0.987078	-6.5482	0.138	Thermus thermophilus HB8	TTHA1737
TT5orF0116_at	0.646826	0.36	0.986807	-6.5485	0.0922	Thermus thermophilus HB8	TTHA0116
TT5orF1282_at	0.646826	0.36	0.986778	-6.5485	0.173	Thermus thermophilus HB8	TTHA1282
TT5orF4095_at	0.647284	0.361	0.985806	-6.5494	0.145	Thermus thermophilus HB8	TTHB095
TT5igR0693_at	0.647343	0.361	-0.985326	-6.5499	-0.0976	Thermus thermophilus HB8
TT5igF0077_at	0.647605	0.361	0.984595	-6.5506	0.0972	Thermus thermophilus HB8
TT5orF1726_at	0.64899	0.362	0.982488	-6.5527	0.182	Thermus thermophilus HB8	TTHA1726
TT5orF0382_at	0.649972	0.363	0.980877	-6.5543	0.111	Thermus thermophilus HB8	TTHA0382
TT5igF0620_at	0.650306	0.364	0.980059	-6.5551	0.12	Thermus thermophilus HB8
TT5orF0472_at	0.651244	0.364	0.978503	-6.5566	0.131	Thermus thermophilus HB8	TTHA0472
TT5orR0599_at	0.651269	0.365	-0.977815	-6.5573	-0.0992	Thermus thermophilus HB8	TTHA0599
TT5igR0597_at	0.651269	0.365	0.977263	-6.5578	0.486	Thermus thermophilus HB8
TT5orF0551_at	0.651269	0.365	0.977249	-6.5578	0.121	Thermus thermophilus HB8	TTHA0551
TT5orR1562_at	0.652123	0.366	0.975654	-6.5594	0.158	Thermus thermophilus HB8	TTHA1562
TT5orR1465_at	0.652123	0.366	0.97539	-6.5596	0.167	Thermus thermophilus HB8	TTHA1465
TT5igR4075_at	0.653089	0.366	-0.973802	-6.5612	-0.187	Thermus thermophilus HB8
TT5igF0485_at	0.653898	0.367	0.972407	-6.5625	0.304	Thermus thermophilus HB8
TT5igR0790_at	0.654184	0.367	0.971584	-6.5633	0.14	Thermus thermophilus HB8
TT5orR1618_at	0.654184	0.368	0.971244	-6.5637	0.105	Thermus thermophilus HB8	TTHA1618
TT5igF0551_at	0.654339	0.368	0.970307	-6.5646	0.12	Thermus thermophilus HB8
TT5orF0616_at	0.654339	0.368	0.969804	-6.5651	0.154	Thermus thermophilus HB8	TTHA0616
TT5orF1609_at	0.654339	0.368	0.969344	-6.5655	0.128	Thermus thermophilus HB8	TTHA1609
TT5igR7011_at	0.654339	0.368	0.969314	-6.5655	0.714	Thermus thermophilus HB8
TT5igR0556_at	0.654339	0.369	0.969021	-6.5658	0.0969	Thermus thermophilus HB8
TT5orR4092_at	0.655134	0.369	0.967417	-6.5674	0.214	Thermus thermophilus HB8	TTHB092
TT5orR4184_at	0.655134	0.369	0.967163	-6.5676	0.269	Thermus thermophilus HB8	TTHB184
TT5orR0280_at	0.655134	0.37	0.966833	-6.5679	0.11	Thermus thermophilus HB8	TTHA0280
TT5orR0718_at	0.655332	0.37	-0.965974	-6.5688	-0.0974	Thermus thermophilus HB8	TTHA0718
TT5igR0774_at	0.655332	0.37	-0.96578	-6.569	-0.537	Thermus thermophilus HB8
TT5orF0652_at	0.65544	0.37	-0.965243	-6.5695	-0.14	Thermus thermophilus HB8	TTHA0652
TT5orR0396_at	0.655714	0.371	-0.964503	-6.5702	-0.134	Thermus thermophilus HB8	TTHA0396
TT5orR0868_at	0.656124	0.371	-0.963599	-6.5711	-0.115	Thermus thermophilus HB8	TTHA0868
TT5orR0603_at	0.656175	0.371	0.963131	-6.5715	0.129	Thermus thermophilus HB8	TTHA0603
TT5orR1814_at	0.65695	0.372	-0.961781	-6.5728	-0.124	Thermus thermophilus HB8	TTHA1814
TT5igF0041_at	0.657152	0.372	-0.960659	-6.5739	-0.196	Thermus thermophilus HB8	NA
TT5orR1156_at	0.657152	0.372	0.960656	-6.5739	0.0872	Thermus thermophilus HB8	TTHA1156
TT5orF4085_at	0.657152	0.373	0.95973	-6.5748	0.217	Thermus thermophilus HB8	TTHB085
TT5orF0522_at	0.657152	0.373	0.959701	-6.5748	0.108	Thermus thermophilus HB8	TTHA0522
AFFX-BioB-3_at	0.657152	0.373	0.959512	-6.575	0.157	E. coli	NA
TT5orR1071_at	0.657833	0.374	0.958152	-6.5763	0.164	Thermus thermophilus HB8	TTHA1071
TT5igF0331_at	0.657833	0.374	-0.957453	-6.577	-0.792	Thermus thermophilus HB8
TT5orF4169_at	0.657833	0.374	0.957404	-6.577	0.124	Thermus thermophilus HB8	TTHB169
TT5orR1942_at	0.657833	0.374	-0.957067	-6.5774	-0.366	Thermus thermophilus HB8	TTHA1942
TT5orF0570_at	0.659137	0.375	-0.954878	-6.5795	-0.0959	Thermus thermophilus HB8	TTHA0570
TT5orR1243_at	0.659137	0.375	0.954301	-6.58	0.128	Thermus thermophilus HB8	TTHA1243
TT5orR1496_at	0.659137	0.375	0.954269	-6.58	0.124	Thermus thermophilus HB8	TTHA1496
TT5orR0128_at	0.659152	0.376	0.953848	-6.5804	0.178	Thermus thermophilus HB8	TTHA0128
TT5igR0714_at	0.659525	0.376	0.952694	-6.5815	0.21	Thermus thermophilus HB8
TT5igR0560_at	0.659525	0.376	0.952588	-6.5816	0.185	Thermus thermophilus HB8
TT5orF1921_at	0.661585	0.378	-0.948902	-6.5852	-0.164	Thermus thermophilus HB8	TTHA1921
TT5orR0141_at	0.661585	0.378	0.948724	-6.5853	0.341	Thermus thermophilus HB8	TTHA0141
TT5orF4194_at	0.661585	0.378	-0.948261	-6.5858	-0.171	Thermus thermophilus HB8	TTHB194
TT5orR1592_at	0.661585	0.378	0.948201	-6.5858	0.201	Thermus thermophilus HB8	TTHA1592
TT5igR7053_at	0.661585	0.379	0.946747	-6.5872	0.832	Thermus thermophilus HB8
TT5igF0589_at	0.661585	0.379	-0.946739	-6.5872	-0.793	Thermus thermophilus HB8
AFFX-r2-Ec-bioB-3_at	0.661585	0.379	0.946731	-6.5872	0.17	E. coli	NA
TT5orR0511_at	0.661585	0.379	0.946694	-6.5873	0.145	Thermus thermophilus HB8	TTHA0511
[truncated: 1,493 more rows]
