# Supplementary material for: General and Genomic DNA-Binding Specificity for the Thermus thermophilus HB8 Transcription Factor TTHB023
Source: Biomolecules. 2020 Jan 6;10(1):94. doi: 10.3390/biom10010094 (PMC7022988; doi:10.3390/biom10010094)
Supplement: Supplementary file 1 [file biomolecules-10-00094-s001.zip › Table S3.xlsx]

## Sheet: TTHA0167WT
ID	adj.P.Val	P.Value	t	B	logFC	ORGANISM	ORF
TT5orF7084_at	0.000451	3.38e-07	-21.9172	7.0812	-4.05938	Thermus thermophilus HB8	TTHY7084
TT5orF7062_at	0.000451	3.45e-07	-21.8451	7.0669	-4.22019	Thermus thermophilus HB8	TTHY7062
TT5orF7064_at	0.000451	3.87e-07	-21.4455	6.98609	-5.09612	Thermus thermophilus HB8	TTHY7064
TT5orF7033_at	0.000644	7.38e-07	-19.3366	6.51277	-4.37685	Thermus thermophilus HB8	TTHY7033
TT5igR7037_at	0.000962	1.38e-06	-17.4885	6.02245	-4.04806	Thermus thermophilus HB8
TT5igR7007_at	0.001456	2.5e-06	-15.8818	5.52606	-3.03177	Thermus thermophilus HB8
TT5orF0167_at	0.002835	5.68e-06	-13.9012	4.80354	-8.0901	Thermus thermophilus HB8	TTHA0167
TT5orR0903_at	0.003079	7.06e-06	-13.4199	4.60625	-2.37967	Thermus thermophilus HB8	TTHA0903
TT5igR0476_at	0.003232	9.06e-06	12.8832	4.37489	3.97148	Thermus thermophilus HB8
TT5orF7058_at	0.003232	1.03e-05	-12.6247	4.25892	-6.51262	Thermus thermophilus HB8	TTHY7058
TT5igR0720_at	0.003232	1.04e-05	12.5862	4.24142	5.15275	Thermus thermophilus HB8
TT5orF7074_at	0.003232	1.11e-05	-12.4595	4.18322	-3.86149	Thermus thermophilus HB8	TTHY7074
TT5igR4036_at	0.006437	2.42e-05	-10.9627	3.43494	-4.92096	Thermus thermophilus HB8
TT5igF0319_at	0.006437	2.69e-05	10.7683	3.32877	3.0944	Thermus thermophilus HB8
TT5igR0545_at	0.006437	2.77e-05	10.7191	3.30156	1.52194	Thermus thermophilus HB8
TT5orF1541_at	0.007258	3.33e-05	-10.3953	3.11867	-3.09474	Thermus thermophilus HB8	TTHA1541
TT5orF0270_at	0.007285	3.81e-05	10.1614	2.98239	1.4583	Thermus thermophilus HB8	TTHA0270
TT5igR7050_at	0.007285	3.9e-05	-10.124	2.96029	-2.61465	Thermus thermophilus HB8
TT5igR4008_at	0.007285	3.97e-05	10.0955	2.94337	1.93401	Thermus thermophilus HB8
TT5igF0669_at	0.008047	5.13e-05	9.6695	2.68404	2.13487	Thermus thermophilus HB8
TT5igR0243_at	0.008047	5.29e-05	9.62092	2.65366	3.69655	Thermus thermophilus HB8
TT5igR0546_at	0.008047	5.34e-05	9.60379	2.64291	2.14878	Thermus thermophilus HB8
TT5orR0861_at	0.008047	5.54e-05	9.5462	2.60661	1.48096	Thermus thermophilus HB8	TTHA0861
TT5igR0339_at	0.008047	5.87e-05	-9.45313	2.54744	-1.40985	Thermus thermophilus HB8
TT5igF0424_at	0.008047	5.87e-05	9.45259	2.5471	1.80871	Thermus thermophilus HB8
TT5igR0578_at	0.008047	6.25e-05	-9.35361	2.48347	-1.74424	Thermus thermophilus HB8
TT5orF0208_at	0.008047	6.82e-05	-9.2172	2.39458	-1.55845	Thermus thermophilus HB8	TTHA0208
TT5orF1728_at	0.008047	6.91e-05	9.19765	2.38173	1.82465	Thermus thermophilus HB8	TTHA1728
TT5orF7010_at	0.008047	7.15e-05	-9.14432	2.34651	-2.91325	Thermus thermophilus HB8	TTHY7010
TT5orF7088_at	0.008047	7.39e-05	-9.09314	2.31251	-3.29865	Thermus thermophilus HB8	TTHY7088
TT5orR1708_at	0.008047	7.81e-05	9.00922	2.25632	2.20345	Thermus thermophilus HB8	TTHA1708
TT5orF7018_at	0.008047	7.9e-05	-8.99176	2.24456	-4.0016	Thermus thermophilus HB8	TTHY7018
TT5igR7041_at	0.008047	7.93e-05	-8.98605	2.24071	-4.1356	Thermus thermophilus HB8
TT5igR0646_at	0.008047	8.14e-05	8.94627	2.2138	1.22494	Thermus thermophilus HB8
TT5igF0294_at	0.008047	8.2e-05	-8.9354	2.20643	-2.25204	Thermus thermophilus HB8
TT5orF4107_at	0.008047	8.47e-05	8.88531	2.17234	1.38675	Thermus thermophilus HB8	TTHB107
TT5igF0627_at	0.008047	8.53e-05	8.8756	2.1657	1.25249	Thermus thermophilus HB8
TT5igR0751_at	0.008262	9.31e-05	8.74477	2.07559	1.5425	Thermus thermophilus HB8
TT5orR0904_at	0.008262	9.37e-05	-8.73508	2.06886	-2.18054	Thermus thermophilus HB8	TTHA0904
TT5igR0697_at	0.008262	9.47e-05	8.71987	2.05828	1.36869	Thermus thermophilus HB8
TT5orF4039_at	0.008521	0.0001	-8.63797	2.00098	-1.37376	Thermus thermophilus HB8	TTHB039
TT5orF0432_at	0.008686	0.000106	8.54777	1.93723	1.20455	Thermus thermophilus HB8	TTHA0432
TT5orR1063_at	0.008686	0.000107	-8.54031	1.93193	-1.32365	Thermus thermophilus HB8	TTHA1063
TT5orR0212_at	0.009166	0.000116	8.42921	1.85238	2.27835	Thermus thermophilus HB8	TTHA0212
TT5orF1381_at	0.00926	0.000119	-8.38235	1.81852	-1.55842	Thermus thermophilus HB8	TTHA1381
TT5orR0944_at	0.009278	0.000122	8.34818	1.79369	1.48386	Thermus thermophilus HB8	TTHA0944
TT5igF0168_at	0.009427	0.000127	8.29492	1.75481	2.63475	Thermus thermophilus HB8
TT5orF0607_at	0.009533	0.000131	-8.2493	1.7213	-2.40268	Thermus thermophilus HB8	TTHA0607
TT5igF0305_at	0.00981	0.000142	-8.13828	1.63897	-1.40318	Thermus thermophilus HB8
TT5orF7032_at	0.00981	0.000145	-8.11245	1.61966	-2.02664	Thermus thermophilus HB8	TTHY7032
TT5orR0901_at	0.00981	0.000145	-8.10831	1.61656	-1.47235	Thermus thermophilus HB8	TTHA0901
TT5orF1795_at	0.00981	0.000146	8.09706	1.60812	1.40684	Thermus thermophilus HB8	TTHA1795
TT5igR0651_at	0.010064	0.000153	-8.03532	1.56162	-1.31089	Thermus thermophilus HB8
TT5orF4089_at	0.010724	0.000168	7.90284	1.46065	1.40893	Thermus thermophilus HB8	TTHB089
TT5orR4243_at	0.010724	0.000169	7.89735	1.45643	1.30132	Thermus thermophilus HB8	TTHB243
TT5orF7080_at	0.010802	0.000176	-7.84291	1.41443	-2.77039	Thermus thermophilus HB8	TTHY7080
TT5igR0270_at	0.010802	0.000177	-7.83585	1.40896	-1.38277	Thermus thermophilus HB8
TT5igR0066_at	0.010802	0.000188	-7.7516	1.34335	-1.56147	Thermus thermophilus HB8
TT5igF4009_at	0.010802	0.000192	7.72669	1.32381	2.70407	Thermus thermophilus HB8
TT5igR4034_at	0.010802	0.000198	-7.68144	1.28818	-1.39348	Thermus thermophilus HB8
TT5igF4034_at	0.010802	0.000201	-7.66683	1.27663	-1.98026	Thermus thermophilus HB8
TT5orR7063_at	0.010802	0.000202	-7.65786	1.26953	-4.82081	Thermus thermophilus HB8	TTHY7063
TT5orR0422_at	0.010802	0.000203	7.64863	1.26222	1.9753	Thermus thermophilus HB8	TTHA0422
TT5igF0002_at	0.010802	0.000207	-7.62683	1.24491	-1.60075	Thermus thermophilus HB8	NA
TT5orR4215_at	0.010802	0.000208	7.6212	1.24043	1.23174	Thermus thermophilus HB8	TTHB215
TT5orR0860_at	0.010802	0.000208	7.61869	1.23843	1.55409	Thermus thermophilus HB8	TTHA0860
AFFX-r2-Ec-bioB-M_at	0.010802	0.00021	7.60523	1.22772	1.56389	E. coli	NA
TT5igR0166_at	0.010802	0.00021	7.60344	1.22629	1.19015	Thermus thermophilus HB8
TT5orF1583_at	0.012019	0.000239	7.43639	1.09168	1.26345	Thermus thermophilus HB8	TTHA1583
TT5orF1538_at	0.012019	0.000241	-7.42624	1.08341	-1.34726	Thermus thermophilus HB8	TTHA1538
TT5igR0623_at	0.012318	0.000251	7.37357	1.04032	4.4157	Thermus thermophilus HB8
AFFX-r2-Ec-bioC-3_at	0.012318	0.000254	7.35829	1.02777	1.23999	E. coli	NA
TT5orR0335_at	0.012409	0.000259	7.33119	1.00544	1.2353	Thermus thermophilus HB8	TTHA0335
TT5orR0940_at	0.012469	0.000265	7.30352	0.98257	1.27016	Thermus thermophilus HB8	TTHA0940
TT5igF0465_at	0.012469	0.000277	7.24958	0.93776	1.69681	Thermus thermophilus HB8
TT5orR0717_at	0.012469	0.000277	-7.24859	0.93694	-1.37473	Thermus thermophilus HB8	TTHA0717
TT5igF0248_at	0.012469	0.000279	7.23844	0.92846	2.63707	Thermus thermophilus HB8
TT5orR0683_at	0.012469	0.000279	7.23686	0.92715	1.15813	Thermus thermophilus HB8	TTHA0683
TT5orF7024_at	0.012469	0.000282	-7.22459	0.91689	-3.8094	Thermus thermophilus HB8	TTHY7024
AFFX-BioB-M_at	0.013344	0.000306	7.12249	0.83094	1.6073	E. coli	NA
TT5igF0153_at	0.013344	0.00031	-7.1058	0.81679	-4.60991	Thermus thermophilus HB8
TT5orF7017_at	0.013344	0.000313	-7.09252	0.8055	-3.15858	Thermus thermophilus HB8	TTHY7017
TT5igF0401_at	0.013344	0.000321	7.06265	0.78005	1.38767	Thermus thermophilus HB8
TT5igR7051_at	0.013344	0.000323	-7.05587	0.77426	-4.78824	Thermus thermophilus HB8
TT5igR0142_at	0.013344	0.000328	7.03696	0.75808	2.4616	Thermus thermophilus HB8
TT5igF0104_at	0.013344	0.000329	7.0335	0.75512	2.39171	Thermus thermophilus HB8
TT5igR7032_at	0.013389	0.000336	-7.00788	0.73313	-3.86091	Thermus thermophilus HB8
TT5orF1118_at	0.013389	0.000338	7.00093	0.72715	1.33432	Thermus thermophilus HB8	TTHA1118
TT5orF1706_at	0.013628	0.000347	-6.96528	0.6964	-2.43906	Thermus thermophilus HB8	TTHA1706
TT5igF0621_at	0.013902	0.000358	-6.9272	0.6634	-1.83917	Thermus thermophilus HB8
TT5igR0685_at	0.013984	0.000365	-6.90654	0.64543	-1.49352	Thermus thermophilus HB8
TT5igR0457_at	0.014031	0.000375	-6.87301	0.61617	-1.20025	Thermus thermophilus HB8
TT5orR1743_at	0.014031	0.000377	6.86521	0.60934	1.27298	Thermus thermophilus HB8	TTHA1743
TT5orR0120_at	0.014031	0.000378	6.86297	0.60738	1.37311	Thermus thermophilus HB8	TTHA0120
TT5orF0232_at	0.014082	0.000389	-6.82726	0.57603	-1.03324	Thermus thermophilus HB8	TTHA0232
TT5orF1012_at	0.014082	0.000389	6.82646	0.57532	0.980611	Thermus thermophilus HB8	TTHA1012
TT5orF0905_at	0.014082	0.000394	-6.81371	0.56409	-1.17677	Thermus thermophilus HB8	TTHA0905
TT5orF7040_at	0.014082	0.000395	-6.80823	0.55926	-5.0669	Thermus thermophilus HB8	TTHY7040
TT5igR0145_at	0.014151	0.000401	6.79005	0.54321	1.47782	Thermus thermophilus HB8
TT5igR0402_at	0.014395	0.000421	6.73169	0.49141	0.996051	Thermus thermophilus HB8
TT5igR0732_at	0.014395	0.000425	6.72208	0.48285	1.04488	Thermus thermophilus HB8
TT5igR0719_at	0.014395	0.000425	6.72018	0.48114	0.993845	Thermus thermophilus HB8
TT5orR0381_at	0.014395	0.000429	-6.71021	0.47224	-0.945252	Thermus thermophilus HB8	TTHA0381
TT5igR0141_at	0.014395	0.000431	6.70437	0.46703	2.16434	Thermus thermophilus HB8
TT5orF4120_at	0.014395	0.000437	-6.68697	0.45146	-1.27834	Thermus thermophilus HB8	TTHB120
TT5orR0162_at	0.014395	0.00044	6.68026	0.44544	1.28279	Thermus thermophilus HB8	TTHA0162
TT5orF0036_at	0.014395	0.000447	6.66219	0.42921	1.32468	Thermus thermophilus HB8	TTHA0036
TT5igR0427_at	0.014395	0.000448	6.65843	0.42583	1.86858	Thermus thermophilus HB8
TT5orR1869_at	0.014395	0.000449	6.65479	0.42256	1.03042	Thermus thermophilus HB8	TTHA1869
TT5orR1308_at	0.014492	0.000457	6.63611	0.40573	1.1655	Thermus thermophilus HB8	TTHA1308
TT5igF4041_at	0.014679	0.000469	6.60394	0.37666	3.33027	Thermus thermophilus HB8
TT5orF7078_at	0.014679	0.000471	-6.59974	0.37284	-4.16386	Thermus thermophilus HB8	TTHY7078
TT5igF0633_at	0.015294	0.000495	6.54119	0.31959	3.25226	Thermus thermophilus HB8
TT5orF0493_at	0.015914	0.000524	6.47607	0.25987	1.15755	Thermus thermophilus HB8	TTHA0493
TT5igF0150_at	0.015914	0.000524	6.47453	0.25845	1.96282	Thermus thermophilus HB8
TT5igF0468_at	0.016035	0.000533	6.4557	0.24108	1.84271	Thermus thermophilus HB8
TT5orR1661_at	0.016456	0.000561	6.39577	0.18553	0.85527	Thermus thermophilus HB8	TTHA1661
TT5orR1441_at	0.016456	0.000563	6.39168	0.18172	1.39031	Thermus thermophilus HB8	TTHA1441
TT5orR0979_at	0.016456	0.000563	-6.39155	0.1816	-1.45826	Thermus thermophilus HB8	TTHA0979
TT5orF1366_at	0.016456	0.000568	-6.38208	0.17277	-1.11964	Thermus thermophilus HB8	TTHA1366
AFFX-BioC-3_at	0.016456	0.000576	6.36596	0.15772	1.27072	E. coli	NA
TT5orF0359_at	0.016456	0.000578	6.36124	0.15332	1.43191	Thermus thermophilus HB8	TTHA0359
TT5igF0001_at	0.016456	0.000582	6.35426	0.14679	2.35708	Thermus thermophilus HB8	NA
TT5igR0280_at	0.016456	0.000585	6.34925	0.1421	1.08239	Thermus thermophilus HB8
TT5orF7061_at	0.01653	0.000592	-6.33498	0.12872	-3.30384	Thermus thermophilus HB8	TTHY7061
TT5orR0468_at	0.017148	0.00062	-6.28289	0.07968	-0.831426	Thermus thermophilus HB8	TTHA0468
TT5igF0599_at	0.017148	0.000624	6.27527	0.07248	1.94328	Thermus thermophilus HB8
TT5igR0752_at	0.017482	0.000643	-6.24156	0.04055	-1.1089	Thermus thermophilus HB8
AFFX-r2-Ec-bioB-3_at	0.017482	0.000651	6.22705	0.02675	1.29817	E. coli	NA
TT5igF0325_at	0.017482	0.000654	-6.22136	0.02133	-1.67737	Thermus thermophilus HB8
TT5orF7035_at	0.017482	0.000656	-6.21851	0.01862	-2.85241	Thermus thermophilus HB8	TTHY7035
TT5orR1784_at	0.017708	0.00067	6.19556	-0.00328	1.44525	Thermus thermophilus HB8	TTHA1784
TT5igF0282_at	0.017984	0.000688	6.16491	-0.03263	1.72401	Thermus thermophilus HB8
TT5orF0773_at	0.017984	0.000694	6.15469	-0.04243	4.02835	Thermus thermophilus HB8	TTHA0773
TT5igR0423_at	0.017984	0.000695	-6.15317	-0.04389	-1.62134	Thermus thermophilus HB8
TT5orR0976_at	0.01835	0.00072	-6.11503	-0.08064	-1.24526	Thermus thermophilus HB8	TTHA0976
TT5igR0541_at	0.01835	0.00072	6.1144	-0.08124	1.48484	Thermus thermophilus HB8
TT5igR0446_at	0.018399	0.000727	6.10332	-0.09195	4.56254	Thermus thermophilus HB8
TT5igR0252_at	0.018399	0.000734	6.09301	-0.10193	1.0882	Thermus thermophilus HB8
TT5igF7001_at	0.018399	0.000739	-6.08501	-0.10968	-2.3461	Thermus thermophilus HB8
TT5orR1307_at	0.018399	0.000743	6.07957	-0.11496	1.05416	Thermus thermophilus HB8	TTHA1307
TT5igF0156_at	0.018944	0.000773	-6.03613	-0.15723	-1.22399	Thermus thermophilus HB8
TT5orR1301_at	0.018944	0.000776	-6.03187	-0.16139	-0.884575	Thermus thermophilus HB8	TTHA1301
TT5igF4076_at	0.019884	0.00082	-5.97123	-0.22083	-0.975249	Thermus thermophilus HB8
TT5igR4072_at	0.020257	0.000841	5.94346	-0.24821	0.946257	Thermus thermophilus HB8
TT5orF7057_at	0.020344	0.000851	-5.93134	-0.2602	-3.29252	Thermus thermophilus HB8	TTHY7057
TT5orR4073_at	0.020416	0.000869	-5.90797	-0.28335	-1.13499	Thermus thermophilus HB8	TTHB073
TT5igR0113_at	0.020416	0.000873	-5.9033	-0.28799	-1.62951	Thermus thermophilus HB8
TT5orR0870_at	0.020416	0.000875	-5.90072	-0.29055	-0.945824	Thermus thermophilus HB8	TTHA0870
TT5orR0805_at	0.020416	0.00092	5.84696	-0.34415	1.09084	Thermus thermophilus HB8	TTHA0805
TT5orF1713_at	0.020416	0.000925	5.84117	-0.34995	1.05827	Thermus thermophilus HB8	TTHA1713
TT5igR7022_at	0.020416	0.000927	-5.83853	-0.3526	-1.67094	Thermus thermophilus HB8
TT5igR0152_at	0.020416	0.000929	-5.83667	-0.35445	-0.903529	Thermus thermophilus HB8
TT5igR0251_at	0.020416	0.00093	-5.83543	-0.3557	-1.57302	Thermus thermophilus HB8
TT5orR1589_at	0.020416	0.000934	5.8303	-0.36085	0.972362	Thermus thermophilus HB8	TTHA1589
TT5orR0591_at	0.020416	0.000939	-5.82547	-0.36569	-0.959317	Thermus thermophilus HB8	TTHA0591
TT5orF0703_at	0.020416	0.00094	-5.82427	-0.36689	-0.788484	Thermus thermophilus HB8	TTHA0703
TT5igR7055_at	0.020416	0.000948	-5.81539	-0.37581	-2.28086	Thermus thermophilus HB8
TT5igR0092_at	0.020416	0.00095	-5.81314	-0.37807	-1.88685	Thermus thermophilus HB8
TT5orR1892_at	0.020416	0.000959	5.80275	-0.38852	1.02988	Thermus thermophilus HB8	TTHA1892
TT5orF0472_at	0.020416	0.00096	5.80192	-0.38936	0.818224	Thermus thermophilus HB8	TTHA0472
TT5orF0231_at	0.020416	0.00096	-5.80151	-0.38977	-0.951198	Thermus thermophilus HB8	TTHA0231
TT5igF0644_at	0.020416	0.000964	-5.79671	-0.39461	-0.87797	Thermus thermophilus HB8
TT5igR0795_at	0.020416	0.000971	5.78948	-0.40189	0.947535	Thermus thermophilus HB8
TT5igF0364_at	0.020416	0.000976	-5.78326	-0.40816	-1.13058	Thermus thermophilus HB8
TT5orR1066_at	0.020416	0.00098	5.77915	-0.41231	1.13564	Thermus thermophilus HB8	TTHA1066
TT5orR0902_at	0.020416	0.000981	-5.77854	-0.41293	-0.971627	Thermus thermophilus HB8	TTHA0902
TT5orF7023_at	0.020416	0.000985	-5.77432	-0.41719	-2.23117	Thermus thermophilus HB8	TTHY7023
TT5orF1724_at	0.020416	0.000989	5.76948	-0.42208	1.21399	Thermus thermophilus HB8	TTHA1724
TT5orF0131_at	0.020416	0.000994	5.76413	-0.42749	0.970494	Thermus thermophilus HB8	TTHA0131
TT5orF0772_at	0.020433	0.001	5.75701	-0.4347	4.36123	Thermus thermophilus HB8	TTHA0772
TT5igF0549_at	0.020436	0.00102	5.73382	-0.45822	1.63629	Thermus thermophilus HB8
TT5orR1465_at	0.020436	0.00104	5.71537	-0.47698	0.920343	Thermus thermophilus HB8	TTHA1465
TT5orR0740_at	0.020436	0.00104	5.71303	-0.47937	0.98402	Thermus thermophilus HB8	TTHA0740
TT5orF1725_at	0.020436	0.00105	5.71117	-0.48126	0.918306	Thermus thermophilus HB8	TTHA1725
TT5igR0236_at	0.020436	0.00105	-5.7086	-0.48388	-1.24003	Thermus thermophilus HB8
TT5igR7031_at	0.020436	0.00105	-5.70672	-0.48579	-3.55295	Thermus thermophilus HB8
TT5igR7062_at	0.020436	0.00105	-5.7021	-0.49051	-3.50057	Thermus thermophilus HB8
TT5orR0423_at	0.020436	0.00106	5.6986	-0.49408	1.19444	Thermus thermophilus HB8	TTHA0423
TT5orR0644_at	0.020436	0.00106	5.69785	-0.49484	1.19116	Thermus thermophilus HB8	TTHA0644
TT5orF0259_at	0.020436	0.00106	5.69672	-0.49599	1.13755	Thermus thermophilus HB8	TTHA0259
TT5igF0354_at	0.020585	0.00107	-5.6833	-0.50971	-1.59209	Thermus thermophilus HB8
TT5igF0649_at	0.020739	0.00109	-5.66966	-0.52366	-1.1314	Thermus thermophilus HB8
TT5orF0774_at	0.020817	0.0011	5.66005	-0.53352	3.38883	Thermus thermophilus HB8	TTHA0774
TT5igR0203_at	0.02083	0.00111	-5.64839	-0.54549	-1.78988	Thermus thermophilus HB8
TT5orR4234_at	0.02083	0.00111	-5.64802	-0.54587	-0.932581	Thermus thermophilus HB8	TTHB234
TT5orR4248_at	0.020865	0.00112	5.64065	-0.55345	1.01405	Thermus thermophilus HB8	TTHB248
TT5igR0426_at	0.021019	0.00113	-5.62742	-0.56706	-1.78013	Thermus thermophilus HB8
TT5orF0474_at	0.021131	0.00114	-5.61632	-0.57851	-0.814231	Thermus thermophilus HB8	TTHA0474
TT5orR0280_at	0.021144	0.00115	5.61016	-0.58487	0.814471	Thermus thermophilus HB8	TTHA0280
TT5igF0106_at	0.021425	0.00118	-5.58587	-0.60999	-1.05236	Thermus thermophilus HB8
TT5orR1113_at	0.021425	0.00118	-5.58421	-0.61171	-0.864548	Thermus thermophilus HB8	TTHA1113
TT5orF4160_at	0.021425	0.00118	-5.58013	-0.61594	-0.953503	Thermus thermophilus HB8	TTHB160
TT5orF0838_at	0.021478	0.00119	-5.57223	-0.62413	-0.967128	Thermus thermophilus HB8	TTHA0838
TT5igF0552_at	0.02148	0.0012	5.56341	-0.63329	1.39437	Thermus thermophilus HB8
TT5orR0803_at	0.02148	0.00121	5.5615	-0.63528	0.973775	Thermus thermophilus HB8	TTHA0803
TT5orR1044_at	0.021761	0.00124	-5.53479	-0.66309	-1.1174	Thermus thermophilus HB8	TTHA1044
TT5orF7026_at	0.021761	0.00124	-5.53352	-0.66442	-1.69491	Thermus thermophilus HB8	TTHY7026
TT5igF0658_at	0.021761	0.00124	5.53234	-0.66564	2.39407	Thermus thermophilus HB8
TT5orF4103_at	0.022117	0.00127	-5.51046	-0.68851	-0.800416	Thermus thermophilus HB8	TTHB103
TT5orR0627_at	0.022339	0.0013	5.48738	-0.7127	0.955515	Thermus thermophilus HB8	TTHA0627
TT5orF1383_at	0.022339	0.0013	-5.48203	-0.71832	-0.749632	Thermus thermophilus HB8	TTHA1383
TT5orF0088_at	0.022339	0.00131	-5.47805	-0.7225	-0.934044	Thermus thermophilus HB8	TTHA0088
TT5orF1382_at	0.022339	0.00131	-5.47644	-0.72419	-0.97169	Thermus thermophilus HB8	TTHA1382
TT5orF1440_at	0.022339	0.00132	5.47088	-0.73004	0.933309	Thermus thermophilus HB8	TTHA1440
TT5igR7010_at	0.022339	0.00132	-5.46986	-0.73111	-3.29872	Thermus thermophilus HB8
TT5orF7003_at	0.022422	0.00133	-5.46073	-0.74073	-2.42619	Thermus thermophilus HB8	TTHY7003
TT5orF1960_at	0.022422	0.00134	5.45617	-0.74552	2.54727	Thermus thermophilus HB8	TTHA1960
TT5orR1350_at	0.022453	0.00134	5.44987	-0.75217	0.873948	Thermus thermophilus HB8	TTHA1350
TT5igR4014_at	0.022475	0.00135	5.44401	-0.75836	0.933475	Thermus thermophilus HB8
TT5orF4040_at	0.022504	0.00136	-5.43783	-0.76488	-1.96979	Thermus thermophilus HB8	TTHB040
TT5orR0824_at	0.02294	0.00139	5.4135	-0.79063	1.12458	Thermus thermophilus HB8	TTHA0824
TT5orR1305_at	0.022977	0.00142	-5.39717	-0.80796	-0.915286	Thermus thermophilus HB8	TTHA1305
TT5orR0173_at	0.022977	0.00142	5.3948	-0.81048	0.891821	Thermus thermophilus HB8	TTHA0173
TT5orR1420_at	0.022977	0.00143	-5.38406	-0.8219	-2.04389	Thermus thermophilus HB8	TTHA1420
TT5orR0694_at	0.022977	0.00143	-5.38358	-0.82241	-1.77007	Thermus thermophilus HB8	TTHA0694
TT5orR1048_at	0.022977	0.00144	-5.3793	-0.82697	-0.924954	Thermus thermophilus HB8	TTHA1048
TT5orF4144_at	0.022977	0.00145	-5.37527	-0.83127	-0.848909	Thermus thermophilus HB8	TTHB144
TT5orR4010_at	0.022977	0.00145	5.37403	-0.83258	1.14637	Thermus thermophilus HB8	TTHB010
AFFX-r2-Ec-bioC-5_at	0.022977	0.00145	5.37274	-0.83396	0.861553	E. coli	NA
TT5igR0573_at	0.022977	0.00146	-5.36386	-0.84343	-1.38244	Thermus thermophilus HB8
TT5igR0018_at	0.022977	0.00147	-5.36235	-0.84504	-2.01392	Thermus thermophilus HB8
TT5igR0650_at	0.022977	0.00147	-5.36061	-0.8469	-0.951165	Thermus thermophilus HB8
TT5orR0505_at	0.023702	0.00152	-5.32481	-0.8852	-1.19051	Thermus thermophilus HB8	TTHA0505
TT5igF0037_at	0.023765	0.00153	-5.31765	-0.89289	-0.895486	Thermus thermophilus HB8	NA
TT5orF4108_at	0.02383	0.00155	5.30858	-0.90264	0.982695	Thermus thermophilus HB8	TTHB108
TT5orR0785_at	0.02383	0.00155	5.30488	-0.90661	1.00465	Thermus thermophilus HB8	TTHA0785
TT5orF7072_at	0.02383	0.00156	-5.29905	-0.91289	-1.7629	Thermus thermophilus HB8	TTHY7072
TT5orR0079_at	0.02383	0.00156	5.29723	-0.91485	1.33298	Thermus thermophilus HB8	TTHA0079
TT5igF0183_at	0.024078	0.00159	-5.27868	-0.93484	-0.843292	Thermus thermophilus HB8
TT5igR0369_at	0.024078	0.0016	5.27646	-0.93724	1.60557	Thermus thermophilus HB8
TT5orR0111_at	0.024078	0.0016	5.27389	-0.94002	1.38493	Thermus thermophilus HB8	TTHA0111
TT5igR7009_at	0.024378	0.00163	-5.25725	-0.95801	-2.06827	Thermus thermophilus HB8
TT5orF1438_at	0.024646	0.00165	-5.2421	-0.97442	-0.86774	Thermus thermophilus HB8	TTHA1438
AFFX-BioC-5_at	0.024897	0.00168	5.2278	-0.98994	0.988154	E. coli	NA
TT5igR0388_at	0.024935	0.00169	-5.21812	-1.00047	-2.96615	Thermus thermophilus HB8
TT5igR0114_at	0.024935	0.00169	5.21763	-1.00101	3.60301	Thermus thermophilus HB8
TT5orR1073_at	0.024935	0.0017	5.21371	-1.00527	1.20236	Thermus thermophilus HB8	TTHA1073
TT5orR0843_at	0.024984	0.00171	5.20565	-1.01404	1.3321	Thermus thermophilus HB8	TTHA0843
TT5orF7073_at	0.024984	0.00172	-5.20346	-1.01644	-2.12675	Thermus thermophilus HB8	TTHY7073
TT5igF4059_at	0.025063	0.00173	5.19623	-1.02432	0.741043	Thermus thermophilus HB8
TT5orF1370_at	0.025188	0.00175	-5.18725	-1.03413	-0.836846	Thermus thermophilus HB8	TTHA1370
TT5orF0906_at	0.025306	0.00177	-5.17492	-1.0476	-0.913907	Thermus thermophilus HB8	TTHA0906
TT5orR1740_at	0.025306	0.00178	-5.17062	-1.05231	-0.843822	Thermus thermophilus HB8	TTHA1740
TT5orR1239_at	0.025306	0.00178	5.17016	-1.05281	0.878491	Thermus thermophilus HB8	TTHA1239
TT5orR1345_at	0.025306	0.00178	-5.16646	-1.05687	-0.728774	Thermus thermophilus HB8	TTHA1345
TT5igF0017_at	0.025507	0.0018	5.15468	-1.06978	4.25996	Thermus thermophilus HB8	NA
TT5orR0164_at	0.025754	0.00183	5.14124	-1.08455	0.915086	Thermus thermophilus HB8	TTHA0164
TT5orF1458_at	0.025888	0.00185	5.13221	-1.09448	0.943809	Thermus thermophilus HB8	TTHA1458
TT5orR0787_at	0.025922	0.00186	5.127	-1.10021	1.00029	Thermus thermophilus HB8	TTHA0787
TT5igF0333_at	0.025963	0.00187	-5.11786	-1.11028	-1.04638	Thermus thermophilus HB8
TT5igR0222_at	0.025963	0.00187	-5.11765	-1.11051	-0.811561	Thermus thermophilus HB8
TT5orF1720_at	0.026287	0.00191	5.10165	-1.12818	0.764283	Thermus thermophilus HB8	TTHA1720
TT5igR7025_at	0.026323	0.00192	-5.09647	-1.13391	-3.88726	Thermus thermophilus HB8
TT5orR7060_at	0.026478	0.00193	5.08691	-1.14448	1.53801	Thermus thermophilus HB8	TTHY7060
TT5igR0104_at	0.026546	0.00195	5.0793	-1.15292	1.31839	Thermus thermophilus HB8
TT5orR0998_at	0.026546	0.00195	-5.07675	-1.15573	-0.973879	Thermus thermophilus HB8	TTHA0998
TT5orF1283_at	0.026546	0.00197	-5.06654	-1.16707	-0.901664	Thermus thermophilus HB8	TTHA1283
TT5igR4059_at	0.026546	0.00198	-5.06383	-1.17008	-3.83258	Thermus thermophilus HB8
TT5igR0064_at	0.026546	0.00199	5.05905	-1.17538	0.979792	Thermus thermophilus HB8
TT5igF0121_at	0.026546	0.00199	-5.05797	-1.17659	-1.08794	Thermus thermophilus HB8
TT5orR1127_at	0.026546	0.002	5.05529	-1.17957	1.36565	Thermus thermophilus HB8	TTHA1127
TT5orF0363_at	0.026546	0.002	5.05438	-1.18058	0.966725	Thermus thermophilus HB8	TTHA0363
TT5orF6004_at	0.026565	0.00201	5.04998	-1.18547	1.00577	Thermus thermophilus HB8	TTHC004
TT5orF1108_at	0.026629	0.00203	5.04065	-1.19586	1.08919	Thermus thermophilus HB8	TTHA1108
TT5igR0349_at	0.026629	0.00203	-5.04035	-1.1962	-1.19521	Thermus thermophilus HB8
TT5orR1434_at	0.026986	0.00206	-5.02382	-1.21463	-0.94809	Thermus thermophilus HB8	TTHA1434
TT5orR4202_at	0.027559	0.00212	-4.99994	-1.24133	-1.32917	Thermus thermophilus HB8	TTHB202
TT5orR1475_at	0.027642	0.00214	-4.98952	-1.25301	-0.891758	Thermus thermophilus HB8	TTHA1475
TT5igF0402_at	0.027642	0.00214	-4.98831	-1.25437	-2.33131	Thermus thermophilus HB8
TT5orF7034_at	0.027642	0.00215	-4.98566	-1.25734	-1.81577	Thermus thermophilus HB8	TTHY7034
TT5orR0884_at	0.027642	0.00215	-4.98277	-1.26059	-0.849561	Thermus thermophilus HB8	TTHA0884
TT5orF0058_at	0.027643	0.00217	-4.97688	-1.2672	-0.851699	Thermus thermophilus HB8	TTHA0058
TT5orF1832_at	0.027643	0.00217	4.97571	-1.26852	0.754168	Thermus thermophilus HB8	TTHA1832
TT5orR1917_at	0.027686	0.00219	-4.96772	-1.2775	-0.898851	Thermus thermophilus HB8	TTHA1917
TT5orR1435_at	0.027686	0.00219	-4.96474	-1.28085	-0.675823	Thermus thermophilus HB8	TTHA1435
TT5orR0943_at	0.027686	0.0022	4.96375	-1.28196	1.04914	Thermus thermophilus HB8	TTHA0943
TT5igF0118_at	0.027823	0.00222	-4.95557	-1.29117	-1.36332	Thermus thermophilus HB8
TT5orR1062_at	0.02799	0.00224	-4.94642	-1.30149	-0.777285	Thermus thermophilus HB8	TTHA1062
TT5orF0797_at	0.028087	0.00226	-4.93583	-1.31345	-0.665098	Thermus thermophilus HB8	TTHA0797
TT5orF1367_at	0.028087	0.00227	-4.93176	-1.31804	-0.771854	Thermus thermophilus HB8	TTHA1367
TT5orF0409_at	0.028087	0.00227	4.93102	-1.31887	0.702143	Thermus thermophilus HB8	TTHA0409
TT5orR1442_at	0.028087	0.00228	4.92727	-1.32311	1.11323	Thermus thermophilus HB8	TTHA1442
TT5orF7048_at	0.028087	0.00228	-4.92614	-1.3244	-4.4428	Thermus thermophilus HB8	TTHY7048
TT5igF0318_at	0.028184	0.0023	4.91947	-1.33194	0.849485	Thermus thermophilus HB8
TT5igR7035_at	0.028334	0.00232	-4.91008	-1.34258	-3.37717	Thermus thermophilus HB8
AFFX-BioB-3_at	0.028334	0.00234	4.90479	-1.34858	1.0001	E. coli	NA
TT5orF4077_at	0.028334	0.00235	-4.89966	-1.35439	-1.07797	Thermus thermophilus HB8	TTHB077
TT5igR4033_at	0.028334	0.00235	-4.89845	-1.35577	-0.97476	Thermus thermophilus HB8
TT5orF4152_at	0.028334	0.00237	-4.88986	-1.36553	-0.984434	Thermus thermophilus HB8	TTHB152
TT5orF1138_at	0.028334	0.00238	4.88612	-1.36978	1.19693	Thermus thermophilus HB8	TTHA1138
TT5igF0352_at	0.028334	0.00239	4.88223	-1.3742	0.725065	Thermus thermophilus HB8
TT5orR1645_at	0.028334	0.00239	4.88175	-1.37475	1.17245	Thermus thermophilus HB8	TTHA1645
TT5igF0302_at	0.028334	0.0024	-4.87848	-1.37847	-1.3081	Thermus thermophilus HB8
TT5orR4048_at	0.028334	0.00241	-4.87501	-1.38242	-0.726857	Thermus thermophilus HB8	TTHB048
TT5orF0508_at	0.028334	0.00241	-4.87434	-1.38318	-0.895692	Thermus thermophilus HB8	TTHA0508
TT5orR4157_at	0.028334	0.00242	4.8734	-1.38425	1.30585	Thermus thermophilus HB8	TTHB157
TT5igR0148_at	0.028334	0.00242	4.87202	-1.38582	1.13974	Thermus thermophilus HB8
TT5orR1178_at	0.028624	0.00246	-4.85676	-1.40323	-0.782487	Thermus thermophilus HB8	TTHA1178
TT5orF1313_at	0.028624	0.00246	-4.85607	-1.40401	-0.669445	Thermus thermophilus HB8	TTHA1313
TT5orF1159_at	0.028832	0.00249	4.84284	-1.41913	0.692794	Thermus thermophilus HB8	TTHA1159
TT5orR1871_at	0.028832	0.00249	4.84278	-1.41919	0.8556	Thermus thermophilus HB8	TTHA1871
TT5orR1272_at	0.028832	0.0025	-4.83981	-1.4226	-0.974309	Thermus thermophilus HB8	TTHA1272
TT5rrF0001_at	0.029152	0.00254	-4.82563	-1.43883	-0.979751	Thermus thermophilus HB8
TT5orF4110_at	0.029152	0.00255	4.82322	-1.44159	0.910874	Thermus thermophilus HB8	TTHB110
TT5igR4017_at	0.029238	0.00256	4.81735	-1.44832	2.58065	Thermus thermophilus HB8
TT5orF1710_at	0.029332	0.00258	4.81126	-1.45531	0.966377	Thermus thermophilus HB8	TTHA1710
TT5igR0648_at	0.029518	0.00261	-4.80056	-1.4676	-1.16677	Thermus thermophilus HB8
TT5orF0705_at	0.029518	0.00261	4.79922	-1.46915	0.716421	Thermus thermophilus HB8	TTHA0705
TT5igR0163_at	0.029913	0.00266	4.78374	-1.48698	0.929569	Thermus thermophilus HB8
TT5igF0281_at	0.029948	0.00267	-4.77964	-1.4917	-0.742551	Thermus thermophilus HB8
TT5igF4064_at	0.030252	0.00271	-4.7654	-1.50813	-1.01223	Thermus thermophilus HB8
TT5orR0916_at	0.030252	0.00271	4.76417	-1.50956	0.729672	Thermus thermophilus HB8	TTHA0916
TT5orF0551_at	0.030334	0.00273	4.75867	-1.51591	0.90685	Thermus thermophilus HB8	TTHA0551
TT5orR1684_at	0.030435	0.00275	4.75197	-1.52366	1.73788	Thermus thermophilus HB8	TTHA1684
TT5igF0112_at	0.030435	0.00275	4.74965	-1.52635	1.19704	Thermus thermophilus HB8
TT5orF1222_at	0.030817	0.0028	4.73508	-1.54322	0.978348	Thermus thermophilus HB8	TTHA1222
TT5orF0316_at	0.031236	0.00285	-4.71942	-1.56141	-0.983177	Thermus thermophilus HB8	TTHA0316
TT5orF1620_at	0.031236	0.00285	-4.71669	-1.56458	-0.682504	Thermus thermophilus HB8	TTHA1620
TT5igF4073_at	0.031243	0.00286	-4.71355	-1.56823	-1.02031	Thermus thermophilus HB8
TT5orF0352_at	0.031365	0.00291	4.69908	-1.58508	0.925911	Thermus thermophilus HB8	TTHA0352
TT5orF1253_at	0.031365	0.00291	-4.69796	-1.58639	-1.10232	Thermus thermophilus HB8	TTHA1253
TT5igR7068_at	0.031365	0.00293	-4.69215	-1.59316	-1.83475	Thermus thermophilus HB8
TT5orR1038_at	0.031365	0.00296	-4.68198	-1.60502	-0.708839	Thermus thermophilus HB8	TTHA1038
TT5orF0616_at	0.031365	0.00298	4.67757	-1.61018	0.676537	Thermus thermophilus HB8	TTHA0616
TT5orF1260_at	0.031365	0.00298	4.67605	-1.61195	0.771692	Thermus thermophilus HB8	TTHA1260
TT5orR0630_at	0.031365	0.00298	4.67543	-1.61268	1.26972	Thermus thermophilus HB8	TTHA0630
TT5igF0624_at	0.031365	0.00299	-4.67336	-1.6151	-0.9236	Thermus thermophilus HB8
TT5orR1198_at	0.031365	0.003	4.67191	-1.61679	0.787921	Thermus thermophilus HB8	TTHA1198
TT5orR0874_at	0.031365	0.00301	4.66824	-1.62109	1.3392	Thermus thermophilus HB8	TTHA0874
TT5orR0741_at	0.031365	0.00302	4.66468	-1.62526	0.682342	Thermus thermophilus HB8	TTHA0741
TT5orF0483_at	0.031365	0.00302	4.66309	-1.62712	0.787216	Thermus thermophilus HB8	TTHA0483
TT5igR7012_at	0.031365	0.00303	-4.66211	-1.62826	-2.37643	Thermus thermophilus HB8
TT5orF0263_at	0.031365	0.00305	4.65661	-1.6347	0.858041	Thermus thermophilus HB8	TTHA0263
TT5orR0975_at	0.031365	0.00305	-4.6555	-1.63601	-1.16136	Thermus thermophilus HB8	TTHA0975
TT5orR1244_at	0.031365	0.00306	4.65082	-1.64148	0.952334	Thermus thermophilus HB8	TTHA1244
TT5orR1943_at	0.031365	0.00307	4.65069	-1.64164	0.785817	Thermus thermophilus HB8	TTHA1943
TT5orR0247_at	0.031365	0.00307	4.65043	-1.64195	1.33024	Thermus thermophilus HB8	TTHA0247
TT5orF0636_at	0.031365	0.00307	4.65016	-1.64226	0.688711	Thermus thermophilus HB8	TTHA0636
TT5igR7004_at	0.031365	0.00307	-4.6498	-1.64269	-2.37529	Thermus thermophilus HB8
TT5orR0498_at	0.031365	0.00307	4.64928	-1.6433	1.03858	Thermus thermophilus HB8	TTHA0498
TT5orF1734_at	0.031365	0.00308	4.6471	-1.64585	1.40062	Thermus thermophilus HB8	TTHA1734
TT5igR7043_at	0.031365	0.00308	-4.64581	-1.64737	-1.67204	Thermus thermophilus HB8
TT5orF1945_at	0.031549	0.00312	4.63355	-1.66176	0.89037	Thermus thermophilus HB8	TTHA1945
TT5orF1003_at	0.031549	0.00312	4.63336	-1.66198	0.786003	Thermus thermophilus HB8	TTHA1003
TT5igR0458_at	0.031549	0.00313	-4.63032	-1.66556	-2.15925	Thermus thermophilus HB8
TT5orR0825_at	0.031549	0.00314	4.62978	-1.6662	0.765628	Thermus thermophilus HB8	TTHA0825
TT5orR1904_at	0.03162	0.00316	-4.62274	-1.67448	-0.935929	Thermus thermophilus HB8	TTHA1904
TT5orR1781_at	0.03162	0.00317	4.62	-1.6777	0.640055	Thermus thermophilus HB8	TTHA1781
TT5orR4113_at	0.03162	0.00317	4.61984	-1.6779	1.00415	Thermus thermophilus HB8	TTHB113
TT5igR7044_at	0.031848	0.0032	-4.61063	-1.68874	-1.68505	Thermus thermophilus HB8
TT5orR1299_at	0.03253	0.00328	-4.58865	-1.71468	-0.673373	Thermus thermophilus HB8	TTHA1299
TT5orR0875_at	0.032609	0.00331	4.57945	-1.72557	0.806776	Thermus thermophilus HB8	TTHA0875
TT5orF4118_at	0.032609	0.00331	-4.57926	-1.7258	-0.801763	Thermus thermophilus HB8	TTHB118
TT5orF6010_at	0.032609	0.00332	-4.57869	-1.72647	-0.752674	Thermus thermophilus HB8	TTHC010
TT5orF7070_at	0.033	0.00338	-4.5605	-1.74802	-2.95147	Thermus thermophilus HB8	TTHY7070
TT5igR0390_at	0.033	0.00338	-4.56022	-1.74835	-1.96012	Thermus thermophilus HB8
TT5igR0514_at	0.033	0.00338	-4.56017	-1.74841	-0.911081	Thermus thermophilus HB8
TT5orR0321_at	0.033053	0.0034	4.55618	-1.75315	0.890824	Thermus thermophilus HB8	TTHA0321
TT5orF1009_at	0.033093	0.00341	-4.55255	-1.75746	-0.792409	Thermus thermophilus HB8	TTHA1009
TT5igR0076_at	0.033605	0.00348	-4.5361	-1.77702	-0.873191	Thermus thermophilus HB8
TT5orR4217_at	0.033632	0.00349	-4.53284	-1.7809	-0.999636	Thermus thermophilus HB8	TTHB217
TT5igR7053_at	0.033898	0.00353	-4.52114	-1.79483	-2.41405	Thermus thermophilus HB8
TT5orR0781_at	0.033898	0.00353	-4.52073	-1.79533	-1.19455	Thermus thermophilus HB8	TTHA0781
TT5igF0148_at	0.034065	0.00358	-4.50971	-1.80848	-1.25816	Thermus thermophilus HB8
TT5orF0477_at	0.034065	0.00359	4.50676	-1.812	0.835402	Thermus thermophilus HB8	TTHA0477
TT5igF0087_at	0.034065	0.00359	-4.50659	-1.8122	-1.00405	Thermus thermophilus HB8
TT5orF1010_at	0.034065	0.0036	-4.50371	-1.81565	-0.771102	Thermus thermophilus HB8	TTHA1010
TT5orF1206_at	0.034065	0.00361	-4.50159	-1.81818	-0.608264	Thermus thermophilus HB8	TTHA1206
TT5orF4072_at	0.034065	0.00363	4.49774	-1.82279	0.741393	Thermus thermophilus HB8	TTHB072
TT5orR1824_at	0.034065	0.00363	4.49724	-1.82338	0.850492	Thermus thermophilus HB8	TTHA1824
TT5orR1031_at	0.034065	0.00363	4.49665	-1.82409	0.66221	Thermus thermophilus HB8	TTHA1031
TT5igF0495_at	0.034772	0.00372	-4.47572	-1.84916	-0.769335	Thermus thermophilus HB8
TT5orR1496_at	0.034872	0.00374	4.47073	-1.85514	1.18618	Thermus thermophilus HB8	TTHA1496
TT5orR1418_at	0.035211	0.00378	-4.45964	-1.86846	-1.50122	Thermus thermophilus HB8	TTHA1418
TT5orF4119_at	0.035307	0.0038	-4.4548	-1.87428	-0.721652	Thermus thermophilus HB8	TTHB119
TT5orR1288_at	0.035313	0.00382	-4.45003	-1.88002	-0.805	Thermus thermophilus HB8	TTHA1288
TT5igR7036_at	0.035313	0.00382	-4.44987	-1.88021	-3.01306	Thermus thermophilus HB8
TT5igF6007_at	0.035336	0.00385	-4.44489	-1.88621	-1.29991	Thermus thermophilus HB8
TT5igF0264_at	0.035336	0.00385	-4.44458	-1.88658	-1.06083	Thermus thermophilus HB8
TT5orF1727_at	0.035428	0.00387	4.43934	-1.89289	0.884043	Thermus thermophilus HB8	TTHA1727
TT5orR1808_at	0.035428	0.00388	-4.43755	-1.89506	-0.631696	Thermus thermophilus HB8	TTHA1808
TT5igR4021_at	0.035442	0.00389	-4.43484	-1.89832	-2.06714	Thermus thermophilus HB8
TT5orF0725_at	0.035655	0.00392	4.42715	-1.9076	1.91253	Thermus thermophilus HB8	TTHA0725
TT5igR0721_at	0.03566	0.00393	-4.42471	-1.91054	-1.0975	Thermus thermophilus HB8
TT5orF1023_at	0.035733	0.00395	-4.42055	-1.91556	-2.23622	Thermus thermophilus HB8	TTHA1023
TT5orF0628_at	0.035758	0.00397	4.4172	-1.91961	0.799379	Thermus thermophilus HB8	TTHA0628
TT5igR0041_at	0.035758	0.00398	4.41333	-1.92429	1.17214	Thermus thermophilus HB8
TT5igR0664_at	0.035758	0.00398	4.41303	-1.92466	1.06183	Thermus thermophilus HB8
TT5orR0501_at	0.036373	0.00406	4.39554	-1.94583	0.62093	Thermus thermophilus HB8	TTHA0501
TT5orR0421_at	0.036607	0.00411	4.38582	-1.9576	0.804739	Thermus thermophilus HB8	TTHA0421
TT5igR0793_at	0.036607	0.00411	4.38527	-1.95827	0.985311	Thermus thermophilus HB8
TT5igF0625_at	0.037061	0.00417	-4.37206	-1.97432	-1.08224	Thermus thermophilus HB8
TT5igR0157_at	0.037805	0.00427	4.35207	-1.99865	0.871317	Thermus thermophilus HB8
TT5orR0757_at	0.037805	0.00428	4.34996	-2.00122	1.05931	Thermus thermophilus HB8	TTHA0757
TT5igF0384_at	0.038036	0.00431	-4.34233	-2.01052	-0.632078	Thermus thermophilus HB8
TT5orF1365_at	0.038314	0.00436	-4.33366	-2.0211	-0.969762	Thermus thermophilus HB8	TTHA1365
TT5igR0714_at	0.038544	0.00439	4.32616	-2.03027	0.769235	Thermus thermophilus HB8
TT5orF1311_at	0.038739	0.00444	-4.31737	-2.04102	-0.655591	Thermus thermophilus HB8	TTHA1311
TT5igR7005_at	0.038739	0.00445	-4.3147	-2.04429	-2.335	Thermus thermophilus HB8
TT5igF0101_at	0.038739	0.00446	-4.31346	-2.0458	-0.695737	Thermus thermophilus HB8
TT5orF1337_at	0.038739	0.00446	-4.31288	-2.04651	-0.815733	Thermus thermophilus HB8	TTHA1337
TT5orR1754_at	0.03879	0.00448	4.30828	-2.05215	0.937285	Thermus thermophilus HB8	TTHA1754
TT5igR0747_at	0.03879	0.00449	4.30737	-2.05327	1.31467	Thermus thermophilus HB8
TT5orF1437_at	0.038919	0.00452	-4.30228	-2.05951	-0.929007	Thermus thermophilus HB8	TTHA1437
TT5orF0434_at	0.039706	0.00462	4.28253	-2.08375	0.757189	Thermus thermophilus HB8	TTHA0434
TT5rrF0003_at	0.040211	0.00469	-4.26929	-2.10004	-0.893055	Thermus thermophilus HB8
TT5igR0101_at	0.040292	0.00471	-4.26539	-2.10484	-2.90647	Thermus thermophilus HB8
TT5orR1680_at	0.040829	0.00479	4.2502	-2.12357	1.30333	Thermus thermophilus HB8	TTHA1680
TT5igF0276_at	0.040829	0.00481	-4.24604	-2.12871	-0.874788	Thermus thermophilus HB8
TT5orF1224_at	0.040829	0.00482	4.24557	-2.12929	0.73821	Thermus thermophilus HB8	TTHA1224
TT5orF0090_at	0.040829	0.00483	-4.24328	-2.13211	-0.910487	Thermus thermophilus HB8	TTHA0090
TT5orF0265_at	0.040829	0.00485	-4.23957	-2.13669	-0.679266	Thermus thermophilus HB8	TTHA0265
TT5orR0394_at	0.040829	0.00487	4.2357	-2.14148	0.566829	Thermus thermophilus HB8	TTHA0394
TT5orF4151_at	0.040829	0.00487	-4.2352	-2.1421	-0.797782	Thermus thermophilus HB8	TTHB151
TT5igF0447_at	0.040829	0.00488	-4.23408	-2.14348	-0.613501	Thermus thermophilus HB8
TT5orR1342_at	0.040829	0.00489	4.23291	-2.14493	1.01514	Thermus thermophilus HB8	TTHA1342
TT5orR1464_at	0.040829	0.0049	4.2305	-2.14791	0.904134	Thermus thermophilus HB8	TTHA1464
TT5orR1161_at	0.040829	0.00491	-4.22975	-2.14884	-0.624903	Thermus thermophilus HB8	TTHA1161
TT5igR0003_at	0.040829	0.00491	-4.22851	-2.15038	-1.03886	Thermus thermophilus HB8
TT5orR1605_at	0.040991	0.00494	4.22299	-2.15721	0.913335	Thermus thermophilus HB8	TTHA1605
TT5igF0461_at	0.041167	0.00498	-4.2172	-2.16438	-1.81717	Thermus thermophilus HB8
AFFX-BioB-5_at	0.0412	0.00499	4.21445	-2.16779	1.33199	E. coli	NA
TT5igR0099_at	0.041231	0.00501	-4.21148	-2.17146	-1.74753	Thermus thermophilus HB8
TT5orF0707_at	0.041231	0.00503	4.2084	-2.17529	0.785254	Thermus thermophilus HB8	TTHA0707
TT5orR0846_at	0.041231	0.00504	-4.20654	-2.1776	-1.32727	Thermus thermophilus HB8	TTHA0846
TT5igF4018_at	0.041231	0.00504	-4.2056	-2.17877	-1.08793	Thermus thermophilus HB8
TT5orF1332_at	0.041271	0.00507	-4.20051	-2.18508	-1.46897	Thermus thermophilus HB8	TTHA1332
TT5igR0524_at	0.041271	0.00509	4.19801	-2.18818	0.642139	Thermus thermophilus HB8
TT5orF7021_at	0.041271	0.00509	-4.19792	-2.1883	-2.25668	Thermus thermophilus HB8	TTHY7021
TT5orF4091_at	0.041271	0.0051	4.19667	-2.18985	1.65885	Thermus thermophilus HB8	TTHB091
TT5orR0109_at	0.04142	0.00513	4.19154	-2.19622	0.787612	Thermus thermophilus HB8	TTHA0109
TT5orR0898_at	0.041469	0.00514	-4.18852	-2.19999	-1.60303	Thermus thermophilus HB8	TTHA0898
TT5orF0086_at	0.041533	0.00517	-4.1838	-2.20585	-0.729998	Thermus thermophilus HB8	TTHA0086
AFFX-r2-Ec-bioB-5_at	0.041533	0.00518	4.18319	-2.20662	1.32122	E. coli	NA
TT5orF1312_at	0.041687	0.00521	-4.1767	-2.21469	-0.646323	Thermus thermophilus HB8	TTHA1312
TT5orF0798_at	0.041687	0.00522	4.17601	-2.21556	0.639527	Thermus thermophilus HB8	TTHA0798
TT5orF1247_at	0.041903	0.00526	-4.16839	-2.22505	-0.582504	Thermus thermophilus HB8	TTHA1247
TT5orR1739_at	0.041903	0.00527	-4.16759	-2.22604	-0.843631	Thermus thermophilus HB8	TTHA1739
TT5orR0783_at	0.042159	0.00532	-4.15884	-2.23696	-0.916566	Thermus thermophilus HB8	TTHA0783
TT5igR0529_at	0.042159	0.00533	-4.15707	-2.23917	-0.75312	Thermus thermophilus HB8
TT5orF7027_at	0.042159	0.00534	-4.15646	-2.23994	-2.58962	Thermus thermophilus HB8	TTHY7027
TT5orR0977_at	0.043643	0.00554	-4.1247	-2.27966	-0.802609	Thermus thermophilus HB8	TTHA0977
TT5igR4066_at	0.044158	0.00564	-4.10934	-2.29893	-2.56444	Thermus thermophilus HB8
TT5orR1154_at	0.044158	0.00566	-4.1063	-2.30274	-0.769198	Thermus thermophilus HB8	TTHA1154
TT5orR0830_at	0.044158	0.00566	-4.10625	-2.30281	-0.587791	Thermus thermophilus HB8	TTHA0830
TT5igR0590_at	0.044158	0.00566	4.1054	-2.30388	1.04018	Thermus thermophilus HB8
TT5orF1144_at	0.044158	0.00567	-4.105	-2.30438	-0.745399	Thermus thermophilus HB8	TTHA1144
TT5orR4071_at	0.04417	0.00568	4.10287	-2.30706	0.998601	Thermus thermophilus HB8	TTHB071
TT5orR0933_at	0.044247	0.0057	4.09946	-2.31134	0.644494	Thermus thermophilus HB8	TTHA0933
TT5orF1166_at	0.044298	0.00572	4.09657	-2.31498	0.601448	Thermus thermophilus HB8	TTHA1166
TT5orF4139_at	0.044378	0.00575	-4.09313	-2.3193	-0.989834	Thermus thermophilus HB8	TTHB139
TT5igR0061_at	0.044491	0.00577	-4.08908	-2.32441	-0.699678	Thermus thermophilus HB8
TT5orR1204_at	0.044582	0.00581	4.08427	-2.33046	1.05855	Thermus thermophilus HB8	TTHA1204
TT5igR0218_at	0.044582	0.00581	-4.08355	-2.33137	-0.968972	Thermus thermophilus HB8
TT5orR1103_at	0.044971	0.00587	4.07426	-2.34307	0.69006	Thermus thermophilus HB8	TTHA1103
TT5igF0278_at	0.056127	0.00949	-4.44639	-2.35674	-2.14769	Thermus thermophilus HB8
TT5orF0226_at	0.045508	0.00596	-4.06226	-2.35822	-0.884622	Thermus thermophilus HB8	TTHA0226
TT5igF0092_at	0.045582	0.00598	4.05864	-2.36279	1.16026	Thermus thermophilus HB8
TT5orR0283_at	0.045582	0.00603	-4.05243	-2.37064	-1.19198	Thermus thermophilus HB8	TTHA0283
TT5igR0770_at	0.045582	0.00604	-4.05121	-2.37218	-0.876033	Thermus thermophilus HB8
TT5orR1568_at	0.045582	0.00604	-4.0506	-2.37296	-0.57587	Thermus thermophilus HB8	TTHA1568
TT5orF0721_at	0.045582	0.00607	4.0466	-2.37802	0.578807	Thermus thermophilus HB8	TTHA0721
TT5orR0645_at	0.045582	0.00607	4.04591	-2.37889	0.880143	Thermus thermophilus HB8	TTHA0645
TT5orR4221_at	0.045582	0.00607	4.04584	-2.37897	1.52864	Thermus thermophilus HB8	TTHB221
TT5igF0579_at	0.045582	0.00608	-4.04531	-2.37966	-1.39793	Thermus thermophilus HB8
TT5orF0776_at	0.045582	0.00608	4.04427	-2.38097	1.38421	Thermus thermophilus HB8	TTHA0776
TT5orF1877_at	0.045811	0.00613	4.0382	-2.38866	0.975513	Thermus thermophilus HB8	TTHA1877
TT5igF0534_at	0.046626	0.00626	-4.01981	-2.41197	-0.645816	Thermus thermophilus HB8
TT5orR1747_at	0.046626	0.00627	4.01829	-2.4139	0.568827	Thermus thermophilus HB8	TTHA1747
TT5orR0478_at	0.046626	0.00628	4.0178	-2.41453	0.72976	Thermus thermophilus HB8	TTHA0478
TT5orR1697_at	0.046873	0.00632	4.01151	-2.42251	1.0246	Thermus thermophilus HB8	TTHA1697
TT5orR1414_at	0.046881	0.00634	-4.00957	-2.42498	-1.60396	Thermus thermophilus HB8	TTHA1414
TT5orR1486_at	0.046925	0.00637	-4.00524	-2.43048	-0.581308	Thermus thermophilus HB8	TTHA1486
TT5orF0429_at	0.046925	0.00638	4.0041	-2.43194	0.54719	Thermus thermophilus HB8	TTHA0429
TT5orR0499_at	0.046925	0.00638	4.00341	-2.4328	0.65416	Thermus thermophilus HB8	TTHA0499
TT5orF1220_at	0.047594	0.0065	-3.98829	-2.45206	-0.658934	Thermus thermophilus HB8	TTHA1220
TT5orR0932_at	0.047594	0.0065	3.9879	-2.45255	0.834875	Thermus thermophilus HB8	TTHA0932
TT5orF0192_at	0.047606	0.00652	-3.98593	-2.45507	-0.829298	Thermus thermophilus HB8	TTHA0192
TT5igF0590_at	0.047926	0.00658	3.9785	-2.46454	1.43102	Thermus thermophilus HB8
TT5igF0489_at	0.047964	0.00659	-3.97607	-2.46764	-0.669201	Thermus thermophilus HB8
TT5orR1036_at	0.04836	0.00668	3.96524	-2.48147	0.715783	Thermus thermophilus HB8	TTHA1036
TT5orR1971_at	0.04836	0.0067	3.96297	-2.48437	0.865491	Thermus thermophilus HB8	TTHA1971
TT5orR0518_at	0.04836	0.0067	-3.9623	-2.48522	-0.780736	Thermus thermophilus HB8	TTHA0518
TT5igF4032_at	0.04836	0.00671	3.96113	-2.48672	1.07487	Thermus thermophilus HB8
TT5igR0521_at	0.04836	0.00672	-3.96041	-2.48763	-0.57021	Thermus thermophilus HB8
TT5orF0895_at	0.048568	0.00676	-3.95483	-2.49478	-0.557258	Thermus thermophilus HB8	TTHA0895
TT5orF0347_at	0.048568	0.00678	-3.95335	-2.49667	-0.762046	Thermus thermophilus HB8	TTHA0347
TT5orR0648_at	0.049152	0.0069	3.93837	-2.51585	1.11402	Thermus thermophilus HB8	TTHA0648
TT5orF0140_at	0.049152	0.0069	-3.93798	-2.51635	-0.700689	Thermus thermophilus HB8	TTHA0140
TT5igF0123_at	0.049152	0.0069	-3.93776	-2.51663	-1.58695	Thermus thermophilus HB8
TT5orF0894_at	0.049152	0.00691	3.93644	-2.51832	1.08228	Thermus thermophilus HB8	TTHA0894
TT5orF4117_at	0.049171	0.00694	-3.93328	-2.52237	-0.565832	Thermus thermophilus HB8	TTHB117
TT5igR0419_at	0.049171	0.00699	-3.92762	-2.52964	-0.68407	Thermus thermophilus HB8
TT5orF4226_at	0.049171	0.00699	-3.92712	-2.53028	-0.533873	Thermus thermophilus HB8	TTHB226
TT5orF1192_at	0.049171	0.00699	-3.92705	-2.53037	-0.573961	Thermus thermophilus HB8	TTHA1192
TT5orF1717_at	0.049171	0.00699	-3.9269	-2.53056	-0.731773	Thermus thermophilus HB8	TTHA1717
TT5orR0900_at	0.049171	0.007	-3.92595	-2.53179	-0.980831	Thermus thermophilus HB8	TTHA0900
TT5orF0220_at	0.049277	0.00703	3.92209	-2.53673	0.630112	Thermus thermophilus HB8	TTHA0220
TT5orF4138_at	0.049277	0.00704	-3.92077	-2.53844	-0.911327	Thermus thermophilus HB8	TTHB138
TT5igR0356_at	0.049347	0.00707	-3.91792	-2.5421	-3.84604	Thermus thermophilus HB8
TT5orR0104_at	0.04972	0.00714	3.90995	-2.55234	0.822491	Thermus thermophilus HB8	TTHA0104
TT5orF1953_at	0.049866	0.00718	-3.90419	-2.55975	-0.584507	Thermus thermophilus HB8	TTHA1953
TT5orR0715_at	0.049866	0.00718	-3.90416	-2.55979	-0.745574	Thermus thermophilus HB8	TTHA0715
TT5orR0786_at	0.050045	0.00722	3.89952	-2.56576	1.08456	Thermus thermophilus HB8	TTHA0786
TT5orR1780_at	0.050219	0.00727	3.8949	-2.57171	0.65761	Thermus thermophilus HB8	TTHA1780
TT5orR0150_at	0.050219	0.00728	3.89289	-2.57429	0.596082	Thermus thermophilus HB8	TTHA0150
TT5orF0341_at	0.050219	0.00729	-3.89166	-2.57589	-0.523689	Thermus thermophilus HB8	TTHA0341
TT5igR0082_at	0.050514	0.00736	-3.88386	-2.58594	-0.577102	Thermus thermophilus HB8
TT5orR1175_at	0.050514	0.00737	3.88351	-2.5864	0.651126	Thermus thermophilus HB8	TTHA1175
TT5orR0845_at	0.050588	0.00739	-3.88059	-2.59016	-0.596058	Thermus thermophilus HB8	TTHA0845
TT5orR0806_at	0.050588	0.00741	3.87881	-2.59246	0.751554	Thermus thermophilus HB8	TTHA0806
TT5orR1752_at	0.050588	0.00742	-3.87738	-2.5943	-0.833152	Thermus thermophilus HB8	TTHA1752
TT5orF0306_at	0.050752	0.00746	3.87306	-2.59988	0.592677	Thermus thermophilus HB8	TTHA0306
TT5igR4037_at	0.050789	0.00748	3.87083	-2.60275	0.566915	Thermus thermophilus HB8
TT5igR4047_at	0.05117	0.00757	-3.86045	-2.61618	-0.687849	Thermus thermophilus HB8
TT5orF1330_at	0.05117	0.00758	-3.85992	-2.61686	-0.846522	Thermus thermophilus HB8	TTHA1330
TT5orR0441_at	0.05117	0.00759	-3.85822	-2.61906	-0.613496	Thermus thermophilus HB8	TTHA0441
TT5igF0376_at	0.05117	0.00759	3.85819	-2.6191	1.76881	Thermus thermophilus HB8
TT5orR0837_at	0.051178	0.00761	-3.85646	-2.62134	-3.20841	Thermus thermophilus HB8	TTHA0837
TT5igR0026_at	0.051198	0.00763	3.85454	-2.62382	0.654745	Thermus thermophilus HB8
TT5igR0438_at	0.051715	0.00772	-3.84461	-2.63669	-0.711004	Thermus thermophilus HB8
TT5orR1275_at	0.051809	0.00775	-3.84099	-2.64138	-0.992393	Thermus thermophilus HB8	TTHA1275
TT5orR0745_at	0.051809	0.00776	3.83992	-2.64276	1.01371	Thermus thermophilus HB8	TTHA0745
TT5orR0604_at	0.051906	0.00779	-3.83679	-2.64683	-0.589891	Thermus thermophilus HB8	TTHA0604
TT5orF0388_at	0.052199	0.00785	3.83055	-2.65491	0.609368	Thermus thermophilus HB8	TTHA0388
TT5orF0009_at	0.052235	0.00788	3.82763	-2.65871	2.55161	Thermus thermophilus HB8	TTHA0009
TT5igF0440_at	0.052235	0.00789	-3.82683	-2.65974	-1.19205	Thermus thermophilus HB8
TT5orF1912_at	0.052264	0.0079	3.82482	-2.66236	0.614426	Thermus thermophilus HB8	TTHA1912
TT5igR0592_at	0.05251	0.00797	3.81808	-2.67111	0.720758	Thermus thermophilus HB8
TT5orR1482_at	0.05251	0.00799	-3.81571	-2.6742	-0.527368	Thermus thermophilus HB8	TTHA1482
TT5orF1333_at	0.05251	0.00801	-3.81435	-2.67595	-0.978637	Thermus thermophilus HB8	TTHA1333
TT5orR1389_at	0.05251	0.00801	3.81419	-2.67617	0.885304	Thermus thermophilus HB8	TTHA1389
TT5igR0221_at	0.05251	0.00802	3.81315	-2.67752	0.800366	Thermus thermophilus HB8
TT5orF1425_at	0.05275	0.00808	-3.80634	-2.68638	-0.552235	Thermus thermophilus HB8	TTHA1425
TT5orR1472_at	0.05275	0.00808	3.80628	-2.68645	0.607146	Thermus thermophilus HB8	TTHA1472
TT5igR7072_at	0.052901	0.00817	-3.79738	-2.69805	-3.29515	Thermus thermophilus HB8
TT5orF0393_at	0.052901	0.00818	-3.79683	-2.69876	-0.717209	Thermus thermophilus HB8	TTHA0393
TT5orF7085_at	0.052901	0.00819	-3.79519	-2.7009	-2.00079	Thermus thermophilus HB8	TTHY7085
TT5orF1700_at	0.052901	0.00821	3.79351	-2.70309	0.64218	Thermus thermophilus HB8	TTHA1700
TT5orR1547_at	0.052901	0.00823	-3.79179	-2.70533	-0.892391	Thermus thermophilus HB8	TTHA1547
TT5orR1901_at	0.052901	0.00825	-3.78931	-2.70857	-0.522715	Thermus thermophilus HB8	TTHA1901
TT5orR0327_at	0.052901	0.00826	3.78897	-2.70901	0.753013	Thermus thermophilus HB8	TTHA0327
TT5igF0597_at	0.052901	0.00827	-3.78773	-2.71062	-0.740899	Thermus thermophilus HB8
TT5orF4042_at	0.052901	0.00827	-3.78747	-2.71097	-0.789731	Thermus thermophilus HB8	TTHB042
TT5orR1873_at	0.052901	0.00827	-3.78742	-2.71103	-0.637655	Thermus thermophilus HB8	TTHA1873
TT5igR0011_at	0.052901	0.00827	-3.78716	-2.71136	-0.730878	Thermus thermophilus HB8
TT5orF1520_at	0.052959	0.0083	-3.78475	-2.71451	-0.543012	Thermus thermophilus HB8	TTHA1520
TT5orF0030_at	0.053016	0.00832	3.78236	-2.71763	0.779798	Thermus thermophilus HB8	TTHA0030
TT5orR0130_at	0.053374	0.00839	3.77533	-2.72681	0.703257	Thermus thermophilus HB8	TTHA0130
TT5orF4209_at	0.053603	0.00845	-3.77032	-2.73335	-1.1855	Thermus thermophilus HB8	TTHB209
TT5orF4081_at	0.053656	0.00847	-3.76802	-2.73635	-0.659028	Thermus thermophilus HB8	TTHB081
TT5orF6008_at	0.053863	0.00852	-3.76337	-2.74244	-2.59864	Thermus thermophilus HB8	TTHC008
TT5orR0984_at	0.05398	0.00858	3.75768	-2.74988	0.952642	Thermus thermophilus HB8	TTHA0984
TT5igR0767_at	0.05398	0.00858	3.75746	-2.75017	1.04744	Thermus thermophilus HB8
TT5igF0013_at	0.05398	0.00858	-3.75714	-2.75059	-0.716993	Thermus thermophilus HB8	NA
TT5orF1796_at	0.053987	0.00861	3.75437	-2.75421	0.73661	Thermus thermophilus HB8	TTHA1796
TT5orF6014_at	0.053987	0.00866	-3.74932	-2.76082	-0.510686	Thermus thermophilus HB8	TTHC014
TT5orF1092_at	0.053987	0.00867	3.74914	-2.76106	0.527342	Thermus thermophilus HB8	TTHA1092
TT5orR1413_at	0.053987	0.00868	-3.74759	-2.76309	-2.82995	Thermus thermophilus HB8	TTHA1413
TT5igR7024_at	0.053987	0.0087	-3.74601	-2.76517	-1.55113	Thermus thermophilus HB8
TT5orR1679_at	0.053987	0.00871	3.74545	-2.76589	0.932101	Thermus thermophilus HB8	TTHA1679
TT5orR0005_at	0.053987	0.00872	-3.74414	-2.76761	-0.612936	Thermus thermophilus HB8	TTHA0005
TT5orR4184_at	0.053987	0.00872	-3.74383	-2.76802	-0.791576	Thermus thermophilus HB8	TTHB184
TT5igF0297_at	0.053987	0.00873	3.74277	-2.7694	3.80582	Thermus thermophilus HB8
TT5orF1744_at	0.053987	0.00874	-3.74241	-2.76988	-0.723599	Thermus thermophilus HB8	TTHA1744
TT5orF4053_at	0.053998	0.00875	-3.7408	-2.77199	-0.604502	Thermus thermophilus HB8	TTHB053
TT5igF0375_at	0.05403	0.00878	-3.73887	-2.77451	-0.651214	Thermus thermophilus HB8
TT5orR1364_at	0.054167	0.00881	3.73535	-2.77913	0.786252	Thermus thermophilus HB8	TTHA1364
TT5igR4067_at	0.054171	0.00883	-3.73385	-2.7811	-0.659529	Thermus thermophilus HB8
TT5igF0021_at	0.054259	0.00886	3.73109	-2.78473	1.42813	Thermus thermophilus HB8	NA
TT5orR0196_at	0.054335	0.00889	-3.72852	-2.7881	-0.623513	Thermus thermophilus HB8	TTHA0196
TT5orF1973_at	0.054409	0.00891	3.72597	-2.79144	0.638864	Thermus thermophilus HB8	TTHA1973
TT5orF0300_at	0.05443	0.00893	-3.72423	-2.79373	-0.608573	Thermus thermophilus HB8	TTHA0300
TT5igF0564_at	0.061071	0.0111	-3.81223	-2.79577	-1.70367	Thermus thermophilus HB8
TT5orF4066_at	0.054475	0.00896	3.72195	-2.79672	0.634985	Thermus thermophilus HB8	TTHB066
TT5orF0953_at	0.054475	0.00898	3.71984	-2.79949	0.788572	Thermus thermophilus HB8	TTHA0953
TT5igR0202_at	0.054475	0.00899	-3.71929	-2.80022	-1.02418	Thermus thermophilus HB8
TT5igR0162_at	0.054742	0.00905	-3.71389	-2.80732	-1.31054	Thermus thermophilus HB8
TT5orF0554_at	0.054909	0.0091	3.70957	-2.81301	0.745223	Thermus thermophilus HB8	TTHA0554
TT5igR0765_at	0.054909	0.00912	3.70725	-2.81606	4.43896	Thermus thermophilus HB8
TT5igR4032_at	0.054909	0.00913	-3.70625	-2.81737	-0.969275	Thermus thermophilus HB8
TT5orR0753_at	0.054909	0.00914	3.70555	-2.81829	1.40003	Thermus thermophilus HB8	TTHA0753
TT5igR0106_at	0.054909	0.00915	-3.70437	-2.81984	-0.851578	Thermus thermophilus HB8
TT5igR0051_at	0.055197	0.00922	-3.69872	-2.82729	-1.15202	Thermus thermophilus HB8
TT5orF0410_at	0.055246	0.00924	3.69661	-2.83007	0.757088	Thermus thermophilus HB8	TTHA0410
TT5orR1270_at	0.055485	0.00931	-3.69021	-2.8385	-0.521591	Thermus thermophilus HB8	TTHA1270
TT5orR1777_at	0.055485	0.00932	3.6896	-2.8393	1.14721	Thermus thermophilus HB8	TTHA1777
TT5orR0418_at	0.055485	0.00933	3.68893	-2.84018	0.607078	Thermus thermophilus HB8	TTHA0418
TT5igR7018_at	0.055801	0.0094	-3.68293	-2.8481	-2.13874	Thermus thermophilus HB8
TT5orR1874_at	0.055844	0.00942	-3.68092	-2.85075	-0.563856	Thermus thermophilus HB8	TTHA1874
TT5orR1407_at	0.056323	0.00954	3.67124	-2.86353	0.849634	Thermus thermophilus HB8	TTHA1407
TT5orF1959_at	0.056615	0.0096	-3.66567	-2.87089	-0.63188	Thermus thermophilus HB8	TTHA1959
TT5orF0050_at	0.056669	0.00964	3.66255	-2.87501	1.14804	Thermus thermophilus HB8	TTHA0050
TT5igR0234_at	0.056669	0.00964	-3.66218	-2.87551	-0.8873	Thermus thermophilus HB8
TT5orF1864_at	0.056901	0.00971	3.65624	-2.88336	0.672328	Thermus thermophilus HB8	TTHA1864
TT5igR0328_at	0.056901	0.00972	-3.65586	-2.88386	-0.711715	Thermus thermophilus HB8
TT5igR4053_at	0.056901	0.00973	-3.65478	-2.88529	-1.06261	Thermus thermophilus HB8
TT5orF0994_at	0.057057	0.00977	3.65121	-2.89002	1.12449	Thermus thermophilus HB8	TTHA0994
TT5orR1193_at	0.057122	0.00982	3.64732	-2.89517	0.674559	Thermus thermophilus HB8	TTHA1193
TT5igR7061_at	0.057122	0.00983	-3.64641	-2.89638	-1.39997	Thermus thermophilus HB8
TT5igF0245_at	0.057122	0.00984	3.64549	-2.89759	0.577275	Thermus thermophilus HB8
TT5igR4041_at	0.057122	0.00985	-3.64489	-2.89839	-0.814268	Thermus thermophilus HB8
TT5orR1549_at	0.057381	0.00991	3.63989	-2.90501	0.635822	Thermus thermophilus HB8	TTHA1549
TT5igR0594_at	0.057776	0.01	-3.63273	-2.91451	-0.511111	Thermus thermophilus HB8
TT5orF7077_at	0.057776	0.01	-3.63168	-2.9159	-3.86873	Thermus thermophilus HB8	TTHY7077
TT5orR1688_at	0.057863	0.01	3.62914	-2.91927	1.30879	Thermus thermophilus HB8	TTHA1688
TT5orF1030_at	0.058031	0.0101	-3.62547	-2.92414	-0.624174	Thermus thermophilus HB8	TTHA1030
TT5orR0695_at	0.058067	0.0101	-3.62364	-2.92657	-1.30906	Thermus thermophilus HB8	TTHA0695
TT5igF0388_at	0.058696	0.0102	-3.61303	-2.94067	-0.936375	Thermus thermophilus HB8
TT5orR0617_at	0.058696	0.0103	3.61037	-2.94421	0.497903	Thermus thermophilus HB8	TTHA0617
TT5orR1417_at	0.058696	0.0103	-3.60977	-2.94501	-0.822785	Thermus thermophilus HB8	TTHA1417
TT5orF0675_at	0.058696	0.0103	3.60967	-2.94513	0.779025	Thermus thermophilus HB8	TTHA0675
TT5orF4035_at	0.058754	0.0103	-3.60712	-2.94853	-1.06015	Thermus thermophilus HB8	TTHB035
TT5igR0731_at	0.058754	0.0103	3.60625	-2.94969	0.601725	Thermus thermophilus HB8
TT5igF0586_at	0.059627	0.0105	-3.59309	-2.96721	-1.1805	Thermus thermophilus HB8
TT5orF1058_at	0.059811	0.0106	-3.58931	-2.97224	-0.539414	Thermus thermophilus HB8	TTHA1058
TT5orF4236_at	0.059938	0.0106	-3.5863	-2.97625	-0.501595	Thermus thermophilus HB8	TTHB236
TT5igF0031_at	0.060049	0.0107	-3.5816	-2.98252	-0.6656	Thermus thermophilus HB8	NA
TT5igF0380_at	0.060049	0.0107	-3.58126	-2.98297	-1.0326	Thermus thermophilus HB8
TT5igR7026_at	0.060049	0.0107	-3.58056	-2.9839	-2.56609	Thermus thermophilus HB8
TT5orR1665_at	0.060049	0.0107	3.57962	-2.98516	0.778846	Thermus thermophilus HB8	TTHA1665
TT5orF0613_at	0.060259	0.0107	3.57554	-2.9906	0.82402	Thermus thermophilus HB8	TTHA0613
TT5orR0042_at	0.060285	0.0108	3.5736	-2.9932	0.666804	Thermus thermophilus HB8	TTHA0042
TT5orR4133_at	0.060285	0.0108	-3.57127	-2.9963	-0.906548	Thermus thermophilus HB8	TTHB133
TT5orF4024_at	0.060285	0.0108	3.57051	-2.99732	0.683179	Thermus thermophilus HB8	TTHB024
TT5orF0575_at	0.060285	0.0108	-3.57006	-2.99793	-0.684326	Thermus thermophilus HB8	TTHA0575
TT5igR0642_at	0.060381	0.0109	-3.56641	-3.00279	-0.667558	Thermus thermophilus HB8
TT5orF1699_at	0.060381	0.0109	3.56622	-3.00305	0.599032	Thermus thermophilus HB8	TTHA1699
TT5orF0329_at	0.060397	0.0109	3.56372	-3.00638	0.752618	Thermus thermophilus HB8	TTHA0329
TT5igF0345_at	0.060397	0.0109	3.56346	-3.00673	1.60636	Thermus thermophilus HB8
TT5orR1433_at	0.060735	0.011	-3.55774	-3.01439	-0.472483	Thermus thermophilus HB8	TTHA1433
TT5orF0051_at	0.061064	0.0111	-3.55207	-3.02197	-0.47617	Thermus thermophilus HB8	TTHA0051
TT5orR1017_at	0.061064	0.0111	3.55088	-3.02356	0.525299	Thermus thermophilus HB8	TTHA1017
TT5orR0243_at	0.061071	0.0111	3.54749	-3.02809	0.741734	Thermus thermophilus HB8	TTHA0243
TT5orF4109_at	0.061071	0.0111	3.54701	-3.02874	0.678167	Thermus thermophilus HB8	TTHB109
TT5orR0536_at	0.061518	0.0112	-3.53993	-3.03821	-1.05068	Thermus thermophilus HB8	TTHA0536
TT5orR0778_at	0.061542	0.0113	-3.53562	-3.04399	-0.666599	Thermus thermophilus HB8	TTHA0778
TT5orR1225_at	0.061542	0.0113	3.53474	-3.04517	0.646349	Thermus thermophilus HB8	TTHA1225
TT5orF1363_at	0.061542	0.0113	-3.53352	-3.0468	-0.489387	Thermus thermophilus HB8	TTHA1363
TT5orF1376_at	0.061542	0.0113	3.53204	-3.04879	0.916641	Thermus thermophilus HB8	TTHA1376
TT5orR4158_at	0.061542	0.0114	3.53087	-3.05036	0.773887	Thermus thermophilus HB8	TTHB158
TT5igR6001_at	0.061542	0.0114	-3.53062	-3.0507	-1.00571	Thermus thermophilus HB8
TT5igR0244_at	0.061542	0.0114	-3.53022	-3.05123	-0.863573	Thermus thermophilus HB8
TT5orF0168_at	0.061542	0.0114	-3.52938	-3.05236	-0.679535	Thermus thermophilus HB8	TTHA0168
TT5orF1457_at	0.061542	0.0114	3.52726	-3.0552	0.58754	Thermus thermophilus HB8	TTHA1457
TT5orR1703_at	0.061542	0.0114	3.52681	-3.05581	0.65674	Thermus thermophilus HB8	TTHA1703
TT5orR1485_at	0.061542	0.0114	-3.52557	-3.05747	-0.510971	Thermus thermophilus HB8	TTHA1485
TT5orR1521_at	0.061542	0.0115	-3.5231	-3.06079	-0.547062	Thermus thermophilus HB8	TTHA1521
TT5orF1947_at	0.061542	0.0115	-3.52308	-3.0608	-0.548332	Thermus thermophilus HB8	TTHA1947
TT5orR0922_at	0.061542	0.0115	3.52229	-3.06187	0.872254	Thermus thermophilus HB8	TTHA0922
TT5orR1793_at	0.061721	0.0115	-3.51875	-3.06661	-0.837085	Thermus thermophilus HB8	TTHA1793
TT5orF1619_at	0.061743	0.0115	3.51725	-3.06863	0.556159	Thermus thermophilus HB8	TTHA1619
TT5igF0507_at	0.06177	0.0116	3.51568	-3.07074	0.968547	Thermus thermophilus HB8
TT5orR0322_at	0.061882	0.0116	-3.51303	-3.0743	-0.655242	Thermus thermophilus HB8	TTHA0322
TT5orR1256_at	0.062033	0.0117	-3.50988	-3.07853	-0.61041	Thermus thermophilus HB8	TTHA1256
TT5igR0716_at	0.06207	0.0117	3.5082	-3.08079	0.892379	Thermus thermophilus HB8
TT5orR1029_at	0.062269	0.0117	3.50443	-3.08585	0.806455	Thermus thermophilus HB8	TTHA1029
TT5orF0852_at	0.062329	0.0118	-3.50233	-3.08867	-0.635349	Thermus thermophilus HB8	TTHA0852
TT5orR0157_at	0.062329	0.0118	3.49908	-3.09305	0.680348	Thermus thermophilus HB8	TTHA0157
TT5orR0295_at	0.062329	0.0118	3.49711	-3.09571	0.515635	Thermus thermophilus HB8	TTHA0295
TT5orR1315_at	0.062329	0.0119	3.49543	-3.09796	0.62179	Thermus thermophilus HB8	TTHA1315
TT5orF0524_at	0.062329	0.0119	3.49503	-3.0985	0.604925	Thermus thermophilus HB8	TTHA0524
TT5orR1572_at	0.062329	0.0119	3.49235	-3.10211	0.703413	Thermus thermophilus HB8	TTHA1572
TT5orF0225_at	0.062329	0.0119	-3.49148	-3.10328	-0.54349	Thermus thermophilus HB8	TTHA0225
TT5orF1772_at	0.062329	0.0119	3.49119	-3.10367	0.782001	Thermus thermophilus HB8	TTHA1772
TT5igF0085_at	0.062329	0.0119	-3.49042	-3.1047	-0.517262	Thermus thermophilus HB8
TT5igR0583_at	0.062329	0.0119	3.49023	-3.10496	1.82483	Thermus thermophilus HB8
TT5orR1658_at	0.062329	0.012	-3.48996	-3.10532	-0.74086	Thermus thermophilus HB8	TTHA1658
TT5orR0041_at	0.062329	0.012	-3.48932	-3.10619	-0.748409	Thermus thermophilus HB8	TTHA0041
TT5orR0244_at	0.06254	0.012	3.48545	-3.11139	0.740446	Thermus thermophilus HB8	TTHA0244
TT5orR1748_at	0.062723	0.0121	3.48131	-3.11698	0.591393	Thermus thermophilus HB8	TTHA1748
TT5igR0743_at	0.062723	0.0121	-3.48078	-3.11769	-1.59797	Thermus thermophilus HB8
TT5igR0200_at	0.06321	0.0122	-3.47232	-3.1291	-0.861614	Thermus thermophilus HB8
TT5igF0426_at	0.06321	0.0122	3.4707	-3.13128	1.40407	Thermus thermophilus HB8
TT5igR0300_at	0.06321	0.0122	-3.47058	-3.13144	-0.941504	Thermus thermophilus HB8
TT5orF0424_at	0.06321	0.0123	-3.46931	-3.13315	-0.705881	Thermus thermophilus HB8	TTHA0424
TT5orR1324_at	0.06321	0.0123	3.46831	-3.13449	0.794739	Thermus thermophilus HB8	TTHA1324
TT5igF4069_at	0.06321	0.0123	-3.46763	-3.13541	-0.607687	Thermus thermophilus HB8
TT5orF1099_at	0.063527	0.0124	-3.46251	-3.14233	-0.493072	Thermus thermophilus HB8	TTHA1099
TT5igR0405_at	0.063701	0.0124	-3.45855	-3.14767	-0.680475	Thermus thermophilus HB8
TT5igR0266_at	0.063701	0.0124	-3.45803	-3.14838	-1.47693	Thermus thermophilus HB8
TT5orR0647_at	0.063751	0.0125	3.45625	-3.15078	0.580191	Thermus thermophilus HB8	TTHA0647
TT5orF0123_at	0.063891	0.0125	3.45335	-3.1547	0.593382	Thermus thermophilus HB8	TTHA0123
TT5igF0370_at	0.063913	0.0126	3.44998	-3.15925	1.13147	Thermus thermophilus HB8
TT5orF0035_at	0.063913	0.0126	3.44988	-3.15939	0.772153	Thermus thermophilus HB8	TTHA0035
TT5orR0649_at	0.063913	0.0126	3.44962	-3.15974	0.655226	Thermus thermophilus HB8	TTHA0649
TT5igR0395_at	0.064151	0.0126	-3.44555	-3.16525	-0.700842	Thermus thermophilus HB8
TT5orF0207_at	0.06434	0.0127	-3.44185	-3.17025	-0.724969	Thermus thermophilus HB8	TTHA0207
TT5orF1134_at	0.06434	0.0127	-3.44093	-3.17149	-0.567406	Thermus thermophilus HB8	TTHA1134
TT5orR1462_at	0.06437	0.0127	-3.43942	-3.17353	-0.557176	Thermus thermophilus HB8	TTHA1462
TT5orF0255_at	0.064439	0.0128	3.43744	-3.17622	0.462552	Thermus thermophilus HB8	TTHA0255
TT5igR0030_at	0.064524	0.0128	3.43526	-3.17916	0.867166	Thermus thermophilus HB8
TT5orR0899_at	0.064542	0.0129	-3.4318	-3.18384	-0.835173	Thermus thermophilus HB8	TTHA0899
TT5orF7022_at	0.064542	0.0129	-3.43165	-3.18405	-1.99332	Thermus thermophilus HB8	TTHY7022
TT5orR1341_at	0.064542	0.0129	3.43163	-3.18407	0.898667	Thermus thermophilus HB8	TTHA1341
TT5orF0261_at	0.064699	0.0129	3.42859	-3.18819	0.626935	Thermus thermophilus HB8	TTHA0261
AFFX-TrpnX-M_at	0.073905	0.0159	-3.48286	-3.18836	-2.04309	B. subtilis	NA
TT5orF0147_at	0.065301	0.0131	-3.4199	-3.19997	-0.850995	Thermus thermophilus HB8	TTHA0147
TT5igF0277_at	0.065301	0.0131	3.41848	-3.20189	1.90027	Thermus thermophilus HB8
TT5igR4044_at	0.065301	0.0131	-3.41758	-3.20311	-1.54713	Thermus thermophilus HB8
TT5orR0911_at	0.065301	0.0131	3.41565	-3.20573	0.566384	Thermus thermophilus HB8	TTHA0911
TT5orF7049_at	0.065301	0.0131	-3.41458	-3.20718	-1.9988	Thermus thermophilus HB8	TTHY7049
TT5igF0403_at	0.065301	0.0131	-3.41456	-3.20721	-0.613304	Thermus thermophilus HB8
TT5orF4180_at	0.065962	0.0133	-3.40553	-3.21947	-0.533054	Thermus thermophilus HB8	TTHB180
TT5igR0127_at	0.066773	0.0135	-3.3939	-3.23526	-0.854937	Thermus thermophilus HB8
TT5igR0197_at	0.066773	0.0135	-3.3937	-3.23553	-0.597025	Thermus thermophilus HB8
TT5orF0159_at	0.066932	0.0136	-3.39053	-3.23984	-0.493666	Thermus thermophilus HB8	TTHA0159
TT5orR1035_at	0.066932	0.0136	3.38962	-3.24108	0.590052	Thermus thermophilus HB8	TTHA1035
TT5orF0089_at	0.067262	0.0137	-3.38466	-3.24782	-0.715401	Thermus thermophilus HB8	TTHA0089
TT5orF1444_at	0.067336	0.0137	-3.38158	-3.25201	-0.551217	Thermus thermophilus HB8	TTHA1444
TT5orR0504_at	0.067336	0.0137	-3.38149	-3.25213	-0.820389	Thermus thermophilus HB8	TTHA0504
TT5orF1395_at	0.067336	0.0137	-3.38049	-3.2535	-0.664	Thermus thermophilus HB8	TTHA1395
TT5igR7052_at	0.067337	0.0138	-3.37938	-3.255	-1.87953	Thermus thermophilus HB8
TT5igR0060_at	0.067982	0.0139	-3.37082	-3.26666	-1.57576	Thermus thermophilus HB8
TT5orF1445_at	0.068636	0.0141	3.36224	-3.27835	0.620421	Thermus thermophilus HB8	TTHA1445
TT5igF0350_at	0.068884	0.0141	-3.35833	-3.28368	-0.865049	Thermus thermophilus HB8
TT5orF1630_at	0.069637	0.0143	3.34875	-3.29675	0.612182	Thermus thermophilus HB8	TTHA1630
TT5orF4137_at	0.069925	0.0144	-3.34444	-3.30263	-1.97165	Thermus thermophilus HB8	TTHB137
TT5orR0716_at	0.070159	0.0145	-3.34	-3.30869	-0.571446	Thermus thermophilus HB8	TTHA0716
TT5igR4051_at	0.070159	0.0145	-3.33932	-3.30963	-0.616278	Thermus thermophilus HB8
TT5orR1527_at	0.070159	0.0145	-3.33858	-3.31063	-0.445816	Thermus thermophilus HB8	TTHA1527
TT5orR0688_at	0.070292	0.0145	-3.33603	-3.31412	-0.779667	Thermus thermophilus HB8	TTHA0688
TT5igR0291_at	0.070637	0.0146	-3.33115	-3.32079	-2.9141	Thermus thermophilus HB8
TT5orR0948_at	0.07089	0.0147	3.32728	-3.32608	1.12195	Thermus thermophilus HB8	TTHA0948
TT5orF0439_at	0.071103	0.0148	3.32388	-3.33073	1.06065	Thermus thermophilus HB8	TTHA0439
TT5orF0094_at	0.071307	0.0148	-3.32058	-3.33525	-0.739035	Thermus thermophilus HB8	TTHA0094
TT5orF1548_at	0.07132	0.0149	-3.31861	-3.33793	-0.851041	Thermus thermophilus HB8	TTHA1548
TT5igF0486_at	0.07132	0.0149	-3.31828	-3.33838	-1.60828	Thermus thermophilus HB8
TT5orR1741_at	0.071446	0.0149	3.31577	-3.34183	0.674225	Thermus thermophilus HB8	TTHA1741
TT5igF0455_at	0.071446	0.0149	-3.31478	-3.34318	-1.47321	Thermus thermophilus HB8
TT5orR0273_at	0.071538	0.015	-3.31272	-3.346	-0.602463	Thermus thermophilus HB8	TTHA0273
TT5orR1072_at	0.071788	0.0151	3.3088	-3.35137	0.670167	Thermus thermophilus HB8	TTHA1072
TT5orF0331_at	0.071788	0.0151	3.30789	-3.35262	0.50911	Thermus thermophilus HB8	TTHA0331
TT5orR1397_at	0.072024	0.0152	3.30385	-3.35816	0.605411	Thermus thermophilus HB8	TTHA1397
TT5orF0714_at	0.072024	0.0152	-3.30322	-3.35901	-0.669312	Thermus thermophilus HB8	TTHA0714
TT5igF0018_at	0.07204	0.0152	-3.30183	-3.36092	-0.525925	Thermus thermophilus HB8	NA
TT5orR0923_at	0.07204	0.0152	3.30017	-3.36319	0.978126	Thermus thermophilus HB8	TTHA0923
TT5orR0190_at	0.07204	0.0153	3.29849	-3.3655	0.497578	Thermus thermophilus HB8	TTHA0190
TT5igF0531_at	0.07204	0.0153	3.29842	-3.36559	0.835463	Thermus thermophilus HB8
TT5orR0980_at	0.07204	0.0153	-3.29739	-3.367	-0.947624	Thermus thermophilus HB8	TTHA0980
TT5orF1542_at	0.07204	0.0153	3.29674	-3.3679	0.617891	Thermus thermophilus HB8	TTHA1542
TT5orR0879_at	0.072156	0.0153	-3.29445	-3.37103	-0.610166	Thermus thermophilus HB8	TTHA0879
TT5orF1280_at	0.07238	0.0154	3.291	-3.37577	0.511886	Thermus thermophilus HB8	TTHA1280
TT5orF7054_at	0.072837	0.0155	-3.28508	-3.38389	-2.53704	Thermus thermophilus HB8	TTHY7054
TT5igR0216_at	0.073439	0.0157	3.27766	-3.39407	0.501176	Thermus thermophilus HB8
TT5orR0215_at	0.073591	0.0157	-3.275	-3.39773	-0.729924	Thermus thermophilus HB8	TTHA0215
TT5orF1863_at	0.073591	0.0158	3.2735	-3.3998	0.455621	Thermus thermophilus HB8	TTHA1863
TT5igF0075_at	0.073591	0.0158	3.27296	-3.40053	1.08039	Thermus thermophilus HB8
TT5igF4054_at	0.073878	0.0159	3.26892	-3.40609	0.586942	Thermus thermophilus HB8
TT5orR0664_at	0.073905	0.0159	-3.26639	-3.40957	-0.848599	Thermus thermophilus HB8	TTHA0664
TT5orF1954_at	0.073905	0.0159	-3.26546	-3.41085	-0.878875	Thermus thermophilus HB8	TTHA1954
TT5orR1588_at	0.073905	0.0159	3.26509	-3.41136	0.988077	Thermus thermophilus HB8	TTHA1588
TT5orF0039_at	0.074249	0.016	3.25984	-3.41857	0.807284	Thermus thermophilus HB8	TTHA0039
TT5igF0508_at	0.074249	0.0161	3.25887	-3.4199	0.836008	Thermus thermophilus HB8
TT5orR1493_at	0.074263	0.0161	3.25772	-3.4215	0.524707	Thermus thermophilus HB8	TTHA1493
TT5igR0167_at	0.074459	0.0161	3.25464	-3.42573	0.678432	Thermus thermophilus HB8
TT5igR0726_at	0.074459	0.0162	-3.25346	-3.42735	-0.61414	Thermus thermophilus HB8
TT5igR0058_at	0.074459	0.0162	3.25132	-3.4303	1.77961	Thermus thermophilus HB8
TT5orR1352_at	0.074459	0.0162	-3.25125	-3.4304	-0.721657	Thermus thermophilus HB8	TTHA1352
TT5orF1853_at	0.074459	0.0162	-3.25021	-3.43183	-0.465483	Thermus thermophilus HB8	TTHA1853
TT5igR0154_at	0.074459	0.0163	-3.24888	-3.43366	-0.680392	Thermus thermophilus HB8
TT5orF7090_at	0.074459	0.0163	-3.24812	-3.43471	-2.10957	Thermus thermophilus HB8	TTHY7090
TT5orR0639_at	0.074459	0.0163	-3.24718	-3.436	-0.603266	Thermus thermophilus HB8	TTHA0639
TT5orR1970_at	0.074459	0.0163	-3.24655	-3.43687	-0.478775	Thermus thermophilus HB8	TTHA1970
TT5orR0067_at	0.074467	0.0163	-3.24545	-3.43838	-0.784021	Thermus thermophilus HB8	TTHA0067
TT5orF0523_at	0.074864	0.0164	-3.24035	-3.44541	-0.736756	Thermus thermophilus HB8	TTHA0523
TT5igF0151_at	0.074912	0.0165	-3.23886	-3.44747	-0.666097	Thermus thermophilus HB8
TT5orR0738_at	0.07516	0.0166	-3.2353	-3.45237	-0.508385	Thermus thermophilus HB8	TTHA0738
TT5orR4116_at	0.075286	0.0166	-3.23302	-3.45552	-0.510115	Thermus thermophilus HB8	TTHB116
TT5igF0189_at	0.075575	0.0167	-3.22906	-3.46098	-0.814988	Thermus thermophilus HB8
TT5igR7021_at	0.075733	0.0167	-3.22645	-3.46457	-1.51364	Thermus thermophilus HB8
TT5orR0480_at	0.075916	0.0168	-3.2236	-3.4685	-2.13319	Thermus thermophilus HB8	TTHA0480
TT5igF4014_at	0.076126	0.0169	-3.22048	-3.47281	-0.438304	Thermus thermophilus HB8
TT5orR1093_at	0.076466	0.017	3.21606	-3.47891	0.860824	Thermus thermophilus HB8	TTHA1093
TT5igF0172_at	0.076574	0.0171	-3.21171	-3.48493	-0.668245	Thermus thermophilus HB8
TT5igF0528_at	0.076574	0.0171	-3.21105	-3.48584	-0.510948	Thermus thermophilus HB8
TT5orF7013_at	0.076574	0.0171	-3.21056	-3.48652	-2.64638	Thermus thermophilus HB8	TTHY7013
TT5igF0506_at	0.076574	0.0171	-3.20982	-3.48753	-0.487969	Thermus thermophilus HB8
TT5orF1949_at	0.076574	0.0171	3.20922	-3.48836	0.759539	Thermus thermophilus HB8	TTHA1949
TT5igF0160_at	0.076574	0.0171	3.20906	-3.48859	1.47533	Thermus thermophilus HB8
TT5igF0446_at	0.076755	0.0172	-3.20626	-3.49246	-0.594045	Thermus thermophilus HB8
TT5igF0469_at	0.076834	0.0172	3.20449	-3.4949	0.572789	Thermus thermophilus HB8
TT5igR0231_at	0.076908	0.0173	-3.20277	-3.49728	-0.826903	Thermus thermophilus HB8
TT5orR4007_at	0.077413	0.0174	-3.19677	-3.50557	-0.837671	Thermus thermophilus HB8	TTHB007
TT5orF0016_at	0.078645	0.0177	3.18363	-3.52375	0.440011	Thermus thermophilus HB8	TTHA0016
TT5orR0815_at	0.078645	0.0178	-3.18163	-3.52653	-0.458737	Thermus thermophilus HB8	TTHA0815
TT5igF0472_at	0.078645	0.0178	3.18025	-3.52843	0.53462	Thermus thermophilus HB8
TT5igF4011_at	0.078645	0.0178	-3.17985	-3.52899	-0.743473	Thermus thermophilus HB8
TT5orR1773_at	0.078645	0.0178	-3.1798	-3.52905	-0.520154	Thermus thermophilus HB8	TTHA1773
TT5orR0403_at	0.078985	0.0179	3.17553	-3.53497	0.52619	Thermus thermophilus HB8	TTHA0403
TT5igR0014_at	0.0792	0.018	-3.17167	-3.54033	-0.940467	Thermus thermophilus HB8
TT5orR1043_at	0.0792	0.018	3.17152	-3.54052	0.654441	Thermus thermophilus HB8	TTHA1043
TT5igR7017_at	0.079349	0.018	-3.16912	-3.54385	-1.40099	Thermus thermophilus HB8
TT5orR1064_at	0.079544	0.0181	-3.16534	-3.54909	-0.820617	Thermus thermophilus HB8	TTHA1064
TT5orF1285_at	0.079544	0.0181	-3.16533	-3.54912	-0.71653	Thermus thermophilus HB8	TTHA1285
TT5orR0532_at	0.079605	0.0182	3.16378	-3.55126	0.623018	Thermus thermophilus HB8	TTHA0532
TT5orR1618_at	0.079671	0.0182	3.16204	-3.55367	0.698954	Thermus thermophilus HB8	TTHA1618
TT5orR0883_at	0.079671	0.0182	-3.16099	-3.55513	-0.588493	Thermus thermophilus HB8	TTHA0883
TT5igR0172_at	0.079671	0.0183	3.16028	-3.55612	0.504607	Thermus thermophilus HB8
TT5igF0109_at	0.080443	0.0185	-3.15163	-3.56812	-0.510623	Thermus thermophilus HB8
TT5orR1185_at	0.080443	0.0185	3.151	-3.56899	0.765833	Thermus thermophilus HB8	TTHA1185
TT5orR0988_at	0.080447	0.0185	3.15002	-3.57036	0.998358	Thermus thermophilus HB8	TTHA0988
TT5orF1797_at	0.081022	0.0187	3.14364	-3.57921	0.439202	Thermus thermophilus HB8	TTHA1797
TT5orF0935_at	0.081123	0.0187	3.14068	-3.58333	0.678059	Thermus thermophilus HB8	TTHA0935
TT5orR0549_at	0.081123	0.0188	-3.13934	-3.58519	-0.487568	Thermus thermophilus HB8	TTHA0549
TT5igF0076_at	0.081123	0.0188	3.13891	-3.58579	1.8901	Thermus thermophilus HB8
TT5igF0286_at	0.081123	0.0188	-3.1389	-3.58579	-0.708213	Thermus thermophilus HB8
TT5orR1523_at	0.081748	0.019	3.13139	-3.59623	0.590784	Thermus thermophilus HB8	TTHA1523
TT5igF4008_at	0.081748	0.019	3.13117	-3.59654	1.00649	Thermus thermophilus HB8
TT5igR0212_at	0.081759	0.019	-3.13013	-3.59799	-0.528204	Thermus thermophilus HB8
TT5orR1102_at	0.081813	0.019	3.12822	-3.60064	0.463525	Thermus thermophilus HB8	TTHA1102
TT5igF0437_at	0.081813	0.0191	-3.12775	-3.6013	-1.24685	Thermus thermophilus HB8
TT5igR7001_at	0.082539	0.0192	-3.12009	-3.61195	-3.02422	Thermus thermophilus HB8
TT5igR0143_at	0.083315	0.0195	-3.11204	-3.62315	-0.601095	Thermus thermophilus HB8
TT5orF7030_at	0.083331	0.0195	-3.11096	-3.62466	-0.933878	Thermus thermophilus HB8	TTHY7030
TT5orR1261_at	0.083509	0.0196	3.108	-3.62878	0.493421	Thermus thermophilus HB8	TTHA1261
TT5orR4112_at	0.083509	0.0196	3.10749	-3.6295	0.53657	Thermus thermophilus HB8	TTHB112
TT5igF0272_at	0.083697	0.0196	-3.10485	-3.63317	-0.757876	Thermus thermophilus HB8
TT5igR0298_at	0.083935	0.0197	3.10177	-3.63747	1.23454	Thermus thermophilus HB8
TT5igF0268_at	0.084423	0.0199	-3.09644	-3.64489	-0.986562	Thermus thermophilus HB8
TT5orF0626_at	0.084595	0.0199	-3.09397	-3.64833	-0.485882	Thermus thermophilus HB8	TTHA0626
TT5orR0248_at	0.084702	0.02	3.0921	-3.65094	0.854148	Thermus thermophilus HB8	TTHA0248
TT5orF0001_at	0.084815	0.02	3.09016	-3.65364	0.666379	Thermus thermophilus HB8	TTHA0001
TT5orR1789_at	0.085121	0.0201	-3.08651	-3.65874	-0.474358	Thermus thermophilus HB8	TTHA1789
TT5igR0511_at	0.08514	0.0201	3.08543	-3.66024	0.665814	Thermus thermophilus HB8
TT5orF4166_at	0.085357	0.0203	-3.08119	-3.66616	-0.776533	Thermus thermophilus HB8	TTHB166
TT5igF0095_at	0.085357	0.0203	3.08082	-3.66668	1.60968	Thermus thermophilus HB8
TT5orF1388_at	0.085357	0.0203	3.08075	-3.66677	0.964507	Thermus thermophilus HB8	TTHA1388
TT5orR0419_at	0.085359	0.0203	3.07982	-3.66807	0.448265	Thermus thermophilus HB8	TTHA0419
TT5igF0219_at	0.0854	0.0203	-3.07855	-3.66985	-0.530585	Thermus thermophilus HB8
Tiling-Bs-dap_x_at	0.086041	0.0205	-3.0717	-3.6794	-0.864161		NA
TT5igF0479_at	0.086041	0.0205	3.07106	-3.6803	0.953216	Thermus thermophilus HB8
TT5orR4135_at	0.08641	0.0206	-3.06692	-3.68609	-0.532752	Thermus thermophilus HB8	TTHB135
TT5orR1512_at	0.086553	0.0207	3.06477	-3.68909	0.43098	Thermus thermophilus HB8	TTHA1512
TT5orR0495_at	0.08676	0.0208	-3.06205	-3.69289	-0.71879	Thermus thermophilus HB8	TTHA0495
TT5orF0958_at	0.086802	0.0208	3.06	-3.69575	0.528245	Thermus thermophilus HB8	TTHA0958
TT5igF0204_at	0.086802	0.0208	-3.05988	-3.69592	-0.491344	Thermus thermophilus HB8
TT5igF0358_at	0.086887	0.0209	-3.05812	-3.69839	-0.797553	Thermus thermophilus HB8
TT5igR0428_at	0.086887	0.0209	-3.05734	-3.69947	-0.489104	Thermus thermophilus HB8
TT5igR0102_at	0.087017	0.021	3.05531	-3.70231	0.411934	Thermus thermophilus HB8
TT5orF1803_at	0.08742	0.0211	3.0506	-3.7089	0.672076	Thermus thermophilus HB8	TTHA1803
TT5orF0485_at	0.08742	0.0211	3.04945	-3.7105	0.540144	Thermus thermophilus HB8	TTHA0485
TT5orR1570_at	0.08742	0.0211	3.04865	-3.71163	0.970605	Thermus thermophilus HB8	TTHA1570
TT5igR0028_at	0.08742	0.0212	-3.04823	-3.71221	-0.716946	Thermus thermophilus HB8
TT5orR0736_at	0.087474	0.0212	-3.04688	-3.7141	-0.558438	Thermus thermophilus HB8	TTHA0736
TT5orR1817_at	0.087851	0.0214	-3.04094	-3.72241	-0.568577	Thermus thermophilus HB8	TTHA1817
TT5igR0357_at	0.087851	0.0214	-3.04065	-3.72281	-0.57812	Thermus thermophilus HB8
TT5orF0148_at	0.087851	0.0214	-3.04065	-3.72282	-0.523612	Thermus thermophilus HB8	TTHA0148
TT5orR4006_at	0.087851	0.0214	-3.04007	-3.72363	-0.601387	Thermus thermophilus HB8	TTHB006
TT5orF0348_at	0.087954	0.0214	-3.03831	-3.7261	-0.687985	Thermus thermophilus HB8	TTHA0348
TT5orF0302_at	0.088119	0.0215	-3.03601	-3.72932	-0.95508	Thermus thermophilus HB8	TTHA0302
TT5orF1608_at	0.088287	0.0216	3.03369	-3.73256	0.525045	Thermus thermophilus HB8	TTHA1608
TT5orR0841_at	0.089	0.0218	3.02675	-3.74229	0.630015	Thermus thermophilus HB8	TTHA0841
TT5igR0522_at	0.089115	0.0218	-3.02489	-3.74488	-0.572883	Thermus thermophilus HB8
TT5orF1186_at	0.08912	0.0219	3.02363	-3.74666	0.784092	Thermus thermophilus HB8	TTHA1186
TT5orF0957_at	0.08912	0.0219	3.02309	-3.74741	0.833374	Thermus thermophilus HB8	TTHA0957
TT5orR4136_at	0.089322	0.022	-3.02051	-3.75103	-0.465623	Thermus thermophilus HB8	TTHB136
TT5orR0479_at	0.089556	0.022	3.01766	-3.75502	1.71673	Thermus thermophilus HB8	TTHA0479
TT5orF1385_at	0.089574	0.0221	3.01585	-3.75756	0.615426	Thermus thermophilus HB8	TTHA1385
Tiling-Bs-lys_x_at	0.089574	0.0221	-3.01575	-3.75771	-2.42696		NA
TT5orR0211_at	0.089574	0.0221	3.01488	-3.75891	0.471211	Thermus thermophilus HB8	TTHA0211
TT5orR1893_at	0.089714	0.0222	-3.01284	-3.76178	-0.49867	Thermus thermophilus HB8	TTHA1893
TT5orF1862_at	0.089721	0.0222	3.01169	-3.76339	0.578916	Thermus thermophilus HB8	TTHA1862
TT5orR0399_at	0.089721	0.0223	-3.00945	-3.76654	-0.679949	Thermus thermophilus HB8	TTHA0399
TT5orR0223_at	0.089721	0.0223	-3.00917	-3.76693	-0.599694	Thermus thermophilus HB8	TTHA0223
TT5orF0964_at	0.089721	0.0223	-3.0079	-3.76871	-0.909245	Thermus thermophilus HB8	TTHA0964
TT5orR0795_at	0.089721	0.0223	3.00755	-3.76919	0.470475	Thermus thermophilus HB8	TTHA0795
TT5orR0528_at	0.089721	0.0224	3.00633	-3.77092	0.635525	Thermus thermophilus HB8	TTHA0528
TT5orR0397_at	0.089721	0.0224	-3.00522	-3.77247	-1.03177	Thermus thermophilus HB8	TTHA0397
TT5igR0509_at	0.089721	0.0224	-3.00453	-3.77344	-0.645442	Thermus thermophilus HB8
TT5orF1257_at	0.089721	0.0224	3.0043	-3.77375	0.389854	Thermus thermophilus HB8	TTHA1257
TT5orR1265_at	0.089721	0.0224	3.00412	-3.77401	0.761836	Thermus thermophilus HB8	TTHA1265
TT5igR0332_at	0.090039	0.0226	-2.99989	-3.77994	-0.582986	Thermus thermophilus HB8
AFFX-r2-Bs-thr-5_s_at	0.090039	0.0226	-2.99958	-3.78038	-2.96182	B. subtilis	NA
TT5orR1594_at	0.090039	0.0226	-2.99787	-3.78278	-0.545945	Thermus thermophilus HB8	TTHA1594
TT5orF0634_at	0.090039	0.0227	2.99692	-3.78412	0.420696	Thermus thermophilus HB8	TTHA0634
TT5orF1296_at	0.090039	0.0227	2.99665	-3.7845	0.500441	Thermus thermophilus HB8	TTHA1296
TT5igR0436_at	0.090039	0.0227	-2.99632	-3.78496	-0.872892	Thermus thermophilus HB8
TT5orR0497_at	0.090905	0.023	2.98665	-3.79854	0.677992	Thermus thermophilus HB8	TTHA0497
TT5igF0417_at	0.090905	0.023	-2.98659	-3.79862	-0.530736	Thermus thermophilus HB8
TT5orR0122_at	0.090905	0.023	-2.98658	-3.79864	-0.944979	Thermus thermophilus HB8	TTHA0122
TT5orF0053_at	0.090965	0.023	-2.98524	-3.80053	-0.73652	Thermus thermophilus HB8	TTHA0053
TT5orF4162_at	0.091403	0.0231	-2.98078	-3.80678	-0.726633	Thermus thermophilus HB8	TTHB162
TT5igR7030_at	0.091595	0.0232	-2.97836	-3.81018	-2.51845	Thermus thermophilus HB8
TT5orF4041_at	0.092445	0.0235	-2.97059	-3.82111	-1.52296	Thermus thermophilus HB8	TTHB041
TT5igR0633_at	0.092609	0.0235	-2.96842	-3.82416	-0.559513	Thermus thermophilus HB8
TT5orR4097_at	0.092758	0.0236	-2.96635	-3.82707	-0.597266	Thermus thermophilus HB8	TTHB097
TT5orR0246_at	0.092758	0.0236	2.96553	-3.82822	0.895514	Thermus thermophilus HB8	TTHA0246
TT5orF1492_at	0.093153	0.0237	2.96151	-3.83388	0.518323	Thermus thermophilus HB8	TTHA1492
TT5orF4251_at	0.09355	0.0239	2.95702	-3.8402	1.40843	Thermus thermophilus HB8	TTHB251
TT5orF0209_at	0.09355	0.0239	2.95665	-3.84072	1.41682	Thermus thermophilus HB8	TTHA0209
TT5orR1768_at	0.093995	0.0241	2.95138	-3.84814	0.577161	Thermus thermophilus HB8	TTHA1768
TT5orF0597_at	0.093995	0.0241	-2.95067	-3.84914	-0.628075	Thermus thermophilus HB8	TTHA0597
TT5orF0752_at	0.093995	0.0241	2.95059	-3.84925	0.396903	Thermus thermophilus HB8	TTHA0752
TT5orF0202_at	0.094101	0.0242	-2.94715	-3.8541	-0.615552	Thermus thermophilus HB8	TTHA0202
TT5orR1155_at	0.094101	0.0242	2.94704	-3.85425	0.473819	Thermus thermophilus HB8	TTHA1155
TT5orF1316_at	0.094101	0.0242	2.9465	-3.85501	0.440819	Thermus thermophilus HB8	TTHA1316
TT5igR0618_at	0.094101	0.0242	2.94642	-3.85513	1.54327	Thermus thermophilus HB8
TT5orR0351_at	0.094286	0.0243	2.94372	-3.85893	0.465512	Thermus thermophilus HB8	TTHA0351
TT5orR1632_at	0.094286	0.0244	2.94267	-3.8604	0.683839	Thermus thermophilus HB8	TTHA1632
TT5orF0492_at	0.094286	0.0244	2.94226	-3.86099	0.568942	Thermus thermophilus HB8	TTHA0492
TT5igR0722_at	0.094286	0.0244	-2.9414	-3.8622	-0.892095	Thermus thermophilus HB8
TT5igR7033_at	0.094286	0.0244	-2.9404	-3.8636	-1.99409	Thermus thermophilus HB8
TT5igR0477_at	0.094286	0.0244	-2.93991	-3.86429	-0.43744	Thermus thermophilus HB8
TT5igF0065_at	0.094286	0.0245	-2.93839	-3.86644	-1.22193	Thermus thermophilus HB8	NA
Tiling-Bs-phe_x_at	0.094286	0.0245	-2.93834	-3.86651	-1.30378		NA
TT5orF1596_at	0.094632	0.0246	-2.93478	-3.87152	-0.52397	Thermus thermophilus HB8	TTHA1596
AFFX-TrpnX-3_at	0.094693	0.0247	-2.93348	-3.87336	-1.7875	B. subtilis	NA
TT5orR1681_at	0.094807	0.0247	2.93176	-3.87578	1.0681	Thermus thermophilus HB8	TTHA1681
TT5orF0229_at	0.094815	0.0248	-2.93058	-3.87744	-0.418299	Thermus thermophilus HB8	TTHA0229
TT5orR0835_at	0.094815	0.0248	-2.93006	-3.87818	-1.03923	Thermus thermophilus HB8	TTHA0835
TT5igF0595_at	0.094833	0.0248	-2.9291	-3.87953	-0.46082	Thermus thermophilus HB8
TT5orF4168_at	0.094959	0.0249	-2.92729	-3.88208	-0.72424	Thermus thermophilus HB8	TTHB168
TT5orR0836_at	0.095014	0.0249	-2.92527	-3.88492	-1.4365	Thermus thermophilus HB8	TTHA0836
TT5igR4035_at	0.095014	0.0249	-2.92523	-3.88498	-0.776751	Thermus thermophilus HB8
TT5orR1120_at	0.095784	0.0252	-2.9184	-3.89462	-0.464066	Thermus thermophilus HB8	TTHA1120
TT5igR0015_at	0.096355	0.0253	2.91316	-3.90201	4.01721	Thermus thermophilus HB8
TT5igF0593_at	0.097233	0.0256	-2.9056	-3.91269	-0.486515	Thermus thermophilus HB8
TT5igF0542_at	0.097329	0.0257	-2.9034	-3.91578	-0.476956	Thermus thermophilus HB8
TT5orR1560_at	0.097329	0.0257	2.90257	-3.91696	0.779162	Thermus thermophilus HB8	TTHA1560
TT5orF1077_at	0.097329	0.0257	-2.90124	-3.91884	-0.463847	Thermus thermophilus HB8	TTHA1077
TT5igR0484_at	0.097329	0.0258	2.90058	-3.91978	3.67651	Thermus thermophilus HB8
TT5orR4002_at	0.097329	0.0258	2.90035	-3.92009	0.389502	Thermus thermophilus HB8	TTHB002
TT5orF1884_at	0.097329	0.0258	2.90003	-3.92055	0.559303	Thermus thermophilus HB8	TTHA1884
TT5orF1146_at	0.097469	0.0259	-2.89815	-3.92321	-0.663126	Thermus thermophilus HB8	TTHA1146
TT5igF0033_at	0.09748	0.0259	2.89714	-3.92462	0.888395	Thermus thermophilus HB8	NA
TT5orR0236_at	0.09748	0.0259	2.89646	-3.92558	0.655396	Thermus thermophilus HB8	TTHA0236
TT5orR1696_at	0.097687	0.026	2.89409	-3.92894	0.87131	Thermus thermophilus HB8	TTHA1696
TT5igR0779_at	0.097852	0.0261	2.89171	-3.9323	0.800578	Thermus thermophilus HB8
TT5orR1811_at	0.097852	0.0261	2.88991	-3.93485	0.534457	Thermus thermophilus HB8	TTHA1811
TT5orF1913_at	0.097852	0.0261	2.88983	-3.93496	0.61416	Thermus thermophilus HB8	TTHA1913
TT5orF1216_at	0.097852	0.0262	-2.88964	-3.93523	-0.634189	Thermus thermophilus HB8	TTHA1216
TT5orF1852_at	0.097886	0.0262	2.88817	-3.9373	0.41181	Thermus thermophilus HB8	TTHA1852
TT5igR0119_at	0.097886	0.0262	-2.88779	-3.93784	-0.506953	Thermus thermophilus HB8
TT5orF0096_at	0.097943	0.0263	-2.88656	-3.93957	-0.641192	Thermus thermophilus HB8	TTHA0096
TT5igR4010_at	0.097998	0.0263	2.88535	-3.94128	3.44028	Thermus thermophilus HB8
TT5orR1919_at	0.098185	0.0264	-2.88314	-3.94441	-0.709066	Thermus thermophilus HB8	TTHA1919
TT5igR0744_at	0.098279	0.0265	-2.88041	-3.94827	-0.522116	Thermus thermophilus HB8
TT5orR1387_at	0.098279	0.0265	2.88007	-3.94875	0.553235	Thermus thermophilus HB8	TTHA1387
TT5igR7073_at	0.098279	0.0265	-2.87928	-3.94987	-1.62243	Thermus thermophilus HB8
TT5orF1205_at	0.098279	0.0265	-2.87928	-3.94987	-0.41063	Thermus thermophilus HB8	TTHA1205
TT5orR0606_at	0.098318	0.0266	-2.8782	-3.9514	-0.44721	Thermus thermophilus HB8	TTHA0606
TT5igF4033_at	0.098776	0.0267	-2.87396	-3.95739	-1.13446	Thermus thermophilus HB8
TT5igF0141_at	0.09925	0.0269	2.86872	-3.96481	0.76818	Thermus thermophilus HB8
TT5igF0274_at	0.09925	0.0269	-2.86816	-3.96559	-1.31791	Thermus thermophilus HB8
TT5igF0134_at	0.09925	0.0269	-2.86805	-3.96575	-0.873899	Thermus thermophilus HB8
TT5orR0237_at	0.099416	0.027	-2.86603	-3.9686	-0.394665	Thermus thermophilus HB8	TTHA0237
TT5igF0026_at	0.09962	0.0271	-2.86373	-3.97186	-0.685413	Thermus thermophilus HB8	NA
TT5igR0037_at	0.100649	0.0274	-2.85534	-3.98374	-0.668951	Thermus thermophilus HB8
TT5orF0584_at	0.100662	0.0275	2.85307	-3.98694	0.804023	Thermus thermophilus HB8	TTHA0584
AFFX-r2-Ec-bioD-3_at	0.100662	0.0275	2.85294	-3.98714	0.626648	E. coli	NA
TT5orR0586_at	0.100662	0.0275	-2.85291	-3.98718	-0.705959	Thermus thermophilus HB8	TTHA0586
TT5igF0159_at	0.100791	0.0275	-2.85105	-3.98982	-0.876151	Thermus thermophilus HB8
TT5orR0062_at	0.100791	0.0276	-2.84992	-3.9914	-0.486192	Thermus thermophilus HB8	TTHA0062
TT5igF4021_at	0.100791	0.0276	-2.84963	-3.99182	-0.83528	Thermus thermophilus HB8
TT5orR0303_at	0.100871	0.0277	2.84827	-3.99374	0.560148	Thermus thermophilus HB8	TTHA0303
TT5igR0432_at	0.101151	0.0278	-2.84545	-3.99774	-0.542357	Thermus thermophilus HB8
TT5orF1081_at	0.101425	0.0279	-2.84208	-4.00252	-0.449622	Thermus thermophilus HB8	TTHA1081
TT5orF0010_at	0.101425	0.0279	-2.8419	-4.00276	-1.08494	Thermus thermophilus HB8	TTHA0010
TT5orR1293_at	0.101438	0.0279	-2.84104	-4.00399	-0.487047	Thermus thermophilus HB8	TTHA1293
TT5orR0294_at	0.101589	0.028	2.83857	-4.00749	0.675882	Thermus thermophilus HB8	TTHA0294
TT5orR0782_at	0.101589	0.028	-2.83827	-4.00792	-0.721904	Thermus thermophilus HB8	TTHA0782
TT5orF0230_at	0.101589	0.0281	-2.83763	-4.00882	-0.478534	Thermus thermophilus HB8	TTHA0230
TT5orR1695_at	0.101915	0.0282	2.83422	-4.01365	1.16221	Thermus thermophilus HB8	TTHA1695
TT5orR1809_at	0.101915	0.0282	2.83373	-4.01434	0.668076	Thermus thermophilus HB8	TTHA1809
TT5orF1088_at	0.102479	0.0284	-2.82727	-4.0235	-0.425651	Thermus thermophilus HB8	TTHA1088
TT5orR0631_at	0.102479	0.0285	2.82704	-4.02383	0.406434	Thermus thermophilus HB8	TTHA0631
TT5orR0437_at	0.102479	0.0285	2.82669	-4.02432	0.820139	Thermus thermophilus HB8	TTHA0437
TT5igF0326_at	0.102479	0.0285	-2.8266	-4.02445	-0.550413	Thermus thermophilus HB8
TT5orF4207_at	0.103708	0.0288	-2.81704	-4.03801	-0.766954	Thermus thermophilus HB8	TTHB207
TT5orR1274_at	0.104169	0.029	-2.81247	-4.04449	-0.784188	Thermus thermophilus HB8	TTHA1274
TT5orR0178_at	0.104169	0.029	-2.81225	-4.0448	-0.405512	Thermus thermophilus HB8	TTHA0178
TT5orR1573_at	0.105786	0.0295	2.7995	-4.06289	0.464334	Thermus thermophilus HB8	TTHA1573
TT5igR0302_at	0.105786	0.0296	2.79832	-4.06457	0.500822	Thermus thermophilus HB8
TT5orF4149_at	0.105786	0.0296	-2.79776	-4.06537	-0.429148	Thermus thermophilus HB8	TTHB149
TT5igR0043_at	0.105786	0.0296	-2.79764	-4.06554	-0.782384	Thermus thermophilus HB8
TT5orR1753_at	0.105786	0.0297	-2.79654	-4.0671	-1.02979	Thermus thermophilus HB8	TTHA1753
TT5orF1849_at	0.105786	0.0297	-2.79636	-4.06735	-0.460243	Thermus thermophilus HB8	TTHA1849
TT5orF0909_at	0.10607	0.0298	-2.79364	-4.07122	-0.61363	Thermus thermophilus HB8	TTHA0909
TT5igR0374_at	0.106212	0.0298	2.7919	-4.07369	4.66858	Thermus thermophilus HB8
TT5orR1276_at	0.106247	0.0299	-2.79064	-4.07547	-0.6862	Thermus thermophilus HB8	TTHA1276
TT5orR0020_at	0.106247	0.0299	-2.78944	-4.07718	-0.492992	Thermus thermophilus HB8	TTHA0020
TT5igR0057_at	0.106247	0.03	2.78898	-4.07784	0.979179	Thermus thermophilus HB8
TT5orF1539_at	0.106247	0.03	2.78866	-4.07829	0.401696	Thermus thermophilus HB8	TTHA1539
TT5igF0126_at	0.106326	0.03	-2.78737	-4.08012	-0.894718	Thermus thermophilus HB8
TT5igR0601_at	0.106548	0.0302	2.78444	-4.08428	0.38656	Thermus thermophilus HB8
TT5orF1145_at	0.106548	0.0302	-2.7836	-4.08548	-0.543776	Thermus thermophilus HB8	TTHA1145
TT5igF0081_at	0.106548	0.0302	-2.7836	-4.08548	-0.518063	Thermus thermophilus HB8
TT5igR0431_at	0.106675	0.0303	-2.78198	-4.08778	-0.797652	Thermus thermophilus HB8
TT5igF0196_at	0.106756	0.0303	-2.78067	-4.08963	-0.489415	Thermus thermophilus HB8
TT5igF0639_at	0.106819	0.0304	-2.77815	-4.09322	-1.00073	Thermus thermophilus HB8
TT5orF0383_at	0.106819	0.0304	2.77806	-4.09335	0.45001	Thermus thermophilus HB8	TTHA0383
TT5orR0650_at	0.106819	0.0304	2.77802	-4.09341	0.415704	Thermus thermophilus HB8	TTHA0650
TT5orR0978_at	0.107518	0.0306	-2.77248	-4.10128	-0.504032	Thermus thermophilus HB8	TTHA0978
TT5igR4015_at	0.10798	0.0308	-2.76836	-4.10714	-0.572567	Thermus thermophilus HB8
TT5igF0576_at	0.10798	0.0309	-2.76686	-4.10927	-1.2583	Thermus thermophilus HB8
TT5orF1399_at	0.10798	0.0309	2.76683	-4.10931	0.574183	Thermus thermophilus HB8	TTHA1399
TT5orR1125_at	0.10798	0.0309	2.76571	-4.1109	0.545517	Thermus thermophilus HB8	TTHA1125
TT5orR1151_at	0.10798	0.0309	2.76565	-4.11099	0.56107	Thermus thermophilus HB8	TTHA1151
TT5orF1804_at	0.108001	0.031	2.76477	-4.11223	0.423116	Thermus thermophilus HB8	TTHA1804
TT5igF0010_at	0.108581	0.0312	-2.76011	-4.11887	-0.495688	Thermus thermophilus HB8	NA
TT5igR0482_at	0.108598	0.0312	-2.75926	-4.12007	-0.470536	Thermus thermophilus HB8
TT5igR0536_at	0.108668	0.0313	-2.75805	-4.12179	-0.420315	Thermus thermophilus HB8
TT5orR0007_at	0.108708	0.0313	2.75706	-4.1232	0.527239	Thermus thermophilus HB8	TTHA0007
TT5orF0662_at	0.109121	0.0314	2.75347	-4.12831	0.682348	Thermus thermophilus HB8	TTHA0662
TT5igR7047_at	0.109121	0.0315	-2.75281	-4.12925	-1.421	Thermus thermophilus HB8
TT5orF0620_at	0.109286	0.0316	-2.75097	-4.13186	-0.700743	Thermus thermophilus HB8	TTHA0620
AFFX-r2-Bs-phe-3_at	0.109402	0.0316	-2.74911	-4.13451	-2.50876	B. subtilis	NA
TT5orR0577_at	0.109402	0.0317	2.74808	-4.13598	0.53352	Thermus thermophilus HB8	TTHA0577
TT5igR0605_at	0.109402	0.0317	-2.74802	-4.13606	-0.522483	Thermus thermophilus HB8
AFFX-BioDn-5_at	0.109618	0.0318	2.74584	-4.13916	0.684809	E. coli	NA
TT5orR1598_at	0.109731	0.0318	2.74436	-4.14126	0.657897	Thermus thermophilus HB8	TTHA1598
TT5igR7064_at	0.109931	0.0319	-2.74231	-4.14419	-1.88696	Thermus thermophilus HB8
TT5orF1391_at	0.110011	0.032	2.74105	-4.14597	0.960941	Thermus thermophilus HB8	TTHA1391
TT5orF0832_at	0.110128	0.0321	-2.73912	-4.14872	-0.458547	Thermus thermophilus HB8	TTHA0832
TT5orF1584_at	0.110128	0.0321	2.73869	-4.14933	0.505853	Thermus thermophilus HB8	TTHA1584
TT5igF0173_at	0.110128	0.0321	2.73811	-4.15017	0.719387	Thermus thermophilus HB8
TT5igF0655_at	0.110143	0.0321	2.73729	-4.15133	0.649388	Thermus thermophilus HB8
TT5orF0791_at	0.110515	0.0323	-2.73351	-4.1567	-0.411397	Thermus thermophilus HB8	TTHA0791
TT5orR0533_at	0.110515	0.0323	2.73338	-4.15689	0.523048	Thermus thermophilus HB8	TTHA0533
TT5igR0513_at	0.110736	0.0324	2.73086	-4.16049	0.753336	Thermus thermophilus HB8
TT5orF1556_at	0.110736	0.0325	-2.72959	-4.16229	-0.543805	Thermus thermophilus HB8	TTHA1556
TT5orF1922_at	0.110736	0.0325	-2.72927	-4.16275	-0.484662	Thermus thermophilus HB8	TTHA1922
TT5igR0153_at	0.110736	0.0325	-2.72904	-4.16307	-0.635587	Thermus thermophilus HB8
TT5igR0227_at	0.110736	0.0325	-2.72834	-4.16407	-0.540807	Thermus thermophilus HB8
TT5igF0267_at	0.110871	0.0327	-2.72583	-4.16765	-1.09218	Thermus thermophilus HB8
TT5igF0322_at	0.110871	0.0327	-2.72582	-4.16765	-0.722961	Thermus thermophilus HB8
TT5orR0818_at	0.110871	0.0327	2.72531	-4.16838	0.413272	Thermus thermophilus HB8	TTHA0818
TT5orF1157_at	0.111428	0.0329	-2.72067	-4.17499	-0.380278	Thermus thermophilus HB8	TTHA1157
TT5orR1799_at	0.111428	0.0329	2.71958	-4.17655	0.439387	Thermus thermophilus HB8	TTHA1799
TT5orR0742_at	0.111428	0.0329	2.71951	-4.17664	0.410042	Thermus thermophilus HB8	TTHA0742
TT5orF1011_at	0.111474	0.033	-2.71794	-4.17887	-0.508887	Thermus thermophilus HB8	TTHA1011
TT5orF1643_at	0.111474	0.033	-2.71758	-4.17939	-0.897141	Thermus thermophilus HB8	TTHA1643
TT5orR0132_at	0.111474	0.033	-2.71709	-4.18009	-0.493164	Thermus thermophilus HB8	TTHA0132
TT5orF0222_at	0.111475	0.0331	2.71587	-4.18182	0.464478	Thermus thermophilus HB8	TTHA0222
TT5igR0790_at	0.111475	0.0331	-2.71567	-4.18212	-0.395919	Thermus thermophilus HB8
TT5igR4031_at	0.111643	0.0332	-2.71386	-4.18469	-0.849702	Thermus thermophilus HB8
TT5orR1663_at	0.112797	0.0336	2.70564	-4.1964	0.901056	Thermus thermophilus HB8	TTHA1663
TT5orF4058_at	0.112808	0.0336	2.70487	-4.1975	0.606777	Thermus thermophilus HB8	TTHB058
TT5igF0330_at	0.113214	0.0338	2.70154	-4.20224	1.43211	Thermus thermophilus HB8
TT5orR1240_at	0.113228	0.0338	2.70074	-4.20338	0.536292	Thermus thermophilus HB8	TTHA1240
AFFX-ThrX-M_at	0.113451	0.0339	-2.69861	-4.20642	-2.38255	B. subtilis	NA
TT5orR0146_at	0.113651	0.034	2.69662	-4.20925	0.61288	Thermus thermophilus HB8	TTHA0146
TT5orR0249_at	0.114282	0.0342	2.69149	-4.21657	0.583191	Thermus thermophilus HB8	TTHA0249
TT5orR0561_at	0.114282	0.0343	2.69065	-4.21776	0.806906	Thermus thermophilus HB8	TTHA0561
TT5orR0730_at	0.114282	0.0343	-2.69005	-4.21862	-0.884721	Thermus thermophilus HB8	TTHA0730
TT5igF0513_at	0.114282	0.0343	2.68978	-4.219	0.463346	Thermus thermophilus HB8
TT5orF1600_at	0.114303	0.0343	2.68896	-4.22018	0.453466	Thermus thermophilus HB8	TTHA1600
TT5orF1317_at	0.114739	0.0345	-2.68548	-4.22513	-0.499933	Thermus thermophilus HB8	TTHA1317
TT5orR1881_at	0.114866	0.0346	-2.68398	-4.22728	-0.460302	Thermus thermophilus HB8	TTHA1881
TT5orF1501_at	0.115559	0.0348	2.6789	-4.23452	0.462869	Thermus thermophilus HB8	TTHA1501
TT5orF0570_at	0.115902	0.035	-2.67578	-4.23897	-0.392213	Thermus thermophilus HB8	TTHA0570
TT5orF7005_at	0.115902	0.035	-2.67535	-4.23958	-1.36008	Thermus thermophilus HB8	TTHY7005
TT5igF0359_at	0.116084	0.0351	-2.67352	-4.24219	-1.02583	Thermus thermophilus HB8
TT5orR1126_at	0.116089	0.0351	2.6728	-4.24323	0.582336	Thermus thermophilus HB8	TTHA1126
TT5igF0265_at	0.116263	0.0352	2.67045	-4.24658	0.985301	Thermus thermophilus HB8
TT5orF0618_at	0.116263	0.0353	2.66984	-4.24744	0.823551	Thermus thermophilus HB8	TTHA0618
TT5orF0929_at	0.116263	0.0353	2.66964	-4.24773	0.662426	Thermus thermophilus HB8	TTHA0929
TT5igF4051_at	0.116636	0.0354	-2.66662	-4.25204	-0.616923	Thermus thermophilus HB8
TT5orF0539_at	0.117284	0.0356	2.66189	-4.25878	0.643852	Thermus thermophilus HB8	TTHA0539
TT5igF4019_at	0.118023	0.0359	-2.65663	-4.26629	-0.456398	Thermus thermophilus HB8
TT5igR0008_at	0.118077	0.036	-2.65562	-4.26774	-1.24344	Thermus thermophilus HB8
TT5orR0444_at	0.11826	0.036	-2.65377	-4.27037	-0.480748	Thermus thermophilus HB8	TTHA0444
TT5orR0287_at	0.11826	0.0361	-2.65254	-4.27213	-0.985099	Thermus thermophilus HB8	TTHA0287
TT5orR1831_at	0.11826	0.0361	2.65189	-4.27306	0.540523	Thermus thermophilus HB8	TTHA1831
TT5orF1721_at	0.11826	0.0362	2.65165	-4.27341	0.410671	Thermus thermophilus HB8	TTHA1721
TT5orF1889_at	0.11826	0.0362	2.65107	-4.27422	0.501663	Thermus thermophilus HB8	TTHA1889
TT5orF0720_at	0.118732	0.0364	2.6475	-4.27932	0.412907	Thermus thermophilus HB8	TTHA0720
TT5igF0303_at	0.118758	0.0364	-2.6465	-4.28074	-0.400228	Thermus thermophilus HB8
TT5orR1179_at	0.118758	0.0365	-2.64525	-4.28253	-0.824837	Thermus thermophilus HB8	TTHA1179
TT5orR0345_at	0.118758	0.0365	2.64451	-4.2836	0.413729	Thermus thermophilus HB8	TTHA0345
TT5orF1834_at	0.118758	0.0365	-2.64443	-4.2837	-0.466068	Thermus thermophilus HB8	TTHA1834
TT5orF0087_at	0.118758	0.0365	-2.64394	-4.2844	-0.506423	Thermus thermophilus HB8	TTHA0087
TT5orR1163_at	0.118818	0.0366	2.6426	-4.28631	0.780432	Thermus thermophilus HB8	TTHA1163
TT5orR1591_at	0.118818	0.0366	-2.64222	-4.28686	-0.489022	Thermus thermophilus HB8	TTHA1591
TT5orF0481_at	0.119631	0.0369	2.63631	-4.2953	0.56352	Thermus thermophilus HB8	TTHA0481
TT5orR0653_at	0.119631	0.0369	2.63592	-4.29586	0.596862	Thermus thermophilus HB8	TTHA0653
TT5orF0625_at	0.119704	0.037	-2.6348	-4.29745	-0.441346	Thermus thermophilus HB8	TTHA0625
TT5orR0802_at	0.119764	0.0371	-2.63376	-4.29894	-0.515765	Thermus thermophilus HB8	TTHA0802
TT5igF4039_at	0.1208	0.0374	2.62683	-4.30884	4.702	Thermus thermophilus HB8
TT5igF0379_at	0.120819	0.0374	2.62604	-4.30996	0.511177	Thermus thermophilus HB8
TT5igR0052_at	0.120943	0.0375	-2.62407	-4.31278	-0.552133	Thermus thermophilus HB8
TT5orR0743_at	0.120943	0.0376	2.62396	-4.31294	0.52124	Thermus thermophilus HB8	TTHA0743
TT5orR1310_at	0.12129	0.0377	-2.62121	-4.31687	-0.575639	Thermus thermophilus HB8	TTHA1310
TT5orR0931_at	0.121356	0.0378	2.62015	-4.31838	0.436333	Thermus thermophilus HB8	TTHA0931
TT5igR0774_at	0.12186	0.0379	2.61647	-4.32363	3.47876	Thermus thermophilus HB8
TT5orF0960_at	0.1219	0.038	-2.61556	-4.32493	-0.72179	Thermus thermophilus HB8	TTHA0960
TT5igR0409_at	0.121914	0.038	-2.61482	-4.32599	-0.496838	Thermus thermophilus HB8
TT5orR1184_at	0.122015	0.0381	2.61305	-4.32852	0.417977	Thermus thermophilus HB8	TTHA1184
TT5igR0173_at	0.122015	0.0381	-2.61288	-4.32876	-0.947051	Thermus thermophilus HB8
TT5igR0393_at	0.122612	0.0384	-2.60868	-4.33477	-0.467585	Thermus thermophilus HB8
TT5orR0985_at	0.123887	0.0388	2.59967	-4.34764	0.547383	Thermus thermophilus HB8	TTHA0985
TT5orR1545_at	0.123887	0.0389	-2.59921	-4.34829	-0.542085	Thermus thermophilus HB8	TTHA1545
TT5orR1704_at	0.123887	0.0389	-2.59919	-4.34833	-0.465635	Thermus thermophilus HB8	TTHA1704
TT5orF0751_at	0.124064	0.0389	2.59749	-4.35075	0.515148	Thermus thermophilus HB8	TTHA0751
TT5orR1455_at	0.124127	0.039	2.59638	-4.35233	0.342	Thermus thermophilus HB8	TTHA1455
TT5orF0963_at	0.124127	0.039	-2.5958	-4.35316	-0.901742	Thermus thermophilus HB8	TTHA0963
TT5orF1519_at	0.124318	0.0391	-2.59403	-4.3557	-0.485075	Thermus thermophilus HB8	TTHA1519
TT5igR0398_at	0.124495	0.0392	-2.59234	-4.35812	-0.585695	Thermus thermophilus HB8
TT5orR1488_at	0.124522	0.0393	-2.59152	-4.35928	-0.402677	Thermus thermophilus HB8	TTHA1488
TT5orF0654_at	0.124849	0.0394	-2.58897	-4.36293	-0.628159	Thermus thermophilus HB8	TTHA0654
TT5orF0224_at	0.124965	0.0395	-2.58764	-4.36483	-0.665738	Thermus thermophilus HB8	TTHA0224
TT5orR1686_at	0.12503	0.0395	2.58661	-4.36631	1.12058	Thermus thermophilus HB8	TTHA1686
TT5igR0396_at	0.125054	0.0396	-2.58581	-4.36745	-1.75023	Thermus thermophilus HB8
TT5orF0657_at	0.125109	0.0397	-2.58457	-4.36922	-0.475975	Thermus thermophilus HB8	TTHA0657
TT5igR0353_at	0.125109	0.0397	-2.58358	-4.37063	-0.474121	Thermus thermophilus HB8
TT5orF0582_at	0.125109	0.0397	2.58328	-4.37107	0.431021	Thermus thermophilus HB8	TTHA0582
TT5igR0777_at	0.125109	0.0397	-2.58288	-4.37164	-0.345961	Thermus thermophilus HB8
TT5orR0859_at	0.125117	0.0398	2.58218	-4.37264	0.504494	Thermus thermophilus HB8	TTHA0859
TT5igR0486_at	0.125705	0.04	2.57814	-4.37842	1.22761	Thermus thermophilus HB8
TT5orF7004_at	0.126267	0.0403	-2.57299	-4.38578	-1.10728	Thermus thermophilus HB8	TTHY7004
TT5igF0132_at	0.126267	0.0404	-2.57185	-4.3874	-0.53203	Thermus thermophilus HB8
AFFX-ThrX-3_at	0.126267	0.0404	-2.57163	-4.38772	-2.68634	B. subtilis	NA
TT5orF4164_at	0.126267	0.0404	-2.57101	-4.38861	-0.757482	Thermus thermophilus HB8	TTHB164
TT5orF7007_at	0.126267	0.0404	-2.57086	-4.38881	-1.29765	Thermus thermophilus HB8	TTHY7007
TT5igF0252_at	0.126267	0.0404	2.57062	-4.38916	1.19615	Thermus thermophilus HB8
TT5orF0034_at	0.126267	0.0404	2.57036	-4.38953	0.549173	Thermus thermophilus HB8	TTHA0034
TT5orR1470_at	0.126395	0.0405	2.56847	-4.39224	0.532754	Thermus thermophilus HB8	TTHA1470
TT5orF0690_at	0.126395	0.0406	2.56834	-4.39243	0.468607	Thermus thermophilus HB8	TTHA0690
TT5orF1223_at	0.127323	0.0409	2.5624	-4.40091	0.440418	Thermus thermophilus HB8	TTHA1223
AFFX-LysX-M_at	0.127476	0.041	-2.56089	-4.40307	-2.4427	B. subtilis	NA
TT5orF0233_at	0.127963	0.0412	-2.55749	-4.40794	-0.488306	Thermus thermophilus HB8	TTHA0233
TT5orF0098_at	0.128082	0.0412	-2.55618	-4.40981	-0.515979	Thermus thermophilus HB8	TTHA0098
TT5orR4047_at	0.128568	0.0414	2.55258	-4.41496	0.435864	Thermus thermophilus HB8	TTHB047
TT5orF1641_at	0.128568	0.0415	2.55135	-4.41672	0.522618	Thermus thermophilus HB8	TTHA1641
TT5igR0735_at	0.128568	0.0416	-2.55038	-4.4181	-0.451513	Thermus thermophilus HB8
TT5igR0190_at	0.128568	0.0416	2.54986	-4.41885	0.446913	Thermus thermophilus HB8
TT5igF0239_at	0.128568	0.0416	-2.54937	-4.41955	-0.660986	Thermus thermophilus HB8
TT5orR0567_at	0.128568	0.0416	2.54932	-4.41962	0.456211	Thermus thermophilus HB8	TTHA0567
TT5orR1845_at	0.128568	0.0417	2.54896	-4.42014	0.630041	Thermus thermophilus HB8	TTHA1845
TT5orF0364_at	0.128785	0.0418	2.5471	-4.42279	0.552154	Thermus thermophilus HB8	TTHA0364
TT5orF1927_at	0.128815	0.0418	2.5463	-4.42395	0.396103	Thermus thermophilus HB8	TTHA1927
TT5orR1406_at	0.128835	0.0419	2.54555	-4.42501	0.382649	Thermus thermophilus HB8	TTHA1406
TT5igR4024_at	0.130165	0.0423	-2.5375	-4.43653	-0.793514	Thermus thermophilus HB8
TT5orF0535_at	0.130378	0.0424	2.53569	-4.43912	0.551873	Thermus thermophilus HB8	TTHA0535
TT5orF4026_at	0.130498	0.0425	2.53439	-4.44098	0.813033	Thermus thermophilus HB8	TTHB026
TT5igF0575_at	0.13068	0.0426	-2.53275	-4.44333	-0.689642	Thermus thermophilus HB8
TT5orF0794_at	0.130733	0.0427	2.53182	-4.44465	0.498084	Thermus thermophilus HB8	TTHA0794
TT5orF1847_at	0.130959	0.0428	-2.52917	-4.44845	-0.559647	Thermus thermophilus HB8	TTHA1847
TT5orR0583_at	0.130959	0.0428	-2.52904	-4.44863	-0.593784	Thermus thermophilus HB8	TTHA0583
TT5orR1094_at	0.130959	0.0428	2.52868	-4.44915	0.504653	Thermus thermophilus HB8	TTHA1094
TT5orR0557_at	0.131364	0.043	-2.52582	-4.45323	-0.476174	Thermus thermophilus HB8	TTHA0557
TT5orF4038_at	0.131513	0.0431	-2.52437	-4.45531	-1.58728	Thermus thermophilus HB8	TTHB038
TT5orR1130_at	0.131535	0.0431	-2.52362	-4.45638	-0.367845	Thermus thermophilus HB8	TTHA1130
TT5igR0489_at	0.131696	0.0432	-2.52185	-4.45891	-0.388299	Thermus thermophilus HB8
TT5orR0816_at	0.131696	0.0433	-2.52148	-4.45944	-0.45377	Thermus thermophilus HB8	TTHA0816
TT5igR0214_at	0.13348	0.0439	-2.51037	-4.47535	-0.458761	Thermus thermophilus HB8
TT5orF7016_at	0.13348	0.044	-2.50964	-4.47638	-1.20433	Thermus thermophilus HB8	TTHY7016
TT5orF0722_at	0.13348	0.044	-2.50893	-4.4774	-0.418174	Thermus thermophilus HB8	TTHA0722
TT5orR4070_at	0.13348	0.044	2.50876	-4.47765	0.722128	Thermus thermophilus HB8	TTHB070
TT5orF0279_at	0.13348	0.044	2.50866	-4.47779	0.557107	Thermus thermophilus HB8	TTHA0279
TT5orF1259_at	0.13392	0.0442	2.50565	-4.48209	0.453902	Thermus thermophilus HB8	TTHA1259
TT5igF0638_at	0.13392	0.0443	-2.50504	-4.48297	-0.427994	Thermus thermophilus HB8
TT5orR0487_at	0.133948	0.0443	-2.50426	-4.48408	-0.675818	Thermus thermophilus HB8	TTHA0487
TT5orF0277_at	0.133956	0.0444	2.5036	-4.48503	0.596529	Thermus thermophilus HB8	TTHA0277
TT5igR7019_at	0.13414	0.0445	-2.50199	-4.48733	-2.66754	Thermus thermophilus HB8
TT5orR1540_at	0.134645	0.0447	-2.49866	-4.49209	-1.22889	Thermus thermophilus HB8	TTHA1540
TT5igR4020_at	0.134903	0.0448	-2.49667	-4.49495	-0.398103	Thermus thermophilus HB8
TT5igR0335_at	0.135207	0.0449	2.49443	-4.49816	0.732553	Thermus thermophilus HB8
TT5orR0185_at	0.135332	0.045	2.49314	-4.49999	0.845473	Thermus thermophilus HB8	TTHA0185
TT5igR0750_at	0.136339	0.0454	2.48719	-4.50851	0.502623	Thermus thermophilus HB8
TT5orF0308_at	0.136436	0.0455	-2.48606	-4.51013	-0.660363	Thermus thermophilus HB8	TTHA0308
TT5orF0853_at	0.136592	0.0455	-2.48462	-4.51219	-0.568458	Thermus thermophilus HB8	TTHA0853
TT5orF4150_at	0.13678	0.0456	-2.48301	-4.51449	-0.43629	Thermus thermophilus HB8	TTHB150
TT5orR0343_at	0.136884	0.0457	2.48181	-4.51621	0.682613	Thermus thermophilus HB8	TTHA0343
TT5orR0189_at	0.136884	0.0458	-2.48082	-4.51762	-0.327327	Thermus thermophilus HB8	TTHA0189
TT5igR0544_at	0.136884	0.0458	-2.48062	-4.51792	-0.490603	Thermus thermophilus HB8
TT5igF0190_at	0.138702	0.0464	-2.47052	-4.53236	-0.903438	Thermus thermophilus HB8
TT5orR1487_at	0.139038	0.0466	-2.46768	-4.53643	-0.372982	Thermus thermophilus HB8	TTHA1487
TT5igF0091_at	0.139038	0.0466	-2.46756	-4.5366	-0.349604	Thermus thermophilus HB8
TT5igF0338_at	0.139637	0.0469	-2.46363	-4.54223	-0.878947	Thermus thermophilus HB8
TT5orF0849_at	0.139637	0.0469	2.46324	-4.54278	0.417911	Thermus thermophilus HB8	TTHA0849
TT5igR0534_at	0.140094	0.0472	-2.45972	-4.54782	-0.539493	Thermus thermophilus HB8
TT5igR0437_at	0.140094	0.0472	-2.45967	-4.54788	-0.462839	Thermus thermophilus HB8
TT5igF0386_at	0.140703	0.0474	-2.45589	-4.5533	-0.44268	Thermus thermophilus HB8
TT5igF0497_at	0.140703	0.0474	-2.45534	-4.55409	-0.52104	Thermus thermophilus HB8
TT5igR0635_at	0.140739	0.0475	-2.45453	-4.55524	-0.442365	Thermus thermophilus HB8
TT5igR0290_at	0.140739	0.0475	-2.45394	-4.55609	-0.441142	Thermus thermophilus HB8
TT5orF1698_at	0.140812	0.0476	2.45296	-4.55749	0.483047	Thermus thermophilus HB8	TTHA1698
TT5orF0083_at	0.141027	0.0478	2.44958	-4.56233	0.585179	Thermus thermophilus HB8	TTHA0083
TT5igR0548_at	0.141027	0.0478	-2.44937	-4.56263	-0.633459	Thermus thermophilus HB8
TT5igF0357_at	0.141027	0.0479	-2.4484	-4.56402	-0.569095	Thermus thermophilus HB8
TT5orR1908_at	0.141027	0.0479	-2.44828	-4.56419	-0.424334	Thermus thermophilus HB8	TTHA1908
TT5igF0367_at	0.141027	0.0479	2.44789	-4.56475	1.78894	Thermus thermophilus HB8
TT5igF0166_at	0.141027	0.048	-2.44762	-4.56513	-0.387788	Thermus thermophilus HB8
TT5orF0966_at	0.141027	0.048	-2.44716	-4.56579	-0.68838	Thermus thermophilus HB8	TTHA0966
TT5orF1730_at	0.141027	0.048	-2.44662	-4.56657	-1.30016	Thermus thermophilus HB8	TTHA1730
TT5igF0225_at	0.141027	0.048	-2.44641	-4.56686	-0.388277	Thermus thermophilus HB8
TT5igR0557_at	0.141027	0.0481	2.44574	-4.56782	0.716831	Thermus thermophilus HB8
TT5orR1490_at	0.141027	0.0481	-2.44521	-4.56858	-0.627463	Thermus thermophilus HB8	TTHA1490
TT5orR0301_at	0.141062	0.0482	-2.44443	-4.5697	-1.34455	Thermus thermophilus HB8	TTHA0301
TT5orR0788_at	0.141095	0.0482	-2.44366	-4.5708	-0.432998	Thermus thermophilus HB8	TTHA0788
TT5orF4096_at	0.141116	0.0483	2.44295	-4.57181	0.737087	Thermus thermophilus HB8	TTHB096
TT5orF4008_at	0.141288	0.0484	2.44148	-4.57392	0.437543	Thermus thermophilus HB8	TTHB008
TT5orF0181_at	0.141353	0.0484	2.44055	-4.57525	0.569749	Thermus thermophilus HB8	TTHA0181
TT5orF0981_at	0.141375	0.0485	-2.43984	-4.57627	-0.652521	Thermus thermophilus HB8	TTHA0981
TT5orR1514_at	0.14144	0.0485	2.43891	-4.57759	0.593077	Thermus thermophilus HB8	TTHA1514
TT5igR0017_at	0.141875	0.0487	-2.43611	-4.5816	-0.881221	Thermus thermophilus HB8
TT5orF0091_at	0.141916	0.0488	-2.43531	-4.58275	-0.629974	Thermus thermophilus HB8	TTHA0091
TT5igF0285_at	0.141984	0.0489	-2.43413	-4.58443	-0.580856	Thermus thermophilus HB8
TT5igF0041_at	0.141984	0.0489	-2.43377	-4.58495	-0.888118	Thermus thermophilus HB8	NA
TT5orR1920_at	0.142046	0.0489	2.43286	-4.58625	0.419248	Thermus thermophilus HB8	TTHA1920
TT5orF1089_at	0.142069	0.049	-2.43166	-4.58797	-0.341225	Thermus thermophilus HB8	TTHA1089
TT5orF0450_at	0.142069	0.049	2.43155	-4.58812	0.741834	Thermus thermophilus HB8	TTHA0450
TT5igR0022_at	0.142613	0.0493	-2.42757	-4.59382	-0.700154	Thermus thermophilus HB8
TT5igF0389_at	0.142613	0.0493	-2.42712	-4.59447	-0.615394	Thermus thermophilus HB8
TT5orR1277_at	0.142613	0.0493	-2.42703	-4.59459	-0.590871	Thermus thermophilus HB8	TTHA1277
TT5orF1380_at	0.142936	0.0495	-2.42482	-4.59775	-0.341986	Thermus thermophilus HB8	TTHA1380
TT5orF1745_at	0.143134	0.0496	-2.42324	-4.60002	-0.436066	Thermus thermophilus HB8	TTHA1745
TT5orF1524_at	0.143202	0.0497	2.42191	-4.60192	0.441105	Thermus thermophilus HB8	TTHA1524
TT5orF1219_at	0.143202	0.0498	-2.42103	-4.60317	-0.371472	Thermus thermophilus HB8	TTHA1219
TT5orF1207_at	0.143202	0.0498	2.42069	-4.60365	0.481179	Thermus thermophilus HB8	TTHA1207
TT5orR0698_at	0.143202	0.0498	-2.42038	-4.60411	-0.421292	Thermus thermophilus HB8	TTHA0698
TT5orR0719_at	0.143202	0.0498	-2.41994	-4.60473	-0.453089	Thermus thermophilus HB8	TTHA0719
TT5orR0339_at	0.14336	0.0499	2.41856	-4.6067	0.352065	Thermus thermophilus HB8	TTHA0339
TT5orF1318_at	0.143388	0.05	-2.41784	-4.60774	-0.684317	Thermus thermophilus HB8	TTHA1318
TT5orR0612_at	0.143505	0.0501	2.4166	-4.60951	0.731437	Thermus thermophilus HB8	TTHA0612
AFFX-LysX-5_at	0.143505	0.0501	-2.41607	-4.61027	-2.52707	B. subtilis	NA
TT5orR1812_at	0.143823	0.0503	2.4139	-4.61337	0.384945	Thermus thermophilus HB8	TTHA1812
TT5orR1369_at	0.144189	0.0504	2.41149	-4.61681	0.48586	Thermus thermophilus HB8	TTHA1369
TT5orR0537_at	0.145117	0.0508	-2.40621	-4.62438	-0.546863	Thermus thermophilus HB8	TTHA0537
TT5orF0828_at	0.145117	0.0508	2.40574	-4.62505	0.547636	Thermus thermophilus HB8	TTHA0828
TT5orF0014_at	0.145405	0.051	2.40373	-4.62792	0.493774	Thermus thermophilus HB8	TTHA0014
TT5orR0813_at	0.14566	0.0512	-2.40099	-4.63184	-0.380229	Thermus thermophilus HB8	TTHA0813
TT5orF1755_at	0.14566	0.0512	2.40084	-4.63205	0.675826	Thermus thermophilus HB8	TTHA1755
TT5orF0460_at	0.14566	0.0512	-2.40073	-4.63222	-0.524677	Thermus thermophilus HB8	TTHA0460
TT5igR0709_at	0.145856	0.0513	2.39918	-4.63443	2.30753	Thermus thermophilus HB8
TT5orF1168_at	0.14653	0.0516	-2.3953	-4.63998	-0.491966	Thermus thermophilus HB8	TTHA1168
TT5igF0287_at	0.146711	0.0517	-2.39384	-4.64207	-0.520975	Thermus thermophilus HB8
TT5igR4073_at	0.146916	0.0518	-2.39203	-4.64466	-0.412301	Thermus thermophilus HB8
TT5igF0027_at	0.146916	0.0518	-2.39168	-4.64516	-0.55761	Thermus thermophilus HB8	NA
TT5orF0387_at	0.147637	0.0521	2.3876	-4.651	0.48719	Thermus thermophilus HB8	TTHA0387
TT5orF1028_at	0.148049	0.0523	-2.38503	-4.65467	-0.500024	Thermus thermophilus HB8	TTHA1028
TT5orF1823_at	0.148513	0.0526	2.38203	-4.65896	0.600623	Thermus thermophilus HB8	TTHA1823
TT5igR0048_at	0.148513	0.0526	2.38141	-4.65985	1.50364	Thermus thermophilus HB8
TT5orR1902_at	0.148513	0.0526	-2.38106	-4.66035	-0.34971	Thermus thermophilus HB8	TTHA1902
TT5igR0059_at	0.148519	0.0527	2.38045	-4.66122	0.42883	Thermus thermophilus HB8
TT5orR0729_at	0.148665	0.0528	-2.37889	-4.66345	-0.608219	Thermus thermophilus HB8	TTHA0729
TT5orR0784_at	0.148665	0.0528	2.37859	-4.66387	0.520989	Thermus thermophilus HB8	TTHA0784
TT5orR1537_at	0.148733	0.0529	-2.37769	-4.66516	-0.397513	Thermus thermophilus HB8	TTHA1537
TT5orR1271_at	0.148812	0.0529	-2.37674	-4.66653	-0.536001	Thermus thermophilus HB8	TTHA1271
TT5igR0608_at	0.148921	0.053	-2.37564	-4.6681	-0.420683	Thermus thermophilus HB8
TT5igR0672_at	0.149353	0.0532	2.37292	-4.67199	0.899016	Thermus thermophilus HB8
TT5orR0063_at	0.149353	0.0534	-2.371	-4.67472	-0.567302	Thermus thermophilus HB8	TTHA0063
TT5orR0763_at	0.149353	0.0534	-2.37092	-4.67484	-0.575613	Thermus thermophilus HB8	TTHA0763
TT5orF1503_at	0.149353	0.0534	-2.37076	-4.67506	-0.334187	Thermus thermophilus HB8	TTHA1503
TT5orF0210_at	0.149353	0.0534	2.3705	-4.67544	1.17258	Thermus thermophilus HB8	TTHA0210
TT5orR0191_at	0.149353	0.0534	-2.37013	-4.67597	-0.597126	Thermus thermophilus HB8	TTHA0191
TT5orF0315_at	0.149857	0.0537	2.36715	-4.68023	0.667332	Thermus thermophilus HB8	TTHA0315
TT5orF0621_at	0.149937	0.0537	-2.3662	-4.68159	-1.50452	Thermus thermophilus HB8	TTHA0621
TT5igF0567_at	0.150534	0.054	-2.36276	-4.68651	-0.368297	Thermus thermophilus HB8
TT5orR0288_at	0.150534	0.054	-2.36222	-4.68728	-0.864629	Thermus thermophilus HB8	TTHA0288
TT5orR4100_at	0.150676	0.0541	2.36072	-4.68942	0.559101	Thermus thermophilus HB8	TTHB100
TT5igF0346_at	0.150676	0.0542	-2.36041	-4.68986	-0.728706	Thermus thermophilus HB8
TT5igF6009_at	0.150845	0.0543	2.35904	-4.69182	0.419435	Thermus thermophilus HB8
TT5igF4050_at	0.151031	0.0544	-2.35759	-4.69389	-0.700484	Thermus thermophilus HB8
TT5igR0737_at	0.151082	0.0545	-2.35656	-4.69537	-0.448584	Thermus thermophilus HB8
TT5orR1683_at	0.151082	0.0545	2.35622	-4.69585	0.851371	Thermus thermophilus HB8	TTHA1683
TT5igR0375_at	0.151369	0.0546	2.3543	-4.6986	0.512769	Thermus thermophilus HB8
TT5igR4012_at	0.151419	0.0547	2.3535	-4.69975	1.40372	Thermus thermophilus HB8
TT5igR7002_at	0.152241	0.055	-2.34907	-4.70608	-1.07627	Thermus thermophilus HB8
TT5igF0530_at	0.152332	0.0551	2.34763	-4.70813	0.506589	Thermus thermophilus HB8
TT5igR4061_at	0.152332	0.0552	-2.3474	-4.70846	-3.23021	Thermus thermophilus HB8
TT5igR0571_at	0.152332	0.0552	2.34695	-4.7091	0.405348	Thermus thermophilus HB8
TT5igF0555_at	0.152358	0.0553	2.34626	-4.71008	0.472751	Thermus thermophilus HB8
TT5orF0563_at	0.152557	0.0554	-2.34477	-4.71222	-0.394099	Thermus thermophilus HB8	TTHA0563
AFFX-r2-Bs-phe-5_at	0.152612	0.0554	-2.34395	-4.71339	-2.57942	B. subtilis	NA
TT5orF4069_at	0.152763	0.0555	-2.34244	-4.71554	-0.325868	Thermus thermophilus HB8	TTHB069
TT5igR0588_at	0.152763	0.0556	-2.34212	-4.716	-0.534726	Thermus thermophilus HB8
TT5orR4233_at	0.152765	0.0556	-2.3415	-4.71688	-0.325365	Thermus thermophilus HB8	TTHB233
TT5igF0480_at	0.152765	0.0557	2.34099	-4.71762	0.869756	Thermus thermophilus HB8
TT5orF4105_at	0.152785	0.0557	-2.34033	-4.71855	-0.477986	Thermus thermophilus HB8	TTHB105
TT5igR0125_at	0.152868	0.0558	-2.33891	-4.7206	-0.502565	Thermus thermophilus HB8
TT5orR0565_at	0.152868	0.0558	2.33883	-4.7207	0.482959	Thermus thermophilus HB8	TTHA0565
TT5orR0864_at	0.153065	0.0559	-2.33735	-4.72281	-0.427386	Thermus thermophilus HB8	TTHA0864
TT5orR1212_at	0.153318	0.0561	2.33562	-4.7253	1.18064	Thermus thermophilus HB8	TTHA1212
TT5igF4090_at	0.153567	0.0562	2.3339	-4.72775	2.01915	Thermus thermophilus HB8
TT5orF0993_at	0.153879	0.0564	-2.33189	-4.73061	-0.546584	Thermus thermophilus HB8	TTHA0993
TT5orF0865_at	0.154491	0.0567	2.32829	-4.73576	0.432379	Thermus thermophilus HB8	TTHA0865
TT5igR0091_at	0.154491	0.0567	2.32762	-4.73671	1.75893	Thermus thermophilus HB8
TT5igR0079_at	0.154491	0.0567	-2.3274	-4.73704	-0.578946	Thermus thermophilus HB8
TT5igF0517_at	0.154679	0.0569	-2.32573	-4.73941	-0.688527	Thermus thermophilus HB8
TT5orF0463_at	0.154679	0.0569	2.32542	-4.73986	0.338061	Thermus thermophilus HB8	TTHA0463
TT5orF0896_at	0.15477	0.057	-2.32445	-4.74125	-0.486134	Thermus thermophilus HB8	TTHA0896
TT5orF0522_at	0.155194	0.0572	-2.32146	-4.74552	-0.362985	Thermus thermophilus HB8	TTHA0522
TT5orR1625_at	0.155194	0.0572	2.32139	-4.74562	0.386548	Thermus thermophilus HB8	TTHA1625
TT5orR0241_at	0.155209	0.0573	-2.32041	-4.74701	-0.656532	Thermus thermophilus HB8	TTHA0241
TT5orF0734_at	0.155209	0.0573	-2.32022	-4.74729	-0.424267	Thermus thermophilus HB8	TTHA0734
TT5igR0680_at	0.155327	0.0574	2.31912	-4.74885	1.11713	Thermus thermophilus HB8
TT5orF1516_at	0.155879	0.0577	2.31533	-4.75427	0.44718	Thermus thermophilus HB8	TTHA1516
TT5igF0488_at	0.155879	0.0577	2.31506	-4.75466	0.578406	Thermus thermophilus HB8
TT5orF1109_at	0.155879	0.0577	-2.31494	-4.75483	-0.45923	Thermus thermophilus HB8	TTHA1109
TT5orR1742_at	0.156186	0.0579	2.31284	-4.75782	0.534742	Thermus thermophilus HB8	TTHA1742
TT5orF0954_at	0.156186	0.0579	2.31244	-4.7584	0.384841	Thermus thermophilus HB8	TTHA0954
TT5igR0337_at	0.15619	0.058	-2.31142	-4.75985	-0.407469	Thermus thermophilus HB8
TT5igF0607_at	0.15619	0.058	-2.31132	-4.75999	-0.737769	Thermus thermophilus HB8
TT5igR0614_at	0.156317	0.0581	2.31019	-4.7616	1.04536	Thermus thermophilus HB8
TT5orR1857_at	0.156433	0.0582	2.30912	-4.76314	0.437961	Thermus thermophilus HB8	TTHA1857
TT5orF4064_at	0.156783	0.0584	2.30683	-4.7664	0.333157	Thermus thermophilus HB8	TTHB064
TT5orF1526_at	0.156783	0.0584	-2.30643	-4.76697	-0.323485	Thermus thermophilus HB8	TTHA1526
TT5orR1065_at	0.156828	0.0585	2.30527	-4.76864	0.450323	Thermus thermophilus HB8	TTHA1065
AFFX-LysX-3_at	0.156828	0.0585	-2.30513	-4.76882	-2.4442	B. subtilis	NA
Tiling-Bs-thr_x_at	0.156893	0.0586	-2.30429	-4.77003	-2.37215		NA
TT5orF0266_at	0.157171	0.0588	-2.30248	-4.77261	-0.377424	Thermus thermophilus HB8	TTHA0266
TT5igF4043_at	0.157621	0.059	-2.29991	-4.77629	-0.463809	Thermus thermophilus HB8
TT5igR0317_at	0.157742	0.0591	-2.29882	-4.77784	-0.445668	Thermus thermophilus HB8
TT5igR0267_at	0.157925	0.0592	-2.29745	-4.7798	-0.810776	Thermus thermophilus HB8
TT5igR0759_at	0.157962	0.0592	-2.29673	-4.78081	-0.662345	Thermus thermophilus HB8
TT5orF4199_at	0.158217	0.0594	-2.29443	-4.7841	-0.324072	Thermus thermophilus HB8	TTHB199
TT5igF0063_at	0.158217	0.0594	2.29434	-4.78423	0.550119	Thermus thermophilus HB8	NA
TT5orF0961_at	0.158217	0.0595	-2.29396	-4.78477	-0.65894	Thermus thermophilus HB8	TTHA0961
TT5orR4016_at	0.159015	0.0598	-2.28984	-4.79065	-0.955813	Thermus thermophilus HB8	TTHB016
TT5orF0646_at	0.159145	0.0599	2.28871	-4.79226	0.338682	Thermus thermophilus HB8	TTHA0646
TT5igF0467_at	0.1595	0.0602	2.28565	-4.79663	0.413704	Thermus thermophilus HB8
TT5orF0458_at	0.1595	0.0602	-2.28553	-4.7968	-0.45562	Thermus thermophilus HB8	TTHA0458
TT5orF1624_at	0.1595	0.0602	-2.28551	-4.79683	-0.397588	Thermus thermophilus HB8	TTHA1624
TT5igR0740_at	0.15954	0.0602	-2.28479	-4.79786	-0.558115	Thermus thermophilus HB8
TT5orF1087_at	0.159686	0.0603	-2.2836	-4.79955	-0.461733	Thermus thermophilus HB8	TTHA1087
TT5orR1751_at	0.159769	0.0604	-2.28244	-4.8012	-0.409124	Thermus thermophilus HB8	TTHA1751
AFFX-DapX-3_at	0.159769	0.0605	-2.28215	-4.80161	-2.30901	B. subtilis	NA
TT5orF1536_at	0.160135	0.0607	2.27875	-4.80647	0.671599	Thermus thermophilus HB8	TTHA1536
TT5igR7065_at	0.160135	0.0608	-2.27863	-4.80664	-1.76928	Thermus thermophilus HB8
TT5orR1226_at	0.160135	0.0608	2.27818	-4.80727	0.405453	Thermus thermophilus HB8	TTHA1226
TT5orR0254_at	0.160135	0.0609	-2.27738	-4.80842	-0.37003	Thermus thermophilus HB8	TTHA0254
TT5orR1034_at	0.160135	0.0609	-2.27717	-4.80872	-0.472496	Thermus thermophilus HB8	TTHA1034
TT5igF0201_at	0.160135	0.0609	-2.27706	-4.80887	-0.342346	Thermus thermophilus HB8
TT5orR0855_at	0.160135	0.0609	-2.27677	-4.80929	-0.384069	Thermus thermophilus HB8	TTHA0855
TT5orF7053_at	0.160242	0.061	-2.27576	-4.81073	-2.12115	Thermus thermophilus HB8	TTHY7053
TT5orR0718_at	0.160554	0.0612	-2.27384	-4.81347	-0.310631	Thermus thermophilus HB8	TTHA0718
TT5orR4146_at	0.160722	0.0614	2.27122	-4.8172	0.84684	Thermus thermophilus HB8	TTHB146
TT5igF0573_at	0.160722	0.0614	-2.27122	-4.8172	-0.594985	Thermus thermophilus HB8
TT5orR1763_at	0.160722	0.0614	-2.27119	-4.81725	-0.860355	Thermus thermophilus HB8	TTHA1763
TT5igF0115_at	0.160722	0.0614	-2.27096	-4.81757	-0.540443	Thermus thermophilus HB8
TT5igR0696_at	0.161269	0.0617	2.26762	-4.82233	0.896577	Thermus thermophilus HB8
TT5orR0101_at	0.161269	0.0617	2.26722	-4.82291	0.417977	Thermus thermophilus HB8	TTHA0101
TT5orF7012_at	0.161269	0.0618	-2.26695	-4.82329	-0.947667	Thermus thermophilus HB8	TTHY7012
TT5orF1085_at	0.161363	0.0618	-2.266	-4.82464	-0.396567	Thermus thermophilus HB8	TTHA1085
TT5igF0647_at	0.161563	0.062	-2.26449	-4.8268	-0.407924	Thermus thermophilus HB8
TT5igR0407_at	0.161563	0.062	2.26406	-4.82741	0.729123	Thermus thermophilus HB8
TT5igF0061_at	0.163051	0.0627	-2.25653	-4.83814	-0.515552	Thermus thermophilus HB8	NA
TT5orF1069_at	0.163051	0.0627	-2.25634	-4.83841	-0.407109	Thermus thermophilus HB8	TTHA1069
TT5igR0191_at	0.163051	0.0627	-2.25596	-4.83896	-0.399723	Thermus thermophilus HB8
TT5orR0177_at	0.16346	0.0629	-2.25357	-4.84235	-0.314351	Thermus thermophilus HB8	TTHA0177
TT5orR1936_at	0.16346	0.063	2.25312	-4.843	0.44563	Thermus thermophilus HB8	TTHA1936
TT5orF0040_at	0.163534	0.0631	2.25161	-4.84515	0.620372	Thermus thermophilus HB8	TTHA0040
TT5igR0638_at	0.163534	0.0631	-2.25138	-4.84548	-0.429727	Thermus thermophilus HB8
TT5orF1149_at	0.163534	0.0632	-2.25104	-4.84597	-0.561591	Thermus thermophilus HB8	TTHA1149
AFFX-ThrX-5_at	0.163534	0.0632	-2.25026	-4.84707	-2.43303	B. subtilis	NA
TT5igR0690_at	0.163534	0.0632	-2.25017	-4.84721	-0.97459	Thermus thermophilus HB8
TT5igR4026_at	0.164271	0.0636	-2.24644	-4.85251	-0.680298	Thermus thermophilus HB8
TT5orR1585_at	0.16428	0.0636	2.24588	-4.85331	0.619344	Thermus thermophilus HB8	TTHA1585
TT5igR0170_at	0.164303	0.0637	-2.24488	-4.85474	-0.712889	Thermus thermophilus HB8
TT5orR1129_at	0.164303	0.0638	-2.24408	-4.85588	-0.330172	Thermus thermophilus HB8	TTHA1129
TT5igR0140_at	0.164303	0.0638	-2.24371	-4.8564	-0.401563	Thermus thermophilus HB8
TT5igR0185_at	0.164303	0.0638	2.24367	-4.85645	1.18856	Thermus thermophilus HB8
TT5igF0164_at	0.164303	0.0639	-2.24316	-4.85719	-0.425794	Thermus thermophilus HB8
TT5igF0369_at	0.164333	0.0639	-2.24246	-4.85818	-0.327632	Thermus thermophilus HB8
TT5orR0847_at	0.164333	0.064	-2.24182	-4.85909	-0.45211	Thermus thermophilus HB8	TTHA0847
TT5orR0834_at	0.164333	0.064	2.24146	-4.8596	0.416714	Thermus thermophilus HB8	TTHA0834
TT5orR1304_at	0.164539	0.0641	-2.24005	-4.86161	-0.428393	Thermus thermophilus HB8	TTHA1304
TT5orR0129_at	0.164879	0.0643	2.23806	-4.86444	0.407339	Thermus thermophilus HB8	TTHA0129
TT5orR0673_at	0.164998	0.0644	2.23684	-4.86618	0.301199	Thermus thermophilus HB8	TTHA0673
TT5orR0357_at	0.164998	0.0645	-2.23638	-4.86684	-1.41141	Thermus thermophilus HB8	TTHA0357
TT5orR0115_at	0.164998	0.0645	2.23599	-4.86739	0.353472	Thermus thermophilus HB8	TTHA0115
TT5orR1037_at	0.1653	0.0647	-2.23417	-4.86998	-0.359241	Thermus thermophilus HB8	TTHA1037
TT5orR1045_at	0.165634	0.0649	-2.23222	-4.87276	-0.373903	Thermus thermophilus HB8	TTHA1045
TT5orF1334_at	0.165791	0.065	-2.23033	-4.87545	-0.624076	Thermus thermophilus HB8	TTHA1334
TT5orF1025_at	0.165791	0.0651	-2.23008	-4.87581	-1.15852	Thermus thermophilus HB8	TTHA1025
TT5igR0450_at	0.165791	0.0651	-2.22976	-4.87626	-0.459101	Thermus thermophilus HB8
TT5orF7019_at	0.165791	0.0651	-2.2292	-4.87706	-2.16888	Thermus thermophilus HB8	TTHY7019
TT5orR0045_at	0.165791	0.0653	-2.2279	-4.87891	-0.446972	Thermus thermophilus HB8	TTHA0045
TT5igR0526_at	0.165791	0.0653	-2.2279	-4.87891	-0.548552	Thermus thermophilus HB8
TT5orF1791_at	0.165791	0.0653	2.22755	-4.8794	0.311928	Thermus thermophilus HB8	TTHA1791
TT5orF4090_at	0.165791	0.0653	-2.22724	-4.87984	-0.713	Thermus thermophilus HB8	TTHB090
TT5orR0074_at	0.165791	0.0653	2.22689	-4.88034	0.419903	Thermus thermophilus HB8	TTHA0074
TT5orF1644_at	0.166169	0.0655	-2.22476	-4.88338	-0.291858	Thermus thermophilus HB8	TTHA1644
TT5orF0811_at	0.168137	0.0665	-2.21489	-4.89742	-0.344534	Thermus thermophilus HB8	TTHA0811
AFFX-PheX-5_at	0.168137	0.0665	-2.2147	-4.89769	-2.3806	B. subtilis	NA
TT5orR1263_at	0.168137	0.0665	2.21427	-4.8983	0.612575	Thermus thermophilus HB8	TTHA1263
TT5orR1565_at	0.168137	0.0665	-2.21408	-4.89857	-0.408094	Thermus thermophilus HB8	TTHA1565
TT5orR1456_at	0.168137	0.0666	2.21383	-4.89892	0.347756	Thermus thermophilus HB8	TTHA1456
TT5orF7079_at	0.168538	0.0668	-2.21163	-4.90205	-1.15358	Thermus thermophilus HB8	TTHY7079
TT5igR0538_at	0.168657	0.0669	-2.21062	-4.90349	-0.560713	Thermus thermophilus HB8
TT5orF0638_at	0.168804	0.067	2.20949	-4.90509	0.400707	Thermus thermophilus HB8	TTHA0638
TT5igF0244_at	0.169054	0.0671	-2.20793	-4.90731	-0.320505	Thermus thermophilus HB8
TT5orR1550_at	0.169078	0.0672	-2.20689	-4.90879	-0.575815	Thermus thermophilus HB8	TTHA1550
TT5orR0633_at	0.169078	0.0673	-2.20576	-4.9104	-0.427249	Thermus thermophilus HB8	TTHA0633
TT5orR4099_at	0.169078	0.0673	2.20566	-4.91054	0.501271	Thermus thermophilus HB8	TTHB099
TT5orF0713_at	0.169078	0.0674	-2.20542	-4.91088	-0.534169	Thermus thermophilus HB8	TTHA0713
TT5orF1518_at	0.169078	0.0674	-2.20527	-4.91109	-0.349233	Thermus thermophilus HB8	TTHA1518
TT5igF0546_at	0.169079	0.0674	2.2046	-4.91205	0.518382	Thermus thermophilus HB8
TT5orF1267_at	0.169079	0.0675	-2.20425	-4.91254	-0.488732	Thermus thermophilus HB8	TTHA1267
TT5orR0867_at	0.169337	0.0676	-2.20266	-4.9148	-0.348243	Thermus thermophilus HB8	TTHA0867
TT5orF0072_at	0.169363	0.0677	2.20204	-4.91568	0.437128	Thermus thermophilus HB8	TTHA0072
TT5igR0433_at	0.169815	0.0679	2.19951	-4.91927	0.761559	Thermus thermophilus HB8
TT5orF0614_at	0.169815	0.068	2.1989	-4.92015	0.379741	Thermus thermophilus HB8	TTHA0614
TT5orF1362_at	0.169815	0.068	-2.19825	-4.92106	-0.521009	Thermus thermophilus HB8	TTHA1362
TT5orR1807_at	0.169815	0.0681	-2.19812	-4.92125	-0.331007	Thermus thermophilus HB8	TTHA1807
TT5orF0378_at	0.170118	0.0683	-2.19597	-4.92432	-0.661437	Thermus thermophilus HB8	TTHA0378
TT5orF1450_at	0.170118	0.0683	2.19579	-4.92457	0.753199	Thermus thermophilus HB8	TTHA1450
TT5orR0937_at	0.170118	0.0684	-2.19471	-4.9261	-0.311207	Thermus thermophilus HB8	TTHA0937
TT5igF0491_at	0.170118	0.0684	-2.19458	-4.92629	-0.396233	Thermus thermophilus HB8
TT5orR1899_at	0.170118	0.0684	-2.19433	-4.92663	-0.380281	Thermus thermophilus HB8	TTHA1899
TT5igF4046_at	0.170352	0.0686	-2.19285	-4.92874	-0.464826	Thermus thermophilus HB8
TT5igR0329_at	0.170452	0.0686	-2.19193	-4.93004	-3.05891	Thermus thermophilus HB8
TT5orR1844_at	0.17097	0.0689	2.18928	-4.93381	0.42979	Thermus thermophilus HB8	TTHA1844
TT5orF1787_at	0.170998	0.069	2.18855	-4.93484	0.483007	Thermus thermophilus HB8	TTHA1787
TT5igR0278_at	0.170998	0.069	2.18815	-4.93541	1.0756	Thermus thermophilus HB8
TT5igR0729_at	0.171042	0.0691	-2.18747	-4.93638	-0.30404	Thermus thermophilus HB8
TT5igR0764_at	0.171441	0.0693	2.18516	-4.93966	1.40255	Thermus thermophilus HB8
TT5orR1682_at	0.171441	0.0693	2.18481	-4.94015	0.722453	Thermus thermophilus HB8	TTHA1682
TT5orF0471_at	0.171827	0.0695	-2.18272	-4.94313	-0.847146	Thermus thermophilus HB8	TTHA0471
TT5orF1339_at	0.171886	0.0696	-2.18176	-4.94449	-0.527091	Thermus thermophilus HB8	TTHA1339
TT5igF0040_at	0.171886	0.0697	-2.18147	-4.9449	-0.404784	Thermus thermophilus HB8	NA
TT5orF1640_at	0.172434	0.07	2.17816	-4.9496	0.3226	Thermus thermophilus HB8	TTHA1640
TT5igR0233_at	0.172434	0.07	2.17774	-4.9502	0.386612	Thermus thermophilus HB8
TT5orR1396_at	0.172434	0.07	2.17772	-4.95023	0.517351	Thermus thermophilus HB8	TTHA1396
TT5orR0494_at	0.173416	0.0705	-2.17319	-4.95665	-0.774061	Thermus thermophilus HB8	TTHA0494
TT5orR1647_at	0.173815	0.0707	-2.17107	-4.95966	-0.352896	Thermus thermophilus HB8	TTHA1647
TT5orF1131_at	0.17382	0.0708	-2.17049	-4.96049	-0.421938	Thermus thermophilus HB8	TTHA1131
TT5igR0279_at	0.17382	0.0708	-2.17005	-4.96111	-0.361244	Thermus thermophilus HB8
TT5orR1933_at	0.173868	0.0709	2.16936	-4.96209	0.299297	Thermus thermophilus HB8	TTHA1933
TT5orF0470_at	0.17407	0.071	2.16804	-4.96396	0.661016	Thermus thermophilus HB8	TTHA0470
TT5orF7075_at	0.174219	0.0711	-2.16693	-4.96552	-0.979771	Thermus thermophilus HB8	TTHY7075
TT5orR0250_at	0.174352	0.0712	2.1659	-4.967	0.437621	Thermus thermophilus HB8	TTHA0250
TT5orF1353_at	0.17488	0.0716	2.16251	-4.9718	0.282091	Thermus thermophilus HB8	TTHA1353
TT5orR1762_at	0.17488	0.0716	-2.16237	-4.97199	-0.856415	Thermus thermophilus HB8	TTHA1762
TT5orF1715_at	0.17488	0.0716	-2.16227	-4.97214	-0.398185	Thermus thermophilus HB8	TTHA1715
TT5igF0466_at	0.175594	0.0719	-2.15889	-4.97693	-0.502271	Thermus thermophilus HB8
TT5orF0097_at	0.175905	0.0721	-2.15714	-4.97941	-0.364405	Thermus thermophilus HB8	TTHA0097
TT5orR1783_at	0.17612	0.0723	2.15521	-4.98215	0.315245	Thermus thermophilus HB8	TTHA1783
TT5orR1761_at	0.17612	0.0723	-2.15519	-4.98218	-0.773202	Thermus thermophilus HB8	TTHA1761
TT5igR0625_at	0.17612	0.0723	-2.15479	-4.98274	-0.36398	Thermus thermophilus HB8
TT5orF1711_at	0.176533	0.0726	2.15264	-4.98579	0.416788	Thermus thermophilus HB8	TTHA1711
TT5orR1621_at	0.176575	0.0726	-2.15197	-4.98673	-0.504312	Thermus thermophilus HB8	TTHA1621
TT5orR4125_at	0.176576	0.0727	2.15144	-4.98749	0.403361	Thermus thermophilus HB8	TTHB125
TT5orF7015_at	0.176576	0.0728	-2.15068	-4.98857	-1.19027	Thermus thermophilus HB8	TTHY7015
TT5orF4147_at	0.176576	0.0728	-2.15036	-4.98902	-0.390831	Thermus thermophilus HB8	TTHB147
TT5igF0331_at	0.176576	0.0728	-2.15	-4.98953	-2.38902	Thermus thermophilus HB8
TT5igF0518_at	0.177246	0.0732	2.14683	-4.99402	0.750134	Thermus thermophilus HB8
TT5orF0015_at	0.177462	0.0733	-2.14504	-4.99655	-0.41778	Thermus thermophilus HB8	TTHA0015
TT5orR1687_at	0.177462	0.0734	2.14499	-4.99663	1.09427	Thermus thermophilus HB8	TTHA1687
TT5igF0533_at	0.1775	0.0734	-2.14435	-4.99754	-0.646029	Thermus thermophilus HB8
TT5igR0219_at	0.177607	0.0735	-2.14343	-4.99884	-0.558278	Thermus thermophilus HB8
TT5orF0986_at	0.177894	0.0737	2.14179	-5.00115	0.449825	Thermus thermophilus HB8	TTHA0986
TT5orF0810_at	0.178184	0.0739	-2.13937	-5.00459	-0.338488	Thermus thermophilus HB8	TTHA0810
TT5igR4016_at	0.178184	0.0739	-2.13932	-5.00466	-0.795191	Thermus thermophilus HB8
TT5igR0180_at	0.178184	0.074	2.13901	-5.00509	0.419696	Thermus thermophilus HB8
TT5igR0401_at	0.178184	0.0741	-2.13815	-5.0063	-0.625091	Thermus thermophilus HB8
TT5orR1903_at	0.178184	0.0742	-2.13647	-5.00869	-0.471855	Thermus thermophilus HB8	TTHA1903
TT5orR0737_at	0.178184	0.0742	-2.13641	-5.00877	-0.408123	Thermus thermophilus HB8	TTHA0737
TT5igF0423_at	0.178184	0.0743	2.13639	-5.00881	0.496372	Thermus thermophilus HB8
TT5igF0458_at	0.178184	0.0743	2.1362	-5.00907	2.18344	Thermus thermophilus HB8
TT5orR1865_at	0.178184	0.0744	-2.13533	-5.0103	-0.532989	Thermus thermophilus HB8	TTHA1865
TT5orF1850_at	0.178184	0.0744	-2.13531	-5.01033	-0.496945	Thermus thermophilus HB8	TTHA1850
TT5orR0242_at	0.178184	0.0744	2.13507	-5.01067	0.529902	Thermus thermophilus HB8	TTHA0242
TT5orR1106_at	0.178184	0.0745	-2.13434	-5.0117	-0.664165	Thermus thermophilus HB8	TTHA1106
TT5orR0744_at	0.178184	0.0745	2.13431	-5.01175	0.368267	Thermus thermophilus HB8	TTHA0744
TT5igF0103_at	0.178259	0.0746	-2.13352	-5.01286	-0.504786	Thermus thermophilus HB8
TT5orR1653_at	0.178731	0.0748	2.13081	-5.01669	0.357255	Thermus thermophilus HB8	TTHA1653
AFFX-r2-Bs-lys-M_at	0.178731	0.0749	-2.13068	-5.01688	-2.08905	B. subtilis	NA
TT5orR0971_at	0.179118	0.0751	-2.12867	-5.01973	-0.966469	Thermus thermophilus HB8	TTHA0971
TT5orR1473_at	0.179704	0.0754	-2.12588	-5.02368	-0.280351	Thermus thermophilus HB8	TTHA1473
TT5igR0494_at	0.179715	0.0754	-2.12535	-5.02442	-2.05277	Thermus thermophilus HB8
TT5orR0137_at	0.179751	0.0755	-2.12473	-5.02531	-0.389703	Thermus thermophilus HB8	TTHA0137
TT5igR0754_at	0.179883	0.0756	-2.12326	-5.02738	-0.939962	Thermus thermophilus HB8
TT5orF0696_at	0.179883	0.0756	-2.12324	-5.0274	-1.2044	Thermus thermophilus HB8	TTHA0696
TT5igR0756_at	0.181285	0.0763	2.11689	-5.03638	2.27811	Thermus thermophilus HB8
TT5igF0605_at	0.181285	0.0763	-2.11679	-5.03653	-0.87743	Thermus thermophilus HB8
TT5igF0133_at	0.181363	0.0764	-2.116	-5.03764	-0.537648	Thermus thermophilus HB8
TT5orR1543_at	0.181447	0.0765	-2.11497	-5.0391	-0.341127	Thermus thermophilus HB8	TTHA1543
TT5igR7066_at	0.181447	0.0766	-2.11424	-5.04013	-1.02197	Thermus thermophilus HB8
TT5orF1377_at	0.181447	0.0766	-2.11423	-5.04014	-0.400926	Thermus thermophilus HB8	TTHA1377
TT5orR0771_at	0.181622	0.0767	2.11307	-5.04178	0.807564	Thermus thermophilus HB8	TTHA0771
AFFX-r2-Bs-thr-M_s_at	0.181661	0.0768	-2.11244	-5.04268	-2.17841	B. subtilis	NA
TT5orR0712_at	0.18169	0.0769	2.11184	-5.04351	0.377735	Thermus thermophilus HB8	TTHA0712
TT5orR1409_at	0.182054	0.0771	2.10973	-5.0465	0.432918	Thermus thermophilus HB8	TTHA1409
TT5orR1707_at	0.182054	0.0771	-2.10947	-5.04686	-0.686882	Thermus thermophilus HB8	TTHA1707
TT5orR4239_at	0.183713	0.0779	-2.10258	-5.0566	-0.412174	Thermus thermophilus HB8	TTHB239
TT5orF0965_at	0.184246	0.0782	-2.10006	-5.06016	-0.614076	Thermus thermophilus HB8	TTHA0965
TT5orF1008_at	0.184643	0.0784	-2.09805	-5.06299	-0.991574	Thermus thermophilus HB8	TTHA1008
TT5orR1401_at	0.184714	0.0785	-2.09687	-5.06466	-0.3511	Thermus thermophilus HB8	TTHA1401
TT5orF0032_at	0.184714	0.0785	2.09683	-5.06472	0.303026	Thermus thermophilus HB8	TTHA0032
TT5igF0242_at	0.184991	0.0787	-2.0949	-5.06744	-0.462227	Thermus thermophilus HB8
TT5orR1815_at	0.184991	0.0787	-2.09482	-5.06756	-0.329639	Thermus thermophilus HB8	TTHA1815
TT5orF0440_at	0.185524	0.0791	2.09196	-5.07159	0.435109	Thermus thermophilus HB8	TTHA0440
TT5orR1950_at	0.185524	0.0791	-2.09183	-5.07177	-0.537509	Thermus thermophilus HB8	TTHA1950
TT5orR4223_at	0.18553	0.0791	-2.09133	-5.07247	-0.705987	Thermus thermophilus HB8	TTHB223
TT5orF0003_at	0.185758	0.0794	-2.08925	-5.07541	-0.493448	Thermus thermophilus HB8	TTHA0003
TT5igF0421_at	0.185758	0.0794	2.08918	-5.07551	3.52424	Thermus thermophilus HB8
TT5igR7045_at	0.185758	0.0794	-2.08904	-5.0757	-1.8974	Thermus thermophilus HB8
TT5orF0369_at	0.186416	0.0797	-2.08607	-5.0799	-0.658463	Thermus thermophilus HB8	TTHA0369
TT5igR0468_at	0.186664	0.0799	2.08465	-5.08189	0.639731	Thermus thermophilus HB8
TT5igR7042_at	0.18691	0.08	-2.08325	-5.08387	-1.54709	Thermus thermophilus HB8
TT5orF1393_at	0.187041	0.0802	2.08228	-5.08523	0.308735	Thermus thermophilus HB8	TTHA1393
TT5orR1398_at	0.187112	0.0802	2.08154	-5.08628	0.425686	Thermus thermophilus HB8	TTHA1398
TT5orR1173_at	0.187245	0.0803	-2.08057	-5.08765	-0.329508	Thermus thermophilus HB8	TTHA1173
TT5orF1250_at	0.187417	0.0805	2.07945	-5.08923	0.379437	Thermus thermophilus HB8	TTHA1250
TT5orF0548_at	0.189104	0.0813	2.07264	-5.09882	0.308423	Thermus thermophilus HB8	TTHA0548
TT5igR0318_at	0.189315	0.0814	-2.07117	-5.10089	-1.8184	Thermus thermophilus HB8
TT5igF0258_at	0.189315	0.0815	2.07091	-5.10126	0.337577	Thermus thermophilus HB8
TT5igR0480_at	0.189584	0.0816	2.06943	-5.10334	0.8366	Thermus thermophilus HB8
TT5orR1278_at	0.189584	0.0817	2.06897	-5.10399	0.351986	Thermus thermophilus HB8	TTHA1278
TT5igF0029_at	0.190061	0.0819	-2.06672	-5.10715	-1.38686	Thermus thermophilus HB8	NA
TT5igR7034_at	0.190522	0.0822	-2.06454	-5.11023	-1.86415	Thermus thermophilus HB8
TT5igF0667_at	0.190756	0.0825	-2.0622	-5.11352	-0.498325	Thermus thermophilus HB8
TT5orR0576_at	0.190756	0.0825	-2.0617	-5.11422	-0.555058	Thermus thermophilus HB8	TTHA0576
TT5orR0934_at	0.190756	0.0826	2.06127	-5.11482	0.376635	Thermus thermophilus HB8	TTHA0934
TT5igF0062_at	0.190756	0.0826	2.06088	-5.11537	0.368644	Thermus thermophilus HB8	NA
TT5igR0258_at	0.190756	0.0826	-2.06082	-5.11546	-0.828134	Thermus thermophilus HB8
TT5igR0527_at	0.190756	0.0826	-2.06078	-5.11551	-0.96235	Thermus thermophilus HB8
TT5orF4249_at	0.190756	0.0827	2.05997	-5.11665	0.598217	Thermus thermophilus HB8	TTHB249
TT5igR0408_at	0.190756	0.0827	-2.05992	-5.11672	-0.456484	Thermus thermophilus HB8
TT5orR1476_at	0.191382	0.0831	-2.05715	-5.12063	-0.395393	Thermus thermophilus HB8	TTHA1476
TT5orR0119_at	0.191394	0.0831	2.05663	-5.12135	0.572809	Thermus thermophilus HB8	TTHA0119
TT5orF0064_at	0.191466	0.0832	2.0559	-5.12238	0.388003	Thermus thermophilus HB8	TTHA0064
TT5orF0031_at	0.192109	0.0835	-2.05307	-5.12636	-0.413429	Thermus thermophilus HB8	TTHA0031
TT5orF0635_at	0.192304	0.0837	2.05188	-5.12803	0.386901	Thermus thermophilus HB8	TTHA0635
TT5orR4012_at	0.19236	0.0838	2.05121	-5.12897	0.827197	Thermus thermophilus HB8	TTHB012
TT5orF1513_at	0.192396	0.0838	2.05062	-5.12981	0.526803	Thermus thermophilus HB8	TTHA1513
TT5orF1732_at	0.192804	0.0841	2.04838	-5.13295	0.512859	Thermus thermophilus HB8	TTHA1732
TT5orR0346_at	0.192804	0.0841	2.04819	-5.13322	0.36915	Thermus thermophilus HB8	TTHA0346
TT5orF1952_at	0.193168	0.0843	2.04639	-5.13574	0.308551	Thermus thermophilus HB8	TTHA1952
TT5igF0535_at	0.193708	0.0846	-2.04396	-5.13916	-0.482912	Thermus thermophilus HB8
TT5orR0687_at	0.194823	0.0852	-2.03909	-5.146	-0.468528	Thermus thermophilus HB8	TTHA0687
TT5orF0258_at	0.194823	0.0852	2.03898	-5.14616	0.372632	Thermus thermophilus HB8	TTHA0258
TT5igR0215_at	0.194907	0.0853	2.03821	-5.14724	2.1287	Thermus thermophilus HB8
TT5igF0311_at	0.195463	0.0857	-2.03537	-5.15122	-0.397597	Thermus thermophilus HB8
TT5orR1248_at	0.195463	0.0857	2.03527	-5.15136	0.638631	Thermus thermophilus HB8	TTHA1248
TT5orR1297_at	0.196235	0.0861	2.03203	-5.15592	0.405985	Thermus thermophilus HB8	TTHA1297
TT5orR1964_at	0.196474	0.0863	2.03038	-5.15823	0.322742	Thermus thermophilus HB8	TTHA1964
TT5orR1074_at	0.196474	0.0863	-2.03022	-5.15846	-0.398803	Thermus thermophilus HB8	TTHA1074
TT5orR0827_at	0.196474	0.0863	2.02978	-5.15907	0.446104	Thermus thermophilus HB8	TTHA0827
TT5orF0379_at	0.196964	0.0866	-2.02756	-5.16218	-0.330155	Thermus thermophilus HB8	TTHA0379
TT5orR0857_at	0.197388	0.0868	2.02558	-5.16496	0.321762	Thermus thermophilus HB8	TTHA0857
TT5orR0413_at	0.198433	0.0874	-2.02139	-5.17083	-0.27312	Thermus thermophilus HB8	TTHA0413
TT5orF1731_at	0.199048	0.0877	2.01875	-5.17454	0.698491	Thermus thermophilus HB8	TTHA1731
TT5orR0640_at	0.19933	0.0879	2.017	-5.17698	0.335067	Thermus thermophilus HB8	TTHA0640
TT5orR0024_at	0.19933	0.0879	-2.01683	-5.17723	-0.354793	Thermus thermophilus HB8	TTHA0024
TT5orR0983_at	0.199799	0.0882	-2.01462	-5.18031	-0.463331	Thermus thermophilus HB8	TTHA0983
TT5orF0257_at	0.199799	0.0883	2.01425	-5.18084	0.371744	Thermus thermophilus HB8	TTHA0257
TT5igR0259_at	0.200194	0.0885	-2.0124	-5.18343	-1.59855	Thermus thermophilus HB8
TT5igR0240_at	0.200269	0.0886	2.01159	-5.18457	0.418241	Thermus thermophilus HB8
TT5orF7050_at	0.200269	0.0886	-2.01122	-5.18509	-0.818708	Thermus thermophilus HB8	TTHY7050
TT5orR0924_at	0.200483	0.0888	2.01001	-5.18678	0.390895	Thermus thermophilus HB8	TTHA0924
TT5igF0316_at	0.200773	0.089	-2.00853	-5.18885	-0.397007	Thermus thermophilus HB8
TT5orF0568_at	0.201839	0.0895	2.00433	-5.19472	0.295856	Thermus thermophilus HB8	TTHA0568
TT5igF0418_at	0.201971	0.0896	-2.0034	-5.19602	-0.698983	Thermus thermophilus HB8
TT5igR0741_at	0.201971	0.09	-2.00074	-5.19975	-0.472916	Thermus thermophilus HB8
TT5orR0309_at	0.201971	0.09	-2.00066	-5.19986	-0.340269	Thermus thermophilus HB8	TTHA0309
TT5orF4182_at	0.201971	0.09	2.00061	-5.19993	0.416731	Thermus thermophilus HB8	TTHB182
TT5orR1918_at	0.201971	0.09	-2.0005	-5.20009	-0.91445	Thermus thermophilus HB8	TTHA1918
TT5orF1876_at	0.201971	0.09	2.00006	-5.20069	0.522408	Thermus thermophilus HB8	TTHA1876
TT5orF1510_at	0.201971	0.0901	1.99993	-5.20088	0.397821	Thermus thermophilus HB8	TTHA1510
TT5orF1098_at	0.201971	0.0901	-1.9999	-5.20092	-0.3698	Thermus thermophilus HB8	TTHA1098
TT5orR1657_at	0.201971	0.0901	-1.99978	-5.2011	-0.362488	Thermus thermophilus HB8	TTHA1657
TT5orR0143_at	0.202097	0.0902	-1.99853	-5.20284	-0.360818	Thermus thermophilus HB8	TTHA0143
TT5igR7070_at	0.202097	0.0903	-1.99843	-5.20298	-0.847586	Thermus thermophilus HB8
TT5orF0755_at	0.202368	0.0904	-1.99703	-5.20494	-0.369548	Thermus thermophilus HB8	TTHA0755
TT5orF1082_at	0.202414	0.0906	-1.99596	-5.20643	-0.416711	Thermus thermophilus HB8	TTHA1082
TT5igF0412_at	0.202414	0.0906	-1.99561	-5.20692	-0.580299	Thermus thermophilus HB8
TT5orF1836_at	0.202414	0.0907	-1.99505	-5.2077	-0.818759	Thermus thermophilus HB8	TTHA1836
TT5orF1148_at	0.202414	0.0907	-1.99472	-5.20816	-0.278432	Thermus thermophilus HB8	TTHA1148
TT5igF0434_at	0.202414	0.0908	-1.99388	-5.20934	-0.324562	Thermus thermophilus HB8
TT5orF4082_at	0.202414	0.0909	-1.99374	-5.20953	-0.463873	Thermus thermophilus HB8	TTHB082
TT5orR1251_at	0.202414	0.0909	-1.99342	-5.20998	-0.274244	Thermus thermophilus HB8	TTHA1251
TT5orF0749_at	0.202414	0.0909	1.99325	-5.21021	0.373914	Thermus thermophilus HB8	TTHA0749
TT5igF0313_at	0.202934	0.0912	-1.99099	-5.21338	-0.624494	Thermus thermophilus HB8
TT5orR0426_at	0.20316	0.0914	-1.98975	-5.21511	-0.461813	Thermus thermophilus HB8	TTHA0426
TT5orR0708_at	0.203842	0.0918	1.98677	-5.21927	0.316043	Thermus thermophilus HB8	TTHA0708
TT5orR4127_at	0.203842	0.0919	-1.98599	-5.22036	-0.54296	Thermus thermophilus HB8	TTHB127
TT5igR7015_at	0.203842	0.0919	-1.98575	-5.2207	-1.15939	Thermus thermophilus HB8
TT5orR0876_at	0.203842	0.0919	1.98559	-5.22092	0.443288	Thermus thermophilus HB8	TTHA0876
TT5orF4212_at	0.203886	0.092	-1.9849	-5.22189	-0.504935	Thermus thermophilus HB8	TTHB212
TT5orR1774_at	0.203886	0.0921	-1.98412	-5.22297	-0.353707	Thermus thermophilus HB8	TTHA1774
TT5orR0324_at	0.203886	0.0921	1.98409	-5.22302	0.31391	Thermus thermophilus HB8	TTHA0324
TT5orF1637_at	0.205085	0.0927	-1.9795	-5.22942	-0.324999	Thermus thermophilus HB8	TTHA1637
TT5orF6005_at	0.205185	0.0928	1.97842	-5.23092	0.345266	Thermus thermophilus HB8	TTHC005
TT5igR0090_at	0.205185	0.0929	-1.97789	-5.23166	-0.326423	Thermus thermophilus HB8
TT5orF0221_at	0.205185	0.0929	1.97781	-5.23177	0.408217	Thermus thermophilus HB8	TTHA0221
TT5orF1349_at	0.206318	0.0935	-1.97348	-5.23782	-0.350189	Thermus thermophilus HB8	TTHA1349
TT5orR0947_at	0.206381	0.0936	1.97272	-5.23888	0.495324	Thermus thermophilus HB8	TTHA0947
TT5orR1779_at	0.206381	0.0936	1.97237	-5.23937	0.341807	Thermus thermophilus HB8	TTHA1779
TT5orR0442_at	0.206909	0.0939	-1.9701	-5.24253	-0.365403	Thermus thermophilus HB8	TTHA0442
TT5orR0585_at	0.206909	0.0941	-1.96913	-5.24389	-0.514728	Thermus thermophilus HB8	TTHA0585
TT5orF1723_at	0.206909	0.0941	1.96899	-5.24407	0.592305	Thermus thermophilus HB8	TTHA1723
AFFX-PheX-3_at	0.206909	0.0941	-1.96878	-5.24437	-1.82029	B. subtilis	NA
TT5orF1188_at	0.207705	0.0945	-1.96563	-5.24876	-0.610062	Thermus thermophilus HB8	TTHA1188
TT5orF4179_at	0.207877	0.0948	1.96387	-5.25122	0.911382	Thermus thermophilus HB8	TTHB179
TT5orF0219_at	0.207877	0.0948	-1.96372	-5.25142	-0.266759	Thermus thermophilus HB8	TTHA0219
TT5orR0595_at	0.207877	0.0948	1.96371	-5.25144	0.325323	Thermus thermophilus HB8	TTHA0595
TT5igR0506_at	0.20885	0.0953	-1.95994	-5.25668	-0.385337	Thermus thermophilus HB8
TT5orR1061_at	0.20885	0.0954	-1.95952	-5.25727	-0.341175	Thermus thermophilus HB8	TTHA1061
TT5orR1227_at	0.20892	0.0955	1.95884	-5.25821	0.386413	Thermus thermophilus HB8	TTHA1227
TT5orF0459_at	0.208992	0.0955	1.95816	-5.25917	0.505874	Thermus thermophilus HB8	TTHA0459
TT5orR1907_at	0.209087	0.0957	1.95718	-5.26053	0.359786	Thermus thermophilus HB8	TTHA1907
TT5orF1826_at	0.209087	0.0957	-1.95695	-5.26085	-0.341263	Thermus thermophilus HB8	TTHA1826
TT5igF4001_at	0.209241	0.0959	-1.95579	-5.26247	-0.421129	Thermus thermophilus HB8
TT5orR1551_at	0.209241	0.0959	-1.95533	-5.2631	-0.39567	Thermus thermophilus HB8	TTHA1551
AFFX-DapX-5_at	0.209241	0.096	-1.95511	-5.26341	-1.84606	B. subtilis	NA
TT5orF0328_at	0.209265	0.096	-1.95459	-5.26414	-0.438268	Thermus thermophilus HB8	TTHA0328
TT5orF7045_at	0.209851	0.0964	-1.95217	-5.2675	-1.75857	Thermus thermophilus HB8	TTHY7045
TT5igR0689_at	0.210827	0.0969	-1.94845	-5.27267	-0.357508	Thermus thermophilus HB8
TT5igR0019_at	0.211121	0.0971	-1.94703	-5.27465	-0.429219	Thermus thermophilus HB8
TT5orR1880_at	0.211761	0.0974	-1.94431	-5.27843	-0.496848	Thermus thermophilus HB8	TTHA1880
TT5orR1690_at	0.211761	0.0975	1.94401	-5.27885	0.899228	Thermus thermophilus HB8	TTHA1690
TT5igR0602_at	0.211865	0.0977	-1.94244	-5.28103	-0.406466	Thermus thermophilus HB8
TT5orF0385_at	0.211865	0.0977	1.94241	-5.28106	0.443654	Thermus thermophilus HB8	TTHA0385
AFFX-r2-Bs-thr-3_s_at	0.211865	0.0978	-1.94198	-5.28167	-2.32937	B. subtilis	NA
TT5igR4068_at	0.211865	0.0978	-1.9419	-5.28177	-0.298201	Thermus thermophilus HB8
TT5orR1477_at	0.212017	0.0979	-1.94069	-5.28346	-0.331521	Thermus thermophilus HB8	TTHA1477
TT5igR7067_at	0.212017	0.098	-1.94052	-5.28369	-0.743023	Thermus thermophilus HB8
TT5igR0576_at	0.213192	0.0986	1.93618	-5.28972	0.331884	Thermus thermophilus HB8
TT5orF1611_at	0.21345	0.0987	1.93489	-5.29152	0.394333	Thermus thermophilus HB8	TTHA1611
TT5orF7031_at	0.214406	0.0992	-1.93129	-5.2965	-1.39118	Thermus thermophilus HB8	TTHY7031
TT5orR1923_at	0.214864	0.0996	1.92905	-5.29961	0.315471	Thermus thermophilus HB8	TTHA1923
TT5igR0264_at	0.214864	0.0996	-1.92889	-5.29983	-0.429079	Thermus thermophilus HB8
TT5orR4018_at	0.214864	0.0997	-1.92843	-5.30047	-0.801606	Thermus thermophilus HB8	TTHB018
TT5orR0700_at	0.214864	0.0997	1.92781	-5.30133	0.71255	Thermus thermophilus HB8	TTHA0700
TT5igF0414_at	0.214864	0.0998	-1.9276	-5.30163	-0.3416	Thermus thermophilus HB8
TT5orF1835_at	0.215172	0.1	-1.92615	-5.30363	-0.499783	Thermus thermophilus HB8	TTHA1835
TT5orF1851_at	0.215402	0.1	1.92496	-5.30528	0.292133	Thermus thermophilus HB8	TTHA1851
TT5igF0456_at	0.215857	0.1	1.92304	-5.30795	0.348133	Thermus thermophilus HB8
TT5orR0281_at	0.216265	0.101	1.92127	-5.3104	0.339327	Thermus thermophilus HB8	TTHA0281
TT5orF0622_at	0.216916	0.101	1.91871	-5.31395	0.481081	Thermus thermophilus HB8	TTHA0622
TT5orR1372_at	0.216921	0.101	1.91826	-5.31457	0.294156	Thermus thermophilus HB8	TTHA1372
TT5orR1595_at	0.217108	0.101	-1.91721	-5.31602	-0.393546	Thermus thermophilus HB8	TTHA1595
TT5orF0768_at	0.217178	0.101	1.91655	-5.31693	0.456346	Thermus thermophilus HB8	TTHA0768
TT5igF0072_at	0.217413	0.102	-1.91534	-5.31861	-0.361358	Thermus thermophilus HB8	NA
TT5igR0794_at	0.217413	0.102	-1.9145	-5.31978	-0.533047	Thermus thermophilus HB8
TT5igR4083_at	0.217413	0.102	1.91449	-5.31979	0.62668	Thermus thermophilus HB8
TT5orF0038_at	0.217504	0.102	1.91376	-5.3208	0.728969	Thermus thermophilus HB8	TTHA0038
TT5orF0353_at	0.218645	0.102	1.90963	-5.32652	0.316443	Thermus thermophilus HB8	TTHA0353
TT5igR0620_at	0.218725	0.102	1.90862	-5.32791	2.25036	Thermus thermophilus HB8
TT5orF0566_at	0.218725	0.103	1.90775	-5.32911	0.361959	Thermus thermophilus HB8	TTHA0566
TT5orF1086_at	0.218725	0.103	-1.90728	-5.32976	-0.331483	Thermus thermophilus HB8	TTHA1086
TT5orR1810_at	0.218725	0.103	1.90684	-5.33038	0.947823	Thermus thermophilus HB8	TTHA1810
TT5orR4045_at	0.218725	0.103	1.90682	-5.33041	0.295707	Thermus thermophilus HB8	TTHB045
TT5orR0433_at	0.218725	0.103	-1.90678	-5.33046	-0.313052	Thermus thermophilus HB8	TTHA0433
TT5orR1870_at	0.21889	0.103	1.90581	-5.33179	0.25102	Thermus thermophilus HB8	TTHA1870
TT5orR1484_at	0.219466	0.103	-1.90353	-5.33495	-0.304334	Thermus thermophilus HB8	TTHA1484
TT5igF0116_at	0.220147	0.104	1.90091	-5.33857	0.749979	Thermus thermophilus HB8
TT5orR1150_at	0.220639	0.104	1.8989	-5.34135	0.293784	Thermus thermophilus HB8	TTHA1150
TT5orR0512_at	0.221047	0.104	1.89716	-5.34375	0.526388	Thermus thermophilus HB8	TTHA0512
TT5igF0195_at	0.221133	0.104	-1.89587	-5.34553	-0.47545	Thermus thermophilus HB8
TT5orR1426_at	0.221133	0.105	-1.89481	-5.347	-0.394996	Thermus thermophilus HB8	TTHA1426
TT5igF0650_at	0.221133	0.105	-1.8948	-5.34701	-0.42223	Thermus thermophilus HB8
TT5orR1667_at	0.221133	0.105	1.89438	-5.34759	0.317356	Thermus thermophilus HB8	TTHA1667
TT5igR0692_at	0.221133	0.105	-1.89437	-5.3476	-0.378545	Thermus thermophilus HB8
TT5orF0377_at	0.221133	0.105	1.89431	-5.34768	0.320845	Thermus thermophilus HB8	TTHA0377
TT5orF1469_at	0.221319	0.105	-1.89329	-5.34909	-0.650906	Thermus thermophilus HB8	TTHA1469
TT5orR0799_at	0.221559	0.105	1.8921	-5.35074	0.909901	Thermus thermophilus HB8	TTHA0799
TT5orR0667_at	0.221663	0.105	-1.89134	-5.35179	-0.880606	Thermus thermophilus HB8	TTHA0667
TT5orF1891_at	0.221706	0.105	1.89058	-5.35284	0.414235	Thermus thermophilus HB8	TTHA1891
TT5orR1957_at	0.221706	0.105	-1.89035	-5.35316	-0.699986	Thermus thermophilus HB8	TTHA1957
TT5orR1290_at	0.221745	0.105	-1.8898	-5.35392	-0.298262	Thermus thermophilus HB8	TTHA1290
TT5orR4224_at	0.221953	0.105	-1.88871	-5.35542	-0.523161	Thermus thermophilus HB8	TTHB224
TT5orR0438_at	0.221983	0.105	1.88819	-5.35614	0.309358	Thermus thermophilus HB8	TTHA0438
TT5orF0313_at	0.222206	0.106	-1.88705	-5.35771	-0.594673	Thermus thermophilus HB8	TTHA0313
TT5orR1581_at	0.222516	0.106	-1.88564	-5.35965	-0.556394	Thermus thermophilus HB8	TTHA1581
TT5igR0095_at	0.224243	0.107	-1.87975	-5.36777	-2.1326	Thermus thermophilus HB8
TT5orF1160_at	0.224258	0.107	1.87927	-5.36842	1.35616	Thermus thermophilus HB8	TTHA1160
TT5orF0195_at	0.224651	0.107	-1.87748	-5.37089	-0.33845	Thermus thermophilus HB8	TTHA0195
TT5orF1232_at	0.224651	0.107	-1.87707	-5.37145	-0.279766	Thermus thermophilus HB8	TTHA1232
TT5orR0882_at	0.224651	0.107	1.87676	-5.37188	0.352362	Thermus thermophilus HB8	TTHA0882
TT5orR4156_at	0.224676	0.107	1.87626	-5.37257	0.73121	Thermus thermophilus HB8	TTHB156
TT5orF1228_at	0.225316	0.108	1.87382	-5.37593	0.62474	Thermus thermophilus HB8	TTHA1228
TT5igF0391_at	0.225644	0.108	-1.87237	-5.37793	-0.288485	Thermus thermophilus HB8
TT5igF0222_at	0.225801	0.108	-1.87135	-5.37933	-0.331166	Thermus thermophilus HB8
TT5orF0158_at	0.225801	0.108	-1.87103	-5.37977	-0.600378	Thermus thermophilus HB8	TTHA0158
TT5orR1474_at	0.226089	0.108	-1.86971	-5.38159	-0.311771	Thermus thermophilus HB8	TTHA1474
TT5orR0334_at	0.226092	0.108	1.86927	-5.38219	0.251917	Thermus thermophilus HB8	TTHA0334
TT5orR0921_at	0.226168	0.109	1.86823	-5.38363	0.389134	Thermus thermophilus HB8	TTHA0921
TT5igR4075_at	0.226168	0.109	-1.86819	-5.38368	-0.872856	Thermus thermophilus HB8
TT5igR4025_at	0.226381	0.109	-1.86692	-5.38543	-0.603426	Thermus thermophilus HB8
TT5orR4044_at	0.226381	0.109	1.86668	-5.38575	0.422676	Thermus thermophilus HB8	TTHB044
TT5orF1356_at	0.227161	0.109	-1.86383	-5.38967	-0.318789	Thermus thermophilus HB8	TTHA1356
TT5orF1371_at	0.227247	0.109	-1.86314	-5.39062	-0.45063	Thermus thermophilus HB8	TTHA1371
TT5orR0431_at	0.227271	0.109	1.86219	-5.39192	0.373555	Thermus thermophilus HB8	TTHA0431
TT5igF6008_at	0.227271	0.109	-1.86198	-5.39222	-2.71011	Thermus thermophilus HB8
TT5orR1587_at	0.227271	0.11	1.8618	-5.39246	0.276355	Thermus thermophilus HB8	TTHA1587
TT5orR0956_at	0.227839	0.11	1.8595	-5.39563	0.545162	Thermus thermophilus HB8	TTHA0956
TT5igR0363_at	0.227839	0.11	-1.85919	-5.39604	-0.892687	Thermus thermophilus HB8
TT5igF0656_at	0.228054	0.11	-1.85753	-5.39833	-1.24819	Thermus thermophilus HB8
TT5orF1848_at	0.228054	0.11	-1.85697	-5.39909	-0.301094	Thermus thermophilus HB8	TTHA1848
TT5orF1167_at	0.228054	0.11	-1.85695	-5.39913	-0.316091	Thermus thermophilus HB8	TTHA1167
TT5igR0389_at	0.228054	0.11	-1.85669	-5.39949	-0.68373	Thermus thermophilus HB8
TT5orF1050_at	0.228054	0.11	1.85643	-5.39984	0.325324	Thermus thermophilus HB8	TTHA1050
TT5orF0290_at	0.230426	0.112	1.84869	-5.41046	0.507213	Thermus thermophilus HB8	TTHA0290
TT5orR1915_at	0.230719	0.112	1.84738	-5.41226	0.350715	Thermus thermophilus HB8	TTHA1915
TT5orF1258_at	0.2309	0.112	1.84621	-5.41386	0.371059	Thermus thermophilus HB8	TTHA1258
TT5orF6003_at	0.2309	0.112	-1.84598	-5.41417	-0.493049	Thermus thermophilus HB8	TTHC003
TT5igR0786_at	0.231076	0.112	1.84488	-5.41568	0.264001	Thermus thermophilus HB8
TT5igF0642_at	0.231076	0.112	1.84461	-5.41605	0.549814	Thermus thermophilus HB8
TT5orF0059_at	0.231221	0.112	1.84375	-5.41723	0.279988	Thermus thermophilus HB8	TTHA0059
TT5orR0251_at	0.231949	0.113	1.84111	-5.42085	0.388584	Thermus thermophilus HB8	TTHA0251
TT5orR1668_at	0.232314	0.113	-1.83958	-5.42294	-0.332527	Thermus thermophilus HB8	TTHA1668
TT5orR1750_at	0.232624	0.113	-1.83821	-5.42481	-0.638048	Thermus thermophilus HB8	TTHA1750
TT5igR0111_at	0.233204	0.114	1.83604	-5.42779	0.343097	Thermus thermophilus HB8
TT5orF0581_at	0.233914	0.114	1.83347	-5.4313	1.52426	Thermus thermophilus HB8	TTHA0581
TT5igF4047_at	0.234246	0.114	-1.83189	-5.43347	-0.386608	Thermus thermophilus HB8
TT5orF1967_at	0.234246	0.114	-1.83163	-5.43381	-0.281328	Thermus thermophilus HB8	TTHA1967
TT5orF0851_at	0.23427	0.114	-1.83114	-5.43448	-0.556452	Thermus thermophilus HB8	TTHA0851
TT5igF4049_at	0.234676	0.115	-1.8295	-5.43673	-0.499493	Thermus thermophilus HB8
TT5orF0124_at	0.235137	0.115	1.8277	-5.43919	0.298266	Thermus thermophilus HB8	TTHA0124
TT5igF0657_at	0.235216	0.115	1.82633	-5.44107	0.360389	Thermus thermophilus HB8
TT5orR1095_at	0.235216	0.115	1.8263	-5.4411	0.294164	Thermus thermophilus HB8	TTHA1095
TT5orR1101_at	0.235216	0.115	-1.82622	-5.44122	-0.340712	Thermus thermophilus HB8	TTHA1101
TT5orF1511_at	0.236352	0.116	1.82239	-5.44644	0.500399	Thermus thermophilus HB8	TTHA1511
AFFX-r2-Bs-lys-3_at	0.236372	0.116	-1.82151	-5.44764	-1.76343	B. subtilis	NA
TT5igR0342_at	0.236372	0.116	1.8215	-5.44765	0.667113	Thermus thermophilus HB8
TT5orR0396_at	0.236376	0.116	-1.82108	-5.44823	-0.505323	Thermus thermophilus HB8	TTHA0396
TT5orF4214_at	0.236801	0.116	-1.81927	-5.4507	-0.341524	Thermus thermophilus HB8	TTHB214
TT5orF1229_at	0.236801	0.116	1.81885	-5.45128	0.899271	Thermus thermophilus HB8	TTHA1229
AFFX-r2-Bs-dap-M_at	0.236801	0.116	-1.81857	-5.45166	-1.69662	B. subtilis	NA
TT5orR0588_at	0.237371	0.117	-1.81645	-5.45455	-0.444031	Thermus thermophilus HB8	TTHA0588
TT5orR0684_at	0.237559	0.117	1.81548	-5.45587	0.36847	Thermus thermophilus HB8	TTHA0684
TT5orR1872_at	0.238195	0.117	1.81318	-5.45901	0.360059	Thermus thermophilus HB8	TTHA1872
TT5orF1944_at	0.238586	0.118	-1.8116	-5.46116	-0.445994	Thermus thermophilus HB8	TTHA1944
TT5orR1825_at	0.238712	0.118	1.81082	-5.46223	0.36022	Thermus thermophilus HB8	TTHA1825
TT5igR0364_at	0.239066	0.118	1.80936	-5.46422	0.355923	Thermus thermophilus HB8
TT5orR1854_at	0.239623	0.118	-1.8073	-5.46703	-0.312809	Thermus thermophilus HB8	TTHA1854
TT5orR0112_at	0.239653	0.118	1.80648	-5.46814	0.352838	Thermus thermophilus HB8	TTHA0112
TT5orF4057_at	0.239653	0.118	-1.80618	-5.46854	-0.305378	Thermus thermophilus HB8	TTHB057
TT5orF1738_at	0.239653	0.118	1.80598	-5.46883	0.399517	Thermus thermophilus HB8	TTHA1738
TT5orF1386_at	0.239765	0.119	1.80523	-5.46984	0.484259	Thermus thermophilus HB8	TTHA1386
AFFX-DapX-M_at	0.239776	0.119	-1.80479	-5.47044	-1.78395	B. subtilis	NA
TT5orF1057_at	0.240666	0.119	-1.80176	-5.47457	-0.271448	Thermus thermophilus HB8	TTHA1057
TT5orF0069_at	0.240829	0.119	1.80087	-5.47578	0.420667	Thermus thermophilus HB8	TTHA0069
TT5orF0454_at	0.240892	0.119	-1.80027	-5.47659	-1.23735	Thermus thermophilus HB8	TTHA0454
TT5orR6011_at	0.240956	0.12	-1.79967	-5.4774	-0.775523	Thermus thermophilus HB8	TTHC011
TT5orR0503_at	0.240957	0.12	-1.79926	-5.47796	-0.27835	Thermus thermophilus HB8	TTHA0503
TT5orF4161_at	0.241181	0.12	-1.79819	-5.47941	-0.433942	Thermus thermophilus HB8	TTHB161
TT5orR4244_at	0.242212	0.12	-1.79476	-5.48408	-0.902825	Thermus thermophilus HB8	TTHB244
TT5orR0506_at	0.242763	0.121	-1.79275	-5.48682	-0.556701	Thermus thermophilus HB8	TTHA0506
TT5igF0527_at	0.242778	0.121	1.79229	-5.48743	0.790837	Thermus thermophilus HB8
TT5orR0267_at	0.242915	0.121	-1.79149	-5.48853	-0.315748	Thermus thermophilus HB8	TTHA0267
TT5igR4046_at	0.244387	0.122	-1.7868	-5.4949	-0.380618	Thermus thermophilus HB8
TT5igF0569_at	0.24472	0.122	1.78542	-5.49676	0.544791	Thermus thermophilus HB8
TT5orR0590_at	0.244874	0.122	-1.78457	-5.49792	-0.475744	Thermus thermophilus HB8	TTHA0590
TT5igR7048_at	0.245207	0.122	-1.78312	-5.49989	-1.61195	Thermus thermophilus HB8
TT5orF0775_at	0.245207	0.122	-1.78279	-5.50033	-0.661582	Thermus thermophilus HB8	TTHA0775
TT5orF1925_at	0.245385	0.123	-1.78173	-5.50176	-0.427675	Thermus thermophilus HB8	TTHA1925
TT5orF0048_at	0.245385	0.123	-1.7811	-5.50263	-0.38918	Thermus thermophilus HB8	TTHA0048
TT5igF0643_at	0.245385	0.123	-1.78106	-5.50268	-0.297939	Thermus thermophilus HB8
TT5orF0490_at	0.245861	0.123	-1.77876	-5.50579	-0.413412	Thermus thermophilus HB8	TTHA0490
TT5orF0592_at	0.245861	0.123	1.77874	-5.50583	0.307502	Thermus thermophilus HB8	TTHA0592
TT5orF0028_at	0.245861	0.123	1.77847	-5.50619	0.404346	Thermus thermophilus HB8	TTHA0028
TT5orR1238_at	0.2469	0.124	1.77507	-5.51079	0.411672	Thermus thermophilus HB8	TTHA1238
TT5orR1522_at	0.247816	0.124	-1.77204	-5.5149	-0.348446	Thermus thermophilus HB8	TTHA1522
TT5orF1327_at	0.248147	0.125	-1.77069	-5.51672	-0.607396	Thermus thermophilus HB8	TTHA1327
TT5igF4071_at	0.248935	0.125	1.76804	-5.52032	0.795477	Thermus thermophilus HB8
TT5orF1463_at	0.2504	0.126	-1.76347	-5.52649	-0.301702	Thermus thermophilus HB8	TTHA1463
TT5orF7111_at	0.250532	0.126	-1.76269	-5.52754	-1.07961	Thermus thermophilus HB8	TTHY7111
TT5orF0367_at	0.250646	0.126	1.76196	-5.52852	0.319951	Thermus thermophilus HB8	TTHA0367
TT5orR1122_at	0.250871	0.126	-1.76092	-5.52993	-0.30764	Thermus thermophilus HB8	TTHA1122
TT5igR0034_at	0.251092	0.126	1.75989	-5.53132	0.704632	Thermus thermophilus HB8
TT5igR7057_at	0.251358	0.127	-1.75874	-5.53287	-1.4769	Thermus thermophilus HB8
TT5orR4235_at	0.252025	0.127	-1.75646	-5.53596	-0.410171	Thermus thermophilus HB8	TTHB235
TT5orR1105_at	0.252582	0.127	-1.75449	-5.53861	-0.380515	Thermus thermophilus HB8	TTHA1105
TT5igR0072_at	0.252994	0.128	-1.75277	-5.54094	-0.268045	Thermus thermophilus HB8
TT5orR1147_at	0.252994	0.128	1.75207	-5.54187	0.401062	Thermus thermophilus HB8	TTHA1147
TT5orF4250_at	0.252994	0.128	1.75178	-5.54227	0.370111	Thermus thermophilus HB8	TTHB250
TT5igF0169_at	0.252994	0.128	-1.75172	-5.54235	-0.305495	Thermus thermophilus HB8
TT5orF1070_at	0.253206	0.128	-1.75072	-5.54369	-0.342165	Thermus thermophilus HB8	TTHA1070
TT5orR0415_at	0.253844	0.128	-1.74848	-5.54672	-0.397553	Thermus thermophilus HB8	TTHA0415
TT5orF7051_at	0.253844	0.129	-1.74813	-5.54718	-1.60194	Thermus thermophilus HB8	TTHY7051
TT5orF0453_at	0.254397	0.129	-1.74611	-5.54991	-1.11288	Thermus thermophilus HB8	TTHA0453
TT5orR0629_at	0.254397	0.129	1.74564	-5.55054	0.484734	Thermus thermophilus HB8	TTHA0629
TT5orR1911_at	0.254397	0.129	-1.74538	-5.55088	-0.365055	Thermus thermophilus HB8	TTHA1911
TT5orF1502_at	0.254859	0.129	1.7437	-5.55316	0.348415	Thermus thermophilus HB8	TTHA1502
TT5igF4065_at	0.255187	0.13	-1.74238	-5.55493	-0.690342	Thermus thermophilus HB8
TT5orF0469_at	0.255565	0.13	1.74093	-5.55688	0.371331	Thermus thermophilus HB8	TTHA0469
TT5orF0366_at	0.255701	0.13	1.74015	-5.55793	0.386653	Thermus thermophilus HB8	TTHA0366
TT5orR0332_at	0.255882	0.13	-1.73925	-5.55914	-0.405903	Thermus thermophilus HB8	TTHA0332
TT5orF1078_at	0.256012	0.13	-1.73828	-5.56044	-0.485126	Thermus thermophilus HB8	TTHA1078
TT5igR0055_at	0.256012	0.13	1.73809	-5.5607	0.513205	Thermus thermophilus HB8
TT5orR0166_at	0.257475	0.131	-1.73364	-5.56668	-0.436426	Thermus thermophilus HB8	TTHA0166
TT5orF7086_at	0.257731	0.131	1.7323	-5.56848	0.40052	Thermus thermophilus HB8	TTHY7086
TT5igR0377_at	0.257731	0.131	1.73214	-5.5687	0.520126	Thermus thermophilus HB8
TT5orR0170_at	0.258182	0.132	1.7305	-5.5709	0.436136	Thermus thermophilus HB8	TTHA0170
TT5igR0555_at	0.258671	0.132	1.72875	-5.57324	0.653954	Thermus thermophilus HB8
TT5orR1508_at	0.258782	0.132	1.72805	-5.57419	0.377261	Thermus thermophilus HB8	TTHA1508
TT5orF1140_at	0.259346	0.133	1.72579	-5.57721	0.447993	Thermus thermophilus HB8	TTHA1140
TT5igR0532_at	0.259346	0.133	-1.72571	-5.57733	-0.337084	Thermus thermophilus HB8
TT5orF4111_at	0.259614	0.133	1.72457	-5.57885	0.303963	Thermus thermophilus HB8	TTHB111
TT5igF0034_at	0.259722	0.133	-1.72388	-5.57978	-0.524789	Thermus thermophilus HB8	NA
TT5orF0987_at	0.259722	0.133	1.72348	-5.58031	0.560937	Thermus thermophilus HB8	TTHA0987
TT5orF0521_at	0.259885	0.133	-1.72264	-5.58144	-0.345541	Thermus thermophilus HB8	TTHA0521
TT5orF0473_at	0.260576	0.134	1.72036	-5.5845	0.456448	Thermus thermophilus HB8	TTHA0473
TT5orR0764_at	0.260742	0.134	-1.71951	-5.58564	-0.232414	Thermus thermophilus HB8	TTHA0764
TT5igF4003_at	0.261159	0.134	-1.71797	-5.5877	-0.434416	Thermus thermophilus HB8
TT5orF6009_at	0.261172	0.134	1.71754	-5.58827	0.373011	Thermus thermophilus HB8	TTHC009
TT5igR0062_at	0.261175	0.134	1.71714	-5.58881	0.865129	Thermus thermophilus HB8
TT5orF7059_at	0.261368	0.134	-1.71622	-5.59005	-0.679189	Thermus thermophilus HB8	TTHY7059
TT5orR1571_at	0.261384	0.135	1.71572	-5.59072	0.355837	Thermus thermophilus HB8	TTHA1571
TT5orR1935_at	0.261384	0.135	-1.71538	-5.59116	-0.310767	Thermus thermophilus HB8	TTHA1935
TT5orR0936_at	0.26174	0.135	1.71333	-5.59391	0.723379	Thermus thermophilus HB8	TTHA0936
TT5orR1483_at	0.26174	0.135	-1.71333	-5.59391	-0.272019	Thermus thermophilus HB8	TTHA1483
TT5igR7071_at	0.26174	0.135	-1.71323	-5.59405	-1.47945	Thermus thermophilus HB8
TT5igF0004_at	0.262923	0.136	-1.70924	-5.59939	-2.66851	Thermus thermophilus HB8	NA
TT5igF0230_at	0.262923	0.136	-1.70923	-5.59939	-0.343981	Thermus thermophilus HB8
TT5igR0429_at	0.263064	0.136	1.70846	-5.60043	0.302512	Thermus thermophilus HB8
TT5orR0641_at	0.263259	0.136	-1.70754	-5.60166	-0.268578	Thermus thermophilus HB8	TTHA0641
TT5orR0732_at	0.263418	0.136	-1.70657	-5.60295	-0.413621	Thermus thermophilus HB8	TTHA0732
TT5orR1633_at	0.263418	0.136	1.70632	-5.60329	0.315927	Thermus thermophilus HB8	TTHA1633
TT5orF1022_at	0.263663	0.137	-1.70526	-5.60469	-1.10257	Thermus thermophilus HB8	TTHA1022
TT5igF0138_at	0.2638	0.137	-1.7045	-5.60571	-0.358396	Thermus thermophilus HB8
TT5orF0723_at	0.264713	0.137	1.70165	-5.60952	0.306057	Thermus thermophilus HB8	TTHA0723
TT5orF1115_at	0.26571	0.138	-1.69858	-5.61361	-0.447922	Thermus thermophilus HB8	TTHA1115
TT5orR4225_at	0.266173	0.138	-1.69684	-5.61594	-1.5465	Thermus thermophilus HB8	TTHB225
TT5igR0115_at	0.266173	0.138	-1.69656	-5.61631	-0.257975	Thermus thermophilus HB8
TT5orF4148_at	0.266237	0.138	-1.69599	-5.61707	-0.283699	Thermus thermophilus HB8	TTHB148
TT5igF0051_at	0.266387	0.138	-1.6952	-5.61812	-0.502633	Thermus thermophilus HB8	NA
TT5orR1910_at	0.267315	0.139	-1.69233	-5.62194	-0.478716	Thermus thermophilus HB8	TTHA1910
TT5igF0565_at	0.267577	0.139	1.69097	-5.62375	0.401447	Thermus thermophilus HB8
TT5orR1340_at	0.267577	0.139	-1.69085	-5.62391	-0.374426	Thermus thermophilus HB8	TTHA1340
TT5orR1481_at	0.267756	0.14	-1.68955	-5.62565	-0.239844	Thermus thermophilus HB8	TTHA1481
TT5orF0908_at	0.267756	0.14	1.68909	-5.62626	0.430616	Thermus thermophilus HB8	TTHA0908
TT5orR1201_at	0.267756	0.14	1.68897	-5.62642	0.548182	Thermus thermophilus HB8	TTHA1201
TT5orF0076_at	0.267756	0.14	-1.68872	-5.62676	-0.292701	Thermus thermophilus HB8	TTHA0076
TT5igF0568_at	0.267756	0.14	-1.68834	-5.62726	-0.599191	Thermus thermophilus HB8
TT5orF4231_at	0.267756	0.14	1.68803	-5.62767	0.309877	Thermus thermophilus HB8	TTHB231
TT5orF0809_at	0.26838	0.14	-1.68598	-5.6304	-0.263277	Thermus thermophilus HB8	TTHA0809
TT5igR0346_at	0.268595	0.14	-1.68502	-5.63167	-0.537365	Thermus thermophilus HB8
TT5orF6013_at	0.269465	0.141	-1.68202	-5.63566	-0.315408	Thermus thermophilus HB8	TTHC013
TT5igF0372_at	0.269465	0.141	-1.68194	-5.63577	-0.521497	Thermus thermophilus HB8
TT5orR1580_at	0.269914	0.141	-1.68034	-5.6379	-0.468256	Thermus thermophilus HB8	TTHA1580
TT5orF0026_at	0.269914	0.141	-1.67997	-5.63838	-0.373075	Thermus thermophilus HB8	TTHA0026
TT5orR4241_at	0.270253	0.142	-1.67869	-5.64009	-0.413971	Thermus thermophilus HB8	TTHB241
TT5igR0100_at	0.270402	0.142	-1.67791	-5.64113	-1.28165	Thermus thermophilus HB8
TT5orR1569_at	0.271134	0.142	-1.67559	-5.6442	-0.421921	Thermus thermophilus HB8	TTHA1569
TT5orR1776_at	0.271946	0.143	1.67307	-5.64754	0.475853	Thermus thermophilus HB8	TTHA1776
TT5igF0015_at	0.273016	0.144	-1.66988	-5.65177	-0.347338	Thermus thermophilus HB8	NA
TT5igR0056_at	0.273056	0.144	1.66892	-5.65305	0.309833	Thermus thermophilus HB8
TT5orF0065_at	0.273056	0.144	-1.66852	-5.65358	-0.245064	Thermus thermophilus HB8	TTHA0065
TT5igR7054_at	0.273056	0.144	-1.66841	-5.65373	-1.23561	Thermus thermophilus HB8
TT5orF0955_at	0.273056	0.144	1.66823	-5.65396	0.36231	Thermus thermophilus HB8	TTHA0955
TT5igR0324_at	0.274365	0.145	-1.66419	-5.65931	-1.62468	Thermus thermophilus HB8
TT5orR4177_at	0.274365	0.145	-1.66404	-5.65951	-0.331831	Thermus thermophilus HB8	TTHB177
TT5orF1896_at	0.27443	0.145	-1.66349	-5.66024	-0.423795	Thermus thermophilus HB8	TTHA1896
TT5igR0033_at	0.274821	0.145	-1.66208	-5.6621	-1.30896	Thermus thermophilus HB8
TT5igR0242_at	0.275061	0.145	-1.66107	-5.66343	-0.25047	Thermus thermophilus HB8
TT5orR1818_at	0.275094	0.145	-1.66034	-5.66441	-0.48548	Thermus thermophilus HB8	TTHA1818
TT5orR0293_at	0.275094	0.145	1.66022	-5.66457	0.400923	Thermus thermophilus HB8	TTHA0293
TT5orR1879_at	0.275317	0.146	-1.65925	-5.66584	-0.291039	Thermus thermophilus HB8	TTHA1879
TT5igF0511_at	0.276262	0.146	-1.65634	-5.66969	-0.266687	Thermus thermophilus HB8
TT5igR0748_at	0.276262	0.146	-1.65604	-5.67009	-1.37645	Thermus thermophilus HB8
TT5orF4194_at	0.276532	0.147	1.65495	-5.67152	0.328042	Thermus thermophilus HB8	TTHB194
TT5orR1213_at	0.276551	0.147	1.65452	-5.6721	0.655748	Thermus thermophilus HB8	TTHA1213
TT5orF1451_at	0.276896	0.147	1.65324	-5.67378	0.372433	Thermus thermophilus HB8	TTHA1451
TT5orR1171_at	0.277591	0.147	-1.65072	-5.67711	-0.316085	Thermus thermophilus HB8	TTHA1171
TT5igF0538_at	0.277591	0.147	-1.65068	-5.67716	-0.315954	Thermus thermophilus HB8
TT5igR4006_at	0.278468	0.148	1.64805	-5.68064	0.293469	Thermus thermophilus HB8
TT5igR0194_at	0.278983	0.148	1.64634	-5.68288	0.974568	Thermus thermophilus HB8
TT5igR0269_at	0.279003	0.148	1.64591	-5.68346	0.755666	Thermus thermophilus HB8
TT5orR1788_at	0.280938	0.15	-1.64045	-5.69065	-0.292072	Thermus thermophilus HB8	TTHA1788
TT5orF1053_at	0.280938	0.15	-1.6402	-5.69097	-0.416447	Thermus thermophilus HB8	TTHA1053
TT5orR0106_at	0.281069	0.15	-1.63949	-5.69191	-0.334332	Thermus thermophilus HB8	TTHA0106
TT5igF0366_at	0.281214	0.15	1.63873	-5.6929	0.427609	Thermus thermophilus HB8
TT5orF4190_at	0.281217	0.15	1.63834	-5.69342	0.312669	Thermus thermophilus HB8	TTHB190
TT5igR7069_at	0.281413	0.15	-1.63728	-5.69482	-0.787841	Thermus thermophilus HB8
TT5orF1447_at	0.281413	0.15	-1.63708	-5.69508	-0.514294	Thermus thermophilus HB8	TTHA1447
TT5igF0539_at	0.281454	0.15	-1.63659	-5.69572	-0.31721	Thermus thermophilus HB8
TT5orR0670_at	0.28221	0.151	-1.63429	-5.69874	-1.03624	Thermus thermophilus HB8	TTHA0670
TT5igR0452_at	0.283415	0.152	-1.63086	-5.70325	-0.40095	Thermus thermophilus HB8
TT5igR0626_at	0.283777	0.152	1.62957	-5.70495	0.222045	Thermus thermophilus HB8
TT5igR0368_at	0.28402	0.152	1.62845	-5.70641	0.446787	Thermus thermophilus HB8
TT5igR0399_at	0.28402	0.152	1.62801	-5.70699	0.420757	Thermus thermophilus HB8
TT5igR0724_at	0.28402	0.152	-1.62781	-5.70726	-0.406961	Thermus thermophilus HB8
TT5igF0400_at	0.284376	0.152	1.62653	-5.70893	0.380921	Thermus thermophilus HB8
TT5orR0579_at	0.284377	0.153	-1.62615	-5.70944	-0.313012	Thermus thermophilus HB8	TTHA0579
TT5igR0343_at	0.285277	0.153	-1.62322	-5.71328	-0.390157	Thermus thermophilus HB8
TT5orR1436_at	0.285277	0.153	1.62285	-5.71376	0.676166	Thermus thermophilus HB8	TTHA1436
TT5orF0910_at	0.285277	0.153	-1.62274	-5.7139	-0.416747	Thermus thermophilus HB8	TTHA0910
TT5orF0113_at	0.285825	0.154	1.62094	-5.71626	0.315404	Thermus thermophilus HB8	TTHA0113
TT5orF0897_at	0.285825	0.154	-1.62025	-5.71716	-0.308218	Thermus thermophilus HB8	TTHA0897
TT5igF0355_at	0.285825	0.154	-1.62023	-5.71719	-0.406672	Thermus thermophilus HB8
TT5orF1112_at	0.286585	0.154	-1.61795	-5.72018	-0.265468	Thermus thermophilus HB8	TTHA1112
TT5orR1712_at	0.286914	0.155	-1.61675	-5.72175	-0.3003	Thermus thermophilus HB8	TTHA1712
TT5orF7011_at	0.287656	0.155	-1.61452	-5.72467	-1.40266	Thermus thermophilus HB8	TTHY7011
TT5igF0304_at	0.287842	0.155	1.61331	-5.72625	0.448551	Thermus thermophilus HB8
TT5orF1152_at	0.287842	0.155	-1.6133	-5.72627	-0.268782	Thermus thermophilus HB8	TTHA1152
TT5igF0361_at	0.28807	0.156	-1.61214	-5.72777	-0.576392	Thermus thermophilus HB8
TT5orR1916_at	0.28807	0.156	-1.61197	-5.728	-0.298335	Thermus thermophilus HB8	TTHA1916
TT5orR0844_at	0.290407	0.157	1.6055	-5.73646	0.397539	Thermus thermophilus HB8	TTHA0844
TT5orR1040_at	0.290407	0.157	-1.60543	-5.73654	-0.387863	Thermus thermophilus HB8	TTHA1040
TT5igF0449_at	0.290868	0.157	1.60391	-5.73852	0.322207	Thermus thermophilus HB8
TT5orR0693_at	0.29127	0.158	-1.60255	-5.7403	-0.545102	Thermus thermophilus HB8	TTHA0693
TT5igR0107_at	0.292098	0.158	1.60014	-5.74344	0.373718	Thermus thermophilus HB8
TT5orR0800_at	0.292353	0.158	1.59913	-5.74475	0.659553	Thermus thermophilus HB8	TTHA0800
TT5igR0448_at	0.2935	0.159	-1.59595	-5.7489	-0.320781	Thermus thermophilus HB8
TT5igR0322_at	0.295033	0.16	1.59183	-5.75425	0.600383	Thermus thermophilus HB8
TT5orF0033_at	0.295313	0.16	1.59078	-5.75562	0.300754	Thermus thermophilus HB8	TTHA0033
TT5igR0691_at	0.295561	0.161	-1.5898	-5.7569	-0.240741	Thermus thermophilus HB8
TT5orR0201_at	0.295587	0.161	-1.58935	-5.75747	-0.348165	Thermus thermophilus HB8	TTHA0201
TT5orF1606_at	0.295677	0.161	1.58876	-5.75824	0.227636	Thermus thermophilus HB8	TTHA1606
TT5igR0354_at	0.296279	0.161	-1.58692	-5.76063	-0.320438	Thermus thermophilus HB8
TT5igF0543_at	0.297268	0.162	1.58416	-5.76422	0.64089	Thermus thermophilus HB8
TT5igR0589_at	0.297585	0.162	-1.58286	-5.7659	-0.403382	Thermus thermophilus HB8
TT5orF1266_at	0.297585	0.162	-1.58264	-5.76619	-0.233529	Thermus thermophilus HB8	TTHA1266
TT5orF0286_at	0.297723	0.162	-1.58164	-5.76748	-0.308339	Thermus thermophilus HB8	TTHA0286
TT5igF0113_at	0.297723	0.162	-1.58155	-5.7676	-0.280492	Thermus thermophilus HB8
TT5orF1553_at	0.297906	0.163	-1.58073	-5.76866	-0.220322	Thermus thermophilus HB8	TTHA1553
TT5igR0533_at	0.29812	0.163	-1.57978	-5.7699	-0.211276	Thermus thermophilus HB8
TT5orF0637_at	0.29812	0.163	1.57947	-5.7703	0.284042	Thermus thermophilus HB8	TTHA0637
TT5orF7025_at	0.298734	0.163	-1.5776	-5.77272	-1.30732	Thermus thermophilus HB8	TTHY7025
TT5orR1942_at	0.298734	0.163	1.57724	-5.77319	0.269353	Thermus thermophilus HB8	TTHA1942
TT5orR1578_at	0.299321	0.164	1.57545	-5.7755	0.46857	Thermus thermophilus HB8	TTHA1578
TT5orR0235_at	0.300142	0.164	-1.57311	-5.77853	-0.594412	Thermus thermophilus HB8	TTHA0235
TT5igF0019_at	0.30037	0.165	-1.57203	-5.77992	-3.04035	Thermus thermophilus HB8	NA
TT5orF0735_at	0.30037	0.165	-1.57181	-5.78021	-0.254674	Thermus thermophilus HB8	TTHA0735
TT5orR0593_at	0.300476	0.165	-1.57119	-5.78102	-0.301203	Thermus thermophilus HB8	TTHA0593
TT5orR1914_at	0.301778	0.166	1.56705	-5.78636	0.283125	Thermus thermophilus HB8	TTHA1914
TT5igF0551_at	0.301778	0.166	-1.56676	-5.78673	-0.244878	Thermus thermophilus HB8
TT5orR1421_at	0.301778	0.166	-1.56632	-5.78731	-0.900618	Thermus thermophilus HB8	TTHA1421
TT5orR0197_at	0.301778	0.166	-1.56621	-5.78745	-0.354505	Thermus thermophilus HB8	TTHA0197
TT5orR1693_at	0.301778	0.166	1.56621	-5.78745	0.676959	Thermus thermophilus HB8	TTHA1693
TT5igF0206_at	0.302259	0.166	-1.56469	-5.78941	-0.341269	Thermus thermophilus HB8
TT5orF0491_at	0.302912	0.167	1.56276	-5.7919	0.274492	Thermus thermophilus HB8	TTHA0491
TT5igR0373_at	0.302934	0.167	-1.56234	-5.79245	-0.207326	Thermus thermophilus HB8
TT5igF0659_at	0.303005	0.167	-1.5618	-5.79314	-0.455886	Thermus thermophilus HB8
TT5orR0580_at	0.303925	0.168	-1.55924	-5.79644	-0.256567	Thermus thermophilus HB8	TTHA0580
TT5igF0532_at	0.304531	0.168	-1.55738	-5.79883	-0.401818	Thermus thermophilus HB8
TT5igR4030_at	0.304531	0.168	-1.55683	-5.79954	-0.351501	Thermus thermophilus HB8
TT5igR0560_at	0.304531	0.168	-1.55641	-5.80008	-0.478047	Thermus thermophilus HB8
TT5orR0139_at	0.304531	0.168	1.55632	-5.8002	0.505413	Thermus thermophilus HB8	TTHA0139
TT5orF1080_at	0.304928	0.168	-1.55501	-5.80189	-0.407669	Thermus thermophilus HB8	TTHA1080
TT5orF1373_at	0.30504	0.169	1.55437	-5.80271	0.232274	Thermus thermophilus HB8	TTHA1373
TT5orR0880_at	0.305733	0.169	-1.55237	-5.80529	-0.275313	Thermus thermophilus HB8	TTHA0880
TT5orR0019_at	0.306292	0.17	-1.55068	-5.80745	-0.362275	Thermus thermophilus HB8	TTHA0019
TT5igR0632_at	0.306311	0.17	-1.55027	-5.80799	-0.246156	Thermus thermophilus HB8
TT5orF1597_at	0.307106	0.17	-1.54803	-5.81087	-0.212888	Thermus thermophilus HB8	TTHA1597
TT5igF0441_at	0.307663	0.171	-1.54635	-5.81302	-0.337559	Thermus thermophilus HB8
TT5igR0464_at	0.308307	0.171	-1.54448	-5.81543	-0.287055	Thermus thermophilus HB8
TT5orF4063_at	0.308931	0.171	-1.54265	-5.81777	-0.218833	Thermus thermophilus HB8	TTHB063
TT5orR1642_at	0.309264	0.172	1.5415	-5.81924	0.256248	Thermus thermophilus HB8	TTHA1642
TT5orR1675_at	0.309897	0.172	1.53966	-5.8216	0.477739	Thermus thermophilus HB8	TTHA1675
TT5orR0269_at	0.310565	0.173	1.537	-5.82501	0.311199	Thermus thermophilus HB8	TTHA0269
TT5igR0420_at	0.310565	0.173	-1.53687	-5.82518	-0.256922	Thermus thermophilus HB8
TT5orF1612_at	0.310565	0.173	1.53669	-5.82541	0.214459	Thermus thermophilus HB8	TTHA1612
TT5orR0325_at	0.310565	0.173	-1.53663	-5.82549	-0.3345	Thermus thermophilus HB8	TTHA0325
TT5orR0587_at	0.31073	0.173	-1.53587	-5.82645	-0.36731	Thermus thermophilus HB8	TTHA0587
TT5orF1067_at	0.31095	0.173	1.5348	-5.82783	0.327494	Thermus thermophilus HB8	TTHA1067
TT5orR4185_at	0.31095	0.173	-1.53429	-5.82848	-0.316287	Thermus thermophilus HB8	TTHB185
TT5igF6002_at	0.31095	0.173	1.53425	-5.82853	0.420079	Thermus thermophilus HB8
TT5orR1685_at	0.310988	0.174	1.5338	-5.82911	0.593885	Thermus thermophilus HB8	TTHA1685
TT5igR0678_at	0.311644	0.174	1.53191	-5.83153	0.750912	Thermus thermophilus HB8
TT5orR0054_at	0.312836	0.175	1.52862	-5.83573	0.259015	Thermus thermophilus HB8	TTHA0054
TT5orF0105_at	0.312836	0.175	1.5282	-5.83627	0.309098	Thermus thermophilus HB8	TTHA0105
TT5igR0024_at	0.312836	0.175	-1.52805	-5.83646	-0.283907	Thermus thermophilus HB8
TT5orR1174_at	0.313033	0.175	1.52701	-5.83779	0.238755	Thermus thermophilus HB8	TTHA1174
TT5igR0182_at	0.313033	0.175	-1.52658	-5.83833	-0.218927	Thermus thermophilus HB8
TT5igF0452_at	0.313033	0.175	-1.52649	-5.83845	-0.385494	Thermus thermophilus HB8
TT5orF0507_at	0.314383	0.176	-1.52288	-5.84305	-0.38601	Thermus thermophilus HB8	TTHA0507
TT5orR0436_at	0.314383	0.176	-1.52265	-5.84335	-0.266852	Thermus thermophilus HB8	TTHA0436
TT5orR0599_at	0.314562	0.176	-1.52187	-5.84434	-0.304969	Thermus thermophilus HB8	TTHA0599
TT5orR1100_at	0.315423	0.177	-1.51953	-5.84733	-0.782024	Thermus thermophilus HB8	TTHA1100
TT5orR4115_at	0.315495	0.177	-1.51899	-5.84801	-0.215426	Thermus thermophilus HB8	TTHB115
TT5orR1368_at	0.31603	0.178	-1.51741	-5.85003	-0.252814	Thermus thermophilus HB8	TTHA1368
AFFX-PheX-M_at	0.316206	0.178	-1.51664	-5.85101	-1.57207	B. subtilis	NA
TT5orR1392_at	0.316394	0.178	-1.51584	-5.85202	-0.40642	Thermus thermophilus HB8	TTHA1392
TT5orF1701_at	0.316432	0.178	1.51539	-5.8526	0.317965	Thermus thermophilus HB8	TTHA1701
TT5igF0288_at	0.316932	0.178	-1.51366	-5.85479	-0.226241	Thermus thermophilus HB8
TT5igF0589_at	0.316932	0.178	-1.51351	-5.85499	-2.74454	Thermus thermophilus HB8
TT5orR1410_at	0.317188	0.179	-1.51245	-5.85633	-0.747498	Thermus thermophilus HB8	TTHA1410
TT5igR0312_at	0.317188	0.179	-1.51219	-5.85666	-0.286625	Thermus thermophilus HB8
TT5orR0275_at	0.31762	0.179	1.51084	-5.85837	0.234413	Thermus thermophilus HB8	TTHA0275
TT5igR0791_at	0.317847	0.179	-1.50996	-5.85949	-0.287604	Thermus thermophilus HB8
TT5igR0492_at	0.320138	0.181	-1.50441	-5.86654	-0.544335	Thermus thermophilus HB8
TT5igR0147_at	0.320685	0.181	-1.50281	-5.86857	-0.343611	Thermus thermophilus HB8
TT5orR0542_at	0.321153	0.182	-1.50139	-5.87037	-0.306819	Thermus thermophilus HB8	TTHA0542
TT5igF0524_at	0.321779	0.182	-1.49961	-5.87262	-0.250047	Thermus thermophilus HB8
TT5orF1609_at	0.322178	0.182	1.49816	-5.87445	0.29613	Thermus thermophilus HB8	TTHA1609
AFFX-r2-P1-cre-5_at	0.322178	0.183	1.49738	-5.87545	0.299563	Bacteriophage P1	NA
TT5orR0320_at	0.322178	0.183	1.49725	-5.87561	0.296238	Thermus thermophilus HB8	TTHA0320
TT5igR0385_at	0.322178	0.183	-1.49691	-5.87604	-1.97568	Thermus thermophilus HB8
TT5orR1162_at	0.322178	0.183	-1.49689	-5.87606	-0.326825	Thermus thermophilus HB8	TTHA1162
TT5orF0095_at	0.322562	0.183	-1.4954	-5.87795	-0.317218	Thermus thermophilus HB8	TTHA0095
TT5igR0293_at	0.322562	0.183	-1.4953	-5.87808	-0.324804	Thermus thermophilus HB8
TT5orF0559_at	0.32261	0.183	-1.49481	-5.8787	-0.28115	Thermus thermophilus HB8	TTHA0559
TT5orR1692_at	0.32261	0.183	1.49446	-5.87914	0.598165	Thermus thermophilus HB8	TTHA1692
TT5orF1792_at	0.322731	0.183	1.49382	-5.87994	0.282162	Thermus thermophilus HB8	TTHA1792
TT5orR0412_at	0.322987	0.184	-1.49289	-5.88112	-0.232883	Thermus thermophilus HB8	TTHA0412
TT5igR4038_at	0.323062	0.184	-1.49236	-5.8818	-0.586103	Thermus thermophilus HB8
TT5orR0012_at	0.323602	0.184	1.49078	-5.88378	0.296479	Thermus thermophilus HB8	TTHA0012
TT5igR0201_at	0.323639	0.184	-1.49034	-5.88435	-0.213708	Thermus thermophilus HB8
TT5orR1932_at	0.323871	0.185	1.48945	-5.88546	0.205648	Thermus thermophilus HB8	TTHA1932
TT5orF4102_at	0.324769	0.185	1.48693	-5.88865	0.383947	Thermus thermophilus HB8	TTHB102
TT5orR0319_at	0.324769	0.185	-1.48651	-5.88918	-0.202404	Thermus thermophilus HB8	TTHA0319
TT5orR1117_at	0.324769	0.185	-1.48636	-5.88936	-0.333607	Thermus thermophilus HB8	TTHA1117
TT5orR0571_at	0.325023	0.186	-1.48543	-5.89054	-0.265281	Thermus thermophilus HB8	TTHA0571
TT5orR1634_at	0.325144	0.186	-1.4848	-5.89133	-0.234763	Thermus thermophilus HB8	TTHA1634
TT5orR0822_at	0.325368	0.186	1.48376	-5.89264	0.274947	Thermus thermophilus HB8	TTHA0822
TT5orR1940_at	0.325368	0.186	-1.48357	-5.89288	-0.343917	Thermus thermophilus HB8	TTHA1940
TT5orR0427_at	0.325663	0.186	-1.48255	-5.89416	-0.368896	Thermus thermophilus HB8	TTHA0427
TT5orF1785_at	0.325809	0.186	1.48187	-5.89502	0.260732	Thermus thermophilus HB8	TTHA1785
TT5orF1627_at	0.325955	0.187	1.48118	-5.89589	0.300353	Thermus thermophilus HB8	TTHA1627
[truncated: 1,492 more rows]
